# Supplementary material for: Metabolome and transcriptome profiling reveal regulatory network and mechanism of flavonoid biosynthesis during color formation of Dioscorea cirrhosa L
Source: PeerJ. 2022 Jul 4;10:e13659. doi: 10.7717/peerj.13659 (PMC9261937; doi:10.7717/peerj.13659)
Supplement: Supplemental Information 1 — Three biological replicates are shown. [file peerj-10-13659-s001.xlsx]

## Sheet: Sheet1
Table S1 Total flavonoid content in tubers of D. cirrhosa (mg/g). Three biological replicates are shown.
	LR	RD	DR	BR
Y1	21.504	25.335	50.619	5.541
Y2	21.966	37.284	63.171	5.817
Y3	21.085	32.256	51.357	5.31
