# Supplementary material for: Metabolome and transcriptome profiling reveal regulatory network and mechanism of flavonoid biosynthesis during color formation of Dioscorea cirrhosa L
Source: PeerJ. 2022 Jul 4;10:e13659. doi: 10.7717/peerj.13659 (PMC9261937; doi:10.7717/peerj.13659)
Supplement: Supplemental Information 3 — Relative content and information of 62 flavonoids and 8 tannins. [file peerj-10-13659-s003.xlsx]

## Sheet: Sheet1
Table S3 Flavonoids and tannins detected in samples. Relative content and information of 62 flavonoids and 8 tannins.
Compounds	Class II	LR_a	LR_b	LR_c	RD_a	RD_b	RD_c	DR_a	DR_b	DR_c	BR_a	BR_b	BR_c
Tricin-7-O-(2''-O-glucosyl)glucoside	Flavonoid	446000	541000	509000	1640000	1850000	1950000	1240000	1150000	994000	102000	106000	86900
Tamarixetin-3-O-glucoside-7-O-rhamnoside	Flavonoid	348000	359000	356000	1410000	1510000	1540000	1640000	1680000	1500000	420000	377000	306000
Tamarixetin-3-O-glucoside (Tamarixin)	Flavonoid	11700000	10600000	10100000	30600000	34000000	28200000	30100000	21700000	23700000	9	9	9
Tamarixetin (3,3',5,7-Tetrahydroxy-4'-Methoxyflavone)*	Flavonoid	7410	6090	4830	4860	5940	4630	5250	3860	4350	363000	323000	321000
Quercetin-3-O-xyloside (Reynoutrin)	Flavonols	418000	364000	399000	425000	392000	382000	301000	456000	374000	201000	172000	152000
Quercetin-3-O-sophoroside (Baimaside)	Flavonols	381000	299000	385000	491000	507000	510000	355000	333000	286000	10000	6830	5310
Quercetin-3-O-rutinoside (Rutin)*	Flavonols	798000	853000	976000	1170000	877000	1390000	1400000	1410000	1530000	265000	320000	291000
Quercetin-3-O-rhamnoside(Quercitrin)	Flavonols	632000	633000	539000	32400	35400	26200	11800	14600	10900	599000	678000	546000
Quercetin-3-O-neohesperidoside*	Flavonols	546000	603000	548000	463000	531000	645000	598000	473000	469000	157000	168000	154000
Quercetin-3-O-glucoside (Isoquercitrin)	Flavonols	40000000	34000000	33400000	29000000	28900000	30400000	33300000	38600000	42100000	3000000	2310000	3000000
Quercetin-3-O-galactoside (Hyperin)*	Flavonols	45300000	39000000	41100000	41700000	38900000	34100000	48800000	46600000	50500000	4860000	4040000	5000000
Quercetin-3-O-arabinoside (Guaijaverin)	Flavonols	938000	1030000	1070000	961000	979000	1030000	1010000	729000	868000	437000	474000	485000
Quercetin-3-O-apiosyl(1→2)galactoside	Flavonols	12800	12900	11300	14900	20000	18200	9230	11000	7440	9	9	9
Quercetin-3-O-(6''-malonyl)galactoside	Flavonols	125000	125000	130000	8870	8140	18800	9	9	9	9	9	9
Quercetin-3-O-(2''-O-rhamnosyl)galactoside	Flavonols	1260000	1570000	1340000	1170000	1370000	1550000	254000	205000	173000	411000	381000	348000
Quercetin-3-O-(2''-O-galactosyl)glucoside	Flavonols	13800	13200	24600	61300	57200	72200	76600	73500	85400	9	9	9
Quercetin-3,4'-Dimethyl Ether	Flavonols	9	9	9	9	9	9	9	9	9	130000	148000	137000
Quercetin	Flavonols	158000	176000	139000	101000	92400	97600	83800	97900	93300	1410000	1420000	1470000
Procyanidin C2	Proanthocyanidins	18500000	21000000	18500000	14700000	21200000	19200000	21000000	21200000	20200000	4880000	4410000	5080000
Procyanidin C1	Proanthocyanidins	7420000	7240000	8430000	8650000	10800000	9260000	8220000	8140000	10000000	3560000	4320000	4860000
Procyanidin B4	Proanthocyanidins	15600000	13900000	16600000	35300000	29400000	33500000	38200000	40000000	37500000	2970000	2610000	2190000
Procyanidin B3	Proanthocyanidins	50600000	50200000	49100000	46300000	58000000	43200000	41700000	46600000	48100000	18800000	18200000	20400000
Procyanidin B2	Proanthocyanidins	78800000	82900000	77700000	99000000	106000000	103000000	106000000	113000000	106000000	24000000	26000000	22300000
Procyanidin B1	Proanthocyanidins	4290000	3940000	4010000	3400000	3720000	3420000	2960000	3040000	3270000	574000	558000	473000
Procyanidin A6	Proanthocyanidins	23900	14300	13000	124000	131000	111000	268000	216000	285000	23000	27900	12400
Pinobanksin*	Dihydroflavonol	421000	432000	432000	53500	49300	50400	164000	165000	174000	2130000	1890000	1820000
Phloretin-4'-O-glucoside (Trilobatin)	Chalcones	12100000	14700000	14700000	15300000	12000000	16400000	6290000	6500000	5250000	513000	398000	381000
Phloretin-2'-O-glucoside (Phlorizin)	Chalcones	557000	671000	607000	8050000	8730000	8540000	9370000	10600000	8620000	9	9	9
Persicoside	Dihydroflavone	169000	150000	168000	182000	186000	263000	373000	381000	364000	9	9	9
Naringenin-7-O-glucoside (Prunin)	Dihydroflavone	31900000	30900000	30700000	12300000	11300000	12100000	21800000	19000000	17200000	9	9	9
Naringenin-4'-O-glucoside	Flavonoid	36700000	34600000	34600000	12400000	14300000	13000000	26100000	23400000	24800000	26000	35600	30400
Naringenin (5,7,4'-Trihydroxyflavanone)*	Dihydroflavone	433000	444000	431000	50800	47700	51200	174000	195000	189000	2060000	1840000	1950000
Myricetin-3-O-galactoside	Flavonols	6280000	6180000	7620000	10900000	11800000	11600000	8950000	8930000	6650000	4880000	5200000	4690000
Meratin	Flavonoid	1020000	788000	928000	1500000	1750000	1570000	1270000	1220000	1290000	9	9	9
Luteolin-4'-O-glucoside*	Flavonoid	8910000	8570000	8120000	6580000	7080000	7200000	11600000	10500000	11400000	14300	12200	8080
Luteolin-3'-O-glucoside*	Flavonoid	8340000	9180000	6870000	7290000	7340000	6670000	11900000	11400000	10900000	26100	22600	21400
Luteolin (5,7,3',4'-Tetrahydroxyflavone)	Flavonoid	40300	36600	46200	9	9	9	17900	22700	14000	1960000	1790000	1940000
Kaempferol-7-O-glucoside*	Flavonols	10900000	9300000	10100000	7970000	5560000	5800000	11500000	8470000	9640000	26800	25500	32900
Kaempferol-3-O-glucoside (Astragalin)*	Flavonols	10000000	10000000	13000000	7470000	8830000	9090000	11100000	12000000	10700000	28400	43200	22300
Kaempferol-3,7-O-dirhamnoside (Kaempferitrin)	Flavonols	1490000	1710000	2310000	3540000	4500000	4440000	6840000	4610000	4920000	9	9	9
Kaempferol (3,5,7,4'-Tetrahydroxyflavone)	Flavonols	9	9	9	9	9	9	9	9	9	304000	295000	279000
Isosalipurposide (Phlorizin Chalcone)	Chalcones	7600000	8190000	6620000	2350000	2020000	2080000	4840000	4790000	5450000	9	9	9
Isorhamnetin-3-O-rhamnoside	Flavonols	75900	62000	78200	20300	26400	19400	2710	8540	3100	5060000	5640000	5260000
Isorhamnetin-3-O-glucoside-7-O-rhamnoside*	Flavonols	23400000	22500000	25000000	29300000	28600000	28400000	26100000	28600000	22800000	10300000	12300000	11800000
Isorhamnetin-3-O-galactoide-7-O-rhamnoside*	Flavonols	24900000	26800000	24800000	30700000	26400000	30000000	26900000	26700000	22900000	12300000	11200000	11300000
Isorhamnetin-3,7-O-diglucoside	Flavonols	277000	254000	303000	641000	536000	701000	475000	611000	471000	9	9	9
Isorhamnetin*	Flavonols	39000	18200	30300	39700	17100	13500	17800	15400	13900	1610000	1690000	1540000
Isohyperoside*	Flavonols	18100000	21700000	17900000	22700000	22500000	21300000	25400000	22300000	21600000	1630000	1550000	1530000
Hesperetin-7-O-rutinoside (Hesperidin)	Dihydroflavone	37000	36500	19800	22600	11400	26500	27200	21600	33300	10100	14800	11400
Hesperetin-7-O-glucoside	Flavonoid	12400000	12400000	11800000	30500000	27700000	26000000	26800000	29700000	26100000	27900	27200	15200
Gallocatechin*	Flavanols	232000	254000	259000	2900000	2920000	2620000	5460000	5850000	5220000	64200	49700	40300
Eriodictyol-7-O-glucoside	Dihydroflavone	1190000	1110000	1210000	367000	325000	303000	537000	569000	636000	9	9	9
Epigallocatechin*	Flavanols	329000	336000	256000	924000	899000	976000	1350000	1320000	901000	66400	62300	86400
Epicatechin-epiafzelechin	Flavanols	1260000	1130000	877000	5150000	6840000	5350000	8490000	8420000	9540000	368000	342000	252000
Epicatechin	Flavanols	48300000	50600000	52500000	71400000	59100000	57300000	55500000	65200000	64900000	6700000	6980000	8220000
Dihydroquercetin(Taxifolin)	Dihydroflavonol	3370000	3450000	3220000	91600	96400	96100	92900	102000	167000	311000	381000	341000
Catechin	Flavanols	3920000	4190000	4410000	1470000	1380000	1300000	2010000	2050000	2160000	67900	64100	75500
Azaleatin (5-O-Methylquercetin)	Flavonols	1100000	844000	948000	256000	190000	160000	327000	303000	275000	2160000	1670000	2230000
Aromadendrin-7-O-glucoside	Flavonoid	34100000	31600000	30100000	51600000	50000000	50400000	56800000	53500000	54400000	214000	157000	202000
Arecatannin C1	Tannin	2130000	2570000	2210000	1910000	2020000	2190000	2460000	2080000	1950000	1020000	876000	666000
Arecatannin B1	Tannin	4870000	4960000	4630000	4690000	4680000	4250000	5760000	5650000	4960000	1460000	1420000	1070000
Arecatannin A1	Tannin	1350000	1050000	1160000	690000	729000	636000	547000	604000	543000	643000	506000	630000
Apigenin-7-O-rutinoside (Isorhoifolin)	Flavonoid	1390000	1130000	1170000	2010000	3060000	2260000	2770000	2250000	2780000	9	9	9
6-O-Galloyl-D-glucose	Tannin	402000	606000	512000	2010000	1680000	2050000	3000000	5660000	4920000	9	9	9
6-C-Methylquercetin-3-O-rhamnoside	Flavonols	70400	71200	71500	22400	15000	18900	6710	5420	5500	5470000	4860000	4980000
3'-O-Methyl-(-)-epicatechin	Flavanols	1240000	1180000	1070000	2900000	2980000	2160000	3330000	4200000	3600000	168000	155000	187000
3,3'-O-Dimethylellagic Acid-4'-O-arabinoside	Tannin	14700	21000	23700	136000	128000	150000	77800	90000	71300	49300	23500	36400
2-O-Galloyl-D-glucose	Tannin	726000	630000	623000	8050000	7370000	7540000	8070000	8940000	8280000	20600	17500	18600
1-O-Galloyl-rhamnose	Tannin	21500	13400	14200	39400	41300	34800	71800	66400	46800	9	9	9
1-O-Galloyl-D-glucose	Tannin	593000	575000	649000	7710000	6880000	7960000	8470000	8740000	9190000	24200	22400	24500
Note:
The metabolites with * indicate isomers, which have the same molecular formula, but the specific structure is not clear. The level of identification of a metabolite indicates the accuracy of the metabolite's qualitativeness. Level A represents about 90% accuracy. Level B represents an accuracy rate of about 60%.
