# Supplementary material for: Metabolome and transcriptome profiling reveal regulatory network and mechanism of flavonoid biosynthesis during color formation of Dioscorea cirrhosa L
Source: PeerJ. 2022 Jul 4;10:e13659. doi: 10.7717/peerj.13659 (PMC9261937; doi:10.7717/peerj.13659)
Supplement: Supplemental Information 4 — Up/down regulated metabolites between groups of LR vs RD, RD vs DR, and DR vs BR. [file peerj-10-13659-s004.xlsx]

## Sheet: LR vs RD
Table S4 Differential metabolites between groups. Up/down regulated metabolites between groups of LR vs RD.
Formula	Compounds	Class I	Class II	CAS	Level	LR_a	LR_b	LR_c	RD_a	RD_b	RD_c	VIP	Fold_Change	Log2FC	Type
C4H9NO2	γ-Aminobutyric acid	Organic acids	Organic acids	56-12-2	A	1494600	1373900	1466700	3266300	3483800	3417800	1.1525	2.34543	1.22985	up
C5H12O5	Xylitol	Others	Saccharides and Alcohols	87-99-0	B	60682	53362	69589	22441	26603	19309	1.12299	0.372226	-1.42575	down
C10H12N4O6	Xanthosine	Nucleotides and derivatives	Nucleotides and derivatives	146-80-5	B	283780	304720	322730	9	9	9	1.15568	2.96303e-05	-15.0426	down
C12H12O8	Vnilloylmalic acid	Phenolic acids	Phenolic acids	-	B	9264.3	7970.4	6602.3	9	9	9	1.15521	0.00113269	-9.78603	down
C6H6N2O2	Urocanic acid	Organic acids	Organic acids	104-98-3	A	3069900	3021000	3217000	1138100	1279500	1138800	1.15103	0.382084	-1.38804	down
C9H13N2O9P	Uridine 5'-monophosphate	Nucleotides and derivatives	Nucleotides and derivatives	58-97-9	B	25265	28605	31228	9	9	9	1.15558	0.000317281	-11.622	down
C17H27N3O17P2	Uridine 5'-diphospho-N-acetylglucosamine	Alkaloids	Alkaloids	528-04-1	B	9843.9	9362	10716	37808	36861	24523	1.12227	3.31503	1.72902	up
C12H21O11Na	Turanose	Others	Saccharides and Alcohols	547-25-1	A	1849300	1758100	1467400	3551900	4190800	4620100	1.1253	2.43612	1.28458	up
C10H12N2	Tryptamine	Alkaloids	Plumerane	61-54-1	B	132850	117420	142520	297850	310560	233460	1.11359	2.14331	1.09984	up
C51H82O23	Trillin-6'-O-sophorotrioside	Terpenoids	Triterpene Saponin	-	B	13228	9168	8864.1	9	9	9	1.15492	0.000863721	-10.1771	down
C33H52O8	Trillin (Diosgenin-3-O-glucoside)	Terpenoids	Triterpene Saponin	14144-06-0	A	1916100	1911700	2249800	1036900	828150	936970	1.12933	0.461041	-1.11703	down
C16H20O10	Trihydroxycinnamoylquinic acid	Phenolic acids	Phenolic acids	-	B	117420	106460	110530	13844	16316	15855	1.15372	0.137601	-2.86144	down
C29H34O17	Tricin-7-O-(2''-O-glucosyl)glucoside	Flavonoids	Flavonoid	-	B	445620	540890	509090	1642000	1854000	1949800	1.14759	3.64121	1.86442	up
C6H6O6	Trans-Citridic acid	Organic acids	Organic acids	4023-65-8	A	511060	493280	472160	1597300	1548400	1598400	1.15464	3.21307	1.68395	up
C8H6O4	Terephthalic acid	Phenolic acids	Phenolic acids	100-21-0	B	488570	543950	429990	9	9	9	1.15562	1.84614e-05	-15.7251	down
C3H4O4	Tartronate semialdehyde	Organic acids	Organic acids	2480-77-5	B	24415	31737	59547	90711	122560	117910	1.032	2.86244	1.51724	up
C28H32O16	Tamarixetin-3-O-glucoside-7-O-rhamnoside	Flavonoids	Flavonoid	-	A	348280	359150	356210	1412900	1505700	1539800	1.15484	4.19164	2.06752	up
C22H22O12	Tamarixetin-3-O-glucoside (Tamarixin)	Flavonoids	Flavonoid	27542-39-8	A	11667000	10628000	10054000	30593000	34001000	28224000	1.14598	2.86927	1.52068	up
C17H24O9	Syringin	Phenolic acids	Phenolic acids	118-34-3	B	511740	549580	574030	208530	249490	187340	1.13477	0.394631	-1.34142	down
C15H20O9	Syringaldehyde-4-O-glucoside	Phenolic acids	Phenolic acids	-	B	9	9	9	112410	111330	62684	1.15474	10608.3	13.3729	up
C9H10O4	Syringaldehyde; 4-Hydroxy-3,5-Dimethoxybenzaldehyde	Phenolic acids	Phenolic acids	134-96-3	B	563380	590300	582560	9	9	9	1.1557	1.55508e-05	-15.9726	down
C18H32O15	Solatriose	Others	Saccharides and Alcohols	528-40-5	B	81963	69360	124140	36343	25779	36918	1.06734	0.35954	-1.47578	down
C15H16O10	Sinapoyltartaric acid	Phenolic acids	Phenolic acids	-	B	9	9	9	21214	17563	13463	1.15503	1934.81	10.918	up
C15H22N2O4	Sinapoylputrescine	Alkaloids	Phenolamine	70185-57-8	B	106560	103080	116640	211870	274280	265220	1.12988	2.30284	1.20341	up
C11H12O5	Sinapic acid	Phenolic acids	Phenolic acids	530-59-6	B	28385	28222	32110	10108	13148	8302.6	1.11665	0.355722	-1.49118	down
C7H10O5	Shikimic acid	Organic acids	Organic acids	138-59-0	A	66106000	69565000	69030000	26378000	27992000	26419000	1.154	0.394668	-1.34129	down
C10H12N2O	Serotonin*	Alkaloids	Plumerane	50-67-9	B	149700	182530	141660	388580	313400	380080	1.12142	2.28336	1.19116	up
C21H20O11	Quercetin-3-O-rhamnoside(Quercitrin)	Flavonoids	Flavonols	522-12-3	B	631830	632960	539450	32427	35404	26157	1.15277	0.0520928	-4.26277	down
C24H22O15	Quercetin-3-O-(6''-malonyl)galactoside	Flavonoids	Flavonols	-	B	125100	125050	130180	8865.4	8141.3	18835	1.12916	0.0942384	-3.40754	down
C27H30O17	Quercetin-3-O-(2''-O-galactosyl)glucoside	Flavonoids	Flavonols	56782-99-1	B	13792	13247	24576	61275	57181	72167	1.10233	3.69317	1.88486	up
C14H21NO8	Pyridoxine-5'-O-glucoside	Others	Vitamin	-	B	1132600	837790	813130	2045900	1921700	1803100	1.10629	2.07317	1.05184	up
C18H30O2	Punicic acid (9Z,11E,13Z-octadecatrienoic acid)	Lipids	Free fatty acids	544-72-9	B	37902	23732	32402	64612	69186	68556	1.08917	2.15188	1.1056	up
C51H84O22	Protodioscin	Steroids	Steroidal saponins	55056-80-9	B	19502	19601	24019	8734.3	11547	10228	1.10971	0.483339	-1.04889	down
C13H16O9	Protocatechuic acid-4-O-glucoside	Phenolic acids	Phenolic acids	-	B	7404100	8116400	8243500	32406000	30818000	34186000	1.15331	4.09906	2.03529	up
C30H26O12	Procyanidin B4	Tannins	Proanthocyanidins	29106-51-2	A	15566000	13887000	16621000	35314000	29448000	33507000	1.13345	2.13285	1.09278	up
C31H28O12	Procyanidin A6	Tannins	Proanthocyanidins	-	B	23938	14267	12956	123520	130700	111010	1.13417	7.13884	2.83569	up
C5H11N	Piperidine	Alkaloids	Alkaloids	110-89-4	B	164710	160560	125390	853420	744400	996930	1.14473	5.75767	2.52548	up
C6H11NO2	Pipecolic acid*	Amino acids and derivatives	Amino acids and derivatives	4043-87-2	A	3915100	4008100	4152500	1291300	1383100	1363300	1.15432	0.334366	-1.5805	down
C26H32O11	Pinoresinol-4-O-glucoside	Lignans and Coumarins	Lignans	41607-20-9	B	137700	145200	121610	42075	58582	52118	1.1275	0.377679	-1.40477	down
C15H12O5	Pinobanksin*	Flavonoids	Dihydroflavonol	548-82-3	A	420930	432370	431630	53512	49268	50432	1.15536	0.119238	-3.06809	down
C14H12O4	Piceatannol	Others	Stilbene	10083-24-6	B	109300	96548	120510	9	9	9	1.1556	8.27312e-05	-13.5612	down
C21H24O10	Phloretin-2'-O-glucoside (Phlorizin)	Flavonoids	Chalcones	60-81-1	A	557270	670610	607310	8054100	8729000	8543200	1.15454	13.8004	3.78663	up
C8H11NO	Phenylethanolamine	Alkaloids	Alkaloids	7568-93-6	B	311470	288860	344210	70842	65363	55146	1.14845	0.202586	-2.30339	down
C8H11N	Phenethylamine	Alkaloids	Alkaloids	64-04-0	B	14260000	13181000	12348000	1691600	1727400	1668300	1.15468	0.127857	-2.9674	down
C33H52O9	Pennogenin-3-O-glucoside	Steroids	Steroidal saponins	37341-36-9	B	23001	29305	30723	66193	60336	78962	1.1174	2.47493	1.30739	up
C50H80O21	Parisyunnanoside B	Steroids	Steroidal saponins	945865-37-2	A	283780	270880	261250	70945	66178	86449	1.14639	0.274016	-1.86767	down
C11H22N2O4S	Pantetheine	Others	Others	496-65-1	B	23903	32750	28960	9	9	9	1.15542	0.000315373	-11.6307	down
C20H32N6O12S2	Oxiglutatione	Amino acids and derivatives	Amino acids and derivatives	27025-41-8	B	166590	131850	149380	54589	59203	45616	1.13348	0.355964	-1.49019	down
C5H9NO4	O-Acetylserine	Amino acids and derivatives	Amino acids and derivatives	5147-00-2	A	614560	593360	588040	257400	315380	255370	1.13715	0.461118	-1.11679	down
C7H14N2O3	N-α-Acetyl-L-ornithine	Amino acids and derivatives	Amino acids and derivatives	6205-08-9	A	314960	340930	341620	75521	71439	68220	1.15415	0.215717	-2.21279	down
C20H39NO2	N-Oleoylethanolamine	Alkaloids	Alkaloids	111-58-0	B	292490	326150	318310	61191	52580	54017	1.15317	0.179079	-2.48133	down
C7H16N4O2	N-Monomethyl-L-arginine	Amino acids and derivatives	Amino acids and derivatives	17035-90-4	B	365250	494810	482720	24595	29364	17365	1.14689	0.0531167	-4.23469	down
C3H7NO2	N-Methylglycine	Amino acids and derivatives	Amino acids and derivatives	107-97-1	B	9	9	9	5895.1	6529	7553.7	1.15542	739.919	9.53122	up
C12H21N3O6	Nicotianamine	Amino acids and derivatives	Amino acids and derivatives	34441-14-0	B	331090	322620	407330	137450	174680	135530	1.11957	0.421907	-1.245	down
C10H12N2O	N-Hydroxytryptamine*	Alkaloids	Phenolamine	-	B	103410	95299	95852	198660	248680	263620	1.13184	2.41363	1.2712	up
C8H18N4O2	NG,NG-Dimethyl-L-arginine	Amino acids and derivatives	Amino acids and derivatives	30315-93-6	A	252020	283540	246560	80692	105530	107530	1.13161	0.375584	-1.41279	down
C15H22N4O3	N-Feruloylagmatine	Alkaloids	Phenolamine	-	B	110190	82947	144590	1276800	1145300	1276700	1.14512	10.952	3.45313	up
C13H18N2O3	N-Caffeoylputrescine	Alkaloids	Phenolamine	29554-26-5	B	29610	30952	38990	9	9	9	1.15546	0.000271215	-11.8483	down
C8H9N	N-Benzylmethylene isomethylamine	Alkaloids	Alkaloids	-	A	246540	264350	272820	6853900	6427500	6554000	1.15542	25.3096	4.66161	up
C8H9NO	N-benzylformamide	Alkaloids	Alkaloids	6343-54-0	B	28646	39557	48656	750330	633980	776310	1.14828	18.4891	4.2086	up
C21H22O10	Naringenin-7-O-glucoside (Prunin)	Flavonoids	Dihydroflavone	529-55-5	A	31884000	30906000	30686000	12336000	11341000	12086000	1.15378	0.38259	-1.38613	down
C21H22O10	Naringenin-4'-O-glucoside	Flavonoids	Flavonoid	-	A	36720000	34571000	34621000	12433000	14295000	13029000	1.1507	0.375378	-1.41359	down
C15H12O5	Naringenin (5,7,4'-Trihydroxyflavanone)*	Flavonoids	Dihydroflavone	480-41-1	A	433430	443750	431130	50846	47708	51215	1.15543	0.114475	-3.12689	down
C21H28N7O17P3	NADP (Nicotinamide adenine dinucleotide phosphate)	Nucleotides and derivatives	Nucleotides and derivatives	53-59-8	B	238440	258920	224580	92308	111180	98813	1.14176	0.418734	-1.25589	down
C7H13NO3S	N-Acetyl-L-methionine	Amino acids and derivatives	Amino acids and derivatives	65-82-7	B	14572	15063	14131	23325	32498	40492	1.06439	2.20068	1.13795	up
C7H11NO5	N-Acetyl-L-glutamic acid	Amino acids and derivatives	Amino acids and derivatives	1188-37-0	B	33406	60155	43613	199490	193940	214960	1.12675	4.43517	2.14899	up
C8H16N4O3	N-Acetyl-L-Arginine	Amino acids and derivatives	Amino acids and derivatives	155-84-0	A	52918	69620	57371	25823	16089	27914	1.07569	0.388118	-1.36543	down
C8H15NO6	N-Acetyl-D-mannosamine	Others	Saccharides and Alcohols	7772-94-3	A	24180	19222	14785	69596	36753	52683	1.04594	2.73312	1.45055	up
C8H16NO9P	N-Acetyl-D-glucosamine-1-phosphate	Others	Saccharides and Alcohols	6866-69-9	B	43366	34885	48562	9	9	9	1.1554	0.000212912	-12.1975	down
C25H31N3O4	N1,N10-Bis(p-coumaroyl)spermidine	Alkaloids	Phenolamine	114916-05-1	B	141940	147910	134300	304670	247350	303000	1.13036	2.01584	1.01138	up
C4H9NO2	N,N-Dimethylglycine	Amino acids and derivatives	Amino acids and derivatives	1118-68-9	A	785070	772600	768180	1920300	1700800	1768800	1.1514	2.31739	1.2125	up
C21H32N4O8	N-(4'-O-glycosyl)-feruloyl agmatine	Alkaloids	Phenolamine	-	B	7788.4	8076.6	4879.3	23625	29978	26786	1.11957	3.87523	1.95428	up
C6H6O4	Muconic acid	Organic acids	Organic acids	1119-72-8	A	1186700	1347800	1233400	3522400	3775000	3844100	1.15151	2.95695	1.56411	up
C11H11NO3	Methoxyindoleacetic acid	Alkaloids	Plumerane	3471-31-6	B	32469	44519	24451	870570	945360	950220	1.14937	27.2691	4.7692	up
C3H4O4	Malonic acid	Organic acids	Organic acids	141-82-2	B	23419	11167	20399	62690	66986	52115	1.07806	3.30619	1.72517	up
C22H45O9P	LysoPG 16:0	Lipids	Glycerol ester	-	B	1404700	1753900	1502900	597750	487400	608360	1.13528	0.363297	-1.46078	down
C23H42NO7P	LysoPE 18:3(2n isomer)	Lipids	LPE	-	A	196850	189570	194130	69467	64818	83239	1.1426	0.374686	-1.41625	down
C23H42NO7P	LysoPE 18:3	Lipids	LPE	-	A	178320	170600	164270	68928	59525	63000	1.15008	0.373065	-1.4225	down
C21H42NO7P	LysoPE 16:1(2n isomer)	Lipids	LPE	-	B	16834	18032	15128	5047.3	4455.2	3585.8	1.13988	0.261797	-1.93348	down
C21H42NO7P	LysoPE 16:1	Lipids	LPE	-	B	27953	29907	26917	5316.5	4109.2	5152.5	1.15022	0.171959	-2.53986	down
C20H42NO7P	LysoPE 15:0	Lipids	LPE	-	A	41225	42263	39026	14966	13405	15474	1.15049	0.357877	-1.48246	down
C27H54NO7P	LysoPC 19:1	Lipids	LPC	-	B	200580	217330	233120	65889	58343	62898	1.15111	0.287437	-1.79868	down
C26H48NO7P	LysoPC 18:3	Lipids	LPC	-	A	581820	574210	590470	220360	215830	255110	1.14831	0.39582	-1.33708	down
C24H48NO7P	LysoPC 16:1(2n isomer)	Lipids	LPC	-	A	146320	147820	123270	14665	13356	15745	1.15313	0.104851	-3.25358	down
C24H48NO7P	LysoPC 16:1	Lipids	LPC	76790-27-7	A	135270	145830	139280	26364	21716	28953	1.14975	0.183246	-2.44815	down
C23H46NO7P	LysoPC 15:1	Lipids	LPC	-	B	3356.5	3529.3	3382.3	9	9	9	1.15569	0.0026295	-8.57099	down
C23H48NO7P	LysoPC 15:0	Lipids	LPC	108273-89-8	A	49618	46695	62832	28490	22078	25477	1.1016	0.477835	-1.06542	down
C5H11NO2	L-Valine	Amino acids and derivatives	Amino acids and derivatives	72-18-4	A	3005000	2952400	3105200	18457000	17341000	19218000	1.15488	6.07066	2.60185	up
C15H10O6	Luteolin (5,7,3',4'-Tetrahydroxyflavone)	Flavonoids	Flavonoid	491-70-3	A	40311	36589	46171	9	9	9	1.15556	0.000219386	-12.1542	down
C9H11NO3	L-Tyrosine	Amino acids and derivatives	Amino acids and derivatives	60-18-4	A	814990	670960	777530	13561000	12816000	13861000	1.1546	17.7771	4.15194	up
C8H11NO	L-Tyramine	Amino acids and derivatives	Amino acids and derivatives	51-67-2	A	893600	822750	867510	175640	136720	147070	1.15102	0.177808	-2.49161	down
C11H12N2O2	L-Tryptophan	Amino acids and derivatives	Amino acids and derivatives	73-22-3	A	307610	306630	314430	5043700	4715600	5345600	1.15527	16.2651	4.02371	up
C5H9NO4	L-threo-3-Methylaspartate	Amino acids and derivatives	Amino acids and derivatives	6061-13-8	A	542240	581380	572400	1197600	1206900	1112600	1.15092	2.07374	1.05223	up
C3H7NO3	L-Serine	Amino acids and derivatives	Amino acids and derivatives	56-45-1	A	463650	459260	504560	2181300	2192300	2078900	1.15452	4.52024	2.1764	up
C5H9NO2	L-Proline	Amino acids and derivatives	Amino acids and derivatives	147-85-3	A	5983100	6857300	6854800	24201000	25480000	25871000	1.15253	3.83606	1.93963	up
C9H11NO2	L-Phenylalanine	Amino acids and derivatives	Amino acids and derivatives	63-91-2	A	8954900	9511800	10157000	68438000	76404000	72029000	1.15439	7.57662	2.92156	up
C6H13NO2	L-Norleucine*	Amino acids and derivatives	Amino acids and derivatives	327-57-1	A	6646100	6784700	6403900	36631000	35085000	39751000	1.15441	5.6198	2.49052	up
C5H11NO2S	L-Methionine	Amino acids and derivatives	Amino acids and derivatives	63-68-3	A	49434	73084	78472	505140	518750	502810	1.14438	7.5959	2.92522	up
C10H22N2O4	L-Lysine-Butanoic Acid	Amino acids and derivatives	Amino acids and derivatives	80407-71-2	A	100430	82911	70863	19132	14909	10874	1.12863	0.176689	-2.50072	down
C6H14N2O2	L-Lysine	Amino acids and derivatives	Amino acids and derivatives	56-87-1	A	1498600	1457500	1508200	629730	577180	472300	1.1384	0.376142	-1.41065	down
C15H22N2O3	L-Leucyl-L-phenylalanine	Amino acids and derivatives	Amino acids and derivatives	56217-82-4	B	8398.9	10084	6568.2	9	9	9	1.15493	0.0010778	-9.8577	down
C6H13NO2	L-Leucine*	Amino acids and derivatives	Amino acids and derivatives	61-90-5	A	7057900	7536500	7184000	37054000	36284000	40518000	1.15437	5.22793	2.38624	up
C6H13NO2	L-Isoleucine*	Amino acids and derivatives	Amino acids and derivatives	73-32-5	A	7145500	6706000	6803400	36844000	33297000	36598000	1.15446	5.16773	2.36953	up
C7H15N3O3	L-Homocitrulline	Amino acids and derivatives	Amino acids and derivatives	1190-49-4	B	248750	203730	251630	59055	54323	49221	1.14767	0.230928	-2.11448	down
C6H9N3O2	L-Histidine	Amino acids and derivatives	Amino acids and derivatives	71-00-1	A	2462100	2578900	2524400	738470	1064300	1205900	1.10295	0.397688	-1.33029	down
C11H14N2O3	L-Glycyl-L-phenylalanine	Amino acids and derivatives	Amino acids and derivatives	721-66-4	B	37016	42648	58887	9	9	9	1.15512	0.000194874	-12.3252	down
C2H5NO2	L-Glycine	Amino acids and derivatives	Amino acids and derivatives	56-40-6	B	16389	15299	12454	40246	45512	45845	1.1396	2.98136	1.57597	up
C11H20N2O8	L-Glutamine-O-glycoside	Amino acids and derivatives	Amino acids and derivatives	-	B	19620	20038	9992.6	128610	151950	109130	1.12496	7.84865	2.97244	up
C5H10N2O3	L-Glutamine	Amino acids and derivatives	Amino acids and derivatives	56-85-9	A	1324700	1269800	1352300	566350	380140	472370	1.12749	0.359496	-1.47595	down
C5H9NO4	L-Glutamic acid	Amino acids and derivatives	Amino acids and derivatives	56-86-0	A	15664000	14012000	14781000	35141000	36119000	34489000	1.15204	2.37868	1.25016	up
C7H14N2O4S	L-Cystathionine	Amino acids and derivatives	Amino acids and derivatives	56-88-2	B	136200	186960	151920	7467.2	14789	12847	1.13882	0.073889	-3.7585	down
C7H13NO2	L-Cyclopentylglycine	Amino acids and derivatives	Amino acids and derivatives	2521-84-8	B	586210	746400	771690	251810	258650	216590	1.13451	0.345507	-1.53321	down
C6H13N3O3	L-Citrulline	Amino acids and derivatives	Amino acids and derivatives	372-75-8	B	239810	214250	215170	28051	20201	21221	1.15044	0.10381	-3.26798	down
C16H27NO14	L-Aspartic acid-O-diglucoside	Amino acids and derivatives	Amino acids and derivatives	-	B	203240	193550	238110	1527400	1414300	1361000	1.15254	6.77697	2.76064	up
C4H8N2O3	L-Asparagine	Amino acids and derivatives	Amino acids and derivatives	70-47-3	A	100080	80800	84498	606240	669680	659370	1.15271	7.29258	2.86643	up
C6H14N4O2	L-Arginine	Amino acids and derivatives	Amino acids and derivatives	74-79-3	A	5887500	5825900	5857900	1099900	1137700	1018300	1.15479	0.185296	-2.43209	down
C27H30O14	Kaempferol-3,7-O-dirhamnoside (Kaempferitrin)	Flavonoids	Flavonols	482-38-2	B	1493100	1712400	2313000	3539400	4501100	4438400	1.08552	2.26128	1.17714	up
C21H22O10	Isosalipurposide (Phlorizin Chalcone)	Flavonoids	Chalcones	4547-85-7	B	7595200	8189400	6622500	2345400	2020900	2078500	1.1469	0.287623	-1.79775	down
C22H22O11	Isorhamnetin-3-O-rhamnoside	Flavonoids	Flavonols	-	B	75862	62033	78183	20328	26361	19442	1.13287	0.306052	-1.70815	down
C28H32O17	Isorhamnetin-3,7-O-diglucoside	Flavonoids	Flavonols	6758-51-6	A	277420	254410	303030	640810	535580	700960	1.12547	2.2487	1.16909	up
C16H23N5O5	Isopentenyladenine-7-N-glucoside	Nucleotides and derivatives	Nucleotides and derivatives	-	B	137570	136880	152360	376950	337450	376030	1.14899	2.55484	1.35323	up
C8H7N	Indole	Alkaloids	Plumerane	120-72-9	B	9742.2	7696.6	4903.8	28380	34113	24907	1.10187	3.91181	1.96784	up
C7H16N4O2	Homoarginine	Amino acids and derivatives	Amino acids and derivatives	156-86-5	B	157720	161490	137220	21967	10709	7577.5	1.12071	0.0881921	-3.50321	down
C22H24O11	Hesperetin-7-O-glucoside	Flavonoids	Flavonoid	31712-49-9	B	12355000	12377000	11766000	30507000	27682000	26023000	1.14784	2.3073	1.20621	up
C45H72O17	Gracillin	Steroids	Steroidal saponins	19083-00-2	A	1493100	1502900	1528200	6473700	5970600	6596100	1.15457	4.20857	2.07333	up
C5H8O4	Glutaric acid	Organic acids	Organic acids	110-94-1	B	24616	25478	23867	9	9	9	1.15569	0.000365057	-11.4196	down
C6H13O9P	Glucose-1-phosphate*	Others	Saccharides and Alcohols	59-56-3	A	1067000	1051600	1231500	2719800	2495000	2401800	1.14265	2.27354	1.18494	up
C6H12O7	Gluconic acid	Others	Saccharides and Alcohols	526-95-4	A	3346700	3414400	3598600	875870	965310	885730	1.15387	0.263223	-1.92564	down
C6H11PO11	Glucarate O-Phosphoric acid	Others	Saccharides and Alcohols	-	B	426740	373310	578990	91554	100830	54704	1.11698	0.179174	-2.48057	down
C33H58O14	Gingerglycolipid B	Lipids	Glycerol ester	88168-90-5	B	133490	137920	145380	53324	51904	47541	1.15152	0.366537	-1.44797	down
C15H14O7	Gallocatechin*	Flavonoids	Flavanols	970-73-0	A	232360	253710	259090	2903200	2921400	2620000	1.1548	11.3326	3.50241	up
C17H20O10	Fraxidin-8-O-glucoside	Lignans and Coumarins	Coumarins	-	B	25252	42411	21248	80429	68080	70070	1.05217	2.4584	1.29772	up
C16H18O10	Fraxetin-8-O-glucoside (Fraxin)	Lignans and Coumarins	Coumarins	524-30-1	B	75224	99064	54651	165720	175160	144380	1.04757	2.1196	1.08379	up
C22H28O15	Fraxetin-7,8-di-O-glucoside	Lignans and Coumarins	Coumarins	-	B	36170	31137	29879	131210	97883	173080	1.12107	4.13818	2.049	up
C21H22O11	Eriodictyol-7-O-glucoside	Flavonoids	Dihydroflavone	38965-51-4	A	1185700	1109100	1207600	366770	324690	303480	1.15026	0.284074	-1.81566	down
C15H14O7	Epigallocatechin*	Flavonoids	Flavanols	970-74-1	A	329180	336130	256020	924360	898550	975810	1.14077	3.0377	1.60298	up
C30H26O11	Epicatechin-epiafzelechin	Flavonoids	Flavanols	-	A	1256300	1133900	877170	5146500	6843100	5345700	1.1401	5.30558	2.40751	up
C20H22O9	E-3,4,5'-Trihydroxy-3'-glucosylstilbene	Others	Stilbene	-	B	9	9	9	216870	192010	170450	1.1556	21456.7	14.3891	up
C5H10O6	D-Xylonic acid	Organic acids	Organic acids	526-91-0	B	5701300	6097400	5835300	636200	660530	591350	1.15502	0.10707	-3.22337	down
C7H15O10P	D-Sedoheptuiose 7-phosphate	Others	Saccharides and Alcohols	2646-35-7	B	443170	461660	296950	9	9	9	1.1553	2.24667e-05	-15.4419	down
C7H14O6	D-Pinitol	Others	Saccharides and Alcohols	10284-63-6	B	35362	28524	35013	80242	69675	61820	1.11572	2.14094	1.09825	up
C3H7O6P	DL-Glyceraldehyde-3-phosphate	Organic acids	Organic acids	591-59-3	B	57126	55498	75637	9	9	9	1.15542	0.000143418	-12.7675	down
C18H39NO2	Dihydrosphingosine	Lipids	Sphingolipids	764-22-7	B	29232	24107	29286	9501.1	8695.6	8861.2	1.14666	0.327478	-1.61053	down
C15H12O7	Dihydroquercetin(Taxifolin)	Flavonoids	Dihydroflavonol	480-18-2	B	3366000	3454600	3221300	91628	96397	96093	1.15558	0.0282933	-5.1434	down
C15H20O9	Dihydrocaffeoylglucose	Phenolic acids	Phenolic acids	-	B	253890	216410	231270	950490	1099900	958540	1.15102	4.28885	2.10059	up
C4H11NO2	Diethanolamine	Alkaloids	Alkaloids	111-42-2	B	185990	166280	146600	461870	538240	499770	1.14331	3.00655	1.58811	up
C31H34O17	Dicaffeoylquinic acid-O-glucoside	Phenolic acids	Phenolic acids	-	B	9	9	9	20594	24017	18462	1.1555	2336.04	11.1898	up
C6H13O9P	D-Fructose 6-phosphate*	Others	Saccharides and Alcohols	643-13-0	A	1068900	1045500	962090	2216500	2667700	2253600	1.14123	2.32011	1.21419	up
C6H6O6	Dehydroascorbic acid	Others	Vitamin	490-83-5	B	6557900	6609400	6290300	2531400	2613800	2411700	1.15363	0.388378	-1.36447	down
C9H13N3O5	Cytarabine	Nucleotides and derivatives	Nucleotides and derivatives	147-94-4	B	18864	19330	17962	9	9	9	1.15569	0.000480803	-11.0223	down
C6H11NO2	Cycloleucine*	Amino acids and derivatives	Amino acids and derivatives	52-52-8	A	353070	446770	370440	1077800	1006400	1111100	1.14221	2.73037	1.4491	up
C8H12N2O3	Cyclo(Ser-Pro)	Amino acids and derivatives	Amino acids and derivatives	-	B	8372	7567.3	13386	50974	34774	54006	1.11164	4.76565	2.25267	up
C10H14N2O2	Cyclo(Pro-Pro)	Amino acids and derivatives	Amino acids and derivatives	6708-06-1	B	8209.3	6971.6	4981.7	63935	50551	57449	1.14296	8.52742	3.09211	up
C16H22O8	Coniferin	Phenolic acids	Phenolic acids	531-29-3	B	331630	299470	274150	906480	938650	1000000	1.14901	3.14292	1.65211	up
C14H20O8	Cimidahurinine	Phenolic acids	Phenolic acids	142542-89-0	A	868640	778970	935660	3043000	3023400	2598300	1.1472	3.35416	1.74595	up
C8H20NO6P	Choline Alfoscerate	Lipids	PC	28319-77-9	A	641220	730440	597950	3650600	3458400	4012600	1.15158	5.6466	2.49738	up
C15H14O6	Catechin	Flavonoids	Flavanols	154-23-4	A	3915700	4187500	4406000	1473300	1378600	1300600	1.15104	0.331956	-1.59094	down
C9H8O3	Caffeic aldehyde	Phenolic acids	Phenolic acids	141632-15-7	B	47389	41302	45753	17497	16520	17946	1.14988	0.386503	-1.37145	down
C13H8O8	Brevifolin carboxylic acid	Phenolic acids	Phenolic acids	18490-95-4	B	2117100	2240100	2075300	872140	872420	802550	1.15218	0.395975	-1.33652	down
C5H11NO2	Betaine	Alkaloids	Alkaloids	107-43-7	B	1649200	1895100	1536200	686330	712590	696340	1.14422	0.412412	-1.27784	down
C19H28O11	Benzyl-(2''-O-glucosyl)glucoside	Phenolic acids	Phenolic acids	-	B	43939	52378	61462	232470	211810	240600	1.14427	4.34076	2.11795	up
C7H7NO	Benzamide	Phenolic acids	Phenolic acids	55-21-0	B	3161000	2627600	2704100	418790	444690	365140	1.1515	0.144668	-2.78918	down
C16H12O7	Azaleatin (5-O-Methylquercetin)	Flavonoids	Flavonols	529-51-1	B	1102500	844250	948360	255660	189650	159960	1.13327	0.209066	-2.25797	down
C12H16O7	Arbutin	Phenolic acids	Phenolic acids	497-76-7	B	51738	43757	51369	247080	262350	250610	1.15291	5.17513	2.37159	up
C15H20O8	Androsin	Others	Others	531-28-2	B	581900	591720	551010	265130	280590	273450	1.15265	0.474983	-1.07405	down
C6H10O4	Adipic Acid	Organic acids	Organic acids	124-04-9	B	135480	111920	116320	9	9	9	1.15561	7.42329e-05	-13.7176	down
C10H15N5O10P2	Adenosine 5'-diphosphate	Nucleotides and derivatives	Nucleotides and derivatives	58-64-0	B	45670	39298	56098	15721	26797	14770	1.04806	0.406108	-1.30007	down
C5H5N5	Adenine	Nucleotides and derivatives	Nucleotides and derivatives	73-24-5	A	9	9	9	92583	104490	138620	1.15531	12433.1	13.6019	up
C18H32O3	9S-Hydroxy-10E,12Z-octadecadienoic acid*	Lipids	Free fatty acids	15514-85-9	A	31407	24317	26752	64995	67906	59712	1.13422	2.33538	1.22366	up
C10H13N5O6	8-Hydroxyguanosine	Nucleotides and derivatives	Nucleotides and derivatives	3868-31-3	B	20659	33740	25962	6632.8	7093.8	5687.5	1.12816	0.241586	-2.04939	down
C13H16O10	6-O-Galloyl-D-glucose	Tannins	Tannin	13186-19-1	A	401730	606320	511680	2006900	1681600	2046700	1.13282	3.77383	1.91603	up
C16H20O9	6-O-Feruloyl-D-glucose	Phenolic acids	Phenolic acids	137887-25-3	B	240760	201610	177830	1908000	1880200	1890900	1.15214	9.15688	3.19486	up
C15H18O9	6-O-Caffeoyl-D-glucose	Phenolic acids	Phenolic acids	-	B	408170	513460	458480	3443900	2990400	3048300	1.15177	6.8709	2.7805	up
C6H6N4S	6-Methylmercaptopurine	Nucleotides and derivatives	Nucleotides and derivatives	50-66-8	B	406030	527240	462380	10879000	11401000	13477000	1.15349	25.6203	4.67922	up
C22H22O11	6-C-Methylquercetin-3-O-rhamnoside	Flavonoids	Flavonols	-	A	70390	71246	71549	22375	14979	18874	1.13886	0.263752	-1.92275	down
C6H13NO2	6-Aminocaproic acid	Organic acids	Organic acids	60-32-2	A	760480	731130	770840	4000400	3869200	4582100	1.15332	5.50364	2.46038	up
C22H26O12	5-O-p-Coumaroylshikimic acid O-glucoside	Phenolic acids	Phenolic acids	-	B	23685	42960	31172	75380	69863	62709	1.04937	2.12593	1.08809	up
C5H7N3O	5-Methylcytosine	Nucleotides and derivatives	Nucleotides and derivatives	554-01-8	A	25054	15866	21444	51700	40843	33486	1.02527	2.02086	1.01497	up
C8H14N2O5	5-L-Glutamyl-L-amino acid	Amino acids and derivatives	Amino acids and derivatives	5875-41-2	B	51643	48893	52889	200510	294490	280270	1.14238	5.05309	2.33717	up
C6H6O3	5-Hydroxymethylfurfural	Phenolic acids	Phenolic acids	67-47-0	B	28595	35139	30660	87089	110860	121130	1.13511	3.38029	1.75715	up
C7H13NO3	5-Acetamidopentanoic Acid	Organic acids	Organic acids	1072-10-2	B	55209	50918	57657	154870	179580	167510	1.14994	3.06477	1.61578	up
C14H19NO9	4-Pyridoxic acid-O-glucoside	Others	Vitamin	-	B	28698	15659	19535	110840	89300	103760	1.12458	4.75646	2.24989	up
C17H22O10	4-O-Glucosyl-sinapate	Phenolic acids	Phenolic acids	-	B	54421	58388	61195	324830	330460	400340	1.15161	6.0667	2.60091	up
C13H18O8	4-O-Glucosyl-3,4-dihydroxybenzyl alcohol	Phenolic acids	Phenolic acids	-	B	91825	134320	125530	257980	235650	234200	1.09808	2.06961	1.04936	up
C22H24O11	4-O-(6'-O-Glucosylcaffeoyl)-3,4-dihydroxybenzyl alcohol	Phenolic acids	Phenolic acids	-	B	3672.7	6303.2	5134.4	14408	14257	12340	1.09946	2.71371	1.44027	up
C6H5NO3	4-Nitrophenol	Phenolic acids	Phenolic acids	100-02-7	B	13716000	13765000	13398000	35832000	34587000	34398000	1.15511	2.56408	1.35844	up
C10H10O3	4-Methoxycinnamic acid	Phenolic acids	Phenolic acids	830-09-1	B	11682	17789	12400	4710.7	5091.4	5289.6	1.11572	0.360433	-1.4722	down
C5H8O4	4-Hydroxy-2-Oxopentanoic Acid*	Organic acids	Organic acids	3318-73-8	B	31357	28492	24378	9	9	9	1.15551	0.000320562	-11.6071	down
C5H11N3O2	4-Guanidinobutyric acid	Organic acids	Organic acids	463-00-3	A	357080	419000	389650	1630700	1479800	1766200	1.15029	4.18339	2.06467	up
C7H7NO2	4-Aminobenzoic acid	Phenolic acids	Phenolic acids	150-13-0	A	275070	287810	275090	647300	677890	747090	1.14997	2.47298	1.30625	up
C4H8N2O3	3-Ureidopropionic Acid	Organic acids	Organic acids	462-88-4	B	2066.5	2382.6	1034	18874	19814	12995	1.12036	9.42587	3.23663	up
C16H16O6	3'-O-Methyl-(-)-epicatechin	Flavonoids	Flavanols	76549-34-3	B	1240400	1183100	1074900	2903800	2978700	2156100	1.11546	2.29779	1.20025	up
C38H60O10	3-O-(2-O-Acetyl-glucosyl)oleanolic acid	Terpenoids	Triterpene	-	B	17924	18303	16621	9	9	9	1.15567	0.000510899	-10.9347	down
C8H8O	3-Methylbenzaldehyde	Others	Others	620-23-5	B	9	9	9	8737.1	7396.1	6361	1.15529	833.119	9.70238	up
C4H8O3	3-Hydroxybutyric acid	Organic acids	Organic acids	300-85-6	B	54271	47201	48916	193640	155570	195340	1.14554	3.62097	1.85638	up
C7H6O2	3-hydroxybenzaldehyde	Organic acids	Organic acids	100-83-4	B	130910	117080	130550	9	9	9	1.15567	7.13267e-05	-13.7752	down
C13H18O7	3-Hydroxy-5-Methylphenol-1-O-Glucoside	Phenolic acids	Phenolic acids	-	B	60531	64527	71474	189670	194590	183300	1.15033	2.88788	1.53001	up
C27H26O15	3-Hydroxy-5-Methylphenol-1-O-(6'-Digalloyl)Glucoside	Phenolic acids	Phenolic acids	-	B	42364	47298	46885	105580	103790	116360	1.14797	2.38548	1.25428	up
C6H10O5	3-Hydroxy-3-methylpentane-1,5-dioic acid	Amino acids and derivatives	Amino acids and derivatives	503-49-1	B	9	9	9	65734	55394	88669	1.15513	7770.26	12.9237	up
C4H9N3O2	3-Guanidinopropionic acid	Organic acids	Organic acids	353-09-3	B	19698	15334	13487	48331	57151	59065	1.13173	3.39139	1.76188	up
C23H26O11	3,5-Digalloylshikimic acid	Phenolic acids	Phenolic acids	95753-52-9	B	27756	29728	32333	53485	63043	65969	1.12874	2.03188	1.02281	up
C15H22O8	3,4,5-Trimethoxyphenyl-1-O-Glucoside	Phenolic acids	Phenolic acids	-	B	4931900	4683600	4727600	17526000	15649000	16638000	1.15373	3.47296	1.79617	up
C21H18O12	3,3'-O-Dimethylellagic Acid-4'-O-arabinoside	Tannins	Tannin	-	B	14716	21027	23652	135690	127840	150100	1.14224	6.96405	2.79993	up
C9H10O3	3-(4-Hydroxyphenyl)-propionic acid	Phenolic acids	Phenolic acids	501-97-3	B	9	9	9	3789.4	5792.6	3846.5	1.15457	497.352	8.95812	up
C27H46O9	2-α-Linolenoyl-glycerol-1-O-glucoside	Lipids	Glycerol ester	-	B	25774	21598	21556	3791.2	4199	3313.5	1.14985	0.163993	-2.6083	down
C33H56O14	2-α-Linolenoyl-glycerol-1,3-di-O-glucoside	Lipids	Glycerol ester	-	B	6806.9	5768.8	6145.7	9	9	9	1.15558	0.0014422	-9.43751	down
C8H10O	2-Phenylethanol	Phenolic acids	Phenolic acids	60-12-8	B	2474700	2363100	2405500	321680	243190	255210	1.15202	0.113219	-3.14281	down
C13H16O10	2-O-Galloyl-D-glucose	Tannins	Tannin	-	B	725840	630070	622640	8050500	7371600	7538400	1.15453	11.6047	3.53664	up
C9H10O2	2-Methoxy-4-ethenylphenol	Phenolic acids	Phenolic acids	7786-61-0	A	872400	740280	859490	13508000	11348000	13139000	1.15394	15.3691	3.94196	up
C27H48O9	2-Linoleoylglycerol-1-O-glucoside	Lipids	Glycerol ester	-	B	59833	68040	52472	32110	20234	15802	1.0589	0.377865	-1.40406	down
C33H58O14	2-Linoleoylglycerol-1,3-di-O-glucoside	Lipids	Glycerol ester	-	A	59566	60954	65874	21443	18780	22062	1.14935	0.334158	-1.5814	down
C9H8O3	2-Hydroxycinnamic acid	Organic acids	Organic acids	583-17-5	B	128940	130880	120530	9	9	9	1.15569	7.09872e-05	-13.7821	down
C5H8O4	2-Hydroxy-2-methyl-3-oxobutanoic acid*	Organic acids	Organic acids	71698-08-3	B	27300	19370	26322	9	9	9	1.15526	0.000369904	-11.4006	down
C10H14N5O6P	2'-Deoxyadenosine-5'-monophosphate	Nucleotides and derivatives	Nucleotides and derivatives	653-63-4	B	302600	323730	295130	695940	787330	650630	1.14323	2.31578	1.2115	up
C10H13N5O3	2'-Deoxyadenosine	Nucleotides and derivatives	Nucleotides and derivatives	958-09-8	B	22335	17774	18964	80391	80373	58209	1.13449	3.70682	1.89018	up
C7H14N2O4	2,6-Diaminooimelic acid	Amino acids and derivatives	Amino acids and derivatives	583-93-7	B	236090	235490	235890	67294	50591	44031	1.13973	0.228866	-2.12742	down
C9H7NO2	2,4-Dihydroxyquinoline	Alkaloids	Quinoline alkaloids	86-95-3	B	9	9	9	7342.2	8040	12622	1.15431	1037.19	10.0185	up
C6H8O4	2,3-Dimethylsuccinic acid	Amino acids and derivatives	Amino acids and derivatives	13545-04-5	B	17832	16984	14383	5366.1	5921.7	6904.5	1.13401	0.36977	-1.4353	down
C12H17N5O5	2-(Dimethylamino)guanosine	Nucleotides and derivatives	Nucleotides and derivatives	2140-67-2	A	263810	234320	286380	601350	703840	651320	1.14095	2.49393	1.31842	up
C27H46O9	1-α-Linolenoyl-glycerol-3-O-glucoside	Lipids	Glycerol ester	-	B	23884	26588	22695	5574.5	2932.4	3633.2	1.13047	0.165923	-2.59141	down
C33H56O14	1-α-Linolenoyl-glycerol-2,3-di-O-glucoside	Lipids	Glycerol ester	-	B	7326.2	6593.7	7247.7	9	9	9	1.15565	0.00127553	-9.61468	down
C14H18O9	1-O-Vanilloyl-D-Glucose	Phenolic acids	Phenolic acids	-	A	197610	227550	232260	86096	90126	49692	1.08714	0.343637	-1.54104	down
C13H16O9	1-O-Galloyl-rhamnose	Tannins	Tannin	-	B	21476	13439	14222	39402	41253	34755	1.0884	2.34874	1.23189	up
C13H16O10	1-O-Galloyl-D-glucose	Tannins	Tannin	58511-73-2	A	592910	575410	648730	7712700	6879600	7963900	1.15448	12.4136	3.63385	up
C14H18O10	1-O-(3,4-Dihydroxy-5-methoxy-benzoyl)-glucoside	Phenolic acids	Phenolic acids	-	A	1136800	1202400	1293900	6830100	6108900	6022200	1.15318	5.21901	2.38378	up
C33H58O14	1-Linoleoyl-sn-glycerol-diglucoside	Lipids	Free fatty acids	-	B	64914	65385	64442	18916	18758	22847	1.14888	0.310777	-1.68605	down
C27H48O9	1-Linoleoylglycerol-3-O-glucoside	Lipids	Glycerol ester	-	B	53681	58660	52719	27772	22914	31632	1.11245	0.498716	-1.00371	down
C13H16O6	1-Feruloyl-sn-glycerol	Phenolic acids	Phenolic acids	-	B	9	9	9	9351.9	7119.7	8623.9	1.15537	929.463	9.86025	up
C4H7NO2	1-Aminocyclopropane-1-carboxylic acid	Organic acids	Organic acids	22059-21-8	B	154810	191580	179950	439390	429770	376240	1.13653	2.36615	1.24254	up
C18H36O2	16-Methylheptadecanoic acid	Lipids	Free fatty acids	2724-58-5	A	9	9	9	9279500	9534800	6056000	1.15546	921122	19.813	up
C18H32O3	13(S)-HODE;13(S)-Hydroxyoctadeca-9Z,11E-dienoic acid*	Lipids	Free fatty acids	10219-69-9	A	31062	30344	25998	73864	82024	68171	1.14055	2.56349	1.35811	up
C6H12O5	1,5-Anhydro-D-glucitol	Others	Saccharides and Alcohols	154-58-5	B	101680	67152	72728	30785	48635	36544	1.03295	0.480063	-1.0587	down
C9H19O11P	1-(sn-Glycero-3-phospho)-1D-myo-inositol	Others	Saccharides and Alcohols	-	A	108540	113780	116130	3028700	3295100	3358100	1.1554	28.6066	4.83828	up
C8H8O	(S)-2-Phenyloxirane	Others	Others	20780-54-5	A	921880	860140	887280	161940	190200	147220	1.15076	0.187075	-2.41831	down
Note:
The metabolites with * indicate isomers, which have the same molecular formula, but the specific structure is not clear. The level of identification of a metabolite indicates the accuracy of the metabolite's qualitativeness. Level A represents about 90% accuracy. Level B represents an accuracy rate of about 60%.

## Sheet: RD vs DR
Table S4 Differential metabolites between groups. Up/down regulated metabolites between groups of RD vs DR.
Formula	Compounds	Class I	Class II	CAS	Level	RD_a	RD_b	RD_c	DR_a	DR_b	DR_c	VIP	Fold_Change	Log2FC	Type
C4H9NO2	γ-Aminobutyric acid	Organic acids	Organic acids	56-12-2	A	3266300	3483800	3417800	301530	261430	217350	1.18071	0.0767425	-3.70383	down
C5H12O5	Xylitol	Others	Saccharides and Alcohols	87-99-0	B	22441	26603	19309	9	9	9	1.18354	0.000395008	-11.3058	down
C6H6N2O2	Urocanic acid	Organic acids	Organic acids	104-98-3	A	1138100	1279500	1138800	3463900	3874700	3699800	1.17914	3.10381	1.63404	up
C17H27N3O17P2	Uridine 5'-diphospho-N-acetylglucosamine	Alkaloids	Alkaloids	528-04-1	B	37808	36861	24523	117470	130200	128000	1.15865	3.7873	1.92117	up
C12H21O11Na	Turanose	Others	Saccharides and Alcohols	547-25-1	A	3551900	4190800	4620100	12476000	13083000	11658000	1.16991	3.0104	1.58996	up
C10H12N2	Tryptamine	Alkaloids	Plumerane	61-54-1	B	297850	310560	233460	824220	624190	586550	1.13059	2.41719	1.27333	up
C51H82O23	Trillin-6'-O-sophorotrioside	Terpenoids	Triterpene Saponin	-	B	9	9	9	16861	16863	18039	1.1839	1917.15	10.9047	up
C39H62O13	Trillin-6'-O-glucoside	Terpenoids	Triterpene Saponin	-	B	1022800	934080	1000400	3742100	3718300	3455800	1.18199	3.6913	1.88413	up
C33H52O8	Trillin (Diosgenin-3-O-glucoside)	Terpenoids	Triterpene Saponin	14144-06-0	A	1036900	828150	936970	2680900	2925000	2476400	1.17055	2.88445	1.5283	up
C16H20O10	Trihydroxycinnamoylquinic acid	Phenolic acids	Phenolic acids	-	B	13844	16316	15855	37537	43763	38221	1.17086	2.59744	1.37709	up
C7H7NO2	Trigonelline	Alkaloids	Alkaloids	535-83-1	A	14182000	13504000	14344000	1131900	1032900	1280100	1.18226	0.0819629	-3.60889	down
C10H14N2O5	Thymidine	Nucleotides and derivatives	Nucleotides and derivatives	50-89-5	A	31699	42191	29642	13065	16421	15407	1.13113	0.433615	-1.20551	down
C8H6O4	Terephthalic acid	Phenolic acids	Phenolic acids	100-21-0	B	9	9	9	84973	56097	61109	1.18344	7488.11	12.8704	up
C3H4O4	Tartronate semialdehyde	Organic acids	Organic acids	2480-77-5	B	90711	122560	117910	282190	260220	246230	1.15185	2.3813	1.25175	up
C28H36O13	Syringaresinol-4'-O-glucoside	Lignans and Coumarins	Lignans	7374-79-0	B	9	9	9	106140	119610	143490	1.18373	13675.6	13.7393	up
C15H20O9	Syringaldehyde-4-O-glucoside	Phenolic acids	Phenolic acids	-	B	112410	111330	62684	215030	174910	272480	1.04315	2.31273	1.20959	up
C9H10O4	Syringaldehyde; 4-Hydroxy-3,5-Dimethoxybenzaldehyde	Phenolic acids	Phenolic acids	134-96-3	B	9	9	9	10875	12745	13773	1.18371	1384.93	10.4356	up
C15H22N2O4	Sinapoylputrescine	Alkaloids	Phenolamine	70185-57-8	B	211870	274280	265220	941300	1005800	851410	1.17141	3.72454	1.89706	up
C15H16O9	Sinapoyl malate	Phenolic acids	Phenolic acids	92344-58-6	B	425630	394100	373110	1144200	1045700	852210	1.16003	2.55031	1.35067	up
C7H10O5	Shikimic acid	Organic acids	Organic acids	138-59-0	A	26378000	27992000	26419000	87940000	82152000	89561000	1.1821	3.21396	1.68435	up
C10H12N2O	Serotonin*	Alkaloids	Plumerane	50-67-9	B	388580	313400	380080	823090	900230	677460	1.14214	2.21871	1.14972	up
C7H14O7	Sedoheptulose	Others	Saccharides and Alcohols	3019-74-7	B	347820	327930	370610	176100	98146	83826	1.09705	0.342207	-1.54706	down
C24H26O13	Rosmarinic acid-3'-O-glucoside	Phenolic acids	Phenolic acids	910028-78-3	B	76121	99392	96348	344220	255520	224890	1.14067	3.03328	1.60088	up
C5H12O5	Ribitol*	Others	Saccharides and Alcohols	488-81-3	B	29288	39723	27037	9	9	9	1.18341	0.000281109	-11.7966	down
C14H12O3	Resveratrol	Others	Stilbene	501-36-0	B	11160	7301.6	12612	9	9	9	1.18263	0.000868905	-10.1685	down
C18H32O16	Raffinose	Others	Saccharides and Alcohols	512-69-6	B	188600	206750	152580	62184	48627	30556	1.12529	0.258002	-1.95455	down
C21H20O11	Quercetin-3-O-rhamnoside(Quercitrin)	Flavonoids	Flavonols	522-12-3	B	32427	35404	26157	11806	14575	10897	1.14265	0.396625	-1.33415	down
C24H22O15	Quercetin-3-O-(6''-malonyl)galactoside	Flavonoids	Flavonols	-	B	8865.4	8141.3	18835	9	9	9	1.18086	0.000753312	-10.3745	down
C27H30O16	Quercetin-3-O-(2''-O-rhamnosyl)galactoside	Flavonoids	Flavonols	-	B	1166500	1373400	1554600	253610	205480	173310	1.17175	0.154451	-2.69478	down
C14H21NO8	Pyridoxine-5'-O-glucoside	Others	Vitamin	-	B	2045900	1921700	1803100	5103700	4689300	3456900	1.13331	2.29606	1.19916	up
C18H30O2	Punicic acid (9Z,11E,13Z-octadecatrienoic acid)	Lipids	Free fatty acids	544-72-9	B	64612	69186	68556	30384	36624	25670	1.14495	0.457999	-1.12658	down
C51H82O21	Pseudoprotodioscin*	Steroids	Steroidal saponins	102115-79-7	A	1571400	1537400	1473200	5254200	5152300	4259000	1.17546	3.20068	1.67838	up
C51H84O22	Protodioscin	Steroids	Steroidal saponins	55056-80-9	B	8734.3	11547	10228	42949	40649	44469	1.17551	4.19764	2.06958	up
C31H28O12	Procyanidin A6	Tannins	Proanthocyanidins	-	B	123520	130700	111010	267900	216240	284900	1.14636	2.10563	1.07425	up
C6H11NO2	Pipecolic acid*	Amino acids and derivatives	Amino acids and derivatives	4043-87-2	A	1291300	1383100	1363300	4201600	4087400	3525000	1.17668	2.92592	1.54889	up
C15H12O5	Pinobanksin*	Flavonoids	Dihydroflavonol	548-82-3	A	53512	49268	50432	164300	164530	173990	1.18249	3.28186	1.71451	up
C21H24O10	Phloretin-4'-O-glucoside (Trilobatin)	Flavonoids	Chalcones	4192-90-9	A	15328000	12028000	16444000	6287300	6497900	5245800	1.14555	0.411667	-1.28045	down
C8H11NO	Phenylethanolamine	Alkaloids	Alkaloids	7568-93-6	B	70842	65363	55146	411640	421860	532440	1.17694	7.1384	2.8356	up
C8H11N	Phenethylamine	Alkaloids	Alkaloids	64-04-0	B	1691600	1727400	1668300	12500000	12747000	9521300	1.17804	6.83433	2.7728	up
C13H18N2O2	p-Coumaroylputrescine	Alkaloids	Phenolamine	34136-53-3	B	220750	208040	219660	940240	792330	812070	1.17987	3.92419	1.97239	up
C15H18O8	p-Coumaric acid-4-O-glucoside	Phenolic acids	Phenolic acids	117405-48-8	B	324620	333760	341400	763340	820310	844600	1.18046	2.42878	1.28023	up
C50H80O21	Parisyunnanoside B	Steroids	Steroidal saponins	945865-37-2	A	70945	66178	86449	1273800	1251300	1265700	1.18187	16.9556	4.08369	up
C20H32N6O12S2	Oxiglutatione	Amino acids and derivatives	Amino acids and derivatives	27025-41-8	B	54589	59203	45616	25211	16462	16933	1.13016	0.367648	-1.4436	down
C5H9NO4	O-Acetylserine	Amino acids and derivatives	Amino acids and derivatives	5147-00-2	A	257400	315380	255370	76135	78627	72197	1.1764	0.274055	-1.86746	down
C7H14N2O3	N-α-Acetyl-L-ornithine	Amino acids and derivatives	Amino acids and derivatives	6205-08-9	A	75521	71439	68220	138940	164110	178870	1.16159	2.23961	1.16325	up
C20H39NO2	N-Oleoylethanolamine	Alkaloids	Alkaloids	111-58-0	B	61191	52580	54017	401010	394430	323430	1.17944	6.66836	2.73733	up
C7H16N4O2	N-Monomethyl-L-arginine	Amino acids and derivatives	Amino acids and derivatives	17035-90-4	B	24595	29364	17365	67855	62539	56002	1.12342	2.61337	1.38591	up
C6H6N2O	Nicotinamide	Others	Vitamin	98-92-0	B	280620	283800	236490	65569	60397	47859	1.17152	0.217034	-2.204	down
C10H12N2O	N-Hydroxytryptamine*	Alkaloids	Phenolamine	-	B	198660	248680	263620	596360	580740	474700	1.14311	2.32334	1.2162	up
C19H28N2O7	N-Glucosyl-p-coumaroylputrescine	Alkaloids	Phenolamine	-	B	13476	14761	12146	63561	62053	56347	1.17932	4.50588	2.17181	up
C15H22N4O3	N-Feruloylagmatine	Alkaloids	Phenolamine	-	B	1276800	1145300	1276700	2988900	2747800	2496200	1.16919	2.22583	1.15434	up
C19H18N2O2	N-Cinnamoylserotonin	Alkaloids	Phenolamine	-	B	29771	28144	25136	11776	11823	14824	1.15178	0.462643	-1.11203	down
C13H18N2O3	N-Caffeoylputrescine	Alkaloids	Phenolamine	29554-26-5	B	9	9	9	19577	23932	26727	1.18361	2601.33	11.345	up
C15H12O5	Naringenin (5,7,4'-Trihydroxyflavanone)*	Flavonoids	Dihydroflavone	480-41-1	A	50846	47708	51215	174310	194940	188870	1.18169	3.72654	1.89784	up
C6H11NO4	N-Acetyl-L-threonine	Amino acids and derivatives	Amino acids and derivatives	17093-74-2	A	30744	42258	40182	85696	106660	83277	1.1385	2.43526	1.28408	up
C8H15NO6	N-Acetyl-D-mannosamine	Others	Saccharides and Alcohols	7772-94-3	A	69596	36753	52683	133260	135660	160940	1.10776	2.70298	1.43455	up
C4H9NO2	N,N-Dimethylglycine	Amino acids and derivatives	Amino acids and derivatives	1118-68-9	A	1920300	1700800	1768800	278720	281030	258100	1.1825	0.151738	-2.72035	down
C21H32N4O8	N-(4'-O-glycosyl)-feruloyl agmatine	Alkaloids	Phenolamine	-	B	23625	29978	26786	87614	96068	97812	1.17491	3.50165	1.80803	up
C10H13NO4	Methyldopa	Amino acids and derivatives	Amino acids and derivatives	555-30-6	B	160870	249350	219120	590300	568700	481790	1.13389	2.60716	1.38248	up
C17H30O2	Methyl 7,10-hexadecadienoate	Lipids	Free fatty acids	-	B	11709000	11381000	11808000	3591400	3553600	3614100	1.18366	0.308301	-1.69759	down
C3H4O4	Malonic acid	Organic acids	Organic acids	141-82-2	B	62690	66986	52115	177150	238720	215330	1.16434	3.47212	1.79582	up
C4H4O4	Maleic acid*	Organic acids	Organic acids	110-16-7	B	138780	100790	123800	28358	46834	26268	1.12977	0.27922	-1.84053	down
C22H45O9P	LysoPG 16:0	Lipids	Glycerol ester	-	B	597750	487400	608360	1654800	1648000	2541700	1.14545	3.45112	1.78706	up
C23H42NO7P	LysoPE 18:3(2n isomer)	Lipids	LPE	-	A	69467	64818	83239	1673600	1802400	1476500	1.18157	22.7676	4.50891	up
C23H42NO7P	LysoPE 18:3	Lipids	LPE	-	A	68928	59525	63000	1398000	1610600	1469600	1.18313	23.3906	4.54786	up
C23H44NO7P	LysoPE 18:2(2n isomer)	Lipids	LPE	-	A	1428600	1387900	1578200	24159000	27225000	23743000	1.18281	17.0949	4.09549	up
C23H44NO7P	LysoPE 18:2	Lipids	LPE	-	A	2901000	2429900	2691900	35195000	37063000	32056000	1.18236	13.0022	3.70068	up
C23H46NO7P	LysoPE 18:1(2n isomer)	Lipids	LPE	-	A	1390200	1296100	1435800	28440000	30262000	26324000	1.1832	20.6269	4.36645	up
C23H46NO7P	LysoPE 18:1	Lipids	LPE	89576-29-4	A	972720	837610	1108000	21073000	22114000	18329000	1.18131	21.0792	4.39775	up
C23H48NO7P	LysoPE 18:0	Lipids	LPE	-	B	6083.4	6377.2	6747.5	162180	156700	149640	1.18349	24.3918	4.60832	up
C21H42NO7P	LysoPE 16:1(2n isomer)	Lipids	LPE	-	B	5047.3	4455.2	3585.8	55505	81330	70344	1.17729	15.8293	3.98453	up
C21H42NO7P	LysoPE 16:1	Lipids	LPE	-	B	5316.5	4109.2	5152.5	115660	149350	123260	1.18118	26.6336	4.73518	up
C27H54NO7P	LysoPC 19:1	Lipids	LPC	-	B	65889	58343	62898	367540	407760	340610	1.18096	5.96329	2.57611	up
C26H48NO7P	LysoPC 18:3	Lipids	LPC	-	A	220360	215830	255110	2880200	3273500	2750700	1.18174	12.8807	3.68713	up
C26H50NO7P	LysoPC 18:2(2n isomer)	Lipids	LPC	-	A	6612600	5621500	6656000	47896000	44084000	42722000	1.18134	7.13083	2.83407	up
C26H50NO7P	LysoPC 18:2	Lipids	LPC	-	A	8408100	8116100	8516800	57477000	60754000	52636000	1.18259	6.82349	2.77051	up
C26H52NO7P	LysoPC 18:1(2n isomer)	Lipids	LPC	-	A	5308900	4833300	5563200	51336000	56044000	48839000	1.18234	9.94683	3.31424	up
C26H52NO7P	LysoPC 18:1	Lipids	LPC	-	A	3846900	3547800	4487300	41945000	42966000	37654000	1.18095	10.3152	3.3667	up
C26H54NO7P	LysoPC 18:0(2n isomer)	Lipids	LPC	-	A	10019	6643.7	11727	24148	18168	19217	1.06698	2.16744	1.11599	up
C25H48NO7P	LysoPC 17:2	Lipids	LPC	-	B	18382	20887	21681	264570	262700	223420	1.18161	12.3165	3.62252	up
C25H50NO7P	LysoPC 17:1	Lipids	LPC	-	A	253860	269680	332700	4007900	4414400	3385800	1.17923	13.7906	3.78562	up
C25H52NO7P	LysoPC 17:0	Lipids	LPC	50930-23-9	B	24946	28422	22538	58173	62321	51869	1.15894	2.27074	1.18316	up
C24H48NO7P	LysoPC 16:1(2n isomer)	Lipids	LPC	-	A	14665	13356	15745	126820	136560	123300	1.18222	8.83517	3.14326	up
C24H48NO7P	LysoPC 16:1	Lipids	LPC	76790-27-7	A	26364	21716	28953	424480	453100	391110	1.18112	16.4694	4.04172	up
C23H46NO7P	LysoPC 15:1	Lipids	LPC	-	B	9	9	9	2138.3	4682.9	5482.2	1.17849	455.681	8.83188	up
C15H10O6	Luteolin (5,7,3',4'-Tetrahydroxyflavone)	Flavonoids	Flavonoid	491-70-3	A	9	9	9	17863	22698	14007	1.18306	2021.04	10.9809	up
C8H11NO	L-Tyramine	Amino acids and derivatives	Amino acids and derivatives	51-67-2	A	175640	136720	147070	1347100	1214200	944040	1.17454	7.62976	2.93164	up
C11H12N2O2	L-Tryptophan	Amino acids and derivatives	Amino acids and derivatives	73-22-3	A	5043700	4715600	5345600	1994700	1881600	1781700	1.1783	0.37458	-1.41665	down
C4H9NO3	L-Threonine*	Amino acids and derivatives	Amino acids and derivatives	72-19-5	A	5336400	5063800	5699200	1943600	1821300	1959200	1.18024	0.355547	-1.49189	down
C5H9NO4	L-threo-3-Methylaspartate	Amino acids and derivatives	Amino acids and derivatives	6061-13-8	A	1197600	1206900	1112600	435140	461960	514270	1.17505	0.401288	-1.31729	down
C4H6O6	L-Tartaric acid	Organic acids	Organic acids	87-69-4	B	3141700	3539600	3235400	423460	469880	536980	1.18014	0.144233	-2.79352	down
C5H9NO2	L-Proline	Amino acids and derivatives	Amino acids and derivatives	147-85-3	A	24201000	25480000	25871000	4056600	4367300	3800700	1.18264	0.161804	-2.62768	down
C5H11NO2S	L-Methionine	Amino acids and derivatives	Amino acids and derivatives	63-68-3	A	505140	518750	502810	1507700	1539200	1369200	1.1809	2.89258	1.53236	up
C4H6O5	L-Malic acid*	Organic acids	Organic acids	97-67-6	A	61370000	64934000	65752000	21386000	22067000	21601000	1.18302	0.338724	-1.56182	down
C10H22N2O4	L-Lysine-Butanoic Acid	Amino acids and derivatives	Amino acids and derivatives	80407-71-2	A	19132	14909	10874	5148.4	4176.9	7301.5	1.07214	0.370184	-1.43369	down
C6H14N2O2	L-Lysine	Amino acids and derivatives	Amino acids and derivatives	56-87-1	A	629730	577180	472300	1461800	1526200	1569700	1.16704	2.71419	1.44052	up
C15H22N2O3	L-Leucyl-L-phenylalanine	Amino acids and derivatives	Amino acids and derivatives	56217-82-4	B	9	9	9	4342	2500.7	3318.6	1.18223	376.344	8.55591	up
C10H18N2O5	L-Isoleucyl-L-Aspartate	Amino acids and derivatives	Amino acids and derivatives	-	A	40759	62196	57853	20412	23701	21666	1.13105	0.409053	-1.28964	down
C4H9NO3	L-Homoserine*	Organic acids	Organic acids	672-15-1	A	4442700	4932500	4887000	2223500	1965300	2049700	1.17587	0.437415	-1.19293	down
C6H9N3O2	L-Histidine	Amino acids and derivatives	Amino acids and derivatives	71-00-1	A	738470	1064300	1205900	253710	290300	305640	1.14889	0.282401	-1.82419	down
C2H5NO2	L-Glycine	Amino acids and derivatives	Amino acids and derivatives	56-40-6	B	40246	45512	45845	9920.7	11443	20394	1.10846	0.317301	-1.65608	down
C11H20N2O8	L-Glutamine-O-glycoside	Amino acids and derivatives	Amino acids and derivatives	-	B	128610	151950	109130	491350	464550	523920	1.1709	3.79743	1.92502	up
C5H10N2O3	L-Glutamine	Amino acids and derivatives	Amino acids and derivatives	56-85-9	A	566350	380140	472370	1320500	1358700	1495500	1.15627	2.94229	1.55694	up
C6H12N2O4S2	L-Cystine	Amino acids and derivatives	Amino acids and derivatives	56-89-3	B	21184	22869	25072	60147	63747	63031	1.17713	2.70416	1.43518	up
C16H27NO14	L-Aspartic acid-O-diglucoside	Amino acids and derivatives	Amino acids and derivatives	-	B	1527400	1414300	1361000	350630	351970	326150	1.18172	0.239094	-2.06435	down
C4H7NO4	L-Aspartic Acid	Amino acids and derivatives	Amino acids and derivatives	56-84-8	A	4191800	4165800	4419300	1356100	1556600	1589700	1.17791	0.352386	-1.50477	down
C6H14N4O2	L-Arginine	Amino acids and derivatives	Amino acids and derivatives	74-79-3	A	1099900	1137700	1018300	2611500	2357300	2437800	1.17726	2.27482	1.18576	up
C21H22O10	Isosalipurposide (Phlorizin Chalcone)	Flavonoids	Chalcones	4547-85-7	B	2345400	2020900	2078500	4842900	4788700	5453600	1.17214	2.34068	1.22693	up
C22H22O11	Isorhamnetin-3-O-rhamnoside	Flavonoids	Flavonols	-	B	20328	26361	19442	2714.8	8538.6	3095.4	1.0796	0.216975	-2.2044	down
C16H23N5O5	Isopentenyladenine-7-N-glucoside	Nucleotides and derivatives	Nucleotides and derivatives	-	B	376950	337450	376030	1008200	946140	806920	1.16831	2.53227	1.34043	up
C6H12O6	Inositol*	Others	Saccharides and Alcohols	87-89-8	A	2565300	1976800	1637300	4553200	3853000	4333700	1.10924	2.06167	1.04382	up
C5H4N4O	Hypoxanthine	Nucleotides and derivatives	Nucleotides and derivatives	68-94-0	B	3983300	3607800	4044100	8610900	9125200	8090900	1.17462	2.21973	1.15038	up
C10H13N5O5	Guanosine	Nucleotides and derivatives	Nucleotides and derivatives	118-00-3	A	464530	380020	443020	200940	225590	190220	1.15762	0.479003	-1.06189	down
C5H8O4	Glutaric acid	Organic acids	Organic acids	110-94-1	B	9	9	9	6023.2	4552.1	8942.1	1.18189	722.867	9.49759	up
C6H13O9P	Glucose-1-phosphate*	Others	Saccharides and Alcohols	59-56-3	A	2719800	2495000	2401800	758990	752850	705750	1.18079	0.291152	-1.78015	down
C6H12O7	Gluconic acid	Others	Saccharides and Alcohols	526-95-4	A	875870	965310	885730	316470	282510	316330	1.1792	0.335658	-1.57493	down
C33H58O14	Gingerglycolipid B	Lipids	Glycerol ester	88168-90-5	B	53324	51904	47541	231120	220830	224440	1.18264	4.42753	2.1465	up
C4H4O4	Fumaric acid*	Organic acids	Organic acids	110-17-8	B	116780	83616	115670	34271	41701	24221	1.12377	0.317	-1.65744	down
C15H16O9	Esculetin-7-O-glucoside	Lignans and Coumarins	Coumarins	-	B	55289	41932	55401	130540	104820	117220	1.14417	2.31015	1.20799	up
C6H14O6	D-Sorbitol	Others	Saccharides and Alcohols	50-70-4	A	144950	170830	140890	27068	36684	28685	1.17285	0.202415	-2.30461	down
C7H15O10P	D-Sedoheptuiose 7-phosphate	Others	Saccharides and Alcohols	2646-35-7	B	9	9	9	107610	126460	57554	1.18224	10800.9	13.3989	up
C18H32O16	D-Panose	Others	Saccharides and Alcohols	33401-87-5	B	161250	185710	180080	72002	62091	69771	1.17412	0.386809	-1.37031	down
C6H14O6	D-Mannitol	Others	Saccharides and Alcohols	69-65-8	A	24785	50208	30304	8035.4	4019.5	8149.8	1.107	0.191883	-2.3817	down
C3H7O6P	DL-Glyceraldehyde-3-phosphate	Organic acids	Organic acids	591-59-3	B	9	9	9	11308	11067	18579	1.18271	1516.81	10.5668	up
C39H62O12	Diosgenin-3-O-rhamnosyl-(1→3)glcoside	Steroids	Steroidal saponins	-	A	9	9	9	3693.7	3535.8	2450.5	1.1827	358.519	8.4859	up
C51H82O21	Diosgenin-3-O-glcosyl(1→4)rhamnosyl(1→4)rhamnosyl(1→2)glcoside*	Steroids	Steroidal saponins	113576-37-7	A	860020	863410	973550	3481500	3669600	2920200	1.17483	3.73429	1.90083	up
C18H39NO2	Dihydrosphingosine	Lipids	Sphingolipids	764-22-7	B	9501.1	8695.6	8861.2	69295	61999	48538	1.17611	6.64619	2.73253	up
C4H11NO2	Diethanolamine	Alkaloids	Alkaloids	111-42-2	B	461870	538240	499770	188400	176910	171890	1.17817	0.358162	-1.48132	down
C31H34O17	Dicaffeoylquinic acid-O-glucoside	Phenolic acids	Phenolic acids	-	B	20594	24017	18462	58480	34632	45837	1.08475	2.20299	1.13946	up
C6H12O6	D-Glucose*	Others	Saccharides and Alcohols	14431-43-7	A	1889200	1922900	1870200	4083600	3910900	4521000	1.17687	2.20254	1.13917	up
C6H12O6	D-Galactose*	Others	Saccharides and Alcohols	59-23-4	A	1809400	2111500	1806300	4561400	4525500	4092800	1.17075	2.30125	1.20242	up
C6H13O9P	D-Fructose*	Others	Saccharides and Alcohols	643-13-0	A	2216500	2667700	2253600	676440	502010	566980	1.17108	0.244533	-2.0319	down
C6H12O6	D-Fructose 6-phosphate*	Others	Saccharides and Alcohols	7660-25-5	A	1971400	2092100	1896200	4065500	4457500	4606300	1.17574	2.20301	1.13948	up
C4H6O4	D-Erythronolactone	Organic acids	Organic acids	15667-21-7	B	9	9	9	70787	71914	73342	1.18392	8001.59	12.9661	up
C6H6O6	Dehydroascorbic acid	Others	Vitamin	490-83-5	B	2531400	2613800	2411700	8961800	8959400	9925000	1.1817	3.68487	1.88161	up
C5H12O5	D-Arabitol*	Others	Saccharides and Alcohols	488-82-4	B	43419	29326	24987	9	9	9	1.18279	0.000276266	-11.8217	down
C5H10O5	D-Arabinose	Others	Saccharides and Alcohols	10323-20-3	A	258110	345250	295410	169110	127790	107810	1.10528	0.450293	-1.15106	down
C9H13N3O5	Cytarabine	Nucleotides and derivatives	Nucleotides and derivatives	147-94-4	B	9	9	9	10575	9137.5	5366.9	1.18167	928.867	9.85933	up
C8H12N2O3	Cyclo(Ser-Pro)	Amino acids and derivatives	Amino acids and derivatives	-	B	50974	34774	54006	92475	100370	94194	1.10634	2.05389	1.03836	up
C10H14N2O2	Cyclo(Pro-Pro)	Amino acids and derivatives	Amino acids and derivatives	6708-06-1	B	63935	50551	57449	21234	17685	18154	1.16856	0.331945	-1.59098	down
C16H22O8	Coniferin	Phenolic acids	Phenolic acids	531-29-3	B	906480	938650	1000000	2011100	2304600	1888000	1.16692	2.18046	1.12463	up
C6H8O7	Citric Acid*	Organic acids	Organic acids	77-92-9	A	9679900	8723500	9816300	3787200	4048300	3993900	1.17832	0.419189	-1.25433	down
C8H20NO6P	Choline Alfoscerate	Lipids	PC	28319-77-9	A	3650600	3458400	4012600	918650	1032800	841190	1.17755	0.251101	-1.99366	down
C9H8O3	Caffeic aldehyde	Phenolic acids	Phenolic acids	141632-15-7	B	17497	16520	17946	9	9	9	1.1839	0.0005196	-10.9103	down
C5H11NO2	Betaine	Alkaloids	Alkaloids	107-43-7	B	686330	712590	696340	347870	351360	335580	1.18254	0.493881	-1.01776	down
C7H7NO	Benzamide	Phenolic acids	Phenolic acids	55-21-0	B	418790	444690	365140	2837000	2454400	2097100	1.17595	6.01366	2.58824	up
C19H27NO12	Anthranilate-1-O-Sophoroside	Phenolic acids	Phenolic acids	-	B	611980	983880	503150	55970	53024	52497	1.16918	0.0769367	-3.70018	down
C6H10O4	Adipic Acid	Organic acids	Organic acids	124-04-9	B	9	9	9	37606	33926	37859	1.18388	4051.52	11.9842	up
C10H14N5O7P	Adenosine 5'-monophosphate	Nucleotides and derivatives	Nucleotides and derivatives	61-19-8	A	447570	490680	478590	126490	149310	114210	1.17468	0.275267	-1.86109	down
C29H36O15	Acteoside	Phenolic acids	Phenolic acids	61276-17-3	B	9	9	9	21523	26196	24853	1.18378	2687.85	11.3922	up
C7H16NO2	Acetylcholine	Alkaloids	Alkaloids	60-31-1	B	196050	230950	191920	74308	102170	80345	1.1478	0.414953	-1.26898	down
C15H20O4	Abscisic acid	Organic acids	Organic acids	21293-29-8	B	65777	68804	73545	33776	32995	33287	1.17946	0.480757	-1.05662	down
C13H16O10	6-O-Galloyl-D-glucose	Tannins	Tannin	13186-19-1	A	2006900	1681600	2046700	2999800	5664200	4923800	1.06409	2.36919	1.2444	up
C15H18O9	6-O-Caffeoyl-D-glucose	Phenolic acids	Phenolic acids	-	B	3443900	2990400	3048300	6621500	6771900	6280800	1.17356	2.07477	1.05295	up
C22H22O11	6-C-Methylquercetin-3-O-rhamnoside	Flavonoids	Flavonols	-	A	22375	14979	18874	6712.6	5418.5	5499.3	1.15211	0.313552	-1.67322	down
C5H7N3O	5-Methylcytosine	Nucleotides and derivatives	Nucleotides and derivatives	554-01-8	A	51700	40843	33486	101720	102950	96277	1.13904	2.38792	1.25575	up
C6H6O3	5-Hydroxymethylfurfural	Phenolic acids	Phenolic acids	67-47-0	B	87089	110860	121130	539560	572850	629790	1.17402	5.46009	2.44892	up
C18H28O9	5'-Glucosyloxyjasmanic acid	Phenolic acids	Phenolic acids	-	B	206870	192720	212760	1309000	1446500	1298400	1.18247	6.62023	2.72688	up
C11H15N5O3S	5'-Deoxy-5'-(methylthio)adenosine	Nucleotides and derivatives	Nucleotides and derivatives	2457-80-9	A	3486000	3298000	3217100	1293300	1063900	885990	1.16168	0.324283	-1.62467	down
C28H34O15	4-O-(6'-O-Glucosylcaffeoylglucosyl)-4-hydroxybenzyl alcohol	Phenolic acids	Phenolic acids	-	B	134540	159740	187980	39335	47351	58498	1.14937	0.301049	-1.73193	down
C10H10O3	4-Methoxycinnamic acid	Phenolic acids	Phenolic acids	830-09-1	B	4710.7	5091.4	5289.6	9	9	9	1.18389	0.00178906	-9.12658	down
C18H39NO3	4-Hydroxysphinganine	Lipids	Sphingolipids	554-62-1	A	2852500	2022300	2164200	5153400	5124600	4601900	1.13672	2.11392	1.07992	up
C5H8O4	4-Hydroxy-2-Oxopentanoic Acid*	Organic acids	Organic acids	3318-73-8	B	9	9	9	6537.1	7413	5146.3	1.18324	707.274	9.46613	up
C3H7O7P	3-Phospho-D-glyceric acid	Others	Saccharides and Alcohols	820-11-1	B	260590	279020	294870	120280	121470	143360	1.16671	0.461497	-1.11561	down
C38H60O10	3-O-(2-O-Acetyl-glucosyl)oleanolic acid	Terpenoids	Triterpene	-	B	9	9	9	13709	13097	14002	1.18391	1511.41	10.5617	up
C4H8O3	3-Hydroxybutyric acid	Organic acids	Organic acids	300-85-6	B	193640	155570	195340	467820	546790	435710	1.15977	2.66334	1.41323	up
C7H6O2	3-hydroxybenzaldehyde	Organic acids	Organic acids	100-83-4	B	9	9	9	75694	57482	57786	1.18367	7072.67	12.788	up
C27H26O15	3-Hydroxy-5-Methylphenol-1-O-(6'-Digalloyl)Glucoside	Phenolic acids	Phenolic acids	-	B	105580	103790	116360	308040	286720	269500	1.17681	2.6533	1.40779	up
C6H10O5	3-Hydroxy-3-methylpentane-1,5-dioic acid	Amino acids and derivatives	Amino acids and derivatives	503-49-1	B	65734	55394	88669	427470	458560	469240	1.17066	6.45991	2.69151	up
C4H6O5	3-Dehydro-L-Threonic Acid*	Organic acids	Organic acids	-	A	61000000	59345000	62950000	21219000	21561000	21335000	1.18332	0.349791	-1.51543	down
C27H46O9	2-α-Linolenoyl-glycerol-1-O-glucoside	Lipids	Glycerol ester	-	B	3791.2	4199	3313.5	18711	19421	19984	1.17969	5.14133	2.36214	up
C33H56O14	2-α-Linolenoyl-glycerol-1,3-di-O-glucoside	Lipids	Glycerol ester	-	B	9	9	9	4831.9	4522.7	3670.7	1.18346	482.419	8.91414	up
C7H12O5	2-Propylmalic Acid*	Organic acids	Organic acids	-	B	54526	52829	62650	5605.8	4930.7	6556.8	1.17971	0.100546	-3.31407	down
C8H10O	2-Phenylethanol	Phenolic acids	Phenolic acids	60-12-8	B	321680	243190	255210	2088000	2020500	1680400	1.17679	7.05895	2.81945	up
C9H10O2	2-Methoxy-4-ethenylphenol	Phenolic acids	Phenolic acids	7786-61-0	A	13508000	11348000	13139000	30081000	46447000	25895000	1.10601	2.6957	1.43066	up
C27H48O9	2-Linoleoylglycerol-1-O-glucoside	Lipids	Glycerol ester	-	B	32110	20234	15802	117360	112580	101510	1.14648	4.86382	2.28209	up
C33H58O14	2-Linoleoylglycerol-1,3-di-O-glucoside	Lipids	Glycerol ester	-	A	21443	18780	22062	94876	99776	84611	1.17874	4.48363	2.16467	up
C21H38O4	2-Linoleoylglycerol	Lipids	Glycerol ester	3443-82-1	B	7784.1	5845.4	3245.3	16952	15629	11432	1.03269	2.60821	1.38306	up
C7H12O5	2-Isopropylmalic Acid*	Organic acids	Organic acids	49601-06-1	B	60258	48598	60716	7858.6	9449.8	6601.5	1.17433	0.141001	-2.82622	down
C16H32O3	2-Hydroxyhexadecanoic acid	Organic acids	Organic acids	764-67-0	B	145520	192990	194760	671780	741130	726060	1.17136	4.01105	2.00398	up
C5H8O4	2-Hydroxy-2-methyl-3-oxobutanoic acid*	Organic acids	Organic acids	71698-08-3	B	9	9	9	5890.3	7103.3	4309.8	1.18264	640.867	9.32388	up
C10H13N4O7P	2'-Deoxyinosine-5'-monophosphate	Nucleotides and derivatives	Nucleotides and derivatives	3393-18-8	A	16619000	18774000	16843000	6064600	5592400	9156900	1.12255	0.398459	-1.3275	down
C10H14N5O6P	2'-Deoxyadenosine-5'-monophosphate	Nucleotides and derivatives	Nucleotides and derivatives	653-63-4	B	695940	787330	650630	1747400	1666700	1601800	1.17212	2.35058	1.23302	up
C10H13N5O3	2'-Deoxyadenosine	Nucleotides and derivatives	Nucleotides and derivatives	958-09-8	B	80391	80373	58209	19492	16565	17785	1.16688	0.245884	-2.02395	down
C31H38O16	2'-Acetylacteoside	Phenolic acids	Phenolic acids	94492-24-7	B	20843	16236	21958	53741	34853	32269	1.04719	2.04724	1.03368	up
C7H14N2O4	2,6-Diaminooimelic acid	Amino acids and derivatives	Amino acids and derivatives	583-93-7	B	67294	50591	44031	123690	110010	116850	1.12609	2.16501	1.11437	up
C6H8O4	2,3-Dimethylsuccinic acid	Amino acids and derivatives	Amino acids and derivatives	13545-04-5	B	5366.1	5921.7	6904.5	12072	18652	12629	1.11066	2.38304	1.2528	up
C3H6O3	2,3-Dihydroxypropanal	Others	Saccharides and Alcohols	56-82-6	B	5270.6	12561	5843.7	9	9	9	1.18004	0.00114043	-9.77621	down
C5H10O4	2,3-Dihydroxy-3-Methylbutanoic Acid	Organic acids	Organic acids	1756-18-9	A	29448000	32017000	29236000	13696000	12392000	12866000	1.17829	0.429477	-1.21935	down
C12H17N5O5	2-(Dimethylamino)guanosine	Nucleotides and derivatives	Nucleotides and derivatives	2140-67-2	A	601350	703840	651320	138770	111610	117170	1.17865	0.18786	-2.41227	down
C27H46O9	1-α-Linolenoyl-glycerol-3-O-glucoside	Lipids	Glycerol ester	-	B	5574.5	2932.4	3633.2	20657	20759	19484	1.15436	5.01643	2.32666	up
C33H56O14	1-α-Linolenoyl-glycerol-2,3-di-O-glucoside	Lipids	Glycerol ester	-	B	9	9	9	5086.9	5284.5	4002.5	1.18342	532.367	9.05628	up
C5H7NO3	1-Pyrroline-4-hydroxy-2-carboxylic acid	Organic acids	Organic acids	9054-77-7	B	9	9	9	4119.9	6112.5	3536.8	1.18221	509.97	8.99427	up
C17H22O10	1-O-Sinapoyl-D-glucose	Phenolic acids	Phenolic acids	-	B	60840	52371	53874	188840	196040	218440	1.17852	3.61086	1.85234	up
C13H16O8	1-O-Salicyl-D-glucose	Phenolic acids	Phenolic acids	60517-74-0	A	1368300	1171500	1281500	4090900	4075200	3902300	1.18005	3.15819	1.6591	up
C21H40O4	1-Oleoyl-Sn-Glycerol	Lipids	Glycerol ester	129784-87-8	B	37453	30439	35966	204310	194000	171570	1.1785	5.48711	2.45605	up
C33H58O14	1-Linoleoyl-sn-glycerol-diglucoside	Lipids	Free fatty acids	-	B	18916	18758	22847	94044	99389	99728	1.17939	4.84395	2.27619	up
C27H48O9	1-Linoleoylglycerol-3-O-glucoside	Lipids	Glycerol ester	-	B	27772	22914	31632	91767	118600	110660	1.16549	3.89984	1.96341	up
C26H32O12	1-Hydroxypinoresinol-1-O-Glucoside	Lignans and Coumarins	Lignans	81495-71-8	B	21100	30557	25185	68153	83743	72815	1.15384	2.92433	1.5481	up
C13H16O6	1-Feruloyl-sn-glycerol	Phenolic acids	Phenolic acids	-	B	9351.9	7119.7	8623.9	50808	41991	41399	1.175	5.34749	2.41886	up
C16H18O9	1-Caffeoylquinic acid	Phenolic acids	Phenolic acids	1241-87-8	B	31807	16064	21759	44828	65602	49097	1.04487	2.29107	1.19602	up
C18H32O3	13(S)-HODE;13(S)-Hydroxyoctadeca-9Z,11E-dienoic acid*	Lipids	Free fatty acids	10219-69-9	A	73864	82024	68171	35360	40871	33625	1.15568	0.490299	-1.02827	down
C9H19O11P	1-(sn-Glycero-3-phospho)-1D-myo-inositol	Others	Saccharides and Alcohols	-	A	3028700	3295100	3358100	334870	318950	315160	1.18344	0.100082	-3.32075	down
C10H14O2	1-(4-Methoxyphenyl)-1-propanol	Phenolic acids	Phenolic acids	5349-60-0	B	41323	37112	31213	96526	89009	101050	1.16481	2.61368	1.38608	up
C8H8O	(S)-2-Phenyloxirane	Others	Others	20780-54-5	A	161940	190200	147220	1377900	1058500	1449200	1.17572	7.78116	2.95999	up
Note:
The metabolites with * indicate isomers, which have the same molecular formula, but the specific structure is not clear. The level of identification of a metabolite indicates the accuracy of the metabolite's qualitativeness. Level A represents about 90% accuracy. Level B represents an accuracy rate of about 60%.

## Sheet: DR vs BR
Table S4 Differential metabolites between groups. Up/down regulated metabolites between groups of DR vs BR.
Formula	Compounds	Class I	Class II	CAS	Level	DR_a	DR_b	DR_c	BR_a	BR_b	BR_c	VIP	Fold_Change	Log2FC	Type
C18H30O2	γ-Linolenic Acid*	Lipids	Free fatty acids	506-26-3	A	248290	247470	250010	1573000	1525900	1628000	1.07319	6.33828	2.66409	up
C4H9NO2	γ-Aminobutyric acid	Organic acids	Organic acids	56-12-2	A	301530	261430	217350	125180	110520	108970	1.03947	0.441709	-1.17883	down
C9H12N2O6	β-Pseudouridine	Nucleotides and derivatives	Nucleotides and derivatives	1445-07-4	B	124470	88860	136670	9	9	9	1.07298	7.71429e-05	-13.6621	down
C11H15N2O8P	β-Nicotinamide mononucleotide	Nucleotides and derivatives	Nucleotides and derivatives	1094-61-7	B	17475	14523	10699	9	9	9	1.07261	0.000632363	-10.627	down
C18H30O2	α-Linolenic Acid*	Lipids	Free fatty acids	463-40-1	A	254110	243930	239360	1617200	1502300	1609700	1.07286	6.41334	2.68108	up
C5H6O5	α-Ketoglutaric acid	Organic acids	Organic acids	328-50-7	B	80206	100460	119150	29378	18218	16863	1.0367	0.214995	-2.21762	down
C12H12O8	Vnilloylmalic acid	Phenolic acids	Phenolic acids	-	B	9	9	9	67315	47736	49332	1.07308	6088.26	12.5718	up
C14H18O9	Vanillic acid-4-O-glucoside	Phenolic acids	Phenolic acids	32142-31-7	B	181680	163590	178160	9	9	9	1.07338	5.15828e-05	-14.2427	down
C6H6N2O2	Urocanic acid	Organic acids	Organic acids	104-98-3	A	3463900	3874700	3699800	9	9	9	1.07338	2.44601e-06	-18.6411	down
C14H22N2O16P2	Uridine-5'-Diphosphate-D-Xylose	Nucleotides and derivatives	Nucleotides and derivatives	3616-06-6	B	129660	134840	119010	9	9	9	1.07337	7.04023e-05	-13.794	down
C15H24N2O17P2	Uridine 5'-diphospho-D-glucose	Nucleotides and derivatives	Nucleotides and derivatives	133-89-1	B	1227200	1309600	1190400	120490	103010	95196	1.0714	0.0855055	-3.54784	down
C4H4N2O2	Uracil	Nucleotides and derivatives	Nucleotides and derivatives	66-22-8	A	134270	110700	105960	342810	312540	333010	1.06157	2.8164	1.49385	up
C12H21O11Na	Turanose	Others	Saccharides and Alcohols	547-25-1	A	12476000	13083000	11658000	222330	116710	143540	1.06918	0.0129667	-6.26905	down
C10H12N2	Tryptamine	Alkaloids	Plumerane	61-54-1	B	824220	624190	586550	75330	67351	73470	1.06826	0.106219	-3.23489	down
C51H82O23	Trillin-6'-O-sophorotrioside	Terpenoids	Triterpene Saponin	-	B	16861	16863	18039	9	9	9	1.07337	0.000521608	-10.9047	down
C39H62O13	Trillin-6'-O-glucoside	Terpenoids	Triterpene Saponin	-	B	3742100	3718300	3455800	648460	697220	622990	1.07218	0.180344	-2.47118	down
C33H52O8	Trillin (Diosgenin-3-O-glucoside)	Terpenoids	Triterpene Saponin	14144-06-0	A	2680900	2925000	2476400	1253500	1431000	1155600	1.05045	0.475125	-1.07362	down
C16H20O10	Trihydroxycinnamoylquinic acid	Phenolic acids	Phenolic acids	-	B	37537	43763	38221	9	9	9	1.07332	0.000225902	-12.112	down
C7H7NO2	Trigonelline	Alkaloids	Alkaloids	535-83-1	A	1131900	1032900	1280100	265510	292040	334360	1.06371	0.258907	-1.94949	down
C29H34O17	Tricin-7-O-(2''-O-glucosyl)glucoside	Flavonoids	Flavonoid	-	B	1235800	1150900	993930	101570	106040	86913	1.07067	0.0871207	-3.52084	down
C5H9NO3	Trans-4-Hydroxy-L-proline	Amino acids and derivatives	Amino acids and derivatives	51-35-4	A	3217300	3050500	3278700	29905	40122	40554	1.07231	0.0115834	-6.4318	down
C10H14N2O5	Thymidine	Nucleotides and derivatives	Nucleotides and derivatives	50-89-5	A	13065	16421	15407	78470	59492	71652	1.06348	4.66919	2.22317	up
C8H6O4	Terephthalic acid	Phenolic acids	Phenolic acids	100-21-0	B	84973	56097	61109	202060	197020	255870	1.03985	3.23946	1.69575	up
C3H4O4	Tartronate semialdehyde	Organic acids	Organic acids	2480-77-5	B	282190	260220	246230	9	9	9	1.07337	3.42362e-05	-14.8341	down
C28H32O16	Tamarixetin-3-O-glucoside-7-O-rhamnoside	Flavonoids	Flavonoid	-	A	1641300	1679600	1496400	420460	377110	305980	1.06381	0.229081	-2.12607	down
C22H22O12	Tamarixetin-3-O-glucoside (Tamarixin)	Flavonoids	Flavonoid	27542-39-8	A	30121000	21707000	23728000	9	9	9	1.07331	3.57351e-07	-21.4162	down
C16H12O7	Tamarixetin (3,3',5,7-Tetrahydroxy-4'-Methoxyflavone)*	Flavonoids	Flavonoid	603-61-2	A	5252	3859.3	4349	362720	322600	320880	1.07228	74.7532	6.22406	up
C18H18O4	Tababiphenyl C	Others	Others	1644433-50-0	B	676000	675290	553240	9	9	9	1.07333	1.41767e-05	-16.1061	down
C17H24O9	Syringin	Phenolic acids	Phenolic acids	118-34-3	B	227630	265480	248600	7533.1	8585	3891.8	1.06368	0.0269781	-5.21207	down
C9H10O5	Syringic acid	Phenolic acids	Phenolic acids	530-57-4	B	9	9	9	81871	91552	76918	1.07332	9271.89	13.1786	up
C28H36O13	Syringaresinol-4'-O-glucoside	Lignans and Coumarins	Lignans	7374-79-0	B	106140	119610	143490	9	9	9	1.0732	7.31232e-05	-13.7393	down
C15H20O9	Syringaldehyde-4-O-glucoside	Phenolic acids	Phenolic acids	-	B	215030	174910	272480	9	9	9	1.07304	4.07596e-05	-14.5825	down
C9H10O4	Syringaldehyde; 4-Hydroxy-3,5-Dimethoxybenzaldehyde	Phenolic acids	Phenolic acids	134-96-3	B	10875	12745	13773	9	9	9	1.07318	0.00072206	-10.4356	down
C14H17N5O8	Succinyladenosine	Nucleotides and derivatives	Nucleotides and derivatives	4542-23-8	A	1465000	1243200	1141000	600700	646090	519170	1.0414	0.458786	-1.12411	down
C6H15O9P	Sorbitol-6-phosphate	Others	Saccharides and Alcohols	20479-58-7	B	16216	19087	21028	125280	154220	158290	1.06772	7.77174	2.95824	up
C18H32O15	Solatriose	Others	Saccharides and Alcohols	528-40-5	B	18128	21812	16429	9	9	9	1.07315	0.000478987	-11.0277	down
C15H16O10	Sinapoyltartaric acid	Phenolic acids	Phenolic acids	-	B	11139	21808	18530	9	9	9	1.07181	0.000524506	-10.8968	down
C15H22N2O4	Sinapoylputrescine	Alkaloids	Phenolamine	70185-57-8	B	941300	1005800	851410	9	9	9	1.07336	9.64799e-06	-16.6613	down
C15H16O9	Sinapoyl malate	Phenolic acids	Phenolic acids	92344-58-6	B	1144200	1045700	852210	55024	67268	69331	1.06988	0.0629902	-3.98873	down
C7H10O5	Shikimic acid	Organic acids	Organic acids	138-59-0	A	87940000	82152000	89561000	9	9	9	1.07339	1.03985e-07	-23.1971	down
C10H12N2O	Serotonin*	Alkaloids	Plumerane	50-67-9	B	823090	900230	677460	9	9	9	1.07329	1.12463e-05	-16.4402	down
C26H36O11	Secoisolariciresinol 4-O-glucoside	Lignans and Coumarins	Lignans	-	B	194400	161460	195490	9	9	9	1.07331	4.89707e-05	-14.3177	down
C13H16O8	Salicylic acid-2-O-glucoside	Phenolic acids	Phenolic acids	10366-91-3	A	1744600	1406800	1735000	58308	55835	54288	1.07236	0.0344693	-4.85854	down
C7H6O3	Salicylic acid	Phenolic acids	Phenolic acids	69-72-7	A	114660	122980	124250	709720	734890	727020	1.07291	6.0008	2.58516	up
C13H18O7	Salicin	Phenolic acids	Phenolic acids	138-52-3	B	275140	295250	240280	9	9	9	1.07333	3.33058e-05	-14.8739	down
C15H22N6O5S	S-Adenosyl-L-methionine	Amino acids and derivatives	Amino acids and derivatives	29908-03-0	B	41936	36692	39846	9	9	9	1.07335	0.000227898	-12.0993	down
C11H19N3O6S	S-(Methyl)glutathione	Amino acids and derivatives	Amino acids and derivatives	2922-56-7	B	148320	208390	158690	9	9	9	1.07315	5.23865e-05	-14.2204	down
C38H60O12	Ruscogenin-1-O-xylosyl(1,3)fucoside	Steroids	Steroidal saponins	-	B	9	9	9	72123	71569	57305	1.07324	7444.33	12.8619	up
C24H26O13	Rosmarinic acid-3'-O-glucoside	Phenolic acids	Phenolic acids	910028-78-3	B	344220	255520	224890	27853	23045	25483	1.06625	0.0926246	-3.43246	down
C15H21N5O8	Ribosyladenosine	Nucleotides and derivatives	Nucleotides and derivatives	-	B	927430	853470	881670	79413	91417	66490	1.07016	0.0891319	-3.48791	down
C17H20N4O6	Riboflavin (Vitamin B2)	Others	Vitamin	83-88-5	B	8231.4	12476	8687.8	268440	250520	299710	1.06964	27.8505	4.79963	up
C16H22O7	Raspberryketone glucoside	Phenolic acids	Phenolic acids	38963-94-9	B	765930	949120	861840	15152	18695	15636	1.0723	0.0192026	-5.70255	down
C18H32O16	Raffinose	Others	Saccharides and Alcohols	512-69-6	B	62184	48627	30556	9	9	9	1.07215	0.000190992	-12.3542	down
C7H12O6	Quinic Acid	Organic acids	Organic acids	77-95-2	A	1085400	1408000	1368300	67877	51110	29390	1.06042	0.0384227	-4.7019	down
C20H18O11	Quercetin-3-O-xyloside (Reynoutrin)	Flavonoids	Flavonols	549-32-6	B	300760	456050	374390	200810	172050	151910	1.00288	0.463906	-1.1081	down
C27H30O17	Quercetin-3-O-sophoroside (Baimaside)	Flavonoids	Flavonols	18609-17-1	B	355120	333090	286170	10007	6831.6	5312.1	1.06782	0.0227331	-5.45906	down
C27H30O16	Quercetin-3-O-rutinoside (Rutin)*	Flavonoids	Flavonols	153-18-4	A	1402400	1408100	1530500	265400	319670	290780	1.07037	0.201762	-2.30927	down
C21H20O11	Quercetin-3-O-rhamnoside(Quercitrin)	Flavonoids	Flavonols	522-12-3	B	11806	14575	10897	599180	677570	546180	1.07175	48.901	5.61179	up
C27H30O16	Quercetin-3-O-neohesperidoside*	Flavonoids	Flavonols	117611-67-3	B	598110	472840	469460	157030	167560	154020	1.06262	0.310703	-1.68639	down
C21H20O12	Quercetin-3-O-glucoside (Isoquercitrin)	Flavonoids	Flavonols	482-35-9	A	33333000	38620000	42081000	2998800	2306300	3000300	1.06947	0.0728327	-3.77927	down
C21H20O12	Quercetin-3-O-galactoside (Hyperin)*	Flavonoids	Flavonols	482-36-0	A	48754000	46566000	50524000	4863400	4036100	5002300	1.07137	0.0953197	-3.39108	down
C26H28O16	Quercetin-3-O-apiosyl(1→2)galactoside	Flavonoids	Flavonols	-	B	9225.1	11012	7440.9	9	9	9	1.07284	0.000975504	-10.0016	down
C27H30O17	Quercetin-3-O-(2''-O-galactosyl)glucoside	Flavonoids	Flavonols	56782-99-1	B	76631	73519	85380	9	9	9	1.07334	0.000114635	-13.0907	down
C17H14O7	Quercetin-3,4'-Dimethyl Ether	Flavonoids	Flavonols	33429-83-3	B	9	9	9	130120	147950	136670	1.07336	15360.7	13.907	up
C15H10O7	Quercetin	Flavonoids	Flavonols	117-39-5	A	83816	97876	93252	1411400	1418200	1468600	1.07278	15.633	3.96652	up
C14H21NO8	Pyridoxine-5'-O-glucoside	Others	Vitamin	-	B	5103700	4689300	3456900	7668.2	8047.5	13865	1.07057	0.00223252	-8.80711	down
C8H11NO3	Pyridoxine	Others	Vitamin	65-23-6	A	125920	141520	114630	14639000	13012000	14041000	1.07293	109.121	6.76979	up
C18H30O2	Punicic acid (9Z,11E,13Z-octadecatrienoic acid)	Lipids	Free fatty acids	544-72-9	B	30384	36624	25670	138440	143410	118520	1.05971	4.32001	2.11104	up
C51H82O21	Pseudoprotodioscin*	Steroids	Steroidal saponins	102115-79-7	A	5254200	5152300	4259000	1843700	1982400	1991800	1.06083	0.396707	-1.33386	down
C13H16O9	Protocatechuic acid-4-O-glucoside	Phenolic acids	Phenolic acids	-	B	49978000	46906000	48143000	238300	217820	232540	1.07331	0.0047485	-7.71831	down
C45H38O18	Procyanidin C2	Tannins	Proanthocyanidins	37064-31-6	B	21001000	21230000	20189000	4883500	4406600	5083700	1.07133	0.230276	-2.11857	down
C45H38O18	Procyanidin C1	Tannins	Proanthocyanidins	37064-30-5	B	8222800	8144300	10025000	3557400	4323400	4858500	1.02531	0.482694	-1.05082	down
C30H26O12	Procyanidin B4	Tannins	Proanthocyanidins	29106-51-2	A	38176000	39954000	37468000	2966300	2607100	2188100	1.07101	0.0671422	-3.89664	down
C30H26O12	Procyanidin B3	Tannins	Proanthocyanidins	23567-23-9	A	41684000	46611000	48138000	18805000	18222000	20419000	1.06461	0.421056	-1.24791	down
C30H26O12	Procyanidin B2	Tannins	Proanthocyanidins	29106-49-8	A	105670000	113490000	105570000	24033000	26019000	22317000	1.07104	0.222859	-2.1658	down
C30H26O12	Procyanidin B1	Tannins	Proanthocyanidins	20315-25-7	A	2964900	3036200	3265300	574430	557700	473190	1.07027	0.173241	-2.52915	down
C31H28O12	Procyanidin A6	Tannins	Proanthocyanidins	-	B	267900	216240	284900	22962	27873	12356	1.05193	0.0821687	-3.60527	down
C5H11N	Piperidine	Alkaloids	Alkaloids	110-89-4	B	1088600	1235700	1144200	227800	213150	218980	1.07201	0.190264	-2.39393	down
C6H11NO2	Pipecolic acid*	Amino acids and derivatives	Amino acids and derivatives	4043-87-2	A	4201600	4087400	3525000	93153	148840	131040	1.0695	0.0315755	-4.98505	down
C26H32O11	Pinoresinol-4-O-glucoside	Lignans and Coumarins	Lignans	41607-20-9	B	65544	48243	38554	9	9	9	1.07274	0.000177234	-12.4621	down
C21H22O9	Pinocembrin-7-O-glucoside (Pinocembroside)	Flavonoids	Flavonoid	75829-43-5	A	1669700	1514600	1387100	9	9	9	1.07336	5.90629e-06	-17.3693	down
C15H12O5	Pinobanksin*	Flavonoids	Dihydroflavonol	548-82-3	A	164300	164530	173990	2125700	1891100	1823200	1.07254	11.6145	3.53785	up
C21H24O10	Phloretin-4'-O-glucoside (Trilobatin)	Flavonoids	Chalcones	4192-90-9	A	6287300	6497900	5245800	513070	397680	380580	1.06937	0.0716172	-3.80355	down
C21H24O10	Phloretin-2'-O-glucoside (Phlorizin)	Flavonoids	Chalcones	60-81-1	A	9369200	10563000	8616900	9	9	9	1.07336	9.45739e-07	-20.0121	down
C8H11NO	Phenylethanolamine	Alkaloids	Alkaloids	7568-93-6	B	411640	421860	532440	13344	3260	8990.2	1.05079	0.0187374	-5.73793	down
C8H11N	Phenethylamine	Alkaloids	Alkaloids	64-04-0	B	12500000	12747000	9521300	43128	43903	45400	1.07279	0.00380896	-8.03639	down
C23H26O11	Persicoside	Flavonoids	Dihydroflavone	28978-03-2	B	372680	380870	364100	9	9	9	1.0734	2.41578e-05	-15.3371	down
C17H17NO3	p-Coumaroyltyramine	Alkaloids	Phenolamine	36417-86-4	B	9	9	9	973050	869100	1005900	1.07337	105483	16.6867	up
C13H18N2O2	p-Coumaroylputrescine	Alkaloids	Phenolamine	34136-53-3	B	940240	792330	812070	143670	142390	145630	1.07145	0.169647	-2.55939	down
C15H18O8	p-Coumaric acid-4-O-glucoside	Phenolic acids	Phenolic acids	117405-48-8	B	763340	820310	844600	30261	22328	23835	1.07165	0.0314729	-4.98975	down
C9H8O3	p-Coumaric acid	Phenolic acids	Phenolic acids	501-98-4	B	73852	51026	56615	9	9	9	1.07308	0.000148766	-12.7147	down
C50H80O21	Parisyunnanoside B	Steroids	Steroidal saponins	945865-37-2	A	1273800	1251300	1265700	273080	277660	281240	1.07331	0.219473	-2.18788	down
C2H8NO4P	O-Phosphorylethanolamine	Alkaloids	Alkaloids	1071-23-4	B	57642	55504	70973	9	9	9	1.07323	0.000146644	-12.7354	down
C5H15NO4P+	O-Phosphocholine	Alkaloids	Alkaloids	107-73-3	B	2172100	2535200	2177600	9	9	9	1.07336	3.92163e-06	-17.9601	down
C10H11NO3	N-Phenylacetylglycine	Amino acids and derivatives	Amino acids and derivatives	500-98-1	B	9	9	9	6002600	6648300	6152600	1.07338	696426	19.4096	up
C7H16N4O2	N-Monomethyl-L-arginine	Amino acids and derivatives	Amino acids and derivatives	17035-90-4	B	67855	62539	56002	10396	14824	16545	1.0528	0.224066	-2.158	down
C6H11NO3	N-Methyl-Trans-4-Hydroxy-L-Proline	Amino acids and derivatives	Amino acids and derivatives	4252-82-8	B	582300	543670	491840	92200	73394	75532	1.06894	0.149045	-2.74618	down
C3H7NO2	N-Methylglycine	Amino acids and derivatives	Amino acids and derivatives	107-97-1	B	2325.7	6691.6	3172.7	9	9	9	1.06757	0.00221493	-8.81852	down
C21H27N7O14P2	Nicotinic acid adenine dinucleotide	Nucleotides and derivatives	Nucleotides and derivatives	53-84-9	B	115490	124550	139970	27423	31749	31645	1.06771	0.238986	-2.065	down
C6H6N2O	Nicotinamide	Others	Vitamin	98-92-0	B	65569	60397	47859	19633	15734	26225	1.01811	0.354333	-1.49682	down
C12H21N3O6	Nicotianamine	Amino acids and derivatives	Amino acids and derivatives	34441-14-0	B	119910	120870	88995	9	9	9	1.07317	8.1874e-05	-13.5762	down
C10H12N2O	N-Hydroxytryptamine*	Alkaloids	Phenolamine	-	B	596360	580740	474700	9	9	9	1.07331	1.63458e-05	-15.9007	down
C19H28N2O7	N-Glucosyl-p-coumaroylputrescine	Alkaloids	Phenolamine	-	B	63561	62053	56347	9	9	9	1.07337	0.000148383	-12.7184	down
C18H19NO4	N-Feruloyltyramine	Alkaloids	Phenolamine	66648-43-9	B	9	9	9	1367900	1122000	1166600	1.07335	135426	17.0471	up
C15H22N4O3	N-Feruloylagmatine	Alkaloids	Phenolamine	-	B	2988900	2747800	2496200	9	9	9	1.07337	3.27952e-06	-18.2181	down
C19H18N2O2	N-Cinnamoylserotonin	Alkaloids	Phenolamine	-	B	11776	11823	14824	9	9	9	1.07315	0.000702704	-10.4748	down
C13H18N2O3	N-Caffeoylputrescine	Alkaloids	Phenolamine	29554-26-5	B	19577	23932	26727	9	9	9	1.07309	0.000384418	-11.345	down
C8H9N	N-Benzylmethylene isomethylamine	Alkaloids	Alkaloids	-	A	9300300	9967900	7672600	592890	509740	541530	1.07119	0.0610286	-4.03437	down
C8H9NO	N-benzylformamide	Alkaloids	Alkaloids	6343-54-0	B	735090	765420	722630	206910	186320	211750	1.07102	0.272129	-1.87764	down
C21H22O10	Naringenin-7-O-glucoside (Prunin)	Flavonoids	Dihydroflavone	529-55-5	A	21815000	18953000	17184000	9	9	9	1.07336	4.65903e-07	-21.0335	down
C21H22O10	Naringenin-4'-O-glucoside	Flavonoids	Flavonoid	-	A	26085000	23431000	24790000	25994	35575	30374	1.07299	0.00123736	-9.65852	down
C15H12O5	Naringenin (5,7,4'-Trihydroxyflavanone)*	Flavonoids	Dihydroflavone	480-41-1	A	174310	194940	188870	2057100	1840800	1954100	1.07261	10.4852	3.39028	up
C21H28N7O17P3	NADP (Nicotinamide adenine dinucleotide phosphate)	Nucleotides and derivatives	Nucleotides and derivatives	53-59-8	B	109320	124860	134900	6701	5701.3	7148	1.07127	0.0529704	-4.23867	down
C13H14N2O3	N-Acetyl-L-Tryptophan	Amino acids and derivatives	Amino acids and derivatives	1218-34-4	A	1546900	1337400	1577300	293890	216380	242730	1.06616	0.168774	-2.56684	down
C11H13NO3	N-Acetyl-L-phenylalanine	Amino acids and derivatives	Amino acids and derivatives	2018-61-3	A	1647400	1585900	1649500	9	9	9	1.07339	5.52961e-06	-17.4644	down
C7H13NO3S	N-Acetyl-L-methionine	Amino acids and derivatives	Amino acids and derivatives	65-82-7	B	35947	52492	30729	9	9	9	1.07263	0.000226571	-12.1077	down
C7H11NO5	N-Acetyl-L-glutamic acid	Amino acids and derivatives	Amino acids and derivatives	1188-37-0	B	331530	405850	333020	67591	47466	110880	1.02323	0.211077	-2.24416	down
C6H9NO5	N-Acetyl-L-Aspartic Acid	Amino acids and derivatives	Amino acids and derivatives	997-55-7	B	119110	111060	98267	9	9	9	1.07333	8.22075e-05	-13.5704	down
C8H15NO6	N-Acetyl-D-mannosamine	Others	Saccharides and Alcohols	7772-94-3	A	133260	135660	160940	18186	28282	19688	1.06043	0.153901	-2.69992	down
C4H9NO2	N,N-Dimethylglycine	Amino acids and derivatives	Amino acids and derivatives	1118-68-9	A	278720	281030	258100	69410	63615	58507	1.07019	0.23419	-2.09425	down
C12H15NO7	N-(beta-D-Glucosyl)nicotinate	Others	Vitamin	-	B	56457	61491	42167	9	9	9	1.07304	0.000168629	-12.5339	down
C21H32N4O8	N-(4'-O-glycosyl)-feruloyl agmatine	Alkaloids	Phenolamine	-	B	87614	96068	97812	32901	38241	25983	1.04872	0.345034	-1.53519	down
C10H13NO4	Methyldopa	Amino acids and derivatives	Amino acids and derivatives	555-30-6	B	590300	568700	481790	9	9	9	1.07334	1.64555e-05	-15.8911	down
C17H30O2	Methyl 7,10-hexadecadienoate	Lipids	Free fatty acids	-	B	3591400	3553600	3614100	9	9	9	1.0734	2.5095e-06	-18.6042	down
C11H11NO3	Methoxyindoleacetic acid	Alkaloids	Plumerane	3471-31-6	B	521160	541330	492610	54063	52466	65389	1.07097	0.110551	-3.17721	down
C27H30O17	Meratin	Flavonoids	Flavonoid	27215-04-9	A	1270500	1220300	1286200	9	9	9	1.07339	7.14853e-06	-17.0939	down
C12H22O11	Melibiose*	Others	Saccharides and Alcohols	585-99-9	A	590760	696790	618830	9	9	9	1.07335	1.4163e-05	-16.1075	down
C8H8O3	Mandelic acid	Phenolic acids	Phenolic acids	90-64-2	B	62960	50318	51309	391460	427240	474130	1.06922	7.85499	2.97361	up
C3H4O4	Malonic acid	Organic acids	Organic acids	141-82-2	B	177150	238720	215330	9	9	9	1.07323	4.27757e-05	-14.5129	down
C4H4O4	Maleic acid*	Organic acids	Organic acids	110-16-7	B	28358	46834	26268	9	9	9	1.07235	0.000266115	-11.8757	down
C22H45O9P	LysoPG 16:0	Lipids	Glycerol ester	-	B	1654800	1648000	2541700	94137	96258	73078	1.06699	0.0450805	-4.47135	down
C23H42NO7P	LysoPE 18:3(2n isomer)	Lipids	LPE	-	A	1673600	1802400	1476500	4622500	4759200	4237800	1.06382	2.75003	1.45944	up
C23H42NO7P	LysoPE 18:3	Lipids	LPE	-	A	1398000	1610600	1469600	3993600	4433100	3628100	1.06237	2.69189	1.42862	up
C23H46NO7P	LysoPE 18:1(2n isomer)	Lipids	LPE	-	A	28440000	30262000	26324000	9968300	9515900	9369900	1.06979	0.339356	-1.55913	down
C23H46NO7P	LysoPE 18:1	Lipids	LPE	89576-29-4	A	21073000	22114000	18329000	7305500	7091000	6835900	1.06677	0.345152	-1.53469	down
C23H48NO7P	LysoPE 18:0	Lipids	LPE	-	B	162180	156700	149640	44659	48175	40316	1.06917	0.284193	-1.81506	down
C20H42NO7P	LysoPE 15:0	Lipids	LPE	-	A	21517	20061	16833	53447	42972	35402	1.0141	2.25678	1.17427	up
C27H54NO7P	LysoPC 19:1	Lipids	LPC	-	B	367540	407760	340610	39414	39726	35178	1.07166	0.102444	-3.2871	down
C26H48NO7P	LysoPC 18:3	Lipids	LPC	-	A	2880200	3273500	2750700	7107800	7135800	5749000	1.04846	2.24525	1.16688	up
C26H50NO7P	LysoPC 18:2	Lipids	LPC	-	A	57477000	60754000	52636000	29639000	30545000	24837000	1.04856	0.497586	-1.00698	down
C26H52NO7P	LysoPC 18:1(2n isomer)	Lipids	LPC	-	A	51336000	56044000	48839000	8164600	8093000	7445100	1.07192	0.151727	-2.72045	down
C26H52NO7P	LysoPC 18:1	Lipids	LPC	-	A	41945000	42966000	37654000	6482600	6070500	5807200	1.07182	0.149801	-2.73889	down
C26H54NO7P	LysoPC 18:0(2n isomer)	Lipids	LPC	-	A	24148	18168	19217	210640	180600	163820	1.0677	9.02053	3.17321	up
C26H54NO7P	LysoPC 18:0	Lipids	LPC	19420-57-6	A	15401	20156	15356	157560	140140	154160	1.06924	8.87514	3.14977	up
C25H50NO7P	LysoPC 17:1	Lipids	LPC	-	A	4007900	4414400	3385800	467130	444090	404190	1.06995	0.111399	-3.16619	down
C24H48NO7P	LysoPC 16:1(2n isomer)	Lipids	LPC	-	A	126820	136560	123300	569710	459200	476570	1.06727	3.89335	1.96101	up
C24H50NO7P	LysoPC 16:0(2n isomer)	Lipids	LPC	-	A	1357200	1421700	1171100	703760	543300	642430	1.03905	0.478352	-1.06386	down
C23H46NO7P	LysoPC 15:1	Lipids	LPC	-	B	2138.3	4682.9	5482.2	9	9	9	1.06838	0.00219452	-8.83188	down
C14H20N2O3	L-Valyl-L-Phenylalanine	Amino acids and derivatives	Amino acids and derivatives	3918-92-1	B	43778	61976	53627	9	9	9	1.0731	0.000169405	-12.5272	down
C5H11NO2	L-Valine	Amino acids and derivatives	Amino acids and derivatives	72-18-4	A	10931000	10941000	8850300	2010600	1779700	1938700	1.06864	0.186477	-2.42293	down
C21H20O11	Luteolin-4'-O-glucoside*	Flavonoids	Flavonoid	6920-38-3	A	11586000	10529000	11393000	14274	12227	8082.9	1.07206	0.00103211	-9.92019	down
C21H20O11	Luteolin-3'-O-glucoside*	Flavonoids	Flavonoid	5154-41-6	A	11938000	11355000	10938000	26133	22551	21352	1.07315	0.00204598	-8.93299	down
C15H10O6	Luteolin (5,7,3',4'-Tetrahydroxyflavone)	Flavonoids	Flavonoid	491-70-3	A	17863	22698	14007	1958700	1787400	1941200	1.07139	104.224	6.70354	up
C9H11NO3	L-Tyrosine	Amino acids and derivatives	Amino acids and derivatives	60-18-4	A	14260000	14155000	12912000	4217000	4357900	4435900	1.07146	0.314826	-1.66737	down
C8H11NO	L-Tyramine	Amino acids and derivatives	Amino acids and derivatives	51-67-2	A	1347100	1214200	944040	25639	11088	15905	1.06508	0.0150148	-6.05747	down
C11H12N2O2	L-Tryptophan	Amino acids and derivatives	Amino acids and derivatives	73-22-3	A	1994700	1881600	1781700	473230	379740	430240	1.0684	0.226796	-2.14053	down
C4H9NO3	L-Threonine*	Amino acids and derivatives	Amino acids and derivatives	72-19-5	A	1943600	1821300	1959200	188840	163850	160440	1.07221	0.0896438	-3.47965	down
C5H9NO4	L-threo-3-Methylaspartate	Amino acids and derivatives	Amino acids and derivatives	6061-13-8	A	435140	461960	514270	182160	164980	181890	1.06559	0.374834	-1.41567	down
C4H6O6	L-Tartaric acid	Organic acids	Organic acids	87-69-4	B	423460	469880	536980	9	9	9	1.0733	1.88769e-05	-15.693	down
C3H7NO3	L-Serine	Amino acids and derivatives	Amino acids and derivatives	56-45-1	A	2164300	1869600	2091100	90457	78813	97739	1.07208	0.0435933	-4.51975	down
C14H18N2O3	L-Prolyl-L-Phenylalanine	Amino acids and derivatives	Amino acids and derivatives	13589-02-1	A	12369	13534	11846	51867	69281	56997	1.06544	4.7192	2.23854	up
C5H9NO2	L-Proline	Amino acids and derivatives	Amino acids and derivatives	147-85-3	A	4056600	4367300	3800700	1912600	1751700	1879700	1.06542	0.453512	-1.14079	down
C9H11NO2	L-Phenylalanine	Amino acids and derivatives	Amino acids and derivatives	63-91-2	A	61619000	62121000	58903000	21361000	20370000	22091000	1.07178	0.349436	-1.5169	down
C6H13NO2	L-Norleucine*	Amino acids and derivatives	Amino acids and derivatives	327-57-1	A	40162000	42638000	40418000	13081000	9789300	12281000	1.06248	0.285277	-1.80956	down
C5H11NO2S	L-Methionine	Amino acids and derivatives	Amino acids and derivatives	63-68-3	A	1507700	1539200	1369200	9	9	9	1.07338	6.11399e-06	-17.3195	down
C4H6O5	L-Malic acid*	Organic acids	Organic acids	97-67-6	A	21386000	22067000	21601000	180520	187600	225050	1.07294	0.00911812	-6.77705	down
C10H22N2O4	L-Lysine-Butanoic Acid	Amino acids and derivatives	Amino acids and derivatives	80407-71-2	A	5148.4	4176.9	7301.5	1689700	1509400	1658500	1.07161	292.155	8.19059	up
C6H14N2O2	L-Lysine	Amino acids and derivatives	Amino acids and derivatives	56-87-1	A	1461800	1526200	1569700	700550	619920	662080	1.06812	0.434989	-1.20095	down
C15H22N2O3	L-Leucyl-L-phenylalanine	Amino acids and derivatives	Amino acids and derivatives	56217-82-4	B	4342	2500.7	3318.6	122870	86183	87820	1.06625	29.216	4.86869	up
C6H13NO2	L-Leucine*	Amino acids and derivatives	Amino acids and derivatives	61-90-5	A	39946000	42844000	35932000	13642000	10974000	11538000	1.06297	0.304527	-1.71536	down
C6H13NO2	L-Isoleucine*	Amino acids and derivatives	Amino acids and derivatives	73-32-5	A	41475000	43364000	37369000	13195000	10025000	12273000	1.06137	0.290431	-1.78373	down
C18H32O2	Linoleic acid	Lipids	Free fatty acids	60-33-3	A	1230100	1504700	993780	4181700	5221200	3871300	1.04484	3.56012	1.83193	up
C4H9NO3	L-Homoserine*	Organic acids	Organic acids	672-15-1	A	2223500	1965300	2049700	182840	144350	134570	1.07026	0.0740178	-3.75598	down
C7H15N3O3	L-Homocitrulline	Amino acids and derivatives	Amino acids and derivatives	1190-49-4	B	32450	27744	37028	135160	112290	91474	1.04716	3.48608	1.80161	up
C6H9N3O2	L-Histidine	Amino acids and derivatives	Amino acids and derivatives	71-00-1	A	253710	290300	305640	79211	60189	62563	1.0626	0.237701	-2.07278	down
C6H10O6	L-Gulono-1,4-Lactone	Others	Saccharides and Alcohols	1128-23-0	B	9	9	9	30765	36663	51821	1.07267	4416.63	12.1087	up
C11H14N2O3	L-Glycyl-L-phenylalanine	Amino acids and derivatives	Amino acids and derivatives	721-66-4	B	9	9	9	166600	163710	126090	1.07321	16903.7	14.0451	up
C11H20N2O8	L-Glutamine-O-glycoside	Amino acids and derivatives	Amino acids and derivatives	-	B	491350	464550	523920	27483	24410	22642	1.07232	0.0503676	-4.31136	down
C5H10N2O3	L-Glutamine	Amino acids and derivatives	Amino acids and derivatives	56-85-9	A	1320500	1358700	1495500	639770	555730	500410	1.05666	0.406235	-1.29961	down
C11H19NO9	L-Glutamic acid-O-glycoside	Amino acids and derivatives	Amino acids and derivatives	-	B	33738	33281	33798	9	9	9	1.0734	0.000267812	-11.8665	down
C5H9NO4	L-Glutamic acid	Amino acids and derivatives	Amino acids and derivatives	56-86-0	A	21527000	18258000	18868000	4805700	5437200	4714400	1.06833	0.255013	-1.97136	down
C6H12N2O4S2	L-Cystine	Amino acids and derivatives	Amino acids and derivatives	56-89-3	B	60147	63747	63031	9	9	9	1.07339	0.000144443	-12.7572	down
C3H7NO2S	L-Cysteine	Amino acids and derivatives	Amino acids and derivatives	52-90-4	A	32771	32219	39157	9	9	9	1.07326	0.000259249	-11.9134	down
C7H13NO2	L-Cyclopentylglycine	Amino acids and derivatives	Amino acids and derivatives	2521-84-8	B	188580	185100	153180	686890	531990	664230	1.05935	3.57421	1.83763	up
C6H13N3O3	L-Citrulline	Amino acids and derivatives	Amino acids and derivatives	372-75-8	B	32968	32315	27807	9	9	9	1.07331	0.000290042	-11.7515	down
C16H27NO14	L-Aspartic acid-O-diglucoside	Amino acids and derivatives	Amino acids and derivatives	-	B	350630	351970	326150	9	9	9	1.07339	2.62454e-05	-15.2176	down
C4H7NO4	L-Aspartic Acid	Amino acids and derivatives	Amino acids and derivatives	56-84-8	A	1356100	1556600	1589700	108290	85909	73388	1.06928	0.0594321	-4.07261	down
C4H8N2O3	L-Asparagine	Amino acids and derivatives	Amino acids and derivatives	70-47-3	A	440530	365610	399500	102320	98358	85915	1.06755	0.23771	-2.07272	down
C6H6O4	Kojic acid	Organic acids	Organic acids	501-30-4	B	19729	17449	25931	9	9	9	1.07289	0.000427831	-11.1907	down
C14H20O9	Koaburaside	Phenolic acids	Phenolic acids	41653-73-0	B	408420	416370	405500	9	9	9	1.0734	2.1946e-05	-15.4757	down
C21H20O11	Kaempferol-7-O-glucoside*	Flavonoids	Flavonols	16290-07-6	A	11453000	8468700	9637500	26846	25527	32870	1.07255	0.00288381	-8.43781	down
C21H20O11	Kaempferol-3-O-glucoside (Astragalin)*	Flavonoids	Flavonols	480-10-4	A	11064000	11970000	10728000	28406	43229	22333	1.07112	0.00278325	-8.48902	down
C27H30O14	Kaempferol-3,7-O-dirhamnoside (Kaempferitrin)	Flavonoids	Flavonols	482-38-2	B	6840900	4612400	4923900	9	9	9	1.07323	1.64863e-06	-19.2103	down
C15H10O6	Kaempferol (3,5,7,4'-Tetrahydroxyflavone)	Flavonoids	Flavonols	520-18-3	A	9	9	9	304010	294540	279330	1.07339	32514.1	14.9888	up
C21H22O10	Isosalipurposide (Phlorizin Chalcone)	Flavonoids	Chalcones	4547-85-7	B	4842900	4788700	5453600	9	9	9	1.07337	1.78983e-06	-19.0917	down
C22H22O11	Isorhamnetin-3-O-rhamnoside	Flavonoids	Flavonols	-	B	2714.8	8538.6	3095.4	5055700	5636900	5263000	1.0679	1111.98	10.1189	up
C28H32O16	Isorhamnetin-3-O-glucoside-7-O-rhamnoside*	Flavonoids	Flavonols	-	A	26075000	28565000	22815000	10325000	12297000	11754000	1.05142	0.443819	-1.17196	down
C28H32O16	Isorhamnetin-3-O-galactoide-7-O-rhamnoside*	Flavonoids	Flavonols	-	A	26917000	26707000	22896000	12339000	11176000	11296000	1.06059	0.454927	-1.13629	down
C28H32O17	Isorhamnetin-3,7-O-diglucoside	Flavonoids	Flavonols	6758-51-6	A	475080	611190	471440	9	9	9	1.07327	1.73331e-05	-15.8161	down
C16H12O7	Isorhamnetin*	Flavonoids	Flavonols	480-19-3	A	17836	15354	13947	1609600	1692600	1541400	1.07278	102.756	6.68308	up
C16H23N5O5	Isopentenyladenine-7-N-glucoside	Nucleotides and derivatives	Nucleotides and derivatives	-	B	1008200	946140	806920	14858	19753	17582	1.07194	0.0189019	-5.72533	down
C6H5NO2	Isonicotinic acid	Organic acids	Organic acids	55-22-1	A	2205000	2491700	2545900	353480	424490	339380	1.06933	0.154275	-2.69643	down
C12H22O11	Isomaltulose*	Others	Saccharides and Alcohols	13718-94-0	A	1326400	1352600	1268200	9	9	9	1.07339	6.84029e-06	-17.1575	down
C21H20O12	Isohyperoside*	Flavonoids	Flavonols	35589-21-0	A	25427000	22325000	21613000	1630100	1550500	1528400	1.07257	0.0678873	-3.88072	down
C6H8O7	Isocitric Acid*	Organic acids	Organic acids	320-77-4	A	4317400	4141700	3991600	153130	76548	98108	1.06675	0.0263267	-5.24733	down
C6H12O6	Inositol*	Others	Saccharides and Alcohols	87-89-8	A	4553200	3853000	4333700	9	9	9	1.07337	2.11933e-06	-18.848	down
C8H7N	Indole	Alkaloids	Plumerane	120-72-9	B	13241	15968	16197	4695	6458.2	4175.6	1.03774	0.337594	-1.56664	down
C5H4N4O	Hypoxanthine	Nucleotides and derivatives	Nucleotides and derivatives	68-94-0	B	8610900	9125200	8090900	9	9	9	1.07339	1.04542e-06	-19.8675	down
C22H24O11	Hesperetin-7-O-glucoside	Flavonoids	Flavonoid	31712-49-9	B	26821000	29660000	26055000	27943	27224	15163	1.07165	0.000852113	-10.1967	down
C5H5N5O	Guanine	Nucleotides and derivatives	Nucleotides and derivatives	73-40-5	A	24423	17641	15892	194910	197780	179860	1.06627	9.87905	3.30437	up
C45H72O17	Gracillin	Steroids	Steroidal saponins	19083-00-2	A	5964500	6628000	6147100	2157300	2575300	2046300	1.06172	0.361742	-1.46697	down
C5H8O4	Glutaric acid	Organic acids	Organic acids	110-94-1	B	6023.2	4552.1	8942.1	108890	89213	95660	1.06181	15.0513	3.91182	up
C15H20O10	Glucosyringic Acid	Phenolic acids	Phenolic acids	-	A	11690000	13749000	12252000	50505	47832	47627	1.0732	0.00387265	-8.01246	down
C6H12O7	Gluconic acid	Others	Saccharides and Alcohols	526-95-4	A	316470	282510	316330	73615	71343	75784	1.07154	0.241166	-2.0519	down
C33H58O14	Gingerglycolipid B	Lipids	Glycerol ester	88168-90-5	B	231120	220830	224440	79858	73848	122500	1.01531	0.408353	-1.29211	down
C15H14O7	Gallocatechin*	Flavonoids	Flavanols	970-73-0	A	5462300	5845500	5224300	64184	49681	40252	1.07151	0.00932229	-6.7451	down
C12H22O11	Galactinol*	Others	Saccharides and Alcohols	3687-64-7	A	233360	236960	256790	9	9	9	1.07337	3.71333e-05	-14.7169	down
C4H4O4	Fumaric acid*	Organic acids	Organic acids	110-17-8	B	34271	41701	24221	9	9	9	1.07261	0.00026948	-11.8575	down
C17H20O10	Fraxidin-8-O-glucoside	Lignans and Coumarins	Coumarins	-	B	57829	38705	44668	9	9	9	1.07301	0.000191215	-12.3525	down
C16H18O10	Fraxetin-8-O-glucoside (Fraxin)	Lignans and Coumarins	Coumarins	524-30-1	B	124570	151210	173180	9	9	9	1.07317	6.0139e-05	-14.0213	down
C22H28O15	Fraxetin-7,8-di-O-glucoside	Lignans and Coumarins	Coumarins	-	B	117150	95133	90295	448020	427350	381690	1.0644	4.1545	2.05467	up
C15H16O9	Esculetin-7-O-glucoside	Lignans and Coumarins	Coumarins	-	B	130540	104820	117220	9	9	9	1.07331	7.65784e-05	-13.6727	down
C21H22O11	Eriodictyol-7-O-glucoside	Flavonoids	Dihydroflavone	38965-51-4	A	536640	568690	635690	9	9	9	1.07335	1.55082e-05	-15.9766	down
C15H14O7	Epigallocatechin*	Flavonoids	Flavanols	970-74-1	A	1347000	1317200	900660	66407	62286	86362	1.06611	0.0603264	-4.05107	down
C30H26O11	Epicatechin-epiafzelechin	Flavonoids	Flavanols	-	A	8489500	8417100	9537500	368260	342130	251900	1.07046	0.0363896	-4.78033	down
C15H14O6	Epicatechin	Flavonoids	Flavanols	490-46-0	A	55526000	65243000	64931000	6695000	6984900	8215400	1.07023	0.117907	-3.08428	down
C18H34O2	Elaidic Acid	Lipids	Free fatty acids	112-79-8	B	65240	99072	73806	282850	463800	251340	1.02256	4.19116	2.06735	up
C20H36O2	Eicosadienoic acid	Lipids	Free fatty acids	5598-38-9	B	4656.8	5310.6	4931.5	11789	16083	10499	1.03194	2.57543	1.36481	up
C20H22O9	E-3,4,5'-Trihydroxy-3'-glucosylstilbene	Others	Stilbene	-	B	365360	373050	324920	9	9	9	1.07337	2.53919e-05	-15.2653	down
C12H22O11	D-Trehalose*	Others	Saccharides and Alcohols	99-20-7	A	1243500	639880	689710	9	9	9	1.07269	1.04932e-05	-16.5402	down
C12H22O11	D-Sucrose*	Others	Saccharides and Alcohols	57-50-1	A	609620	792180	704240	9	9	9	1.07329	1.28203e-05	-16.2512	down
C6H14O6	D-Sorbitol	Others	Saccharides and Alcohols	50-70-4	A	27068	36684	28685	673780	857340	697150	1.07033	24.1058	4.59131	up
C9H17NO5	D-Pantothenic Acid	Others	Vitamin	79-83-4	A	4874000	5273200	3877900	9	9	9	1.0733	1.92512e-06	-18.9866	down
C18H32O16	D-Panose	Others	Saccharides and Alcohols	33401-87-5	B	72002	62091	69771	9	9	9	1.07334	0.000132441	-12.8824	down
C6H14O6	D-Mannitol	Others	Saccharides and Alcohols	69-65-8	A	8035.4	4019.5	8149.8	134410	126300	139660	1.06076	19.8157	4.30857	up
C12H22O11	D-Maltose*	Others	Saccharides and Alcohols	133-99-3	A	2109100	1367400	1356900	9	9	9	1.0731	5.58613e-06	-17.4497	down
C3H7O6P	DL-Glyceraldehyde-3-phosphate	Organic acids	Organic acids	591-59-3	B	11308	11067	18579	9	9	9	1.07221	0.000659276	-10.5668	down
C12H22O11	D-Lactulose*	Others	Saccharides and Alcohols	4618-18-2	A	2100100	1280400	1677100	9	9	9	1.07311	5.3385e-06	-17.5151	down
C39H62O12	Diosgenin-3-O-rhamnosyl-(1→3)glcoside	Steroids	Steroidal saponins	-	A	3693.7	3535.8	2450.5	1025900	1075900	1067800	1.07227	327.438	8.35508	up
C39H62O12	Diosgenin-3-O-rhamnosyl(1,2)glcoside	Steroids	Steroidal saponins	-	A	9	9	9	1541500	1485500	1524100	1.0734	168559	17.3629	up
C51H82O21	Diosgenin-3-O-glcosyl(1→4)rhamnosyl(1→4)rhamnosyl(1→2)glcoside*	Steroids	Steroidal saponins	113576-37-7	A	3481500	3669600	2920200	1217200	1368100	1088500	1.0548	0.364779	-1.4549	down
C3H7O6P	Dihydroxyacetone phosphate	Others	Saccharides and Alcohols	57-04-5	B	15475	17597	19501	9	9	9	1.07322	0.000513572	-10.9271	down
C18H39NO2	Dihydrosphingosine	Lipids	Sphingolipids	764-22-7	B	69295	61999	48538	175300	193780	136560	1.03173	2.81174	1.49146	up
C15H12O7	Dihydroquercetin(Taxifolin)	Flavonoids	Dihydroflavonol	480-18-2	B	92876	101770	166980	310500	380570	341400	1.01185	2.85508	1.51353	up
C15H20O9	Dihydrocaffeoylglucose	Phenolic acids	Phenolic acids	-	B	1045900	1042300	961220	9	9	9	1.07339	8.85414e-06	-16.7852	down
C4H11NO2	Diethanolamine	Alkaloids	Alkaloids	111-42-2	B	188400	176910	171890	14559	11977	16504	1.07021	0.0801191	-3.64171	down
C31H34O17	Dicaffeoylquinic acid-O-glucoside	Phenolic acids	Phenolic acids	-	B	58480	34632	45837	9	9	9	1.07273	0.000194316	-12.3293	down
C6H12O6	D-Glucose*	Others	Saccharides and Alcohols	14431-43-7	A	4083600	3910900	4521000	9	9	9	1.07337	2.15732e-06	-18.8223	down
C6H12O6	D-Galactose*	Others	Saccharides and Alcohols	59-23-4	A	4561400	4525500	4092800	9	9	9	1.07339	2.04861e-06	-18.8969	down
C6H10O8	D-Galactaric acid	Others	Saccharides and Alcohols	526-99-8	B	804570	675630	814190	260680	264320	272860	1.06608	0.347744	-1.5239	down
C6H14O12P2	D-Fructose-1,6-biphosphate	Others	Saccharides and Alcohols	488-69-7	A	19261	20951	16856	51864	60834	71244	1.05422	3.22321	1.6885	up
C6H12O6	D-Fructose*	Others	Saccharides and Alcohols	7660-25-5	A	4065500	4457500	4606300	9	9	9	1.07338	2.05647e-06	-18.8914	down
C6H6O6	Dehydroascorbic acid	Others	Vitamin	490-83-5	B	8961800	8959400	9925000	9	9	9	1.07338	9.69612e-07	-19.9761	down
C5H10O5	D-Arabinose	Others	Saccharides and Alcohols	10323-20-3	A	169110	127790	107810	54630	48224	61651	1.01759	0.406476	-1.29876	down
C4H5N3O	Cytosine	Nucleotides and derivatives	Nucleotides and derivatives	71-30-7	A	47861	39459	37703	9	9	9	1.07325	0.00021596	-12.1769	down
C9H14N3O8P	Cytidine 5'-monophosphate(Cytidylic acid)	Nucleotides and derivatives	Nucleotides and derivatives	63-37-6	B	10677	14249	15326	9	9	9	1.07288	0.000670774	-10.5419	down
C9H13N3O5	Cytidine	Nucleotides and derivatives	Nucleotides and derivatives	65-46-3	A	19384	13757	11434	69848	72438	60012	1.04919	4.53837	2.18218	up
C9H13N3O5	Cytarabine	Nucleotides and derivatives	Nucleotides and derivatives	147-94-4	B	10575	9137.5	5366.9	37279	35359	34203	1.03373	4.26011	2.09089	up
C6H11NO2	Cycloleucine*	Amino acids and derivatives	Amino acids and derivatives	52-52-8	A	821960	1243000	767340	364340	226180	209930	1.00962	0.282615	-1.82309	down
C8H12N2O3	Cyclo(Ser-Pro)	Amino acids and derivatives	Amino acids and derivatives	-	B	92475	100370	94194	9	9	9	1.07338	9.40639e-05	-13.376	down
C10H14N2O2	Cyclo(Pro-Pro)	Amino acids and derivatives	Amino acids and derivatives	6708-06-1	B	21234	17685	18154	40652	35630	48082	1.03684	2.17903	1.12369	up
C10H14N2O4	Cyclo(Pro-Glu)	Amino acids and derivatives	Amino acids and derivatives	-	A	21605	26141	16921	57218	56364	64459	1.03908	2.7532	1.46111	up
C10H12N5O6P	Cyclic 3',5'-Adenylic acid	Nucleotides and derivatives	Nucleotides and derivatives	60-92-4	B	9	9	9	750110	689460	778140	1.07338	82137.4	16.3258	up
C16H22O8	Coniferin	Phenolic acids	Phenolic acids	531-29-3	B	2011100	2304600	1888000	50774	46532	30404	1.06941	0.0205861	-5.60219	down
C6H8O7	Citric Acid*	Organic acids	Organic acids	77-92-9	A	3787200	4048300	3993900	9	9	9	1.07339	2.28245e-06	-18.741	down
C14H20O8	Cimidahurinine	Phenolic acids	Phenolic acids	142542-89-0	A	4778800	4864400	5099300	14587	12022	10689	1.07286	0.00252996	-8.62667	down
C8H20NO6P	Choline Alfoscerate	Lipids	PC	28319-77-9	A	918650	1032800	841190	197860	195000	246910	1.06428	0.229091	-2.126	down
C5H13NO	Choline	Alkaloids	Alkaloids	62-49-7	A	13282000	13179000	12553000	1791000	1634400	1389400	1.07057	0.123412	-3.01844	down
C17H20O9	Chlorogenic acid methyl ester	Phenolic acids	Phenolic acids	29708-87-0	B	314030	328070	309460	9	9	9	1.07339	2.83745e-05	-15.105	down
C11H10N2O	Caulilexin C	Alkaloids	Plumerane	30536-48-2	B	8066.2	9699.2	9449.3	5409.2	3436.3	4204.1	1.00207	0.479506	-1.06038	down
C15H14O6	Catechin	Flavonoids	Flavanols	154-23-4	A	2010400	2050400	2157000	67949	64059	75480	1.07286	0.03337	-4.9053	down
C22H18O11	Caffeoyl-p-coumaroyltartaric acid	Phenolic acids	Phenolic acids	-	B	56227	50620	59832	9	9	9	1.07333	0.000161988	-12.5918	down
C13H8O8	Brevifolin carboxylic acid	Phenolic acids	Phenolic acids	18490-95-4	B	1117200	1185600	876950	77457	76410	59267	1.06875	0.0670285	-3.89908	down
C10H16N2O3S	Biotin	Others	Vitamin	58-85-5	B	24998	29448	23557	9	9	9	1.07325	0.000346141	-11.4964	down
C5H11NO2	Betaine	Alkaloids	Alkaloids	107-43-7	B	347870	351360	335580	4465500	3112600	3894900	1.06929	11.0871	3.4708	up
C19H28O11	Benzyl-(2''-O-glucosyl)glucoside	Phenolic acids	Phenolic acids	-	B	271350	262160	280300	9	9	9	1.07339	3.31773e-05	-14.8794	down
C7H7NO	Benzamide	Phenolic acids	Phenolic acids	55-21-0	B	2837000	2454400	2097100	11041	6623.1	13866	1.06944	0.00426746	-7.87241	down
C16H12O7	Azaleatin (5-O-Methylquercetin)	Flavonoids	Flavonols	529-51-1	B	326770	302940	274770	2164400	1672100	2225500	1.06706	6.70219	2.74463	up
C21H22O11	Aromadendrin-7-O-glucoside	Flavonoids	Flavonoid	28189-90-4	A	56838000	53455000	54428000	214220	157120	202200	1.07274	0.00348189	-8.16591	down
C45H38O18	Arecatannin C1	Tannins	Tannin	87727-69-3	B	2457500	2084300	1949100	1016300	875680	666460	1.02804	0.394158	-1.34315	down
C45H38O18	Arecatannin B1	Tannins	Tannin	79763-28-3	A	5755100	5645500	4958500	1459600	1418600	1065200	1.06078	0.241052	-2.05258	down
C12H16O7	Arbutin	Phenolic acids	Phenolic acids	497-76-7	B	360990	364020	426930	9	9	9	1.07333	2.34387e-05	-15.3807	down
C27H30O14	Apigenin-7-O-rutinoside (Isorhoifolin)	Flavonoids	Flavonoid	552-57-8	B	2773300	2251500	2776800	9	9	9	1.07333	3.46083e-06	-18.1405	down
C19H27NO12	Anthranilate-1-O-Sophoroside	Phenolic acids	Phenolic acids	-	B	55970	53024	52497	9	9	9	1.07339	0.000167192	-12.5462	down
C15H20O8	Androsin	Others	Others	531-28-2	B	316530	338320	349970	36596	23621	28235	1.06722	0.0880277	-3.5059	down
C6H10O4	Adipic Acid	Organic acids	Organic acids	124-04-9	B	37606	33926	37859	4308700	4128900	4291400	1.07327	116.362	6.86248	up
C10H14N5O7P	Adenosine 5'-monophosphate	Nucleotides and derivatives	Nucleotides and derivatives	61-19-8	A	126490	149310	114210	27307	37641	21040	1.04353	0.220476	-2.1813	down
C10H15N5O10P2	Adenosine 5'-diphosphate	Nucleotides and derivatives	Nucleotides and derivatives	58-64-0	B	12740	12637	8667.5	9	9	9	1.07274	0.00079308	-10.3002	down
C5H5N5	Adenine	Nucleotides and derivatives	Nucleotides and derivatives	73-24-5	A	111410	122330	118950	368650	373540	336200	1.07021	3.05761	1.61241	up
C29H36O15	Acteoside	Phenolic acids	Phenolic acids	61276-17-3	B	21523	26196	24853	9	9	9	1.07327	0.000372044	-11.3922	down
C15H20O4	Abscisic acid	Organic acids	Organic acids	21293-29-8	B	33776	32995	33287	15112	18324	15427	1.05829	0.488347	-1.03402	down
C18H34O5	9,10,13-Trihydroxy-11-Octadecenoic Acid	Lipids	Free fatty acids	29907-57-1	B	8652.8	23751	10787	332120	338800	307560	1.05429	22.6548	4.50175	up
C10H13N5O6	8-Hydroxyguanosine	Nucleotides and derivatives	Nucleotides and derivatives	3868-31-3	B	8451.6	3207.5	6575.9	9	9	9	1.06907	0.00148067	-9.39954	down
C13H16O10	6-O-Galloyl-D-glucose	Tannins	Tannin	13186-19-1	A	2999800	5664200	4923800	9	9	9	1.07291	1.98708e-06	-18.9409	down
C16H20O9	6-O-Feruloyl-D-glucose	Phenolic acids	Phenolic acids	137887-25-3	B	1427900	1583400	1615600	9	9	9	1.07337	5.83544e-06	-17.3867	down
C15H18O9	6-O-Caffeoyl-D-glucose	Phenolic acids	Phenolic acids	-	B	6621500	6771900	6280800	71076	53464	46666	1.07188	0.00870206	-6.84443	down
C6H6N4S	6-Methylmercaptopurine	Nucleotides and derivatives	Nucleotides and derivatives	50-66-8	B	15204000	16587000	13732000	1334300	1079300	1227400	1.07109	0.0799815	-3.64419	down
C22H22O11	6-C-Methylquercetin-3-O-rhamnoside	Flavonoids	Flavonols	-	A	6712.6	5418.5	5499.3	5472900	4864100	4983200	1.07311	868.965	9.76315	up
C6H13NO2	6-Aminocaproic acid	Organic acids	Organic acids	60-32-2	A	5684200	5302300	4745000	1094400	953820	1062100	1.06972	0.197713	-2.33852	down
C22H26O12	5-O-p-Coumaroylshikimic acid O-glucoside	Phenolic acids	Phenolic acids	-	B	56436	72916	45514	9	9	9	1.07289	0.000154404	-12.661	down
C5H7N3O	5-Methylcytosine	Nucleotides and derivatives	Nucleotides and derivatives	554-01-8	A	101720	102950	96277	7134.2	7541.4	7434.5	1.0732	0.0734684	-3.76673	down
C27H34O12	5'-Methoxymatairesinoside	Lignans and Coumarins	Lignans	1691201-82-7	B	43767	53053	53718	9	9	9	1.07326	0.000179357	-12.4449	down
C8H14N2O5	5-L-Glutamyl-L-amino acid	Amino acids and derivatives	Amino acids and derivatives	5875-41-2	B	393440	501830	470150	81906	116910	107660	1.05775	0.224455	-2.1555	down
C6H6O3	5-Hydroxymethylfurfural	Phenolic acids	Phenolic acids	67-47-0	B	539560	572850	629790	10544	5284.5	7896.6	1.0685	0.0136179	-6.19835	down
C18H28O9	5'-Glucosyloxyjasmanic acid	Phenolic acids	Phenolic acids	-	B	1309000	1446500	1298400	9	9	9	1.07338	6.66025e-06	-17.196	down
C11H15N5O3S	5'-Deoxy-5'-(methylthio)adenosine	Nucleotides and derivatives	Nucleotides and derivatives	2457-80-9	A	1293300	1063900	885990	17494	23555	19732	1.07086	0.0187411	-5.73765	down
C7H13NO3	5-Acetamidopentanoic Acid	Organic acids	Organic acids	1072-10-2	B	317850	317890	269100	17200	22129	19339	1.07109	0.064838	-3.94702	down
C14H19NO9	4-Pyridoxic acid-O-glucoside	Others	Vitamin	-	B	177090	204340	161410	3581.3	3128.6	2392.7	1.07101	0.0167685	-5.8981	down
C8H9NO4	4-Pyridoxic acid	Others	Vitamin	82-82-6	B	15967	14091	13222	154700	132930	145760	1.07138	10.0136	3.32389	up
C21H28O12	4-p-Cumaroyl-rhamnosyl-(1→6)-D-glucose	Phenolic acids	Phenolic acids	-	B	77348	65742	66677	9	9	422.64	1.01785	0.00210062	-8.89497	down
C16H18O8	4-O-p-Coumaroylquinic acid	Phenolic acids	Phenolic acids	32451-86-8	B	9	9	9	17712	17850	25357	1.0729	2256.26	11.1397	up
C17H22O10	4-O-Glucosyl-sinapate	Phenolic acids	Phenolic acids	-	B	556480	605250	571470	9	9	9	1.07339	1.55781e-05	-15.9701	down
C13H16O8	4-O-Glucosyl-4-hydroxybenzoic acid	Phenolic acids	Phenolic acids	-	A	719250	748760	713200	18945	26234	18879	1.07139	0.0293681	-5.08961	down
C13H18O8	4-O-Glucosyl-3,4-dihydroxybenzyl alcohol	Phenolic acids	Phenolic acids	-	B	320110	285990	313670	9	9	9	1.07337	2.93552e-05	-15.056	down
C22H24O11	4-O-(6'-O-Glucosylcaffeoyl)-3,4-dihydroxybenzyl alcohol	Phenolic acids	Phenolic acids	-	B	24253	16903	22223	9	9	9	1.07298	0.000426009	-11.1968	down
C18H39NO3	4-Hydroxysphinganine	Lipids	Sphingolipids	554-62-1	A	5153400	5124600	4601900	11317000	10837000	9959800	1.06345	2.1582	1.10983	up
C5H9NO5	4-Hydroxy-L-glutamic acid	Amino acids and derivatives	Amino acids and derivatives	3913-68-6	B	10180	12867	4892.5	59617	75081	70532	1.03081	7.34551	2.87686	up
C5H8O4	4-Hydroxy-2-Oxopentanoic Acid*	Organic acids	Organic acids	3318-73-8	B	6537.1	7413	5146.3	97588	99118	106550	1.06998	15.8803	3.98916	up
C5H6O6	4-Hydroxy-2-oxoglutaric acid	Organic acids	Organic acids	1187-99-1	B	107680	55630	111940	9	9	9	1.07209	9.80926e-05	-13.3155	down
C5H11N3O2	4-Guanidinobutyric acid	Organic acids	Organic acids	463-00-3	A	970670	1057700	909840	547690	405390	492550	1.03477	0.49201	-1.02324	down
C14H20NO3+	4-Coumaroylcholine	Alkaloids	Alkaloids	-	B	37177	34960	29375	9	9	9	1.07325	0.000265978	-11.8764	down
C7H7NO2	4-Aminobenzoic acid	Phenolic acids	Phenolic acids	150-13-0	A	1310700	1112700	1016200	9	9	9	1.07332	7.84975e-06	-16.9589	down
C3H7O7P	3-Phospho-D-glyceric acid	Others	Saccharides and Alcohols	820-11-1	B	120280	121470	143360	9	9	9	1.07331	7.01098e-05	-13.8	down
C16H16O6	3'-O-Methyl-(-)-epicatechin	Flavonoids	Flavanols	76549-34-3	B	3332900	4197900	3604000	168380	155200	187030	1.07167	0.0458571	-4.44671	down
C5H8O5	3-Methylmalic acid*	Organic acids	Organic acids	152204-30-3	B	169270	227160	267340	9	9	9	1.073	4.06767e-05	-14.5854	down
C8H8O	3-Methylbenzaldehyde	Others	Others	620-23-5	B	7135	17570	21631	9	9	9	1.06875	0.0005827	-10.745	down
C4H8O3	3-Hydroxybutyric acid	Organic acids	Organic acids	300-85-6	B	467820	546790	435710	9	9	9	1.07332	1.86166e-05	-15.7131	down
C7H6O2	3-hydroxybenzaldehyde	Organic acids	Organic acids	100-83-4	B	75694	57482	57786	9	9	9	1.07319	0.000141389	-12.788	down
C13H18O7	3-Hydroxy-5-Methylphenol-1-O-Glucoside	Phenolic acids	Phenolic acids	-	B	175870	176540	171700	9	9	9	1.0734	5.15159e-05	-14.2446	down
C6H10O5	3-Hydroxy-3-methylpentane-1,5-dioic acid	Amino acids and derivatives	Amino acids and derivatives	503-49-1	B	427470	458560	469240	251520	201140	210990	1.05135	0.489681	-1.03009	down
C4H9N3O2	3-Guanidinopropionic acid	Organic acids	Organic acids	353-09-3	B	41326	52303	35925	9	9	9	1.07304	0.000208407	-12.2283	down
C7H8O5	3-Dehydroshikimic acid	Organic acids	Organic acids	2922-42-1	B	23648	18949	19570	9	9	9	1.07324	0.000434314	-11.169	down
C4H6O5	3-Dehydro-L-Threonic Acid*	Organic acids	Organic acids	-	A	21219000	21561000	21335000	9	9	9	1.0734	4.21118e-07	-21.1793	down
C23H26O11	3,5-Digalloylshikimic acid	Phenolic acids	Phenolic acids	95753-52-9	B	56887	68367	67332	9	9	9	1.07329	0.000140197	-12.8003	down
C7H6O4	3,4-Dihydroxybenzoic acid (Protocatechuic acid)*	Phenolic acids	Phenolic acids	99-50-3	A	858380	1053800	696110	4516100	3920800	4953700	1.05869	5.13386	2.36004	up
C15H22O8	3,4,5-Trimethoxyphenyl-1-O-Glucoside	Phenolic acids	Phenolic acids	-	B	19969000	18866000	19272000	25069	33777	28551	1.07304	0.00150407	-9.37691	down
C9H10O3	3-(4-Hydroxyphenyl)-propionic acid	Phenolic acids	Phenolic acids	501-97-3	B	4061.7	5651.8	6097.3	35262	33048	31720	1.0634	6.32669	2.66145	up
C27H46O9	2-α-Linolenoyl-glycerol-1-O-glucoside	Lipids	Glycerol ester	-	B	18711	19421	19984	9	9	9	1.07338	0.000464588	-11.0718	down
C33H56O14	2-α-Linolenoyl-glycerol-1,3-di-O-glucoside	Lipids	Glycerol ester	-	B	4831.9	4522.7	3670.7	9	9	9	1.07303	0.00207289	-8.91414	down
C21H36O4	2-α-Linolenoyl-glycerol	Lipids	Glycerol ester	55268-58-1	A	32026	32405	25088	142090	130560	108830	1.06016	4.26144	2.09134	up
C7H12O5	2-Propylmalic Acid*	Organic acids	Organic acids	-	B	5605.8	4930.7	6556.8	9	9	9	1.07304	0.00157957	-9.30626	down
C8H10O	2-Phenylethanol	Phenolic acids	Phenolic acids	60-12-8	B	2088000	2020500	1680400	9	9	9	1.07334	4.6641e-06	-17.71	down
C20H20O12	2-O-Salicyl-6-O-Galloyl-D-Glucose	Phenolic acids	Phenolic acids	-	B	84380	71820	106450	9	9	9	1.07305	0.000102798	-13.2479	down
C11H15N5O4	2'-O-Methyladenosine	Nucleotides and derivatives	Nucleotides and derivatives	2140-79-6	A	282140	377070	269370	103440	133800	91029	1.0292	0.353517	-1.50015	down
C13H16O10	2-O-Galloyl-D-glucose	Tannins	Tannin	-	B	8066200	8943300	8283500	20602	17515	18577	1.0732	0.00224149	-8.80133	down
C9H10O2	2-Methoxy-4-ethenylphenol	Phenolic acids	Phenolic acids	7786-61-0	A	30081000	46447000	25895000	750900	442630	655390	1.06595	0.0180518	-5.79171	down
C27H48O9	2-Linoleoylglycerol-1-O-glucoside	Lipids	Glycerol ester	-	B	117360	112580	101510	7530.4	8699.9	7408.6	1.07209	0.0713197	-3.80956	down
C33H58O14	2-Linoleoylglycerol-1,3-di-O-glucoside	Lipids	Glycerol ester	-	A	94876	99776	84611	31043	30435	41263	1.04878	0.367901	-1.44261	down
C7H12O5	2-Isopropylmalic Acid*	Organic acids	Organic acids	49601-06-1	B	7858.6	9449.8	6601.5	9	9	9	1.07291	0.00112924	-9.79043	down
C16H32O3	2-Hydroxyhexadecanoic acid	Organic acids	Organic acids	764-67-0	B	671780	741130	726060	4204400	4796800	4408700	1.07186	6.26933	2.64831	up
C5H8O5	2-Hydroxyglutaric Acid*	Organic acids	Organic acids	13095-48-2	B	212550	229830	267540	9	9	9	1.07329	3.80325e-05	-14.6824	down
C9H8O3	2-Hydroxycinnamic acid	Organic acids	Organic acids	583-17-5	B	9	9	9	65253	89305	85847	1.07313	8903.89	13.1202	up
C5H8O4	2-Hydroxy-2-methyl-3-oxobutanoic acid*	Organic acids	Organic acids	71698-08-3	B	5890.3	7103.3	4309.8	105940	105600	100250	1.06793	18.019	4.17145	up
C14H19NO7	2-Glucosyloxy-2-phenylacetic acid amide	Alkaloids	Alkaloids	-	B	20598	21018	18688	9	9	9	1.07336	0.000447731	-11.1251	down
C5H4O3	2-Furoic acid	Organic acids	Organic acids	88-14-2	B	9	9	9	5079400	5098600	4935900	1.0734	559774	19.0945	up
C10H14N5O6P	2'-Deoxyadenosine-5'-monophosphate	Nucleotides and derivatives	Nucleotides and derivatives	653-63-4	B	1747400	1666700	1601800	13306	10777	19858	1.07028	0.00876034	-6.8348	down
C10H13N5O3	2'-Deoxyadenosine	Nucleotides and derivatives	Nucleotides and derivatives	958-09-8	B	19492	16565	17785	48521	54202	51018	1.06704	2.85541	1.5137	up
C4H9NO2	2-Aminoisobutyric acid	Amino acids and derivatives	Amino acids and derivatives	62-57-7	A	2002700	2268000	1977800	249030	256700	216110	1.07125	0.115522	-3.11376	down
C31H38O16	2'-Acetylacteoside	Phenolic acids	Phenolic acids	94492-24-7	B	53741	34853	32269	13865	9403.5	11808	1.02285	0.290217	-1.7848	down
C7H14N2O4	2,6-Diaminooimelic acid	Amino acids and derivatives	Amino acids and derivatives	583-93-7	B	123690	110010	116850	61521	41119	54335	1.02687	0.447796	-1.15909	down
C7H6O4	2,5-Dihydroxybenzoic acid; Gentisic Acid*	Phenolic acids	Phenolic acids	490-79-9	A	947510	1220600	693480	4973100	4132400	5074100	1.04897	4.95515	2.30893	up
C9H7NO2	2,4-Dihydroxyquinoline	Alkaloids	Quinoline alkaloids	86-95-3	B	25093	15008	16193	9	9	9	1.07247	0.000479625	-11.0258	down
C6H8O4	2,3-Dimethylsuccinic acid	Amino acids and derivatives	Amino acids and derivatives	13545-04-5	B	12072	18652	12629	9	9	9	1.07264	0.000622794	-10.649	down
C7H6O4	2,3-Dihydroxybenzoic Acid*	Organic acids	Organic acids	303-38-8	A	642800	800800	668940	4825900	4488400	5367800	1.06932	6.94997	2.79701	up
C5H10O4	2,3-Dihydroxy-3-Methylbutanoic Acid	Organic acids	Organic acids	1756-18-9	A	13696000	12392000	12866000	158040	139830	140090	1.07312	0.011243	-6.47483	down
C20H22O9	2,3,5,4'-Tetrahydroxystilbene-2-O-glucoside	Others	Stilbene	-	B	597020	632990	737490	9	9	9	1.07332	1.3723e-05	-16.153	down
C12H17N5O5	2-(Dimethylamino)guanosine	Nucleotides and derivatives	Nucleotides and derivatives	2140-67-2	A	138770	111610	117170	1043100	1048800	1262300	1.06976	9.12583	3.18996	up
C27H46O9	1-α-Linolenoyl-glycerol-3-O-glucoside	Lipids	Glycerol ester	-	B	20657	20759	19484	9	9	9	1.07339	0.00044335	-11.1393	down
C33H56O14	1-α-Linolenoyl-glycerol-2,3-di-O-glucoside	Lipids	Glycerol ester	-	B	5086.9	5284.5	4002.5	2219.4	1885	1859.3	1.04442	0.414898	-1.26917	down
C21H36O4	1-α-Linolenoyl-glycerol	Lipids	Glycerol ester	-	A	35251	28171	30357	153130	133860	113570	1.0615	4.27132	2.09468	up
C5H7NO3	1-Pyrroline-4-hydroxy-2-carboxylic acid	Organic acids	Organic acids	9054-77-7	B	4119.9	6112.5	3536.8	160630	162690	158060	1.06894	34.9606	5.12766	up
C14H18O9	1-O-Vanilloyl-D-Glucose	Phenolic acids	Phenolic acids	-	A	40318	46353	29066	9	9	9	1.07283	0.000233288	-12.0656	down
C17H22O10	1-O-Sinapoyl-D-glucose	Phenolic acids	Phenolic acids	-	B	188840	196040	218440	9	9	9	1.07335	4.47524e-05	-14.4477	down
C13H16O8	1-O-Salicyl-D-glucose	Phenolic acids	Phenolic acids	60517-74-0	A	4090900	4075200	3902300	68275	43768	52120	1.07139	0.0136027	-6.19996	down
C13H16O9	1-O-Galloyl-rhamnose	Tannins	Tannin	-	B	71840	66395	46757	9	9	9	1.07294	0.000145952	-12.7422	down
C13H16O10	1-O-Galloyl-D-glucose	Tannins	Tannin	58511-73-2	A	8469800	8741200	9190100	24162	22374	24511	1.0733	0.00269106	-8.53761	down
C14H18O10	1-O-(3,4-Dihydroxy-5-methoxy-benzoyl)-glucoside	Phenolic acids	Phenolic acids	-	A	8195300	8832800	9091900	9	9	9	1.07338	1.03369e-06	-19.8838	down
C12H10O2	1-Naphthylacetic acid	Organic acids	Organic acids	86-87-3	B	9	9	9	159990	158130	188160	1.07333	18751.1	14.1947	up
C7H13NO2	1-Methylpiperidine-2-carboxylic acid	Amino acids and derivatives	Amino acids and derivatives	7730-87-2	A	289980	269830	267220	5534300	5366500	5506400	1.07321	19.8387	4.31025	up
C2H7N3	1-methylguanidine	Nucleotides and derivatives	Nucleotides and derivatives	471-29-4	B	27804	35242	37083	9	9	9	1.07313	0.000269652	-11.8566	down
C27H48O9	1-Linoleoylglycerol-3-O-glucoside	Lipids	Glycerol ester	-	B	91767	118600	110660	7538.3	9347.2	4763.8	1.06059	0.0674376	-3.8903	down
C33H56O14	1-Linolenoyl-rac-glycerol-diglucoside	Lipids	Free fatty acids	-	A	237280	278420	194150	842290	871440	877200	1.05968	3.64997	1.86788	up
C26H32O12	1-Hydroxypinoresinol-1-O-Glucoside	Lignans and Coumarins	Lignans	81495-71-8	B	68153	83743	72815	9	9	9	1.0733	0.000120154	-13.0228	down
C13H16O6	1-Feruloyl-sn-glycerol	Phenolic acids	Phenolic acids	-	B	50808	41991	41399	9	9	9	1.07328	0.000201195	-12.2791	down
C16H18O9	1-Caffeoylquinic acid	Phenolic acids	Phenolic acids	1241-87-8	B	44828	65602	49097	9	9	9	1.07302	0.00016925	-12.5286	down
C4H7NO2	1-Aminocyclopropane-1-carboxylic acid	Organic acids	Organic acids	22059-21-8	B	253590	303080	291460	58364	33083	49595	1.05334	0.166298	-2.58816	down
C18H36O2	16-Methylheptadecanoic acid	Lipids	Free fatty acids	2724-58-5	A	6482800	11782000	11328000	9	9	9	1.07296	9.12384e-07	-20.0639	down
C18H34O2	11-Octadecanoic acid(Vaccenic acid)	Lipids	Free fatty acids	506-17-2	B	40178	67362	17105	321740	323570	401150	1.01039	8.39552	3.06962	up
C9H19O11P	1-(sn-Glycero-3-phospho)-1D-myo-inositol	Others	Saccharides and Alcohols	-	A	334870	318950	315160	14696	19985	21437	1.06986	0.0579145	-4.10993	down
C8H8O	(S)-2-Phenyloxirane	Others	Others	20780-54-5	A	1377900	1058500	1449200	9	9	9	1.07325	6.94873e-06	-17.1348	down
Note:
The metabolites with * indicate isomers, which have the same molecular formula, but the specific structure is not clear. The level of identification of a metabolite indicates the accuracy of the metabolite's qualitativeness. Level A represents about 90% accuracy. Level B represents an accuracy rate of about 60%.
