# Supplementary material for: Metabolome and transcriptome profiling reveal regulatory network and mechanism of flavonoid biosynthesis during color formation of Dioscorea cirrhosa L
Source: PeerJ. 2022 Jul 4;10:e13659. doi: 10.7717/peerj.13659 (PMC9261937; doi:10.7717/peerj.13659)
Supplement: Supplemental Information 5 — KEGG enrichment of 6 groups are shown, each table represents one group. [file peerj-10-13659-s005.xlsx]

## Sheet: LR vs RD
Table S5 KEGG analysis of metabolites between groups. KEGG enrichment of 6 groups are shown, each table represents one group.
Kegg_pathway	ko_id	Cluter_frequency	Genome_frequency	P-value	Corrected_P-value	GeneID	KEGG Orthology	hyperlink
Plant hormone signal transduction	ko04075	170 out of 2790 6.09318996415771%	1453 out of 33408 4.34925766283525%	4.28361e-06	0.000595421	Cluster-6992.48721;Cluster-6992.6882;Cluster-6992.42338;Cluster-6992.50866;Cluster-6992.51166;Cluster-6992.55751;Cluster-6992.57578;Cluster-6992.58231;Cluster-6992.17789;Cluster-6992.22347;Cluster-6992.22348;Cluster-6992.29774;Cluster-6992.34059;Cluster-6992.37343;Cluster-6992.38341;Cluster-6992.38480;Cluster-6992.44193;Cluster-6992.44995;Cluster-6992.47397;Cluster-6992.49074;Cluster-6992.53492;C…	K12126+K12126+K13413+K13413+K13413+K13413+K13413+K13413+K13415+K13415+K13415+K13415+K13415+K13415+K13415+K13415+K13415+K13415+K13415+K13415+K13415+K13415+K13415+K13415+K13415+K13416+K13416+K13416+K13416+K13416+K13416+K13416+K13416+K13416+K13416+K13416+K13416+K13416+K13422+K13422+K13422+K13422+K13422+K13422+K13449+K13449+K13464+K13464+K13464+K13946+K13946+K13946+K14431+K14431+K14431+K14431+K14431+…	https:\\www.genome.jp\dbget-bin\www_bget?map04075
Isoflavonoid biosynthesis	ko00943	27 out of 2790 0.967741935483871%	133 out of 33408 0.398108237547893%	1.279e-05	0.00177781	Cluster-6992.19341;Cluster-6992.21349;Cluster-6992.31967;Cluster-6992.35232;Cluster-6992.35233;Cluster-6992.45301;Cluster-6992.45302;Cluster-6992.60972;Cluster-6992.19575;Cluster-6992.20205;Cluster-6992.24950;Cluster-6992.33413;Cluster-6992.39100;Cluster-6992.39632;Cluster-6992.40454;Cluster-6992.40455;Cluster-6992.49574;Cluster-6992.67161;Cluster-6992.30745;Cluster-6992.31992;Cluster-6992.47470;…	K13258+K13258+K13258+K13258+K13258+K13258+K13258+K13258+K13260+K13260+K13260+K13260+K13260+K13260+K13260+K13260+K13260+K13263+K13264+K13264+K13264+K13264+K13264+K13266+K13266+K13266+K13266	https:\\www.genome.jp\dbget-bin\www_bget?map00943
Flavonoid biosynthesis	ko00941	39 out of 2790 1.39784946236559%	229 out of 33408 0.685464559386973%	1.55282e-05	0.00215843	Cluster-6992.44188;Cluster-6992.22776;Cluster-6992.26696;Cluster-6992.32401;Cluster-6992.36881;Cluster-6992.36886;Cluster-6992.39999;Cluster-6992.56315;Cluster-6992.29495;Cluster-6992.41106;Cluster-6992.56208;Cluster-6992.26492;Cluster-6992.42941;Cluster-6992.42986;Cluster-6992.42987;Cluster-6992.48560;Cluster-6992.40888;Cluster-6992.54483;Cluster-6992.71963;Cluster-6992.23843;Cluster-6992.48545;…	K00475+K00487+K00588+K00588+K00588+K00588+K00588+K00588+K00660+K00660+K00660+K01859+K01859+K01859+K01859+K01859+K05277+K05277+K05277+K05278+K05278+K05278+K05278+K05280+K05280+K08695+K13065+K13065+K13065+K13065+K13065+K13065+K13065+K13081+K13082+K13083+K13083+K13083+K13083	https:\\www.genome.jp\dbget-bin\www_bget?map00941
Anthocyanin biosynthesis	ko00942	9 out of 2790 0.32258064516129%	29 out of 33408 0.0868055555555556%	0.000417256	0.0579986	Cluster-6992.35668;Cluster-6992.28517;Cluster-6992.39652;Cluster-6992.39653;Cluster-6992.5029;Cluster-6992.54296;Cluster-6992.62752;Cluster-6992.64409;Cluster-6992.73061	K12930+K12938+K12938+K12938+K12938+K12938+K12938+K12938+K12938	https:\\www.genome.jp\dbget-bin\www_bget?map00942
Cysteine and methionine metabolism	ko00270	65 out of 2790 2.32974910394265%	551 out of 33408 1.64930555555556%	0.00305152	0.424162	Cluster-6992.44406;Cluster-6992.43188;Cluster-6992.55110;Cluster-6992.52302;Cluster-6992.52304;Cluster-6992.44868;Cluster-6992.46893;Cluster-6992.46894;Cluster-6992.54790;Cluster-6992.41295;Cluster-6992.41306;Cluster-6992.42850;Cluster-6992.48676;Cluster-6992.48678;Cluster-6992.48679;Cluster-6992.48680;Cluster-6992.50062;Cluster-6992.84889;Cluster-6992.64149;Cluster-6992.8960;Cluster-6992.9149;Cl…	K00016+K00026+K00026+K00058+K00058+K00547+K00547+K00547+K00547+K00549+K00549+K00549+K00549+K00549+K00549+K00549+K00549+K00549+K00558+K00558+K00558+K00640+K00640+K00640+K00789+K00797+K00797+K00811+K00815+K00826+K00826+K00826+K00826+K00826+K00826+K00827+K00928+K00928+K01251+K01251+K01251+K01251+K01611+K01738+K01738+K01738+K01738+K01739+K01739+K01760+K01761+K01762+K01919+K01919+K01919+K05396+K05933+…	https:\\www.genome.jp\dbget-bin\www_bget?map00270
Spliceosome	ko03040	149 out of 2790 5.3405017921147%	1452 out of 33408 4.34626436781609%	0.00500751	0.696044	Cluster-6992.22114;Cluster-6992.23473;Cluster-6992.27977;Cluster-6992.28546;Cluster-6992.28934;Cluster-6992.31931;Cluster-6992.34735;Cluster-6992.37281;Cluster-6992.39301;Cluster-6992.41113;Cluster-6992.41117;Cluster-6992.42700;Cluster-6992.49814;Cluster-6992.49833;Cluster-6992.49920;Cluster-6992.56698;Cluster-6992.33992;Cluster-6992.33994;Cluster-6992.54455;Cluster-6992.37668;Cluster-6992.56217;…	K03283+K03283+K03283+K03283+K03283+K03283+K03283+K03283+K03283+K03283+K03283+K03283+K03283+K03283+K03283+K03283+K10599+K10599+K11093+K11094+K11094+K11094+K11096+K11097+K11098+K11099+K11984+K12621+K12624+K12625+K12626+K12662+K12733+K12741+K12741+K12741+K12741+K12741+K12741+K12741+K12741+K12811+K12812+K12813+K12813+K12816+K12818+K12818+K12818+K12820+K12820+K12821+K12821+K12822+K12823+K12823+K12823+…	https:\\www.genome.jp\dbget-bin\www_bget?map03040
Flavone and flavonol biosynthesis	ko00944	11 out of 2790 0.39426523297491%	55 out of 33408 0.16463122605364%	0.00519084	0.721526	Cluster-6992.23246;Cluster-6992.38430;Cluster-6992.41531;Cluster-6992.49787;Cluster-6992.60523;Cluster-6992.14671;Cluster-6992.30745;Cluster-6992.31992;Cluster-6992.47470;Cluster-6992.52084;Cluster-6992.66759	K05280+K05280+K13083+K13083+K13083+K13083+K13264+K13264+K13264+K13264+K13264	https:\\www.genome.jp\dbget-bin\www_bget?map00944
Stilbenoid, diarylheptanoid and gingerol biosynthesis	ko00945	16 out of 2790 0.573476702508961%	96 out of 33408 0.28735632183908%	0.00580537	0.806947	Cluster-6992.22776;Cluster-6992.26696;Cluster-6992.32401;Cluster-6992.36881;Cluster-6992.36886;Cluster-6992.39999;Cluster-6992.56315;Cluster-6992.20354;Cluster-6992.34425;Cluster-6992.36966;Cluster-6992.36967;Cluster-6992.39753;Cluster-6992.40893;Cluster-6992.40894;Cluster-6992.43502;Cluster-6992.43504	K00487+K00588+K00588+K00588+K00588+K00588+K00588+K13065+K13065+K13065+K13065+K13065+K13065+K13065+K16040+K16040	https:\\www.genome.jp\dbget-bin\www_bget?map00945
Selenocompound metabolism	ko00450	20 out of 2790 0.716845878136201%	131 out of 33408 0.392121647509579%	0.00615185	0.855108	Cluster-6992.33731;Cluster-6992.47032;Cluster-6992.41295;Cluster-6992.41306;Cluster-6992.42850;Cluster-6992.48676;Cluster-6992.48678;Cluster-6992.48679;Cluster-6992.48680;Cluster-6992.50062;Cluster-6992.84889;Cluster-6992.36097;Cluster-6992.36098;Cluster-6992.19930;Cluster-6992.37140;Cluster-6992.57664;Cluster-6992.42595;Cluster-6992.65611;Cluster-6992.46198;Cluster-6992.63548	K00384+K00384+K00549+K00549+K00549+K00549+K00549+K00549+K00549+K00549+K00549+K01739+K01739+K01760+K01761+K01874+K08247+K11717+K13811+K13811	https:\\www.genome.jp\dbget-bin\www_bget?map00450
Photosynthesis - antenna proteins	ko00196	6 out of 2790 0.21505376344086%	24 out of 33408 0.0718390804597701%	0.0122091	1	Cluster-6992.58710;Cluster-6992.64663;Cluster-2961.0;Cluster-6992.57916;Cluster-6992.58531;Cluster-6992.62693	K08907+K08909+K08917+K14172+K14172+K14172	https:\\www.genome.jp\dbget-bin\www_bget?map00196
MAPK signaling pathway - plant	ko04016	136 out of 2790 4.87455197132616%	1353 out of 33408 4.04992816091954%	0.0135514	1	Cluster-6992.42013;Cluster-6992.49261;Cluster-6992.28022;Cluster-6992.33593;Cluster-6992.34623;Cluster-6992.41543;Cluster-6992.41544;Cluster-6992.42316;Cluster-6992.44445;Cluster-6992.50838;Cluster-6992.63498;Cluster-6992.38648;Cluster-6992.42338;Cluster-6992.50866;Cluster-6992.51166;Cluster-6992.55751;Cluster-6992.57578;Cluster-6992.58231;Cluster-6992.17739;Cluster-6992.29449;Cluster-6992.25979;…	K00940+K00940+K02183+K02183+K02183+K02183+K02183+K02183+K02183+K02183+K02183+K03781+K13413+K13413+K13413+K13413+K13413+K13413+K13414+K13414+K13416+K13416+K13416+K13416+K13416+K13416+K13416+K13416+K13416+K13416+K13416+K13416+K13416+K13420+K13420+K13420+K13420+K13420+K13420+K13420+K13420+K13420+K13420+K13420+K13420+K13420+K13420+K13420+K13420+K13420+K13420+K13420+K13420+K13420+K13422+K13422+K13422+…	https:\\www.genome.jp\dbget-bin\www_bget?map04016
Tropane, piperidine and pyridine alkaloid biosynthesis	ko00960	24 out of 2790 0.860215053763441%	179 out of 33408 0.535799808429119%	0.0143264	1	Cluster-6992.39514;Cluster-6992.39383;Cluster-6992.8615;Cluster-6992.22572;Cluster-6992.22636;Cluster-6992.25655;Cluster-6992.34773;Cluster-6992.34779;Cluster-6992.34783;Cluster-6992.43234;Cluster-6992.43235;Cluster-6992.48818;Cluster-6992.48819;Cluster-6992.51685;Cluster-6992.62378;Cluster-6992.64360;Cluster-6992.65981;Cluster-6992.66151;Cluster-6992.66152;Cluster-6992.66244;Cluster-6992.67010;C…	K00276+K00811+K00815+K08081+K08081+K08081+K08081+K08081+K08081+K08081+K08081+K08081+K08081+K08081+K08081+K08081+K08081+K08081+K08081+K08081+K08081+K08081+K08081+K14454	https:\\www.genome.jp\dbget-bin\www_bget?map00960
ABC transporters	ko02010	62 out of 2790 2.22222222222222%	575 out of 33408 1.72114463601533%	0.0231641	1	Cluster-6992.25545;Cluster-6992.34545;Cluster-6992.63576;Cluster-6992.25637;Cluster-6992.33093;Cluster-6992.35727;Cluster-6992.38134;Cluster-6992.38135;Cluster-6992.38144;Cluster-6992.40599;Cluster-6992.40603;Cluster-6992.43534;Cluster-6992.46304;Cluster-6992.48593;Cluster-6992.48595;Cluster-6992.48926;Cluster-6992.49432;Cluster-6992.51332;Cluster-6992.56346;Cluster-6992.5948;Cluster-6992.62768;C…	K05643+K05643+K05643+K05658+K05658+K05658+K05658+K05658+K05658+K05658+K05658+K05658+K05658+K05658+K05658+K05658+K05658+K05658+K05658+K05658+K05658+K05658+K05658+K05658+K05658+K05663+K05665+K05665+K05665+K05665+K05665+K05665+K05665+K05665+K05665+K05665+K05665+K05665+K05666+K05666+K05666+K05666+K05666+K05666+K05666+K05677+K05677+K05677+K05681+K05681+K05681+K05681+K05681+K06861+K08711+K08712+K08712+…	https:\\www.genome.jp\dbget-bin\www_bget?map02010
Cutin, suberine and wax biosynthesis	ko00073	19 out of 2790 0.681003584229391%	140 out of 33408 0.419061302681992%	0.0241694	1	Cluster-6992.43104;Cluster-6992.43105;Cluster-6992.47138;Cluster-6992.63142;Cluster-6992.29632;Cluster-6992.54816;Cluster-6992.37269;Cluster-6992.37271;Cluster-6992.81827;Cluster-6992.21624;Cluster-6992.57337;Cluster-6992.59724;Cluster-6992.38502;Cluster-6992.43339;Cluster-6992.75152;Cluster-6992.41462;Cluster-42539.0;Cluster-6992.52667;Cluster-6992.53044	K15400+K15400+K15401+K15401+K15402+K15402+K15404+K15404+K15405+K15406+K17991+K17991+K20495+K20495+K20495+K20769+K20769+K21995+K21995	https:\\www.genome.jp\dbget-bin\www_bget?map00073
Ribosome biogenesis in eukaryotes	ko03008	70 out of 2790 2.5089605734767%	663 out of 33408 1.98455459770115%	0.0254021	1	Cluster-6992.13997;Cluster-6992.33105;Cluster-6992.35728;Cluster-6992.49586;Cluster-6992.51027;Cluster-6992.58447;Cluster-6992.44576;Cluster-6992.37909;Cluster-6992.37913;Cluster-6992.65601;Cluster-6992.37332;Cluster-6992.50702;Cluster-30065.1;Cluster-6992.66513;Cluster-6992.21595;Cluster-6992.57529;Cluster-6992.43151;Cluster-6992.46428;Cluster-6992.46365;Cluster-6992.58482;Cluster-6992.43497;Clu…	K01164+K03097+K03097+K03097+K03097+K03097+K03115+K03264+K03264+K03538+K03539+K03539+K03539+K03539+K06943+K07178+K07179+K07936+K11131+K11883+K12845+K13288+K14290+K14290+K14290+K14290+K14290+K14521+K14521+K14525+K14525+K14525+K14536+K14538+K14544+K14544+K14544+K14545+K14548+K14549+K14549+K14550+K14550+K14550+K14550+K14554+K14555+K14555+K14558+K14558+K14558+K14558+K14558+K14558+K14558+K14558+K14565+…	https:\\www.genome.jp\dbget-bin\www_bget?map03008
Phenylpropanoid biosynthesis	ko00940	70 out of 2790 2.5089605734767%	663 out of 33408 1.98455459770115%	0.0254021	1	Cluster-6992.21129;Cluster-6992.20061;Cluster-6992.21019;Cluster-6992.24171;Cluster-6992.31593;Cluster-6992.42914;Cluster-6992.44969;Cluster-6992.44970;Cluster-6992.4566;Cluster-6992.45722;Cluster-6992.46227;Cluster-6992.46385;Cluster-6992.46692;Cluster-6992.46695;Cluster-6992.54595;Cluster-6992.54978;Cluster-6992.55104;Cluster-6992.56483;Cluster-6992.56724;Cluster-6992.61219;Cluster-6992.62479;C…	K00083+K00430+K00430+K00430+K00430+K00430+K00430+K00430+K00430+K00430+K00430+K00430+K00430+K00430+K00430+K00430+K00430+K00430+K00430+K00430+K00430+K00430+K00430+K00487+K00588+K00588+K00588+K00588+K00588+K00588+K01188+K01188+K01188+K01188+K01188+K01904+K03782+K05349+K05349+K05350+K05350+K09753+K09753+K09753+K09753+K09753+K09753+K09753+K09755+K10775+K10775+K10775+K12355+K13065+K13065+K13065+K13065+…	https:\\www.genome.jp\dbget-bin\www_bget?map00940
Phosphatidylinositol signaling system	ko04070	53 out of 2790 1.89964157706093%	485 out of 33408 1.45174808429119%	0.0270232	1	Cluster-6992.43848;Cluster-6992.34607;Cluster-6992.34113;Cluster-6992.38686;Cluster-6992.43624;Cluster-6992.49210;Cluster-6992.53104;Cluster-6992.55438;Cluster-6992.63991;Cluster-6992.6325;Cluster-6992.34925;Cluster-6992.33709;Cluster-6992.45595;Cluster-6992.45972;Cluster-6992.54801;Cluster-6992.63510;Cluster-6992.27785;Cluster-6992.82657;Cluster-6992.41404;Cluster-6992.41405;Cluster-6992.53486;C…	K00888+K00889+K00901+K00901+K00901+K00901+K00901+K00901+K00901+K00913+K00914+K00921+K00921+K00921+K00921+K00921+K00981+K01092+K01099+K01099+K01110+K02183+K02183+K02183+K02183+K02183+K02183+K02183+K02183+K02183+K03084+K03084+K03084+K05857+K05857+K05857+K05857+K05857+K05857+K18081+K18081+K18081+K18081+K18081+K18081+K18081+K18081+K19801+K19801+K21797+K21797+K21797+K21798	https:\\www.genome.jp\dbget-bin\www_bget?map04070
Glucosinolate biosynthesis	ko00966	7 out of 2790 0.25089605734767%	36 out of 33408 0.107758620689655%	0.0273303	1	Cluster-6992.22551;Cluster-6992.66075;Cluster-6992.66207;Cluster-6992.66406;Cluster-6992.67061;Cluster-6992.67062;Cluster-6992.34410	K00826+K00826+K00826+K00826+K00826+K00826+K01703	https:\\www.genome.jp\dbget-bin\www_bget?map00966
Starch and sucrose metabolism	ko00500	130 out of 2790 4.6594982078853%	1327 out of 33408 3.97210249042146%	0.0313981	1	Cluster-6992.48527;Cluster-6992.48528;Cluster-6992.48532;Cluster-6992.49433;Cluster-6992.49436;Cluster-6992.49474;Cluster-6992.49476;Cluster-6992.41084;Cluster-6992.47459;Cluster-6992.47464;Cluster-6992.47466;Cluster-6992.47467;Cluster-6992.47468;Cluster-6992.42293;Cluster-6992.42294;Cluster-6992.47319;Cluster-6992.24200;Cluster-6992.39538;Cluster-6992.48101;Cluster-6992.49175;Cluster-6992.49356;…	K00688+K00688+K00688+K00688+K00688+K00688+K00688+K00695+K00695+K00695+K00695+K00695+K00695+K00696+K00696+K00696+K00700+K00700+K00700+K00700+K00700+K00700+K00700+K00700+K00700+K00700+K00703+K00703+K00703+K00703+K00703+K00703+K00703+K00705+K00705+K00844+K00844+K00844+K00847+K00847+K00847+K00963+K00975+K00975+K00975+K00975+K00975+K00975+K00975+K00975+K00975+K00975+K00975+K01087+K01087+K01176+K01176+…	https:\\www.genome.jp\dbget-bin\www_bget?map00500
Zeatin biosynthesis	ko00908	17 out of 2790 0.609318996415771%	127 out of 33408 0.38014846743295%	0.0355473	1	Cluster-6992.49706;Cluster-6992.50136;Cluster-6992.50246;Cluster-6992.7976;Cluster-6992.53501;Cluster-6992.28450;Cluster-6992.42819;Cluster-6992.55702;Cluster-6992.64374;Cluster-6992.21522;Cluster-6992.27348;Cluster-6992.30125;Cluster-6992.52176;Cluster-6992.69113;Cluster-6992.69717;Cluster-6992.14982;Cluster-28025.0	K00279+K00279+K00279+K00279+K10717+K10760+K13495+K13495+K13495+K13496+K13496+K13496+K13496+K13496+K13496+K13496+K23452	https:\\www.genome.jp\dbget-bin\www_bget?map00908
Isoquinoline alkaloid biosynthesis	ko00950	22 out of 2790 0.788530465949821%	177 out of 33408 0.529813218390805%	0.0392773	1	Cluster-6992.39514;Cluster-6992.37263;Cluster-6992.39227;Cluster-6992.39228;Cluster-6992.45867;Cluster-6992.52149;Cluster-6992.20964;Cluster-6992.39383;Cluster-6992.8615;Cluster-6992.23733;Cluster-6992.29971;Cluster-6992.39837;Cluster-28058.0;Cluster-6992.41590;Cluster-6992.21731;Cluster-6992.21732;Cluster-6992.40492;Cluster-6992.49076;Cluster-6992.834;Cluster-6992.39991;Cluster-6992.47159;Cluste…	K00276+K00422+K00422+K00422+K00422+K00422+K00505+K00811+K00815+K01593+K01593+K01593+K01593+K14454+K14975+K14975+K14975+K14975+K14975+K21693+K22097+K22097	https:\\www.genome.jp\dbget-bin\www_bget?map00950
Pyrimidine metabolism	ko00240	44 out of 2790 1.57706093189964%	402 out of 33408 1.20330459770115%	0.0398005	1	Cluster-6992.52379;Cluster-6992.25330;Cluster-6992.36961;Cluster-6992.31056;Cluster-6992.66379;Cluster-6992.73591;Cluster-6992.42013;Cluster-6992.49261;Cluster-6992.21244;Cluster-6992.22900;Cluster-6992.25863;Cluster-6992.47641;Cluster-6992.59850;Cluster-6992.60714;Cluster-6992.44908;Cluster-6992.44910;Cluster-6992.20830;Cluster-6992.50143;Cluster-6992.52055;Cluster-6992.43507;Cluster-6992.24864;…	K00254+K00609+K00761+K00876+K00876+K00876+K00940+K00940+K01081+K01081+K01081+K01240+K01240+K01240+K01431+K01431+K01464+K01489+K01489+K01510+K01513+K01513+K01513+K01513+K01520+K01520+K01937+K01937+K01937+K01955+K06966+K09903+K10807+K13421+K13421+K13800+K13998+K13998+K14641+K14641+K14641+K14641+K16904+K16904	https:\\www.genome.jp\dbget-bin\www_bget?map00240
Circadian rhythm - plant	ko04712	40 out of 2790 1.4336917562724%	366 out of 33408 1.09554597701149%	0.0489041	1	Cluster-6992.29495;Cluster-6992.41106;Cluster-6992.56208;Cluster-6992.33105;Cluster-6992.35728;Cluster-6992.49586;Cluster-6992.51027;Cluster-6992.58447;Cluster-6992.44576;Cluster-6992.44103;Cluster-6992.52074;Cluster-6992.23162;Cluster-6992.48621;Cluster-6992.57728;Cluster-6992.58170;Cluster-6992.48721;Cluster-6992.6882;Cluster-6992.57571;Cluster-6992.64779;Cluster-6992.53857;Cluster-6992.15105;C…	K00660+K00660+K00660+K03097+K03097+K03097+K03097+K03097+K03115+K12118+K12118+K12120+K12121+K12121+K12121+K12126+K12126+K12129+K12129+K12130+K12130+K12133+K12133+K12135+K12135+K12135+K12135+K12135+K16221+K16221+K16221+K16221+K16222+K16222+K16222+K16223+K16223+K16223+K16240+K16241	https:\\www.genome.jp\dbget-bin\www_bget?map04712
Biosynthesis of secondary metabolites	ko01110	632 out of 2790 22.6523297491039%	7219 out of 33408 21.608596743295%	0.0850455	1	Cluster-6992.29512;Cluster-6992.29513;Cluster-6992.45345;Cluster-6992.60077;Cluster-6992.44406;Cluster-6992.55504;Cluster-6992.43188;Cluster-6992.55110;Cluster-6992.41801;Cluster-6992.41996;Cluster-6992.48858;Cluster-6992.33658;Cluster-6992.37564;Cluster-6992.35014;Cluster-6992.54712;Cluster-6992.52302;Cluster-6992.52304;Cluster-6992.37859;Cluster-6992.39187;Cluster-6992.21129;Cluster-6992.48791;…	K00001+K00001+K00006+K00013+K00016+K00021+K00026+K00026+K00031+K00031+K00031+K00033+K00033+K00036+K00053+K00058+K00058+K00059+K00059+K00083+K00106+K00111+K00121+K00121+K00121+K00128+K00128+K00128+K00128+K00129+K00134+K00134+K00145+K00161+K00161+K00164+K00164+K00166+K00166+K00167+K00208+K00208+K00218+K00224+K00224+K00231+K00232+K00232+K00235+K00235+K00264+K00264+K00264+K00264+K00276+K00286+K00382+…	https:\\www.genome.jp\dbget-bin\www_bget?map01110
Other glycan degradation	ko00511	31 out of 2790 1.11111111111111%	294 out of 33408 0.880028735632184%	0.106497	1	Cluster-6992.47373;Cluster-6992.52154;Cluster-6992.52672;Cluster-6992.22495;Cluster-6992.36404;Cluster-6992.48745;Cluster-6992.56816;Cluster-6992.57686;Cluster-6992.58083;Cluster-6992.22124;Cluster-6992.30790;Cluster-6992.31610;Cluster-6992.45273;Cluster-6992.64694;Cluster-6992.70289;Cluster-6992.1263;Cluster-6992.37696;Cluster-6992.2408;Cluster-6992.26762;Cluster-6992.29850;Cluster-6992.32762;Cl…	K01190+K01190+K01190+K01191+K01191+K01191+K01191+K01191+K01191+K01206+K01206+K01206+K01206+K01206+K01206+K01206+K01227+K12309+K12309+K12309+K12309+K12309+K12309+K12309+K12309+K12309+K12309+K12309+K12309+K12373+K15923	https:\\www.genome.jp\dbget-bin\www_bget?map00511
Folate biosynthesis	ko00790	21 out of 2790 0.752688172043011%	195 out of 33408 0.583692528735632%	0.137887	1	Cluster-6992.33505;Cluster-6992.58213;Cluster-6992.59262;Cluster-6992.21174;Cluster-6992.32370;Cluster-6992.57607;Cluster-6992.31914;Cluster-6992.34030;Cluster-6992.35216;Cluster-6992.35218;Cluster-6992.35222;Cluster-6992.37779;Cluster-6992.38979;Cluster-6992.42244;Cluster-6992.48868;Cluster-6992.85060;Cluster-6992.27514;Cluster-6992.65373;Cluster-6992.39903;Cluster-6992.9732;Cluster-6992.34220	K00079+K01307+K01307+K01633+K01930+K01930+K03637+K13950+K13950+K13950+K13950+K13950+K13950+K13950+K13950+K13950+K13998+K13998+K14652+K15631+K18482	https:\\www.genome.jp\dbget-bin\www_bget?map00790
Inositol phosphate metabolism	ko00562	48 out of 2790 1.72043010752688%	496 out of 33408 1.48467432950192%	0.159924	1	Cluster-6992.35153;Cluster-6992.35155;Cluster-6992.65832;Cluster-6992.43848;Cluster-6992.34607;Cluster-6992.6325;Cluster-6992.34925;Cluster-6992.33709;Cluster-6992.45595;Cluster-6992.45972;Cluster-6992.54801;Cluster-6992.63510;Cluster-6992.82657;Cluster-6992.41404;Cluster-6992.41405;Cluster-6992.53486;Cluster-6992.32294;Cluster-6992.32295;Cluster-6992.76829;Cluster-6992.53898;Cluster-6992.42805;C…	K00140+K00140+K00140+K00888+K00889+K00913+K00914+K00921+K00921+K00921+K00921+K00921+K01092+K01099+K01099+K01110+K01114+K01114+K01114+K01803+K01858+K01858+K03084+K03084+K03084+K03103+K03103+K03103+K05857+K05857+K05857+K05857+K05857+K05857+K18081+K18081+K18081+K18081+K18081+K18081+K18081+K18081+K19801+K19801+K21797+K21797+K21797+K21798	https:\\www.genome.jp\dbget-bin\www_bget?map00562
Endocytosis	ko04144	99 out of 2790 3.54838709677419%	1078 out of 33408 3.22677203065134%	0.171072	1	Cluster-6992.34607;Cluster-6992.58887;Cluster-6992.60281;Cluster-6992.67719;Cluster-6992.14228;Cluster-6992.22114;Cluster-6992.23473;Cluster-6992.27977;Cluster-6992.28546;Cluster-6992.28934;Cluster-6992.31931;Cluster-6992.34735;Cluster-6992.37281;Cluster-6992.39301;Cluster-6992.41113;Cluster-6992.41117;Cluster-6992.42700;Cluster-6992.49814;Cluster-6992.49833;Cluster-6992.49920;Cluster-6992.56698;…	K00889+K01115+K01115+K01115+K01528+K03283+K03283+K03283+K03283+K03283+K03283+K03283+K03283+K03283+K03283+K03283+K03283+K03283+K03283+K03283+K03283+K04646+K04646+K04646+K04646+K04646+K05756+K07897+K07897+K07897+K07897+K07901+K07901+K07901+K07901+K07904+K07904+K07904+K07904+K07904+K07904+K07904+K07937+K07937+K07937+K07937+K07937+K07937+K07937+K07937+K07937+K10364+K10396+K10591+K11824+K12189+K12189+…	https:\\www.genome.jp\dbget-bin\www_bget?map04144
Indole alkaloid biosynthesis	ko00901	5 out of 2790 0.17921146953405%	37 out of 33408 0.110751915708812%	0.192853	1	Cluster-6992.23733;Cluster-6992.29971;Cluster-6992.39837;Cluster-28058.0;Cluster-6992.39571	K01593+K01593+K01593+K01593+K01757	https:\\www.genome.jp\dbget-bin\www_bget?map00901
Fatty acid elongation	ko00062	10 out of 2790 0.3584229390681%	89 out of 33408 0.266403256704981%	0.20776	1	Cluster-6992.38444;Cluster-6992.49927;Cluster-6992.56422;Cluster-6992.67574;Cluster-6992.44361;Cluster-6992.26229;Cluster-6992.42187;Cluster-6992.56643;Cluster-6992.60569;Cluster-6992.74961	K01068+K01074+K01074+K07512+K10258+K15397+K15397+K15397+K15397+K15397	https:\\www.genome.jp\dbget-bin\www_bget?map00062
Monoterpenoid biosynthesis	ko00902	9 out of 2790 0.32258064516129%	82 out of 33408 0.245450191570881%	0.244515	1	Cluster-6992.66249;Cluster-6992.53523;Cluster-6992.24789;Cluster-6992.33597;Cluster-6992.40355;Cluster-6992.4374;Cluster-6992.51598;Cluster-6992.67795;Cluster-6992.60783	K15095+K18108+K21374+K21374+K21374+K21374+K21374+K21374+K23810	https:\\www.genome.jp\dbget-bin\www_bget?map00902
Protein processing in endoplasmic reticulum	ko04141	132 out of 2790 4.73118279569892%	1489 out of 33408 4.4570162835249%	0.244606	1	Cluster-6992.27519;Cluster-6992.33725;Cluster-6992.38380;Cluster-6992.38381;Cluster-6992.46629;Cluster-6992.47129;Cluster-6992.49531;Cluster-6992.57595;Cluster-6992.57780;Cluster-6992.60701;Cluster-6992.62504;Cluster-6992.48748;Cluster-6992.63746;Cluster-6992.42641;Cluster-6992.55235;Cluster-6992.22114;Cluster-6992.23473;Cluster-6992.27977;Cluster-6992.28546;Cluster-6992.28934;Cluster-6992.31931;…	K01456+K01456+K01456+K01456+K01456+K01456+K01456+K01456+K01456+K01456+K01456+K03094+K03094+K03237+K03237+K03283+K03283+K03283+K03283+K03283+K03283+K03283+K03283+K03283+K03283+K03283+K03283+K03283+K03283+K03283+K03283+K03347+K03868+K04079+K04079+K04374+K04523+K05546+K05546+K05546+K06689+K06689+K06689+K06689+K06689+K07151+K07151+K07342+K07342+K07765+K07953+K07953+K07953+K07953+K08057+K08057+K08653+…	https:\\www.genome.jp\dbget-bin\www_bget?map04141
SNARE interactions in vesicular transport	ko04130	19 out of 2790 0.681003584229391%	194 out of 33408 0.580699233716475%	0.267253	1	Cluster-6992.21165;Cluster-6992.6392;Cluster-6992.79000;Cluster-6992.40024;Cluster-6992.42396;Cluster-6992.42400;Cluster-6992.53230;Cluster-6992.34386;Cluster-6992.20583;Cluster-6992.43775;Cluster-6992.29700;Cluster-6992.42714;Cluster-6992.33836;Cluster-6992.38650;Cluster-6992.36337;Cluster-6992.53794;Cluster-6992.49170;Cluster-6992.35290;Cluster-6992.35291	K08486+K08492+K08492+K08493+K08493+K08493+K08493+K08495+K08497+K08497+K08498+K08498+K08504+K08506+K08507+K08513+K08516+K08517+K08517	https:\\www.genome.jp\dbget-bin\www_bget?map04130
Fatty acid biosynthesis	ko00061	26 out of 2790 0.931899641577061%	277 out of 33408 0.829142720306513%	0.29532	1	Cluster-6992.37859;Cluster-6992.39187;Cluster-6992.45446;Cluster-6992.56523;Cluster-6992.50241;Cluster-6992.37680;Cluster-6992.40711;Cluster-6992.51871;Cluster-6992.39375;Cluster-6992.49094;Cluster-6992.23287;Cluster-6992.43349;Cluster-34027.0;Cluster-6992.36190;Cluster-6992.44928;Cluster-6992.16636;Cluster-6992.67574;Cluster-6992.43532;Cluster-6992.43533;Cluster-6992.52444;Cluster-6992.81836;Clu…	K00059+K00059+K00208+K00208+K00645+K01897+K01897+K01897+K01962+K01962+K02160+K02160+K02160+K03921+K03921+K03921+K07512+K09458+K09458+K09458+K10781+K10782+K10782+K10782+K11262+K18660	https:\\www.genome.jp\dbget-bin\www_bget?map00061
Ubiquitin mediated proteolysis	ko04120	99 out of 2790 3.54838709677419%	1122 out of 33408 3.35847701149425%	0.295651	1	Cluster-6992.40293;Cluster-6992.25265;Cluster-6992.33972;Cluster-6992.48748;Cluster-6992.63746;Cluster-6992.57201;Cluster-6992.43375;Cluster-6992.38529;Cluster-6992.2592;Cluster-6992.20644;Cluster-6992.31477;Cluster-6992.85826;Cluster-6992.48007;Cluster-6992.43540;Cluster-6992.47853;Cluster-6992.47854;Cluster-6992.35646;Cluster-6992.16365;Cluster-6992.54661;Cluster-6992.45139;Cluster-6992.32845;C…	K02927+K02977+K02977+K03094+K03094+K03178+K03347+K03348+K03349+K03351+K03352+K03353+K03354+K03355+K03355+K03355+K03363+K03363+K03868+K03875+K04506+K04506+K04506+K04506+K06689+K06689+K06689+K06689+K06689+K08770+K08770+K08770+K08770+K08770+K08770+K08770+K08770+K08770+K08770+K08770+K08770+K09561+K09561+K09561+K10144+K10144+K10144+K10260+K10260+K10260+K10570+K10573+K10573+K10573+K10573+K10573+K10573+…	https:\\www.genome.jp\dbget-bin\www_bget?map04120
Betalain biosynthesis	ko00965	8 out of 2790 0.28673835125448%	76 out of 33408 0.227490421455939%	0.30059	1	Cluster-6992.20964;Cluster-6992.23733;Cluster-6992.29971;Cluster-6992.39837;Cluster-28058.0;Cluster-6992.50419;Cluster-6992.52174;Cluster-6992.58735	K00505+K01593+K01593+K01593+K01593+K15777+K15777+K15777	https:\\www.genome.jp\dbget-bin\www_bget?map00965
Valine, leucine and isoleucine biosynthesis	ko00290	15 out of 2790 0.537634408602151%	155 out of 33408 0.463960727969349%	0.314091	1	Cluster-6992.54712;Cluster-6992.22551;Cluster-6992.66075;Cluster-6992.66207;Cluster-6992.66406;Cluster-6992.67061;Cluster-6992.67062;Cluster-6992.31836;Cluster-6992.64617;Cluster-6992.56108;Cluster-6992.49423;Cluster-29944.0;Cluster-6992.64587;Cluster-6992.80816;Cluster-6992.34410	K00053+K00826+K00826+K00826+K00826+K00826+K00826+K01649+K01649+K01652+K01653+K01687+K01687+K01687+K01703	https:\\www.genome.jp\dbget-bin\www_bget?map00290
Arachidonic acid metabolism	ko00590	16 out of 2790 0.573476702508961%	167 out of 33408 0.499880268199234%	0.320395	1	Cluster-6992.33505;Cluster-6992.42073;Cluster-6992.77913;Cluster-6992.517;Cluster-6992.3738;Cluster-6992.23780;Cluster-6992.43094;Cluster-6992.43095;Cluster-6992.46380;Cluster-6992.51315;Cluster-6992.68995;Cluster-6992.85533;Cluster-6992.39268;Cluster-6992.29869;Cluster-6992.44475;Cluster-6992.54453	K00079+K00432+K01832+K07418+K07425+K08726+K08726+K08726+K08726+K08726+K14674+K15717+K15730+K18592+K18592+K18592	https:\\www.genome.jp\dbget-bin\www_bget?map00590
Nicotinate and nicotinamide metabolism	ko00760	19 out of 2790 0.681003584229391%	202 out of 33408 0.604645593869732%	0.328287	1	Cluster-6992.41762;Cluster-6992.56545;Cluster-6992.62539;Cluster-6992.27686;Cluster-6992.38697;Cluster-6992.25460;Cluster-6992.25461;Cluster-6992.21244;Cluster-6992.22900;Cluster-6992.25863;Cluster-6992.47641;Cluster-6992.59850;Cluster-6992.60714;Cluster-6992.24864;Cluster-6992.33071;Cluster-6992.33661;Cluster-6992.36159;Cluster-6992.4946;Cluster-6992.1502	K00278+K00278+K00278+K00767+K00767+K00858+K00858+K01081+K01081+K01081+K01240+K01240+K01240+K01513+K01513+K01513+K01513+K18551+K18551	https:\\www.genome.jp\dbget-bin\www_bget?map00760
Vitamin B6 metabolism	ko00750	7 out of 2790 0.25089605734767%	68 out of 33408 0.203544061302682%	0.339816	1	Cluster-6992.62863;Cluster-6992.42172;Cluster-6992.6368;Cluster-6992.36110;Cluster-6992.54112;Cluster-6992.20550;Cluster-6992.67102	K00275+K01733+K05275+K06215+K08681+K13248+K13248	https:\\www.genome.jp\dbget-bin\www_bget?map00750
Glycosphingolipid biosynthesis - ganglio series	ko00604	13 out of 2790 0.46594982078853%	136 out of 33408 0.407088122605364%	0.34755	1	Cluster-6992.2408;Cluster-6992.26762;Cluster-6992.29850;Cluster-6992.32762;Cluster-6992.39889;Cluster-6992.42317;Cluster-6992.45313;Cluster-6992.46253;Cluster-6992.46968;Cluster-6992.51439;Cluster-6992.62601;Cluster-6992.82188;Cluster-6992.63692	K12309+K12309+K12309+K12309+K12309+K12309+K12309+K12309+K12309+K12309+K12309+K12309+K12373	https:\\www.genome.jp\dbget-bin\www_bget?map00604
Photosynthesis	ko00195	16 out of 2790 0.573476702508961%	172 out of 33408 0.514846743295019%	0.363957	1	Cluster-6992.38203;Cluster-6992.29239;Cluster-21617.0;Cluster-948.0;Cluster-6992.26009;Cluster-6992.48043;Cluster-6992.33178;Cluster-6992.38553;Cluster-6992.29874;Cluster-6992.23514;Cluster-6992.34504;Cluster-6992.52755;Cluster-6992.57047;Cluster-6992.64124;Cluster-6992.25504;Cluster-6992.1094	K02113+K02634+K02639+K02639+K02641+K02641+K02692+K02693+K02694+K02701+K02716+K08901+K08901+K08901+K08903+K08905	https:\\www.genome.jp\dbget-bin\www_bget?map00195
RNA transport	ko03013	120 out of 2790 4.3010752688172%	1394 out of 33408 4.17265325670498%	0.3759	1	Cluster-6992.26364;Cluster-6992.27509;Cluster-6992.33254;Cluster-6992.42560;Cluster-6992.12419;Cluster-6992.13997;Cluster-6992.54365;Cluster-6992.73033;Cluster-6992.27098;Cluster-6992.29808;Cluster-6992.31934;Cluster-6992.41019;Cluster-6992.41025;Cluster-6992.49199;Cluster-6992.49211;Cluster-6992.49215;Cluster-6992.49234;Cluster-6992.52916;Cluster-6992.54620;Cluster-6992.63855;Cluster-6992.34845;…	K00784+K00784+K00784+K00784+K00784+K01164+K02516+K02516+K03113+K03231+K03231+K03231+K03231+K03231+K03231+K03231+K03231+K03231+K03231+K03231+K03236+K03237+K03237+K03239+K03239+K03240+K03243+K03243+K03243+K03245+K03251+K03254+K03257+K03257+K03257+K03257+K03257+K03259+K03259+K03260+K03260+K03260+K03260+K03260+K03260+K03260+K03260+K03260+K03260+K03262+K03538+K03539+K03539+K03539+K03539+K03680+K03680+…	https:\\www.genome.jp\dbget-bin\www_bget?map03013
Glutathione metabolism	ko00480	43 out of 2790 1.54121863799283%	489 out of 33408 1.46372126436782%	0.384323	1	Cluster-6992.41801;Cluster-6992.41996;Cluster-6992.48858;Cluster-6992.33658;Cluster-6992.37564;Cluster-6992.35014;Cluster-6992.65109;Cluster-6992.42073;Cluster-6992.34176;Cluster-6992.44748;Cluster-6992.51867;Cluster-6992.67015;Cluster-6992.15879;Cluster-6992.47674;Cluster-6992.64337;Cluster-6992.23347;Cluster-6992.39175;Cluster-6992.40960;Cluster-6992.42957;Cluster-6992.43514;Cluster-6992.49637;…	K00031+K00031+K00031+K00033+K00033+K00036+K00383+K00432+K00434+K00434+K00434+K00434+K00434+K00797+K00797+K00799+K00799+K00799+K00799+K00799+K00799+K00799+K00799+K00799+K00799+K01255+K01469+K01469+K01919+K01919+K01919+K10807+K18592+K18592+K18592+K21888+K21888+K22596+K22596+K22596+K22596+K22596+K22596	https:\\www.genome.jp\dbget-bin\www_bget?map00480
Carotenoid biosynthesis	ko00906	21 out of 2790 0.752688172043011%	233 out of 33408 0.697437739463602%	0.390536	1	Cluster-6992.21104;Cluster-6992.56775;Cluster-6992.60434;Cluster-6992.61257;Cluster-6992.78337;Cluster-6992.33955;Cluster-6992.26316;Cluster-6992.29091;Cluster-6992.40214;Cluster-6992.54059;Cluster-6992.18073;Cluster-6992.43846;Cluster-6992.49171;Cluster-6992.49809;Cluster-6992.50398;Cluster-6992.64145;Cluster-6992.30859;Cluster-6992.55920;Cluster-6992.30091;Cluster-6992.30093;Cluster-6998.0	K02291+K02293+K09838+K09838+K09838+K09840+K09841+K09841+K09841+K09841+K09842+K09842+K09842+K09842+K09842+K09842+K15746+K15746+K15747+K15747+K17913	https:\\www.genome.jp\dbget-bin\www_bget?map00906
alpha-Linolenic acid metabolism	ko00592	20 out of 2790 0.716845878136201%	222 out of 33408 0.664511494252874%	0.395454	1	Cluster-6992.44347;Cluster-6992.58795;Cluster-6992.39970;Cluster-6992.51250;Cluster-6992.46103;Cluster-6992.48347;Cluster-6992.48348;Cluster-6992.58399;Cluster-6992.49502;Cluster-6992.49826;Cluster-6992.23998;Cluster-6992.85775;Cluster-6992.45541;Cluster-6992.48157;Cluster-6992.31754;Cluster-6992.68995;Cluster-6992.55027;Cluster-6992.47935;Cluster-5854.0;Cluster-6992.26429	K00224+K00224+K00232+K00232+K01723+K01723+K01723+K01723+K07513+K07513+K08241+K08241+K10525+K10527+K10529+K14674+K16818+K18857+K18857+K22389	https:\\www.genome.jp\dbget-bin\www_bget?map00592
Plant-pathogen interaction	ko04626	216 out of 2790 7.74193548387097%	2540 out of 33408 7.602969348659%	0.397362	1	Cluster-6992.28022;Cluster-6992.33593;Cluster-6992.34623;Cluster-6992.41543;Cluster-6992.41544;Cluster-6992.42316;Cluster-6992.44445;Cluster-6992.50838;Cluster-6992.63498;Cluster-6992.40881;Cluster-6992.38262;Cluster-6992.62883;Cluster-6992.18640;Cluster-6992.33962;Cluster-6992.37656;Cluster-6992.46805;Cluster-6992.48719;Cluster-6992.49884;Cluster-6992.28578;Cluster-6992.48822;Cluster-6992.51860;…	K02183+K02183+K02183+K02183+K02183+K02183+K02183+K02183+K02183+K02358+K04079+K04079+K05391+K05391+K05391+K09487+K09487+K09487+K13412+K13412+K13412+K13412+K13412+K13412+K13412+K13412+K13412+K13413+K13413+K13413+K13413+K13413+K13413+K13414+K13414+K13416+K13416+K13416+K13416+K13416+K13416+K13416+K13416+K13416+K13416+K13416+K13416+K13416+K13420+K13420+K13420+K13420+K13420+K13420+K13420+K13420+K13420+…	https:\\www.genome.jp\dbget-bin\www_bget?map04626
Glycosphingolipid biosynthesis - lacto and neolacto series	ko00601	1 out of 2790 0.03584229390681%	6 out of 33408 0.0179597701149425%	0.407429	1	Cluster-6992.23116	K01988	https:\\www.genome.jp\dbget-bin\www_bget?map00601
Propanoate metabolism	ko00640	24 out of 2790 0.860215053763441%	271 out of 33408 0.811182950191571%	0.412811	1	Cluster-6992.44406;Cluster-6992.35153;Cluster-6992.35155;Cluster-6992.65832;Cluster-6992.53803;Cluster-6992.61718;Cluster-6992.35981;Cluster-6992.39970;Cluster-6992.51250;Cluster-6992.24262;Cluster-6992.30450;Cluster-6992.39046;Cluster-6992.77333;Cluster-6992.46084;Cluster-6992.65516;Cluster-6992.39375;Cluster-6992.49094;Cluster-6992.23287;Cluster-6992.43349;Cluster-34027.0;Cluster-6992.21571;Clu…	K00016+K00140+K00140+K00140+K00166+K00166+K00167+K00232+K00232+K00382+K00382+K00382+K00626+K01578+K01900+K01962+K01962+K02160+K02160+K02160+K05605+K05605+K05605+K11262	https:\\www.genome.jp\dbget-bin\www_bget?map00640
Other types of O-glycan biosynthesis	ko00514	11 out of 2790 0.39426523297491%	121 out of 33408 0.362188697318008%	0.430615	1	Cluster-6992.41979;Cluster-6992.18570;Cluster-6992.36055;Cluster-6992.39985;Cluster-6992.48951;Cluster-6992.50789;Cluster-6992.57674;Cluster-6992.10013;Cluster-6992.33669;Cluster-6992.33671;Cluster-6992.60187	K00728+K09667+K09667+K09667+K09667+K09667+K09667+K13667+K20781+K20781+K20782	https:\\www.genome.jp\dbget-bin\www_bget?map00514
Sphingolipid metabolism	ko00600	31 out of 2790 1.11111111111111%	359 out of 33408 1.07459291187739%	0.450129	1	Cluster-6992.50026;Cluster-6992.51562;Cluster-6992.47373;Cluster-6992.52154;Cluster-6992.52672;Cluster-6992.65833;Cluster-6992.8379;Cluster-6992.52151;Cluster-6992.58917;Cluster-6992.40351;Cluster-6992.17824;Cluster-6992.46548;Cluster-6992.49684;Cluster-6992.53822;Cluster-6992.65569;Cluster-6992.2408;Cluster-6992.26762;Cluster-6992.29850;Cluster-6992.32762;Cluster-6992.39889;Cluster-6992.42317;Cl…	K00654+K00654+K01190+K01190+K01190+K01634+K04709+K04710+K04712+K04713+K04718+K04718+K04718+K04718+K07407+K12309+K12309+K12309+K12309+K12309+K12309+K12309+K12309+K12309+K12309+K12309+K12309+K12349+K12349+K12349+K12382	https:\\www.genome.jp\dbget-bin\www_bget?map00600
Monobactam biosynthesis	ko00261	5 out of 2790 0.17921146953405%	53 out of 33408 0.158644636015326%	0.457403	1	Cluster-6992.48158;Cluster-6992.67744;Cluster-6992.47587;Cluster-6992.46198;Cluster-6992.63548	K00928+K00928+K12524+K13811+K13811	https:\\www.genome.jp\dbget-bin\www_bget?map00261
Pantothenate and CoA biosynthesis	ko00770	29 out of 2790 1.03942652329749%	342 out of 33408 1.02370689655172%	0.494105	1	Cluster-6992.54712;Cluster-6992.25934;Cluster-6992.34248;Cluster-6992.42996;Cluster-6992.78696;Cluster-6992.22551;Cluster-6992.66075;Cluster-6992.66207;Cluster-6992.66406;Cluster-6992.67061;Cluster-6992.67062;Cluster-6992.44908;Cluster-6992.44910;Cluster-6992.20830;Cluster-6992.24864;Cluster-6992.33071;Cluster-6992.33661;Cluster-6992.36159;Cluster-6992.48051;Cluster-6992.56108;Cluster-6992.49423;…	K00053+K00128+K00128+K00128+K00128+K00826+K00826+K00826+K00826+K00826+K00826+K01431+K01431+K01464+K01513+K01513+K01513+K01513+K01598+K01652+K01653+K01687+K01687+K01687+K01918+K01918+K09680+K09680+K09680	https:\\www.genome.jp\dbget-bin\www_bget?map00770
Taurine and hypotaurine metabolism	ko00430	7 out of 2790 0.25089605734767%	80 out of 33408 0.239463601532567%	0.506488	1	Cluster-6992.30378;Cluster-6992.44157;Cluster-6992.31184;Cluster-6992.42509;Cluster-6992.29869;Cluster-6992.44475;Cluster-6992.54453	K01580+K01580+K10712+K10712+K18592+K18592+K18592	https:\\www.genome.jp\dbget-bin\www_bget?map00430
Protein export	ko03060	24 out of 2790 0.860215053763441%	284 out of 33408 0.850095785440613%	0.506918	1	Cluster-6992.54218;Cluster-6992.77473;Cluster-6992.35475;Cluster-6992.49041;Cluster-6992.58553;Cluster-6992.50434;Cluster-6992.58957;Cluster-6992.43571;Cluster-6992.44736;Cluster-6992.32548;Cluster-6992.51882;Cluster-6992.38609;Cluster-6992.38866;Cluster-6992.67168;Cluster-6992.40954;Cluster-6992.40956;Cluster-6992.47163;Cluster-6992.47877;Cluster-6992.53849;Cluster-6992.46192;Cluster-6992.30747;…	K03070+K03070+K03100+K03100+K03104+K03105+K03105+K03106+K03108+K03109+K03109+K07342+K07342+K09481+K09490+K09490+K09490+K09490+K09490+K09540+K10956+K10956+K12948+K13431	https:\\www.genome.jp\dbget-bin\www_bget?map03060
Peroxisome	ko04146	49 out of 2790 1.75627240143369%	590 out of 33408 1.76604406130268%	0.538259	1	Cluster-6992.41801;Cluster-6992.41996;Cluster-6992.48858;Cluster-6992.48791;Cluster-6992.39970;Cluster-6992.51250;Cluster-6992.62302;Cluster-6992.37480;Cluster-6992.46084;Cluster-6992.37680;Cluster-6992.40711;Cluster-6992.51871;Cluster-6992.38648;Cluster-6992.49948;Cluster-6992.35926;Cluster-6992.39707;Cluster-6992.25378;Cluster-6992.51329;Cluster-6992.51330;Cluster-6992.49502;Cluster-6992.49826;…	K00031+K00031+K00031+K00106+K00232+K00232+K00306+K00869+K01578+K01897+K01897+K01897+K03781+K04564+K04565+K04565+K05677+K05677+K05677+K07513+K07513+K08726+K08726+K08726+K08726+K08726+K11147+K11517+K11517+K12261+K12663+K13237+K13237+K13237+K13337+K13338+K13339+K13341+K13343+K13343+K13343+K13347+K13347+K13347+K13348+K13348+K13348+K13354+K13354	https:\\www.genome.jp\dbget-bin\www_bget?map04146
Phagosome	ko04145	42 out of 2790 1.50537634408602%	508 out of 33408 1.5205938697318%	0.55092	1	Cluster-6992.34925;Cluster-6992.33709;Cluster-6992.45595;Cluster-6992.45972;Cluster-6992.54801;Cluster-6992.63510;Cluster-6992.35777;Cluster-6992.45588;Cluster-6992.47600;Cluster-6992.36411;Cluster-6992.37011;Cluster-6992.49808;Cluster-6992.26301;Cluster-6992.63016;Cluster-6992.36437;Cluster-6992.38999;Cluster-6992.39000;Cluster-6992.38609;Cluster-6992.38866;Cluster-6992.36801;Cluster-6992.36802;…	K00914+K00921+K00921+K00921+K00921+K00921+K02144+K02145+K02145+K02147+K02150+K02152+K02154+K02154+K04392+K04392+K04392+K07342+K07342+K07374+K07374+K07374+K07374+K07374+K07375+K07375+K07375+K07375+K07375+K07897+K07897+K07897+K07897+K08057+K08057+K08492+K08492+K08517+K08517+K09481+K10956+K10956	https:\\www.genome.jp\dbget-bin\www_bget?map04145
Nitrogen metabolism	ko00910	18 out of 2790 0.645161290322581%	218 out of 33408 0.652538314176245%	0.555756	1	Cluster-6992.28853;Cluster-6992.30915;Cluster-6992.45266;Cluster-6992.45267;Cluster-6992.67751;Cluster-6992.43178;Cluster-6992.21773;Cluster-6992.40844;Cluster-6992.40860;Cluster-6992.40871;Cluster-6992.41312;Cluster-6992.47307;Cluster-6992.47758;Cluster-6992.48260;Cluster-6992.48267;Cluster-6992.50033;Cluster-6992.51068;Cluster-6992.56460	K00262+K00264+K00264+K00264+K00264+K00366+K01674+K01674+K01674+K01674+K01674+K01674+K01674+K01674+K01674+K01674+K01915+K01915	https:\\www.genome.jp\dbget-bin\www_bget?map00910
mRNA surveillance pathway	ko03015	69 out of 2790 2.47311827956989%	838 out of 33408 2.50838122605364%	0.568068	1	Cluster-6992.37990;Cluster-6992.55665;Cluster-6992.26070;Cluster-6992.26071;Cluster-6992.35603;Cluster-6992.56730;Cluster-6992.68163;Cluster-6992.43784;Cluster-6992.49252;Cluster-6992.50157;Cluster-6992.52513;Cluster-6992.24028;Cluster-6992.53286;Cluster-6992.59895;Cluster-6992.63537;Cluster-6992.37882;Cluster-6992.26928;Cluster-6992.55679;Cluster-6992.43194;Cluster-6992.47547;Cluster-6992.57720;…	K03267+K03456+K04354+K04354+K04354+K04382+K04382+K06100+K06100+K06100+K06100+K06269+K06269+K06269+K06269+K06965+K08873+K08873+K11584+K11584+K11584+K11584+K11584+K12812+K12875+K12875+K12877+K12877+K12881+K12881+K12881+K12881+K12882+K12883+K13025+K13025+K13098+K13114+K13171+K13917+K13917+K13917+K14324+K14324+K14327+K14328+K14376+K14376+K14376+K14376+K14376+K14396+K14396+K14399+K14399+K14399+K14399+…	https:\\www.genome.jp\dbget-bin\www_bget?map03015
Glycosaminoglycan degradation	ko00531	18 out of 2790 0.645161290322581%	220 out of 33408 0.658524904214559%	0.571776	1	Cluster-6992.21559;Cluster-6992.30700;Cluster-6992.55444;Cluster-30268.0;Cluster-6992.16149;Cluster-6992.2408;Cluster-6992.26762;Cluster-6992.29850;Cluster-6992.32762;Cluster-6992.39889;Cluster-6992.42317;Cluster-6992.45313;Cluster-6992.46253;Cluster-6992.46968;Cluster-6992.51439;Cluster-6992.62601;Cluster-6992.82188;Cluster-6992.63692	K10532+K10532+K10532+K10532+K10532+K12309+K12309+K12309+K12309+K12309+K12309+K12309+K12309+K12309+K12309+K12309+K12309+K12373	https:\\www.genome.jp\dbget-bin\www_bget?map00531
DNA replication	ko03030	21 out of 2790 0.752688172043011%	258 out of 33408 0.772270114942529%	0.581899	1	Cluster-6992.15573;Cluster-37234.0;Cluster-42523.1;Cluster-6992.47096;Cluster-6992.34699;Cluster-6992.25799;Cluster-6992.68906;Cluster-6992.35632;Cluster-6992.37516;Cluster-6992.43881;Cluster-6992.43886;Cluster-6992.33145;Cluster-6992.32113;Cluster-6992.33334;Cluster-6992.55719;Cluster-6992.64287;Cluster-6992.53769;Cluster-6992.26077;Cluster-6992.35605;Cluster-32350.0;Cluster-6992.40785	K02209+K02212+K02320+K02324+K02335+K02540+K02541+K02542+K03111+K04799+K04799+K04802+K07466+K07466+K10739+K10744+K10747+K10754+K10754+K10755+K10756	https:\\www.genome.jp\dbget-bin\www_bget?map03030
Aflatoxin biosynthesis	ko00254	1 out of 2790 0.03584229390681%	10 out of 33408 0.0299329501915709%	0.581967	1	Cluster-6992.46673	K11262	https:\\www.genome.jp\dbget-bin\www_bget?map00254
Sesquiterpenoid and triterpenoid biosynthesis	ko00909	3 out of 2790 0.10752688172043%	36 out of 33408 0.107758620689655%	0.588209	1	Cluster-6992.47198;Cluster-6992.59756;Cluster-6992.61818	K00801+K15803+K15803	https:\\www.genome.jp\dbget-bin\www_bget?map00909
Galactose metabolism	ko00052	41 out of 2790 1.46953405017921%	503 out of 33408 1.50562739463602%	0.588605	1	Cluster-6992.23763;Cluster-6992.25509;Cluster-6992.47021;Cluster-6992.59889;Cluster-6992.46583;Cluster-6992.21027;Cluster-6992.33264;Cluster-6992.33265;Cluster-6992.33268;Cluster-6992.60950;Cluster-6992.47373;Cluster-6992.52154;Cluster-6992.52672;Cluster-6992.38544;Cluster-6992.61842;Cluster-6992.6656;Cluster-3745.0;Cluster-6992.25668;Cluster-6992.39485;Cluster-6992.58846;Cluster-6992.43317;Clust…	K00844+K00844+K00844+K00850+K00963+K01187+K01187+K01187+K01187+K01187+K01190+K01190+K01190+K01193+K01193+K01193+K01193+K01784+K01784+K01785+K01835+K01835+K01835+K06611+K06617+K06617+K06617+K07407+K12309+K12309+K12309+K12309+K12309+K12309+K12309+K12309+K12309+K12309+K12309+K12309+K12447	https:\\www.genome.jp\dbget-bin\www_bget?map00052
Diterpenoid biosynthesis	ko00904	8 out of 2790 0.28673835125448%	99 out of 33408 0.296336206896552%	0.591484	1	Cluster-6992.25490;Cluster-6992.32092;Cluster-6992.25558;Cluster-6992.29897;Cluster-6992.32379;Cluster-6992.41515;Cluster-6992.51782;Cluster-6992.56312	K04123+K04125+K13070+K17961+K17961+K17961+K17961+K17961	https:\\www.genome.jp\dbget-bin\www_bget?map00904
Phenylalanine metabolism	ko00360	23 out of 2790 0.824372759856631%	285 out of 33408 0.85308908045977%	0.599595	1	Cluster-6992.30867;Cluster-6992.39514;Cluster-6992.20014;Cluster-6992.27531;Cluster-6992.39383;Cluster-6992.8615;Cluster-6992.38615;Cluster-6992.43236;Cluster-6992.52650;Cluster-6992.56562;Cluster-6992.61725;Cluster-6992.67427;Cluster-6992.23733;Cluster-6992.29971;Cluster-6992.39837;Cluster-28058.0;Cluster-6992.40777;Cluster-6992.45255;Cluster-6992.47341;Cluster-6992.36256;Cluster-6992.41422;Clus…	K00129+K00276+K00285+K00285+K00811+K00815+K01426+K01426+K01426+K01426+K01426+K01426+K01593+K01593+K01593+K01593+K03782+K07253+K07253+K10775+K10775+K10775+K14454	https:\\www.genome.jp\dbget-bin\www_bget?map00360
Sulfur metabolism	ko00920	14 out of 2790 0.50179211469534%	176 out of 33408 0.526819923371648%	0.615233	1	Cluster-6992.27967;Cluster-6992.34578;Cluster-6992.17207;Cluster-15995.0;Cluster-6992.29860;Cluster-6992.43073;Cluster-6992.48352;Cluster-6992.79028;Cluster-6992.36097;Cluster-6992.36098;Cluster-6992.22005;Cluster-6992.55028;Cluster-6992.46198;Cluster-6992.63548	K00640+K00640+K00640+K00860+K01738+K01738+K01738+K01738+K01739+K01739+K05907+K05907+K13811+K13811	https:\\www.genome.jp\dbget-bin\www_bget?map00920
Non-homologous end-joining	ko03450	4 out of 2790 0.14336917562724%	51 out of 33408 0.152658045977011%	0.625655	1	Cluster-6992.43881;Cluster-6992.43886;Cluster-6992.58965;Cluster-6992.42500	K04799+K04799+K10866+K10884	https:\\www.genome.jp\dbget-bin\www_bget?map03450
Phenylalanine, tyrosine and tryptophan biosynthesis	ko00400	20 out of 2790 0.716845878136201%	253 out of 33408 0.757303639846743%	0.634612	1	Cluster-6992.41504;Cluster-6992.39383;Cluster-6992.8615;Cluster-6992.32525;Cluster-6992.60112;Cluster-6992.40210;Cluster-6992.43850;Cluster-6992.33262;Cluster-6992.43420;Cluster-6992.67729;Cluster-6992.50399;Cluster-6992.57680;Cluster-6992.58690;Cluster-6992.34190;Cluster-6992.42846;Cluster-6992.47756;Cluster-6992.50351;Cluster-6992.50726;Cluster-6992.68092;Cluster-6992.41590	K00800+K00811+K00815+K00891+K00891+K01626+K01657+K01695+K01695+K01817+K05359+K05359+K05359+K13832+K13832+K13832+K13832+K13832+K13832+K14454	https:\\www.genome.jp\dbget-bin\www_bget?map00400
Biosynthesis of various secondary metabolites - part 2	ko00998	1 out of 2790 0.03584229390681%	13 out of 33408 0.0389128352490421%	0.678227	1	Cluster-6992.85263	K21568	https:\\www.genome.jp\dbget-bin\www_bget?map00998
Tyrosine metabolism	ko00350	30 out of 2790 1.0752688172043%	386 out of 33408 1.15541187739464%	0.686982	1	Cluster-6992.29512;Cluster-6992.29513;Cluster-6992.28076;Cluster-6992.49701;Cluster-6992.1555;Cluster-6992.30867;Cluster-6992.39514;Cluster-6992.37263;Cluster-6992.39227;Cluster-6992.39228;Cluster-6992.45867;Cluster-6992.52149;Cluster-6992.19544;Cluster-6992.41721;Cluster-6992.20964;Cluster-6992.39383;Cluster-6992.8615;Cluster-6992.33590;Cluster-6992.51351;Cluster-6992.23733;Cluster-6992.29971;Cl…	K00001+K00001+K00121+K00121+K00121+K00129+K00276+K00422+K00422+K00422+K00422+K00422+K00451+K00451+K00505+K00811+K00815+K01557+K01557+K01593+K01593+K01593+K01593+K01800+K07253+K07253+K13953+K14454+K18857+K18857	https:\\www.genome.jp\dbget-bin\www_bget?map00350
One carbon pool by folate	ko00670	10 out of 2790 0.3584229390681%	135 out of 33408 0.404094827586207%	0.69923	1	Cluster-6992.35345;Cluster-6992.41215;Cluster-6992.21998;Cluster-6992.31904;Cluster-6992.39177;Cluster-6992.41164;Cluster-6992.43393;Cluster-6992.49245;Cluster-6992.27514;Cluster-6992.65373	K00288+K00297+K00600+K00600+K00600+K00600+K00600+K00602+K13998+K13998	https:\\www.genome.jp\dbget-bin\www_bget?map00670
Biosynthesis of amino acids	ko01230	114 out of 2790 4.08602150537634%	1425 out of 33408 4.26544540229885%	0.701923	1	Cluster-6992.60077;Cluster-6992.41801;Cluster-6992.41996;Cluster-6992.48858;Cluster-6992.54712;Cluster-6992.52302;Cluster-6992.52304;Cluster-6992.34668;Cluster-6992.59050;Cluster-6992.36317;Cluster-6992.30915;Cluster-6992.45266;Cluster-6992.45267;Cluster-6992.67751;Cluster-6992.63063;Cluster-6992.41295;Cluster-6992.41306;Cluster-6992.42850;Cluster-6992.48676;Cluster-6992.48678;Cluster-6992.48679;…	K00013+K00031+K00031+K00031+K00053+K00058+K00058+K00134+K00134+K00145+K00264+K00264+K00264+K00264+K00286+K00549+K00549+K00549+K00549+K00549+K00549+K00549+K00549+K00549+K00600+K00600+K00600+K00600+K00600+K00616+K00640+K00640+K00640+K00765+K00789+K00800+K00811+K00818+K00826+K00826+K00826+K00826+K00826+K00826+K00850+K00873+K00873+K00873+K00891+K00891+K00927+K00927+K00927+K00928+K00928+K01438+K01586+…	https:\\www.genome.jp\dbget-bin\www_bget?map01230
Basal transcription factors	ko03022	22 out of 2790 0.788530465949821%	289 out of 33408 0.865062260536398%	0.706244	1	Cluster-6992.42321;Cluster-6992.31632;Cluster-6992.34430;Cluster-6992.37941;Cluster-6992.43225;Cluster-6992.47800;Cluster-6992.50060;Cluster-6992.56024;Cluster-6992.56278;Cluster-6992.58019;Cluster-6992.43579;Cluster-6992.35554;Cluster-6992.35555;Cluster-6992.58897;Cluster-6992.71579;Cluster-6992.55233;Cluster-6992.33189;Cluster-6992.52552;Cluster-6992.50322;Cluster-6992.57976;Cluster-6992.34523;…	K02202+K03120+K03122+K03122+K03122+K03122+K03122+K03122+K03122+K03122+K03124+K03125+K03125+K03126+K03128+K03132+K03133+K03135+K03136+K03141+K03144+K14651	https:\\www.genome.jp\dbget-bin\www_bget?map03022
RNA degradation	ko03018	62 out of 2790 2.22222222222222%	788 out of 33408 2.35871647509579%	0.708661	1	Cluster-6992.59889;Cluster-6992.53018;Cluster-6992.58929;Cluster-6992.40412;Cluster-6992.40413;Cluster-6992.50967;Cluster-6992.54791;Cluster-6992.1075;Cluster-6992.47711;Cluster-6992.49766;Cluster-6992.15159;Cluster-6992.72442;Cluster-6992.19740;Cluster-6992.25760;Cluster-6992.41920;Cluster-6992.41921;Cluster-6992.42762;Cluster-6992.42767;Cluster-6992.42769;Cluster-6992.28730;Cluster-6992.34736;C…	K00850+K00962+K00962+K01148+K01148+K01148+K01148+K01148+K01689+K01689+K01689+K03514+K04077+K04077+K04077+K04077+K04077+K04077+K04077+K10643+K10643+K10643+K10643+K12580+K12580+K12581+K12581+K12581+K12585+K12585+K12585+K12589+K12591+K12591+K12593+K12593+K12598+K12599+K12599+K12600+K12603+K12603+K12603+K12603+K12604+K12605+K12605+K12607+K12608+K12611+K12614+K12616+K12621+K12624+K12625+K12626+K14442+…	https:\\www.genome.jp\dbget-bin\www_bget?map03018
Pentose and glucuronate interconversions	ko00040	41 out of 2790 1.46953405017921%	528 out of 33408 1.58045977011494%	0.710699	1	Cluster-6992.37093;Cluster-6992.37096;Cluster-6992.51089;Cluster-6992.28973;Cluster-6992.46583;Cluster-6992.23949;Cluster-6992.25796;Cluster-6992.32031;Cluster-6992.44485;Cluster-6992.44486;Cluster-6992.52223;Cluster-6992.53019;Cluster-6992.5944;Cluster-6992.60200;Cluster-6992.60468;Cluster-6992.80338;Cluster-6992.2107;Cluster-6992.37773;Cluster-6992.41936;Cluster-6992.41937;Cluster-6992.42712;Cl…	K00012+K00012+K00078+K00854+K00963+K01051+K01051+K01051+K01051+K01051+K01051+K01051+K01051+K01051+K01051+K01051+K01184+K01184+K01184+K01184+K01184+K01184+K01184+K01184+K01184+K01213+K01213+K01213+K01728+K01728+K01728+K01728+K01728+K01728+K01728+K01805+K01805+K12447+K16190+K16190+K16190	https:\\www.genome.jp\dbget-bin\www_bget?map00040
Amino sugar and nucleotide sugar metabolism	ko00520	78 out of 2790 2.79569892473118%	990 out of 33408 2.96336206896552%	0.723771	1	Cluster-6992.37093;Cluster-6992.37096;Cluster-6992.38724;Cluster-6373.0;Cluster-6992.53351;Cluster-6992.23763;Cluster-6992.25509;Cluster-6992.47021;Cluster-6992.34858;Cluster-6992.34864;Cluster-6992.66212;Cluster-6992.46583;Cluster-6992.27936;Cluster-6992.46369;Cluster-6992.52835;Cluster-6992.34898;Cluster-6992.27716;Cluster-6992.27717;Cluster-19139.0;Cluster-6992.36325;Cluster-6992.38775;Cluster…	K00012+K00012+K00326+K00698+K00770+K00844+K00844+K00844+K00847+K00847+K00847+K00963+K00966+K00966+K00966+K00972+K00975+K00975+K00975+K00975+K00975+K00975+K00975+K00975+K00975+K00975+K00975+K01183+K01183+K01183+K01183+K01183+K01183+K01183+K01183+K01183+K01183+K01183+K01183+K01183+K01183+K01183+K01183+K01183+K01209+K01209+K01711+K01711+K01784+K01784+K01809+K01810+K01835+K01835+K01835+K08678+K08678+…	https:\\www.genome.jp\dbget-bin\www_bget?map00520
Biosynthesis of unsaturated fatty acids	ko01040	10 out of 2790 0.3584229390681%	139 out of 33408 0.416068007662835%	0.73317	1	Cluster-6992.39970;Cluster-6992.51250;Cluster-6992.38444;Cluster-6992.36190;Cluster-6992.44928;Cluster-6992.16636;Cluster-6992.49502;Cluster-6992.49826;Cluster-6992.40466;Cluster-6992.44361	K00232+K00232+K01068+K03921+K03921+K03921+K07513+K07513+K10256+K10258	https:\\www.genome.jp\dbget-bin\www_bget?map01040
Sulfur relay system	ko04122	4 out of 2790 0.14336917562724%	60 out of 33408 0.179597701149425%	0.748946	1	Cluster-6992.31914;Cluster-6992.27194;Cluster-6992.46452;Cluster-6992.35060	K03637+K11996+K12161+K14169	https:\\www.genome.jp\dbget-bin\www_bget?map04122
Lipoic acid metabolism	ko00785	1 out of 2790 0.03584229390681%	16 out of 33408 0.0478927203065134%	0.752327	1	Cluster-6992.25464	K03801	https:\\www.genome.jp\dbget-bin\www_bget?map00785
Base excision repair	ko03410	17 out of 2790 0.609318996415771%	234 out of 33408 0.700431034482759%	0.759795	1	Cluster-6992.26031;Cluster-6992.62861;Cluster-6992.47096;Cluster-6992.34699;Cluster-6992.43881;Cluster-6992.43886;Cluster-6992.33145;Cluster-6992.50426;Cluster-6992.53769;Cluster-6992.33039;Cluster-6992.19823;Cluster-6992.34029;Cluster-6992.35947;Cluster-6992.46415;Cluster-6992.54717;Cluster-6992.31640;Cluster-6992.25076	K01142+K01247+K02324+K02335+K04799+K04799+K04802+K10563+K10747+K10771+K10773+K10773+K10773+K10798+K10798+K10801+K10803	https:\\www.genome.jp\dbget-bin\www_bget?map03410
Brassinosteroid biosynthesis	ko00905	4 out of 2790 0.14336917562724%	63 out of 33408 0.188577586206897%	0.78236	1	Cluster-6992.22568;Cluster-6992.42908;Cluster-6992.26695;Cluster-6992.67001	K09587+K12639+K15639+K20623	https:\\www.genome.jp\dbget-bin\www_bget?map00905
Proteasome	ko03050	29 out of 2790 1.03942652329749%	394 out of 33408 1.17935823754789%	0.787639	1	Cluster-6992.45000;Cluster-6992.49470;Cluster-6992.33689;Cluster-6992.42280;Cluster-6992.42281;Cluster-6992.45957;Cluster-6992.47901;Cluster-6992.41425;Cluster-6992.60621;Cluster-6992.49751;Cluster-6992.61912;Cluster-6992.38756;Cluster-6992.38759;Cluster-6992.36524;Cluster-6992.42055;Cluster-6992.36280;Cluster-6992.28072;Cluster-6992.31539;Cluster-6992.41157;Cluster-6992.43408;Cluster-6992.47755;…	K02725+K02727+K02731+K02732+K02732+K02737+K02739+K03028+K03028+K03029+K03029+K03030+K03030+K03035+K03035+K03061+K03063+K03063+K03063+K03063+K03063+K03063+K03063+K03063+K06699+K06699+K06699+K11599+K11599	https:\\www.genome.jp\dbget-bin\www_bget?map03050
2-Oxocarboxylic acid metabolism	ko01210	30 out of 2790 1.0752688172043%	408 out of 33408 1.22126436781609%	0.792688	1	Cluster-6992.41801;Cluster-6992.41996;Cluster-6992.48858;Cluster-6992.54712;Cluster-6992.36317;Cluster-6992.39383;Cluster-6992.13010;Cluster-6992.22551;Cluster-6992.66075;Cluster-6992.66207;Cluster-6992.66406;Cluster-6992.67061;Cluster-6992.67062;Cluster-6992.48158;Cluster-6992.67744;Cluster-6992.39851;Cluster-6992.47621;Cluster-6992.47625;Cluster-6992.47626;Cluster-6992.31836;Cluster-6992.64617;…	K00031+K00031+K00031+K00053+K00145+K00811+K00818+K00826+K00826+K00826+K00826+K00826+K00826+K00928+K00928+K01438+K01647+K01647+K01647+K01649+K01649+K01652+K01653+K01681+K01687+K01687+K01687+K01703+K14454+K14682	https:\\www.genome.jp\dbget-bin\www_bget?map01210
Fatty acid metabolism	ko01212	33 out of 2790 1.18279569892473%	448 out of 33408 1.34099616858238%	0.799105	1	Cluster-6992.37859;Cluster-6992.39187;Cluster-6992.45446;Cluster-6992.56523;Cluster-6992.39970;Cluster-6992.51250;Cluster-6992.77333;Cluster-6992.50241;Cluster-6992.49927;Cluster-6992.56422;Cluster-6992.37680;Cluster-6992.40711;Cluster-6992.51871;Cluster-6992.39375;Cluster-6992.49094;Cluster-6992.23287;Cluster-6992.43349;Cluster-34027.0;Cluster-6992.36190;Cluster-6992.44928;Cluster-6992.16636;Clu…	K00059+K00059+K00208+K00208+K00232+K00232+K00626+K00645+K01074+K01074+K01897+K01897+K01897+K01962+K01962+K02160+K02160+K02160+K03921+K03921+K03921+K07512+K07513+K07513+K09458+K09458+K09458+K10256+K10258+K10527+K10781+K11262+K18660	https:\\www.genome.jp\dbget-bin\www_bget?map01212
Mannose type O-glycan biosynthesis	ko00515	2 out of 2790 0.0716845878136201%	35 out of 33408 0.104765325670498%	0.8022	1	Cluster-6992.41979;Cluster-6992.57949	K00728+K18207	https:\\www.genome.jp\dbget-bin\www_bget?map00515
Benzoxazinoid biosynthesis	ko00402	2 out of 2790 0.0716845878136201%	35 out of 33408 0.104765325670498%	0.8022	1	Cluster-6992.67541;Cluster-6992.14693	K13229+K13229	https:\\www.genome.jp\dbget-bin\www_bget?map00402
Ether lipid metabolism	ko00565	12 out of 2790 0.43010752688172%	176 out of 33408 0.526819923371648%	0.806646	1	Cluster-6992.25705;Cluster-6992.25706;Cluster-6992.25707;Cluster-6992.54690;Cluster-6992.32294;Cluster-6992.32295;Cluster-6992.76829;Cluster-6992.58887;Cluster-6992.60281;Cluster-6992.67719;Cluster-6992.47519;Cluster-6992.68995	K01062+K01062+K01062+K01062+K01114+K01114+K01114+K01115+K01115+K01115+K13510+K14674	https:\\www.genome.jp\dbget-bin\www_bget?map00565
Nucleotide excision repair	ko03420	27 out of 2790 0.967741935483871%	373 out of 33408 1.11649904214559%	0.807759	1	Cluster-6992.42321;Cluster-6992.47096;Cluster-6992.34699;Cluster-6992.57976;Cluster-6992.34523;Cluster-6992.54661;Cluster-6992.33145;Cluster-6992.32113;Cluster-6992.33334;Cluster-6992.46859;Cluster-6992.42356;Cluster-6992.55719;Cluster-6992.53769;Cluster-6992.26077;Cluster-6992.35605;Cluster-32350.0;Cluster-6992.40785;Cluster-6992.18321;Cluster-6992.75529;Cluster-6992.47002;Cluster-6992.49003;Clu…	K02202+K02324+K02335+K03141+K03144+K03868+K04802+K07466+K07466+K10570+K10610+K10739+K10747+K10754+K10754+K10755+K10756+K10838+K10838+K10839+K10839+K10839+K10839+K10839+K10839+K10841+K10846	https:\\www.genome.jp\dbget-bin\www_bget?map03420
Glycerolipid metabolism	ko00561	44 out of 2790 1.57706093189964%	592 out of 33408 1.772030651341%	0.812311	1	Cluster-6992.25934;Cluster-6992.34248;Cluster-6992.42996;Cluster-6992.78696;Cluster-6992.28131;Cluster-6992.44017;Cluster-6992.51346;Cluster-6992.59962;Cluster-6992.29411;Cluster-6992.37593;Cluster-6992.47857;Cluster-6992.61881;Cluster-6992.69586;Cluster-6992.34113;Cluster-6992.38686;Cluster-6992.43624;Cluster-6992.49210;Cluster-6992.53104;Cluster-6992.55438;Cluster-6992.63991;Cluster-6992.46778;…	K00128+K00128+K00128+K00128+K00655+K00655+K00655+K00655+K00679+K00679+K00679+K00679+K00679+K00901+K00901+K00901+K00901+K00901+K00901+K00901+K01054+K01054+K03715+K03715+K06119+K06119+K06119+K06119+K07407+K09480+K09480+K11155+K11155+K13506+K13506+K13506+K13508+K13513+K13523+K14674+K15728+K15728+K18693+K21362	https:\\www.genome.jp\dbget-bin\www_bget?map00561
Cyanoamino acid metabolism	ko00460	20 out of 2790 0.716845878136201%	283 out of 33408 0.847102490421456%	0.812372	1	Cluster-6992.21998;Cluster-6992.31904;Cluster-6992.39177;Cluster-6992.41164;Cluster-6992.43393;Cluster-6992.21169;Cluster-6992.34383;Cluster-6992.54278;Cluster-6992.6105;Cluster-42092.0;Cluster-6992.39782;Cluster-6992.41418;Cluster-6992.42113;Cluster-6992.85519;Cluster-6992.52209;Cluster-6992.29869;Cluster-6992.44475;Cluster-6992.54453;Cluster-6992.47539;Cluster-6992.56170	K00600+K00600+K00600+K00600+K00600+K01188+K01188+K01188+K01188+K01188+K05349+K05349+K05350+K05350+K16266+K18592+K18592+K18592+K20802+K20802	https:\\www.genome.jp\dbget-bin\www_bget?map00460
Porphyrin and chlorophyll metabolism	ko00860	19 out of 2790 0.681003584229391%	271 out of 33408 0.811182950191571%	0.817689	1	Cluster-6992.38611;Cluster-6992.62760;Cluster-6992.46468;Cluster-6992.60326;Cluster-6992.39326;Cluster-6992.68985;Cluster-6992.60522;Cluster-6992.64712;Cluster-6992.57698;Cluster-6992.49902;Cluster-6992.29127;Cluster-6992.61731;Cluster-6992.30716;Cluster-6992.60473;Cluster-6992.81947;Cluster-6992.39521;Cluster-6992.60639;Cluster-6992.4511;Cluster-6992.77023	K00218+K00231+K01845+K01845+K03403+K03403+K03405+K03794+K04035+K04040+K08099+K08099+K10960+K10960+K13071+K13606+K19073+K21480+K22013	https:\\www.genome.jp\dbget-bin\www_bget?map00860
Linoleic acid metabolism	ko00591	4 out of 2790 0.14336917562724%	67 out of 33408 0.200550766283525%	0.821289	1	Cluster-6992.517;Cluster-6992.68995;Cluster-6992.27893;Cluster-6992.39057	K07418+K14674+K15718+K15718	https:\\www.genome.jp\dbget-bin\www_bget?map00591
Riboflavin metabolism	ko00740	9 out of 2790 0.32258064516129%	139 out of 33408 0.416068007662835%	0.829747	1	Cluster-6992.65971;Cluster-6992.24864;Cluster-6992.33071;Cluster-6992.33661;Cluster-6992.36159;Cluster-6992.50566;Cluster-6992.65895;Cluster-6992.66557;Cluster-6992.39903	K00953+K01513+K01513+K01513+K01513+K14379+K14379+K14379+K14652	https:\\www.genome.jp\dbget-bin\www_bget?map00740
Thiamine metabolism	ko00730	10 out of 2790 0.3584229390681%	154 out of 33408 0.460967432950192%	0.836911	1	Cluster-6992.39593;Cluster-6992.34273;Cluster-6992.50168;Cluster-6992.69055;Cluster-6992.11401;Cluster-6992.44117;Cluster-6992.68041;Cluster-6992.32891;Cluster-6992.58884;Cluster-6992.71053	K00878+K00939+K00939+K00939+K00939+K03146+K06928+K20896+K20896+K20896	https:\\www.genome.jp\dbget-bin\www_bget?map00730
Ubiquinone and other terpenoid-quinone biosynthesis	ko00130	18 out of 2790 0.645161290322581%	268 out of 33408 0.8022030651341%	0.862012	1	Cluster-6992.22776;Cluster-6992.8615;Cluster-6992.29550;Cluster-6992.60213;Cluster-6992.54233;Cluster-6992.58625;Cluster-906.0;Cluster-6992.38622;Cluster-6992.40532;Cluster-6992.42226;Cluster-6992.47818;Cluster-6992.48370;Cluster-6992.61739;Cluster-8001.0;Cluster-6992.65731;Cluster-6992.33600;Cluster-6992.53222;Cluster-6992.72580	K00487+K00815+K01661+K01904+K02552+K02552+K03809+K06127+K12501+K12501+K12501+K12501+K12501+K12501+K14759+K19222+K19222+K19222	https:\\www.genome.jp\dbget-bin\www_bget?map00130
C5-Branched dibasic acid metabolism	ko00660	3 out of 2790 0.10752688172043%	57 out of 33408 0.170617816091954%	0.865314	1	Cluster-6992.56108;Cluster-6992.49423;Cluster-6992.34410	K01652+K01653+K01703	https:\\www.genome.jp\dbget-bin\www_bget?map00660
Biotin metabolism	ko00780	7 out of 2790 0.25089605734767%	117 out of 33408 0.350215517241379%	0.866357	1	Cluster-6992.37859;Cluster-6992.39187;Cluster-6992.45446;Cluster-6992.56523;Cluster-6992.43532;Cluster-6992.43533;Cluster-6992.52444	K00059+K00059+K00208+K00208+K09458+K09458+K09458	https:\\www.genome.jp\dbget-bin\www_bget?map00780
Lysine biosynthesis	ko00300	4 out of 2790 0.14336917562724%	73 out of 33408 0.218510536398467%	0.868735	1	Cluster-6992.48158;Cluster-6992.67744;Cluster-6992.65884;Cluster-6992.47587	K00928+K00928+K01586+K12524	https:\\www.genome.jp\dbget-bin\www_bget?map00300
Mismatch repair	ko03430	16 out of 2790 0.573476702508961%	244 out of 33408 0.73036398467433%	0.873802	1	Cluster-6992.37516;Cluster-6992.33145;Cluster-6992.61839;Cluster-6992.32113;Cluster-6992.33334;Cluster-6992.43019;Cluster-6992.34965;Cluster-6992.35870;Cluster-6992.41813;Cluster-6992.55719;Cluster-6992.53769;Cluster-6992.26077;Cluster-6992.35605;Cluster-32350.0;Cluster-6992.40785;Cluster-6992.31414	K03111+K04802+K07456+K07466+K07466+K08735+K08736+K08737+K08737+K10739+K10747+K10754+K10754+K10755+K10756+K10858	https:\\www.genome.jp\dbget-bin\www_bget?map03430
Caffeine metabolism	ko00232	1 out of 2790 0.03584229390681%	24 out of 33408 0.0718390804597701%	0.876773	1	Cluster-6992.48791	K00106	https:\\www.genome.jp\dbget-bin\www_bget?map00232
Homologous recombination	ko03440	25 out of 2790 0.896057347670251%	366 out of 33408 1.09554597701149%	0.877552	1	Cluster-6992.34699;Cluster-6992.37516;Cluster-6992.49994;Cluster-6992.43163;Cluster-6992.37720;Cluster-6992.53759;Cluster-6992.32113;Cluster-6992.33334;Cluster-6992.43146;Cluster-6992.55719;Cluster-6992.58965;Cluster-6992.33838;Cluster-6992.34131;Cluster-6992.38863;Cluster-6992.26434;Cluster-6992.31560;Cluster-6992.48124;Cluster-6992.52280;Cluster-6992.56676;Cluster-6992.59140;Cluster-6992.59414;…	K02335+K03111+K03553+K03655+K04728+K04728+K07466+K07466+K10683+K10739+K10866+K10875+K10875+K11864+K12173+K12173+K12173+K12173+K12173+K12173+K12173+K12173+K12173+K15362+K15362	https:\\www.genome.jp\dbget-bin\www_bget?map03440
Steroid biosynthesis	ko00100	8 out of 2790 0.28673835125448%	135 out of 33408 0.404094827586207%	0.884805	1	Cluster-6992.47198;Cluster-6992.41828;Cluster-6992.49323;Cluster-6992.59380;Cluster-6992.56013;Cluster-6992.42311;Cluster-6992.38858;Cluster-6992.68995	K00801+K01052+K07748+K07748+K09828+K14423+K14424+K14674	https:\\www.genome.jp\dbget-bin\www_bget?map00100
Valine, leucine and isoleucine degradation	ko00280	34 out of 2790 1.21863799283154%	491 out of 33408 1.46970785440613%	0.893768	1	Cluster-6992.39058;Cluster-6992.39059;Cluster-6992.51700;Cluster-6992.59071;Cluster-6992.67165;Cluster-6992.25934;Cluster-6992.34248;Cluster-6992.42996;Cluster-6992.78696;Cluster-6992.35153;Cluster-6992.35155;Cluster-6992.65832;Cluster-6992.53803;Cluster-6992.61718;Cluster-6992.35981;Cluster-6992.78355;Cluster-6992.24262;Cluster-6992.30450;Cluster-6992.39046;Cluster-6992.77333;Cluster-6992.22551;…	K00020+K00020+K00020+K00020+K00020+K00128+K00128+K00128+K00128+K00140+K00140+K00140+K00166+K00166+K00167+K00253+K00382+K00382+K00382+K00626+K00826+K00826+K00826+K00826+K00826+K00826+K00827+K01968+K05605+K05605+K05605+K07513+K07513+K18660	https:\\www.genome.jp\dbget-bin\www_bget?map00280
Phosphonate and phosphinate metabolism	ko00440	2 out of 2790 0.0716845878136201%	45 out of 33408 0.134698275862069%	0.899393	1	Cluster-6992.20140;Cluster-6992.37754	K00967+K00968	https:\\www.genome.jp\dbget-bin\www_bget?map00440
Carbon fixation in photosynthetic organisms	ko00710	22 out of 2790 0.788530465949821%	344 out of 33408 1.02969348659004%	0.926167	1	Cluster-6992.43188;Cluster-6992.55110;Cluster-6992.41448;Cluster-6992.31202;Cluster-6992.41495;Cluster-6992.41500;Cluster-6992.45874;Cluster-6992.45875;Cluster-6992.34668;Cluster-6992.59050;Cluster-6992.46281;Cluster-6992.46282;Cluster-6992.51550;Cluster-6992.35897;Cluster-6992.42756;Cluster-6992.48761;Cluster-6992.74570;Cluster-6992.20117;Cluster-6992.42052;Cluster-6992.51055;Cluster-6992.53898;…	K00026+K00026+K00028+K00029+K00029+K00029+K00029+K00029+K00134+K00134+K00927+K00927+K00927+K01595+K01595+K01595+K01595+K01601+K01610+K01623+K01803+K14454	https:\\www.genome.jp\dbget-bin\www_bget?map00710
Terpenoid backbone biosynthesis	ko00900	16 out of 2790 0.573476702508961%	261 out of 33408 0.78125%	0.926731	1	Cluster-6992.55504;Cluster-6992.77333;Cluster-6992.29198;Cluster-6992.50468;Cluster-6992.37480;Cluster-6992.34254;Cluster-6992.45077;Cluster-6992.29742;Cluster-6992.84799;Cluster-6992.30716;Cluster-6992.60473;Cluster-6992.45653;Cluster-6992.41881;Cluster-6992.22260;Cluster-6992.31502;Cluster-6992.60212	K00021+K00626+K00787+K00787+K00869+K01823+K03527+K05954+K06981+K10960+K10960+K11778+K13789+K15889+K15889+K15889	https:\\www.genome.jp\dbget-bin\www_bget?map00900
Fatty acid degradation	ko00071	29 out of 2790 1.03942652329749%	440 out of 33408 1.31704980842912%	0.927697	1	Cluster-6992.29512;Cluster-6992.29513;Cluster-6992.28076;Cluster-6992.49701;Cluster-6992.1555;Cluster-6992.25934;Cluster-6992.34248;Cluster-6992.42996;Cluster-6992.78696;Cluster-6992.39970;Cluster-6992.51250;Cluster-6992.77333;Cluster-6992.37680;Cluster-6992.40711;Cluster-6992.51871;Cluster-6992.3738;Cluster-6992.49502;Cluster-6992.49826;Cluster-6992.56608;Cluster-6992.64603;Cluster-6992.48157;Cl…	K00001+K00001+K00121+K00121+K00121+K00128+K00128+K00128+K00128+K00232+K00232+K00626+K01897+K01897+K01897+K07425+K07513+K07513+K07517+K07517+K10527+K13953+K15401+K15401+K18857+K18857+K20495+K20495+K20495	https:\\www.genome.jp\dbget-bin\www_bget?map00071
beta-Alanine metabolism	ko00410	22 out of 2790 0.788530465949821%	351 out of 33408 1.05064655172414%	0.940136	1	Cluster-6992.25934;Cluster-6992.34248;Cluster-6992.42996;Cluster-6992.78696;Cluster-6992.30867;Cluster-6992.35153;Cluster-6992.35155;Cluster-6992.65832;Cluster-6992.39970;Cluster-6992.51250;Cluster-6992.39514;Cluster-6992.44908;Cluster-6992.44910;Cluster-6992.20830;Cluster-6992.46084;Cluster-6992.30378;Cluster-6992.44157;Cluster-6992.20592;Cluster-6992.924;Cluster-6992.21571;Cluster-6992.49500;Cl…	K00128+K00128+K00128+K00128+K00129+K00140+K00140+K00140+K00232+K00232+K00276+K01431+K01431+K01464+K01578+K01580+K01580+K01918+K01918+K05605+K05605+K05605	https:\\www.genome.jp\dbget-bin\www_bget?map00410
Glycine, serine and threonine metabolism	ko00260	31 out of 2790 1.11111111111111%	482 out of 33408 1.44276819923372%	0.951476	1	Cluster-6992.52302;Cluster-6992.52304;Cluster-6992.32583;Cluster-6992.35058;Cluster-6992.35059;Cluster-6992.54992;Cluster-6992.53714;Cluster-6992.39514;Cluster-6992.62302;Cluster-6992.24262;Cluster-6992.30450;Cluster-6992.39046;Cluster-6992.21998;Cluster-6992.31904;Cluster-6992.39177;Cluster-6992.41164;Cluster-6992.43393;Cluster-6992.49566;Cluster-6992.48158;Cluster-6992.67744;Cluster-6992.23376;…	K00058+K00058+K00108+K00108+K00108+K00108+K00130+K00276+K00306+K00382+K00382+K00382+K00600+K00600+K00600+K00600+K00600+K00827+K00928+K00928+K01620+K01695+K01695+K01733+K01834+K02437+K12235+K12235+K12524+K15633+K15633	https:\\www.genome.jp\dbget-bin\www_bget?map00260
Arginine and proline metabolism	ko00330	31 out of 2790 1.11111111111111%	484 out of 33408 1.44875478927203%	0.954071	1	Cluster-6992.25934;Cluster-6992.34248;Cluster-6992.42996;Cluster-6992.78696;Cluster-6992.63063;Cluster-6992.50476;Cluster-6992.28885;Cluster-6992.33094;Cluster-6992.50848;Cluster-6992.56458;Cluster-6992.47674;Cluster-6992.64337;Cluster-6992.39383;Cluster-6992.38615;Cluster-6992.43236;Cluster-6992.52650;Cluster-6992.56562;Cluster-6992.61725;Cluster-6992.67427;Cluster-6992.69778;Cluster-6992.15279;…	K00128+K00128+K00128+K00128+K00286+K00294+K00472+K00472+K00472+K00472+K00797+K00797+K00811+K01426+K01426+K01426+K01426+K01426+K01426+K01583+K01583+K01611+K10536+K10536+K10536+K12251+K12657+K12657+K12657+K13427+K14454	https:\\www.genome.jp\dbget-bin\www_bget?map00330
Glycerophospholipid metabolism	ko00564	45 out of 2790 1.61290322580645%	681 out of 33408 2.03843390804598%	0.96194	1	Cluster-6992.45345;Cluster-6992.32728;Cluster-6992.28131;Cluster-6992.44017;Cluster-6992.51346;Cluster-6992.59962;Cluster-6992.34113;Cluster-6992.38686;Cluster-6992.43624;Cluster-6992.49210;Cluster-6992.53104;Cluster-6992.55438;Cluster-6992.63991;Cluster-6992.20140;Cluster-6992.37754;Cluster-6992.27785;Cluster-6992.32294;Cluster-6992.32295;Cluster-6992.76829;Cluster-6992.58887;Cluster-6992.60281;…	K00006+K00111+K00655+K00655+K00655+K00655+K00901+K00901+K00901+K00901+K00901+K00901+K00901+K00967+K00968+K00981+K01114+K01114+K01114+K01115+K01115+K01115+K01126+K01126+K01613+K01613+K05929+K05929+K06130+K06130+K13506+K13506+K13506+K13508+K13510+K13513+K13523+K14156+K14674+K15728+K15728+K16818+K18693+K18696+K22389	https:\\www.genome.jp\dbget-bin\www_bget?map00564
Autophagy - other	ko04136	14 out of 2790 0.50179211469534%	258 out of 33408 0.772270114942529%	0.971712	1	Cluster-6992.34925;Cluster-6992.56730;Cluster-6992.68163;Cluster-6992.52682;Cluster-6992.55435;Cluster-6992.52720;Cluster-6992.53079;Cluster-6992.61984;Cluster-6992.50447;Cluster-6992.46715;Cluster-6992.30761;Cluster-6992.44097;Cluster-6992.57224;Cluster-6992.58861	K00914+K04382+K04382+K07203+K07203+K07204+K07204+K08331+K08333+K08341+K08343+K17908+K19730+K19730	https:\\www.genome.jp\dbget-bin\www_bget?map04136
Alanine, aspartate and glutamate metabolism	ko00250	22 out of 2790 0.788530465949821%	379 out of 33408 1.13445881226054%	0.97584	1	Cluster-6992.28853;Cluster-6992.30915;Cluster-6992.45266;Cluster-6992.45267;Cluster-6992.67751;Cluster-6992.41762;Cluster-6992.56545;Cluster-6992.62539;Cluster-6992.50476;Cluster-6992.25330;Cluster-6992.57888;Cluster-6992.39383;Cluster-6992.49566;Cluster-6992.30378;Cluster-6992.44157;Cluster-6992.51068;Cluster-6992.56460;Cluster-6992.32142;Cluster-6992.21990;Cluster-6992.55688;Cluster-6992.42813;…	K00262+K00264+K00264+K00264+K00264+K00278+K00278+K00278+K00294+K00609+K00764+K00811+K00827+K01580+K01580+K01915+K01915+K01940+K01953+K01953+K01955+K14454	https:\\www.genome.jp\dbget-bin\www_bget?map00250
Glycosphingolipid biosynthesis - globo and isoglobo series	ko00603	3 out of 2790 0.10752688172043%	85 out of 33408 0.254430076628352%	0.976951	1	Cluster-6992.23116;Cluster-6992.65569;Cluster-6992.63692	K01988+K07407+K12373	https:\\www.genome.jp\dbget-bin\www_bget?map00603
RNA polymerase	ko03020	16 out of 2790 0.573476702508961%	299 out of 33408 0.894995210727969%	0.981862	1	Cluster-6992.44105;Cluster-6992.62182;Cluster-6992.44522;Cluster-6992.60743;Cluster-6992.2886;Cluster-6992.40693;Cluster-6992.45606;Cluster-6992.35585;Cluster-6992.35586;Cluster-6992.36796;Cluster-6992.41069;Cluster-6992.17982;Cluster-6992.57307;Cluster-6992.70047;Cluster-6992.31507;Cluster-6992.27439	K02999+K02999+K03002+K03002+K03004+K03006+K03006+K03010+K03010+K03012+K03016+K03018+K03018+K03021+K03023+K14721	https:\\www.genome.jp\dbget-bin\www_bget?map03020
Pyruvate metabolism	ko00620	42 out of 2790 1.50537634408602%	670 out of 33408 2.00550766283525%	0.982452	1	Cluster-6992.44406;Cluster-6992.43188;Cluster-6992.55110;Cluster-6992.41448;Cluster-6992.31202;Cluster-6992.41495;Cluster-6992.41500;Cluster-6992.45874;Cluster-6992.45875;Cluster-6992.66512;Cluster-6992.25934;Cluster-6992.34248;Cluster-6992.42996;Cluster-6992.78696;Cluster-6992.28152;Cluster-6992.55205;Cluster-6992.24262;Cluster-6992.30450;Cluster-6992.39046;Cluster-6992.77333;Cluster-6992.34731;…	K00016+K00026+K00026+K00028+K00029+K00029+K00029+K00029+K00029+K00102+K00128+K00128+K00128+K00128+K00161+K00161+K00382+K00382+K00382+K00626+K00627+K00873+K00873+K00873+K01069+K01512+K01595+K01595+K01595+K01595+K01610+K01649+K01649+K01759+K01759+K01962+K01962+K02160+K02160+K02160+K11262+K18881	https:\\www.genome.jp\dbget-bin\www_bget?map00620
Citrate cycle (TCA cycle)	ko00020	24 out of 2790 0.860215053763441%	418 out of 33408 1.25119731800766%	0.982994	1	Cluster-6992.43188;Cluster-6992.55110;Cluster-6992.41801;Cluster-6992.41996;Cluster-6992.48858;Cluster-6992.28152;Cluster-6992.55205;Cluster-6992.26883;Cluster-6992.37206;Cluster-6992.50984;Cluster-6992.57911;Cluster-6992.24262;Cluster-6992.30450;Cluster-6992.39046;Cluster-6992.34731;Cluster-6992.21275;Cluster-6992.42052;Cluster-6992.47621;Cluster-6992.47625;Cluster-6992.47626;Cluster-6992.46527;…	K00026+K00026+K00031+K00031+K00031+K00161+K00161+K00164+K00164+K00235+K00235+K00382+K00382+K00382+K00627+K00658+K01610+K01647+K01647+K01647+K01648+K01648+K01681+K01900	https:\\www.genome.jp\dbget-bin\www_bget?map00020
Glycosylphosphatidylinositol (GPI)-anchor biosynthesis	ko00563	11 out of 2790 0.39426523297491%	225 out of 33408 0.673491379310345%	0.983586	1	Cluster-6992.32041;Cluster-6992.41523;Cluster-6992.42040;Cluster-6992.49565;Cluster-6992.60125;Cluster-6992.18537;Cluster-6992.60270;Cluster-6992.30631;Cluster-6992.13956;Cluster-6992.76098;Cluster-6992.21548	K03860+K03860+K03860+K03860+K03860+K05283+K05283+K05284+K05284+K05288+K05310	https:\\www.genome.jp\dbget-bin\www_bget?map00563
Arginine biosynthesis	ko00220	12 out of 2790 0.43010752688172%	242 out of 33408 0.724377394636015%	0.984596	1	Cluster-6992.36317;Cluster-6992.28853;Cluster-6992.39383;Cluster-6992.13010;Cluster-6992.22043;Cluster-6992.39851;Cluster-6992.51068;Cluster-6992.56460;Cluster-6992.32142;Cluster-6992.27547;Cluster-6992.41590;Cluster-6992.59961	K00145+K00262+K00811+K00818+K01427+K01438+K01915+K01915+K01940+K13427+K14454+K14682	https:\\www.genome.jp\dbget-bin\www_bget?map00220
Purine metabolism	ko00230	47 out of 2790 1.68458781362007%	744 out of 33408 2.22701149425287%	0.984776	1	Cluster-6992.48791;Cluster-6992.49245;Cluster-6992.56412;Cluster-6992.56480;Cluster-6992.59175;Cluster-6992.80756;Cluster-6992.57733;Cluster-6992.57888;Cluster-15995.0;Cluster-6992.33964;Cluster-6992.46520;Cluster-6992.65291;Cluster-6992.34273;Cluster-6992.50168;Cluster-6992.69055;Cluster-6992.11401;Cluster-6992.42013;Cluster-6992.49261;Cluster-6992.25039;Cluster-6992.62231;Cluster-6992.12078;Clu…	K00106+K00602+K00759+K00759+K00759+K00759+K00760+K00764+K00860+K00873+K00873+K00873+K00939+K00939+K00939+K00939+K00940+K00940+K00942+K00951+K00951+K01081+K01081+K01081+K01427+K01488+K01490+K01490+K01510+K01513+K01513+K01513+K01513+K01522+K01835+K01835+K01835+K01952+K06928+K06966+K10807+K13811+K13811+K14641+K14641+K14641+K14641	https:\\www.genome.jp\dbget-bin\www_bget?map00230
Synthesis and degradation of ketone bodies	ko00072	1 out of 2790 0.03584229390681%	48 out of 33408 0.14367816091954%	0.984839	1	Cluster-6992.77333	K00626	https:\\www.genome.jp\dbget-bin\www_bget?map00072
Tryptophan metabolism	ko00380	27 out of 2790 0.967741935483871%	469 out of 33408 1.40385536398467%	0.986963	1	Cluster-6992.25934;Cluster-6992.34248;Cluster-6992.42996;Cluster-6992.78696;Cluster-6992.24262;Cluster-6992.30450;Cluster-6992.39046;Cluster-6992.77333;Cluster-6992.21275;Cluster-6992.38615;Cluster-6992.43236;Cluster-6992.52650;Cluster-6992.56562;Cluster-6992.61725;Cluster-6992.67427;Cluster-6992.23733;Cluster-6992.29971;Cluster-6992.39837;Cluster-28058.0;Cluster-6992.38648;Cluster-6992.40777;Clu…	K00128+K00128+K00128+K00128+K00382+K00382+K00382+K00626+K00658+K01426+K01426+K01426+K01426+K01426+K01426+K01593+K01593+K01593+K01593+K03781+K03782+K07408+K07408+K07408+K11816+K11816+K22450	https:\\www.genome.jp\dbget-bin\www_bget?map00380
Glycolysis / Gluconeogenesis	ko00010	57 out of 2790 2.04301075268817%	897 out of 33408 2.68498563218391%	0.990017	1	Cluster-6992.29512;Cluster-6992.29513;Cluster-6992.44406;Cluster-6992.28076;Cluster-6992.49701;Cluster-6992.1555;Cluster-6992.25934;Cluster-6992.34248;Cluster-6992.42996;Cluster-6992.78696;Cluster-6992.30867;Cluster-6992.34668;Cluster-6992.59050;Cluster-6992.28152;Cluster-6992.55205;Cluster-6992.24262;Cluster-6992.30450;Cluster-6992.39046;Cluster-6992.34731;Cluster-6992.23763;Cluster-6992.25509;C…	K00001+K00001+K00016+K00121+K00121+K00121+K00128+K00128+K00128+K00128+K00129+K00134+K00134+K00161+K00161+K00382+K00382+K00382+K00627+K00844+K00844+K00844+K00850+K00873+K00873+K00873+K00895+K00895+K00927+K00927+K00927+K01568+K01568+K01568+K01568+K01610+K01623+K01689+K01689+K01689+K01785+K01792+K01792+K01803+K01810+K01834+K01835+K01835+K01835+K03103+K03103+K03103+K13953+K15633+K15633+K18857+K18857	https:\\www.genome.jp\dbget-bin\www_bget?map00010
Histidine metabolism	ko00340	12 out of 2790 0.43010752688172%	261 out of 33408 0.78125%	0.99358	1	Cluster-6992.60077;Cluster-6992.25934;Cluster-6992.34248;Cluster-6992.42996;Cluster-6992.78696;Cluster-6992.30867;Cluster-6992.60878;Cluster-6992.43874;Cluster-6992.44085;Cluster-6992.29299;Cluster-6992.42706;Cluster-6992.80074	K00013+K00128+K00128+K00128+K00128+K00129+K00765+K01590+K01590+K01693+K14152+K14152	https:\\www.genome.jp\dbget-bin\www_bget?map00340
Limonene and pinene degradation	ko00903	4 out of 2790 0.14336917562724%	125 out of 33408 0.374161877394636%	0.994216	1	Cluster-6992.25934;Cluster-6992.34248;Cluster-6992.42996;Cluster-6992.78696	K00128+K00128+K00128+K00128	https:\\www.genome.jp\dbget-bin\www_bget?map00903
Lysine degradation	ko00310	19 out of 2790 0.681003584229391%	381 out of 33408 1.14044540229885%	0.995912	1	Cluster-6992.25934;Cluster-6992.34248;Cluster-6992.42996;Cluster-6992.78696;Cluster-6992.62302;Cluster-6992.24262;Cluster-6992.30450;Cluster-6992.39046;Cluster-6992.77333;Cluster-6992.21275;Cluster-6992.26910;Cluster-6992.41332;Cluster-6992.41333;Cluster-6992.58643;Cluster-6992.64327;Cluster-6992.60351;Cluster-6992.52541;Cluster-6992.32093;Cluster-6992.58737	K00128+K00128+K00128+K00128+K00306+K00382+K00382+K00382+K00626+K00658+K11420+K11420+K11420+K11420+K11420+K11422+K11423+K11426+K14157	https:\\www.genome.jp\dbget-bin\www_bget?map00310
Ascorbate and aldarate metabolism	ko00053	20 out of 2790 0.716845878136201%	412 out of 33408 1.23323754789272%	0.997884	1	Cluster-6992.37093;Cluster-6992.37096;Cluster-6992.25934;Cluster-6992.34248;Cluster-6992.42996;Cluster-6992.78696;Cluster-6992.34176;Cluster-6992.44748;Cluster-6992.51867;Cluster-6992.67015;Cluster-6992.15879;Cluster-6992.55706;Cluster-6992.49255;Cluster-6992.74276;Cluster-6992.40524;Cluster-6992.25027;Cluster-6992.32691;Cluster-6992.33782;Cluster-6992.36839;Cluster-6992.43026	K00012+K00012+K00128+K00128+K00128+K00128+K00434+K00434+K00434+K00434+K00434+K08232+K10046+K12447+K14190+K16190+K16190+K16190+K21888+K21888	https:\\www.genome.jp\dbget-bin\www_bget?map00053
N-Glycan biosynthesis	ko00510	14 out of 2790 0.50179211469534%	317 out of 33408 0.948874521072797%	0.997927	1	Cluster-6992.44580;Cluster-6992.62138;Cluster-6992.33519;Cluster-6992.35857;Cluster-6992.42697;Cluster-6992.46499;Cluster-6992.50657;Cluster-6992.52003;Cluster-6992.36883;Cluster-6992.49090;Cluster-6992.36740;Cluster-6992.4754;Cluster-6992.70789;Cluster-6992.32982	K01231+K03843+K03844+K03844+K03845+K05546+K05546+K05546+K07151+K07151+K07252+K07441+K07441+K12668	https:\\www.genome.jp\dbget-bin\www_bget?map00510
Metabolic pathways	ko01100	1150 out of 2790 41.2186379928315%	14636 out of 33408 43.8098659003831%	0.998176	1	Cluster-6992.29512;Cluster-6992.29513;Cluster-6992.37093;Cluster-6992.37096;Cluster-6992.60077;Cluster-6992.44406;Cluster-6992.39058;Cluster-6992.39059;Cluster-6992.51700;Cluster-6992.59071;Cluster-6992.67165;Cluster-6992.55504;Cluster-6992.43188;Cluster-6992.55110;Cluster-6992.41448;Cluster-6992.31202;Cluster-6992.41495;Cluster-6992.41500;Cluster-6992.45874;Cluster-6992.45875;Cluster-6992.41801;…	K00001+K00001+K00012+K00012+K00013+K00016+K00020+K00020+K00020+K00020+K00020+K00021+K00026+K00026+K00028+K00029+K00029+K00029+K00029+K00029+K00031+K00031+K00031+K00033+K00033+K00036+K00053+K00058+K00058+K00059+K00059+K00078+K00079+K00083+K00102+K00106+K00108+K00108+K00108+K00108+K00109+K00109+K00121+K00121+K00121+K00122+K00122+K00122+K00122+K00128+K00128+K00128+K00128+K00129+K00130+K00134+K00134+…	https:\\www.genome.jp\dbget-bin\www_bget?map01100
Various types of N-glycan biosynthesis	ko00513	14 out of 2790 0.50179211469534%	323 out of 33408 0.966834291187739%	0.998451	1	Cluster-6992.44580;Cluster-6992.50855;Cluster-6992.51951;Cluster-6992.62138;Cluster-6992.33519;Cluster-6992.35857;Cluster-6992.42697;Cluster-6992.25632;Cluster-6992.36883;Cluster-6992.49090;Cluster-6992.4754;Cluster-6992.70789;Cluster-6992.63692;Cluster-6992.32982	K01231+K03714+K03714+K03843+K03844+K03844+K03845+K05531+K07151+K07151+K07441+K07441+K12373+K12668	https:\\www.genome.jp\dbget-bin\www_bget?map00513
Fructose and mannose metabolism	ko00051	22 out of 2790 0.788530465949821%	457 out of 33408 1.36793582375479%	0.99883	1	Cluster-6992.23763;Cluster-6992.25509;Cluster-6992.47021;Cluster-6992.34858;Cluster-6992.34864;Cluster-6992.66212;Cluster-6992.59889;Cluster-6992.36142;Cluster-6992.53383;Cluster-6992.27936;Cluster-6992.46369;Cluster-6992.52835;Cluster-6992.68699;Cluster-6992.51055;Cluster-6992.53413;Cluster-6992.63472;Cluster-6992.53898;Cluster-6992.32751;Cluster-6992.76343;Cluster-6992.52318;Cluster-6992.53778;…	K00844+K00844+K00844+K00847+K00847+K00847+K00850+K00895+K00895+K00966+K00966+K00966+K01103+K01623+K01711+K01711+K01803+K01805+K01805+K01809+K19355+K19355	https:\\www.genome.jp\dbget-bin\www_bget?map00051
Butanoate metabolism	ko00650	7 out of 2790 0.25089605734767%	211 out of 33408 0.631585249042146%	0.999076	1	Cluster-6992.4022;Cluster-6992.49479;Cluster-6992.77333;Cluster-6992.30378;Cluster-6992.44157;Cluster-6992.56108;Cluster-6992.49423	K00109+K00109+K00626+K01580+K01580+K01652+K01653	https:\\www.genome.jp\dbget-bin\www_bget?map00650
Aminoacyl-tRNA biosynthesis	ko00970	31 out of 2790 1.11111111111111%	602 out of 33408 1.80196360153257%	0.999118	1	Cluster-6992.52787;Cluster-6992.54754;Cluster-6992.28094;Cluster-6992.32010;Cluster-6992.32685;Cluster-6992.34216;Cluster-6992.44523;Cluster-6992.55139;Cluster-6992.57108;Cluster-6992.46541;Cluster-6992.47297;Cluster-6992.57664;Cluster-6992.67304;Cluster-6992.70337;Cluster-6992.31376;Cluster-6992.38896;Cluster-6992.27947;Cluster-6992.44173;Cluster-6992.80046;Cluster-6992.50163;Cluster-6992.48107;…	K01866+K01867+K01870+K01870+K01870+K01870+K01870+K01870+K01870+K01872+K01872+K01874+K01875+K01875+K01876+K01880+K01881+K01883+K01883+K01886+K01892+K01892+K01892+K01892+K02433+K02433+K02433+K02433+K02433+K02433+K14164	https:\\www.genome.jp\dbget-bin\www_bget?map00970
Pentose phosphate pathway	ko00030	15 out of 2790 0.537634408602151%	366 out of 33408 1.09554597701149%	0.999583	1	Cluster-6992.33658;Cluster-6992.37564;Cluster-6992.35014;Cluster-6992.40987;Cluster-6992.59889;Cluster-6992.62845;Cluster-6992.50521;Cluster-6992.36142;Cluster-6992.53383;Cluster-6992.53869;Cluster-6992.51055;Cluster-6992.59213;Cluster-6992.43317;Cluster-6992.49439;Cluster-6992.69779	K00033+K00033+K00036+K00616+K00850+K00851+K00852+K00895+K00895+K01057+K01623+K01810+K01835+K01835+K01835	https:\\www.genome.jp\dbget-bin\www_bget?map00030
Carbon metabolism	ko01200	104 out of 2790 3.72759856630824%	1665 out of 33408 4.98383620689655%	0.9996	1	Cluster-6992.43188;Cluster-6992.55110;Cluster-6992.41448;Cluster-6992.31202;Cluster-6992.41495;Cluster-6992.41500;Cluster-6992.45874;Cluster-6992.45875;Cluster-6992.41801;Cluster-6992.41996;Cluster-6992.48858;Cluster-6992.33658;Cluster-6992.37564;Cluster-6992.35014;Cluster-6992.52302;Cluster-6992.52304;Cluster-6992.28076;Cluster-6992.49701;Cluster-6992.1555;Cluster-6992.28795;Cluster-6992.46347;C…	K00026+K00026+K00028+K00029+K00029+K00029+K00029+K00029+K00031+K00031+K00031+K00033+K00033+K00036+K00058+K00058+K00121+K00121+K00121+K00122+K00122+K00122+K00122+K00134+K00134+K00140+K00140+K00140+K00161+K00161+K00164+K00164+K00232+K00232+K00235+K00235+K00297+K00382+K00382+K00382+K00600+K00600+K00600+K00600+K00600+K00616+K00626+K00627+K00640+K00640+K00640+K00658+K00844+K00844+K00844+K00850+K00851+…	https:\\www.genome.jp\dbget-bin\www_bget?map01200
Glyoxylate and dicarboxylate metabolism	ko00630	32 out of 2790 1.14695340501792%	639 out of 33408 1.91271551724138%	0.999627	1	Cluster-6992.43188;Cluster-6992.55110;Cluster-6992.28795;Cluster-6992.46347;Cluster-6992.46350;Cluster-6992.46363;Cluster-6992.24262;Cluster-6992.30450;Cluster-6992.39046;Cluster-6992.21998;Cluster-6992.31904;Cluster-6992.39177;Cluster-6992.41164;Cluster-6992.43393;Cluster-6992.77333;Cluster-6992.20117;Cluster-6992.44762;Cluster-6992.49866;Cluster-6992.49867;Cluster-6992.47621;Cluster-6992.47625;…	K00026+K00026+K00122+K00122+K00122+K00122+K00382+K00382+K00382+K00600+K00600+K00600+K00600+K00600+K00626+K01601+K01637+K01637+K01637+K01647+K01647+K01647+K01681+K01915+K01915+K02437+K03781+K11517+K11517+K22133+K22133+K22133	https:\\www.genome.jp\dbget-bin\www_bget?map00630
Oxidative phosphorylation	ko00190	33 out of 2790 1.18279569892473%	782 out of 33408 2.34075670498084%	0.999999	1	Cluster-6992.50984;Cluster-6992.57911;Cluster-6992.36834;Cluster-6992.53092;Cluster-6992.27158;Cluster-6992.40672;Cluster-6992.63131;Cluster-6992.49553;Cluster-6992.49607;Cluster-6992.61361;Cluster-6992.44167;Cluster-6992.47426;Cluster-6992.48787;Cluster-6992.48797;Cluster-6992.52278;Cluster-6992.59866;Cluster-6992.38203;Cluster-6992.35777;Cluster-6992.45588;Cluster-6992.47600;Cluster-6992.36411;…	K00235+K00235+K00413+K00413+K00416+K00416+K00416+K01507+K01507+K01507+K01535+K01535+K01535+K01535+K01535+K01535+K02113+K02144+K02145+K02145+K02147+K02150+K02152+K02154+K02154+K02260+K03884+K03884+K03940+K03945+K03946+K03965+K11352	https:\\www.genome.jp\dbget-bin\www_bget?map00190
Ribosome	ko03010	72 out of 2790 2.58064516129032%	1494 out of 33408 4.47198275862069%	1	1	Cluster-6992.68949;Cluster-6992.81514;Cluster-6992.36370;Cluster-6992.64770;Cluster-516.0;Cluster-6992.41071;Cluster-6992.33002;Cluster-6992.48222;Cluster-6992.49278;Cluster-6992.46217;Cluster-6992.44289;Cluster-6992.39072;Cluster-6992.49505;Cluster-6992.63248;Cluster-6992.64153;Cluster-6992.49537;Cluster-6992.57247;Cluster-6992.28977;Cluster-6992.42129;Cluster-6992.40446;Cluster-6992.45019;Clust…	K02865+K02865+K02866+K02867+K02870+K02873+K02875+K02876+K02877+K02880+K02882+K02885+K02889+K02890+K02890+K02894+K02894+K02895+K02896+K02897+K02898+K02900+K02901+K02903+K02904+K02905+K02907+K02908+K02915+K02917+K02920+K02921+K02921+K02921+K02927+K02929+K02930+K02934+K02934+K02935+K02935+K02936+K02936+K02936+K02938+K02939+K02940+K02941+K02942+K02943+K02943+K02945+K02945+K02947+K02947+K02952+K02955+…	https:\\www.genome.jp\dbget-bin\www_bget?map03010

## Sheet: RD vs DR
Table S5 KEGG analysis of metabolites between groups. KEGG enrichment of 6 groups are shown, each table represents one group.
Kegg_pathway	ko_id	Cluter_frequency	Genome_frequency	P-value	Corrected_P-value	GeneID	KEGG Orthology	hyperlink
Plant hormone signal transduction	ko04075	244 out of 3789 6.43969385062022%	1453 out of 33408 4.34925766283525%	1.05105e-10	1.45045e-08	Cluster-6992.19805;Cluster-6992.6882;Cluster-6992.705;Cluster-6992.32765;Cluster-6992.32766;Cluster-6992.33867;Cluster-6992.36768;Cluster-6992.42338;Cluster-6992.47676;Cluster-6992.49028;Cluster-6992.49453;Cluster-6992.50749;Cluster-6992.51166;Cluster-6992.52425;Cluster-6992.52754;Cluster-6992.55751;Cluster-6992.58231;Cluster-6992.65620;Cluster-6992.22347;Cluster-6992.22348;Cluster-6992.27577;Clu…	K12126+K12126+K12126+K13413+K13413+K13413+K13413+K13413+K13413+K13413+K13413+K13413+K13413+K13413+K13413+K13413+K13413+K13413+K13415+K13415+K13415+K13415+K13415+K13415+K13415+K13415+K13415+K13415+K13415+K13415+K13415+K13415+K13415+K13415+K13415+K13415+K13415+K13415+K13415+K13415+K13415+K13415+K13415+K13415+K13415+K13415+K13415+K13416+K13416+K13416+K13416+K13416+K13416+K13416+K13416+K13416+K13416+…	https:\\www.genome.jp\dbget-bin\www_bget?map04075
Isoflavonoid biosynthesis	ko00943	39 out of 3789 1.02929532858274%	133 out of 33408 0.398108237547893%	1.44742e-08	1.99744e-06	Cluster-6992.19341;Cluster-6992.21349;Cluster-6992.31967;Cluster-6992.35232;Cluster-6992.35233;Cluster-6992.41328;Cluster-6992.45301;Cluster-6992.45302;Cluster-6992.55276;Cluster-6992.78321;Cluster-6992.19575;Cluster-6992.20205;Cluster-6992.20608;Cluster-6992.24239;Cluster-6992.24950;Cluster-6992.33412;Cluster-6992.33413;Cluster-6992.39100;Cluster-6992.39632;Cluster-6992.40454;Cluster-6992.40455;…	K13258+K13258+K13258+K13258+K13258+K13258+K13258+K13258+K13258+K13258+K13260+K13260+K13260+K13260+K13260+K13260+K13260+K13260+K13260+K13260+K13260+K13260+K13260+K13260+K13260+K13260+K13261+K13263+K13263+K13264+K13264+K13264+K13264+K13264+K13264+K13266+K13266+K13266+K13266	https:\\www.genome.jp\dbget-bin\www_bget?map00943
Biosynthesis of secondary metabolites	ko01110	941 out of 3789 24.8350488255476%	7219 out of 33408 21.608596743295%	2.42171e-07	3.34196e-05	Cluster-6992.29513;Cluster-6992.78406;Cluster-6992.50024;Cluster-6992.45345;Cluster-6992.35146;Cluster-6992.44406;Cluster-6992.55504;Cluster-6992.29734;Cluster-6992.65119;Cluster-6992.17253;Cluster-6992.43188;Cluster-6992.55110;Cluster-6992.3837;Cluster-6992.47291;Cluster-6992.48624;Cluster-6992.50686;Cluster-6992.10143;Cluster-6992.24479;Cluster-6992.33658;Cluster-6992.37563;Cluster-6992.37566;C…	K00001+K00001+K00002+K00006+K00015+K00016+K00021+K00025+K00025+K00025+K00026+K00026+K00030+K00031+K00031+K00031+K00031+K00033+K00033+K00033+K00033+K00036+K00053+K00053+K00053+K00058+K00059+K00059+K00059+K00059+K00083+K00083+K00083+K00083+K00083+K00088+K00121+K00121+K00128+K00128+K00128+K00128+K00128+K00129+K00133+K00133+K00134+K00134+K00134+K00145+K00161+K00161+K00161+K00162+K00162+K00162+K00166+…	https:\\www.genome.jp\dbget-bin\www_bget?map01110
Flavonoid biosynthesis	ko00941	53 out of 3789 1.39878595935603%	229 out of 33408 0.685464559386973%	3.01508e-07	4.16082e-05	Cluster-6992.55032;Cluster-6992.22776;Cluster-6992.21692;Cluster-6992.26696;Cluster-6992.28291;Cluster-6992.32401;Cluster-6992.36881;Cluster-6992.36886;Cluster-6992.39999;Cluster-6992.40000;Cluster-6992.56315;Cluster-6992.56410;Cluster-6992.65359;Cluster-6992.29495;Cluster-6992.42289;Cluster-6992.56208;Cluster-6992.26492;Cluster-6992.42941;Cluster-6992.42986;Cluster-6992.42987;Cluster-6992.48560;…	K00475+K00487+K00588+K00588+K00588+K00588+K00588+K00588+K00588+K00588+K00588+K00588+K00588+K00660+K00660+K00660+K01859+K01859+K01859+K01859+K01859+K01859+K05277+K05277+K05278+K05278+K05278+K05278+K05278+K05278+K05280+K05280+K05280+K08695+K09754+K13065+K13065+K13065+K13065+K13065+K13065+K13065+K13065+K13065+K13065+K13065+K13081+K13082+K13083+K13083+K13083+K13083+K13083	https:\\www.genome.jp\dbget-bin\www_bget?map00941
Phenylpropanoid biosynthesis	ko00940	117 out of 3789 3.08788598574822%	663 out of 33408 1.98455459770115%	8.0001e-07	0.000110401	Cluster-6992.21129;Cluster-6992.33626;Cluster-6992.50766;Cluster-6992.55654;Cluster-6992.64244;Cluster-6992.20061;Cluster-6992.24171;Cluster-6992.25782;Cluster-6992.28804;Cluster-6992.31593;Cluster-6992.42343;Cluster-6992.42914;Cluster-6992.44969;Cluster-6992.44970;Cluster-6992.4566;Cluster-6992.45722;Cluster-6992.46227;Cluster-6992.46385;Cluster-6992.46692;Cluster-6992.46695;Cluster-6992.51254;C…	K00083+K00083+K00083+K00083+K00083+K00430+K00430+K00430+K00430+K00430+K00430+K00430+K00430+K00430+K00430+K00430+K00430+K00430+K00430+K00430+K00430+K00430+K00430+K00430+K00430+K00430+K00430+K00430+K00430+K00430+K00430+K00430+K00430+K00430+K00487+K00588+K00588+K00588+K00588+K00588+K00588+K00588+K00588+K00588+K00588+K00588+K01188+K01188+K01188+K01188+K01188+K01188+K01188+K01188+K01904+K01904+K01904+…	https:\\www.genome.jp\dbget-bin\www_bget?map00940
Stilbenoid, diarylheptanoid and gingerol biosynthesis	ko00945	26 out of 3789 0.686196885721826%	96 out of 33408 0.28735632183908%	1.69861e-05	0.00234408	Cluster-6992.22776;Cluster-6992.21692;Cluster-6992.26696;Cluster-6992.28291;Cluster-6992.32401;Cluster-6992.36881;Cluster-6992.36886;Cluster-6992.39999;Cluster-6992.40000;Cluster-6992.56315;Cluster-6992.56410;Cluster-6992.65359;Cluster-6992.53021;Cluster-6992.18978;Cluster-6992.20354;Cluster-6992.24711;Cluster-6992.34425;Cluster-6992.39753;Cluster-6992.40893;Cluster-6992.45597;Cluster-6992.68688;…	K00487+K00588+K00588+K00588+K00588+K00588+K00588+K00588+K00588+K00588+K00588+K00588+K09754+K13065+K13065+K13065+K13065+K13065+K13065+K13065+K13065+K13065+K13065+K13065+K16040+K16040	https:\\www.genome.jp\dbget-bin\www_bget?map00945
MAPK signaling pathway - plant	ko04016	191 out of 3789 5.04090789126419%	1353 out of 33408 4.04992816091954%	0.000805939	0.11122	Cluster-6992.49263;Cluster-6992.50235;Cluster-6992.72204;Cluster-6992.23401;Cluster-6992.2880;Cluster-6992.33593;Cluster-6992.34623;Cluster-6992.41544;Cluster-6992.42316;Cluster-6992.44445;Cluster-6992.50838;Cluster-6992.16447;Cluster-6992.17559;Cluster-6992.38648;Cluster-6992.49380;Cluster-6992.49784;Cluster-6992.32765;Cluster-6992.32766;Cluster-6992.33867;Cluster-6992.36768;Cluster-6992.42338;C…	K00940+K00940+K00940+K02183+K02183+K02183+K02183+K02183+K02183+K02183+K02183+K02183+K02183+K03781+K03781+K03781+K13413+K13413+K13413+K13413+K13413+K13413+K13413+K13413+K13413+K13413+K13413+K13413+K13413+K13413+K13413+K13414+K13414+K13414+K13416+K13416+K13416+K13416+K13416+K13416+K13416+K13416+K13416+K13416+K13416+K13420+K13420+K13420+K13420+K13420+K13420+K13420+K13420+K13420+K13420+K13420+K13420+…	https:\\www.genome.jp\dbget-bin\www_bget?map04016
alpha-Linolenic acid metabolism	ko00592	41 out of 3789 1.0820797044075%	222 out of 33408 0.664511494252874%	0.00114618	0.158173	Cluster-6992.38089;Cluster-6992.44347;Cluster-6992.58795;Cluster-6992.60010;Cluster-6992.39970;Cluster-6992.46728;Cluster-6992.51250;Cluster-6992.59577;Cluster-6992.64937;Cluster-5926.0;Cluster-6992.16479;Cluster-6992.78010;Cluster-6992.46103;Cluster-6992.48347;Cluster-6992.48348;Cluster-6992.58399;Cluster-6992.22383;Cluster-6992.49369;Cluster-6992.49502;Cluster-6992.49826;Cluster-6992.58092;Clus…	K00224+K00224+K00224+K00224+K00232+K00232+K00232+K00232+K00232+K00454+K00454+K01047+K01723+K01723+K01723+K01723+K07513+K07513+K07513+K07513+K07513+K08241+K08241+K10525+K10526+K10526+K10527+K10527+K10527+K10527+K10527+K10528+K10529+K14674+K16818+K16818+K16818+K16818+K16818+K18857+K22389	https:\\www.genome.jp\dbget-bin\www_bget?map00592
Plant-pathogen interaction	ko04626	336 out of 3789 8.86777513855899%	2540 out of 33408 7.602969348659%	0.00121982	0.168336	Cluster-6992.42314;Cluster-6992.23401;Cluster-6992.2880;Cluster-6992.33593;Cluster-6992.34623;Cluster-6992.41544;Cluster-6992.42316;Cluster-6992.44445;Cluster-6992.50838;Cluster-6992.16447;Cluster-6992.17559;Cluster-6992.54676;Cluster-6992.26293;Cluster-6992.62883;Cluster-6992.18640;Cluster-6992.26047;Cluster-6992.27126;Cluster-6992.30719;Cluster-6992.33963;Cluster-6992.36087;Cluster-6992.44843;C…	K00864+K02183+K02183+K02183+K02183+K02183+K02183+K02183+K02183+K02183+K02183+K02358+K04079+K04079+K05391+K05391+K05391+K05391+K05391+K05391+K05391+K05391+K09487+K09487+K09487+K13412+K13412+K13412+K13412+K13412+K13412+K13412+K13412+K13412+K13412+K13412+K13412+K13412+K13412+K13412+K13412+K13412+K13412+K13412+K13413+K13413+K13413+K13413+K13413+K13413+K13413+K13413+K13413+K13413+K13413+K13413+K13413+…	https:\\www.genome.jp\dbget-bin\www_bget?map04626
Flavone and flavonol biosynthesis	ko00944	14 out of 3789 0.369490630773291%	55 out of 33408 0.16463122605364%	0.00272243	0.375696	Cluster-6992.23246;Cluster-6992.38430;Cluster-6992.46658;Cluster-6992.29083;Cluster-6992.41531;Cluster-6992.74101;Cluster-6992.14671;Cluster-6992.17071;Cluster-6992.30745;Cluster-6992.31992;Cluster-6992.47470;Cluster-6992.52084;Cluster-6992.61901;Cluster-6992.75342	K05280+K05280+K05280+K13083+K13083+K13083+K13083+K13083+K13264+K13264+K13264+K13264+K13264+K13264	https:\\www.genome.jp\dbget-bin\www_bget?map00944
Starch and sucrose metabolism	ko00500	182 out of 3789 4.80337820005278%	1327 out of 33408 3.97210249042146%	0.00372305	0.513781	Cluster-6992.28754;Cluster-6992.48527;Cluster-6992.48528;Cluster-6992.48532;Cluster-6992.49433;Cluster-6992.49436;Cluster-6992.49474;Cluster-6992.49476;Cluster-6992.55856;Cluster-6992.17001;Cluster-6992.41084;Cluster-6992.47459;Cluster-6992.47464;Cluster-6992.47467;Cluster-6992.47468;Cluster-6992.22144;Cluster-6992.26950;Cluster-6992.42293;Cluster-6992.42294;Cluster-6992.47320;Cluster-6992.24200;…	K00688+K00688+K00688+K00688+K00688+K00688+K00688+K00688+K00688+K00688+K00695+K00695+K00695+K00695+K00695+K00696+K00696+K00696+K00696+K00696+K00700+K00700+K00700+K00700+K00700+K00700+K00700+K00700+K00700+K00700+K00700+K00700+K00700+K00703+K00703+K00705+K00705+K00705+K00844+K00844+K00844+K00844+K00847+K00847+K00847+K00847+K00847+K00847+K00847+K00963+K00975+K00975+K00975+K00975+K00975+K00975+K00975+…	https:\\www.genome.jp\dbget-bin\www_bget?map00500
Cysteine and methionine metabolism	ko00270	83 out of 3789 2.19055159672737%	551 out of 33408 1.64930555555556%	0.00443433	0.611938	Cluster-6992.44406;Cluster-6992.29734;Cluster-6992.65119;Cluster-6992.17253;Cluster-6992.43188;Cluster-6992.55110;Cluster-6992.52302;Cluster-6992.50928;Cluster-6992.54122;Cluster-15638.0;Cluster-6992.27176;Cluster-6992.27177;Cluster-6992.27178;Cluster-6992.44868;Cluster-6992.46893;Cluster-6992.46894;Cluster-6992.41295;Cluster-6992.41305;Cluster-6992.48679;Cluster-6992.48680;Cluster-6992.50062;Clu…	K00016+K00025+K00025+K00025+K00026+K00026+K00058+K00133+K00133+K00547+K00547+K00547+K00547+K00547+K00547+K00547+K00549+K00549+K00549+K00549+K00549+K00549+K00558+K00558+K00558+K00558+K00640+K00640+K00640+K00640+K00640+K00789+K00789+K00789+K00811+K00815+K00826+K00826+K00826+K00826+K00826+K00826+K00827+K00827+K00827+K00928+K01011+K01244+K01244+K01251+K01251+K01251+K01251+K01251+K01738+K01738+K01738+…	https:\\www.genome.jp\dbget-bin\www_bget?map00270
Nitrogen metabolism	ko00910	38 out of 3789 1.00290314067036%	218 out of 33408 0.652538314176245%	0.00473979	0.654091	Cluster-6992.30915;Cluster-6992.45264;Cluster-6992.45267;Cluster-6992.67751;Cluster-6992.43178;Cluster-6992.62203;Cluster-6992.34599;Cluster-6992.34600;Cluster-6992.34602;Cluster-6992.35174;Cluster-6992.36679;Cluster-6992.37386;Cluster-6992.40844;Cluster-6992.40859;Cluster-6992.40860;Cluster-6992.40871;Cluster-6992.40874;Cluster-6992.40875;Cluster-6992.41312;Cluster-6992.47307;Cluster-6992.47758;…	K00264+K00264+K00264+K00264+K00366+K00366+K01674+K01674+K01674+K01674+K01674+K01674+K01674+K01674+K01674+K01674+K01674+K01674+K01674+K01674+K01674+K01674+K01674+K01674+K01674+K01674+K01674+K01674+K01674+K01674+K01674+K01915+K01915+K01915+K01915+K01915+K01915+K10534	https:\\www.genome.jp\dbget-bin\www_bget?map00910
Tropane, piperidine and pyridine alkaloid biosynthesis	ko00960	31 out of 3789 0.818157825283716%	179 out of 33408 0.535799808429119%	0.0109221	1	Cluster-6992.28376;Cluster-6992.31747;Cluster-6992.35976;Cluster-6992.35977;Cluster-6992.35979;Cluster-6992.37323;Cluster-6992.39514;Cluster-6992.55456;Cluster-6992.16414;Cluster-6992.39383;Cluster-6992.8615;Cluster-6992.22572;Cluster-6992.25655;Cluster-6992.34773;Cluster-6992.34774;Cluster-6992.34782;Cluster-6992.34783;Cluster-6992.43235;Cluster-6992.48818;Cluster-6992.48819;Cluster-6992.48823;C…	K00276+K00276+K00276+K00276+K00276+K00276+K00276+K00276+K00276+K00811+K00815+K08081+K08081+K08081+K08081+K08081+K08081+K08081+K08081+K08081+K08081+K08081+K08081+K08081+K08081+K08081+K08081+K08081+K08081+K08081+K08081	https:\\www.genome.jp\dbget-bin\www_bget?map00960
Biosynthesis of various secondary metabolites - part 2	ko00998	5 out of 3789 0.13196093956189%	13 out of 33408 0.0389128352490421%	0.0109979	1	Cluster-6992.36412;Cluster-6992.55905;Cluster-6992.60729;Cluster-6992.85263;Cluster-6992.11356	K21568+K21568+K21568+K21568+K21568	https:\\www.genome.jp\dbget-bin\www_bget?map00998
Sesquiterpenoid and triterpenoid biosynthesis	ko00909	9 out of 3789 0.237529691211401%	36 out of 33408 0.107758620689655%	0.0167839	1	Cluster-6992.39611;Cluster-6992.47197;Cluster-6992.47198;Cluster-6992.20941;Cluster-6992.57574;Cluster-6992.59635;Cluster-6992.59756;Cluster-6992.61818;Cluster-6992.69821	K00511+K00801+K00801+K15803+K15803+K15803+K15803+K15803+K15803	https:\\www.genome.jp\dbget-bin\www_bget?map00909
Folate biosynthesis	ko00790	32 out of 3789 0.844550013196094%	195 out of 33408 0.583692528735632%	0.0206049	1	Cluster-6992.31023;Cluster-10300.0;Cluster-6992.32370;Cluster-6992.32371;Cluster-6992.57607;Cluster-6992.49316;Cluster-6992.25892;Cluster-6992.26320;Cluster-6992.27826;Cluster-6992.34030;Cluster-6992.35215;Cluster-6992.35216;Cluster-6992.35218;Cluster-6992.35222;Cluster-6992.37779;Cluster-6992.42010;Cluster-6992.42244;Cluster-6992.48516;Cluster-6992.48868;Cluster-6992.49188;Cluster-6992.56435;Clu…	K00079+K01633+K01930+K01930+K01930+K03639+K13950+K13950+K13950+K13950+K13950+K13950+K13950+K13950+K13950+K13950+K13950+K13950+K13950+K13950+K13950+K13998+K15376+K15376+K15376+K15631+K15631+K15631+K15631+K15631+K18482+K18482	https:\\www.genome.jp\dbget-bin\www_bget?map00790
Monoterpenoid biosynthesis	ko00902	16 out of 3789 0.422275006598047%	82 out of 33408 0.245450191570881%	0.0207941	1	Cluster-6992.31165;Cluster-6992.62913;Cluster-6992.66249;Cluster-6992.77039;Cluster-6992.53523;Cluster-6992.30576;Cluster-6992.33597;Cluster-6992.34096;Cluster-6992.40355;Cluster-6992.4374;Cluster-6992.44528;Cluster-6992.51598;Cluster-6992.57392;Cluster-6992.67795;Cluster-6992.43286;Cluster-6992.60783	K15095+K15095+K15095+K15095+K18108+K21374+K21374+K21374+K21374+K21374+K21374+K21374+K21374+K21374+K23810+K23810	https:\\www.genome.jp\dbget-bin\www_bget?map00902
Phosphatidylinositol signaling system	ko04070	70 out of 3789 1.84745315386646%	485 out of 33408 1.45174808429119%	0.0208344	1	Cluster-6992.30213;Cluster-6992.43848;Cluster-26443.0;Cluster-6992.34607;Cluster-6992.52013;Cluster-6992.34113;Cluster-6992.38686;Cluster-6992.49210;Cluster-6992.68687;Cluster-6992.74077;Cluster-6992.56107;Cluster-6992.60343;Cluster-6992.31079;Cluster-6992.33709;Cluster-6992.45592;Cluster-6992.45593;Cluster-6992.45594;Cluster-6992.45595;Cluster-6992.45596;Cluster-6992.54801;Cluster-6992.59973;Clu…	K00888+K00888+K00888+K00889+K00889+K00901+K00901+K00901+K00901+K00901+K00913+K00913+K00921+K00921+K00921+K00921+K00921+K00921+K00921+K00921+K00921+K01092+K01092+K01092+K01099+K01099+K01099+K01110+K02183+K02183+K02183+K02183+K02183+K02183+K02183+K02183+K02183+K02183+K03084+K03084+K03084+K05857+K05857+K05857+K05857+K05857+K05857+K05857+K05857+K05857+K05857+K10572+K10572+K10572+K13024+K13024+K13711+…	https:\\www.genome.jp\dbget-bin\www_bget?map04070
Zeatin biosynthesis	ko00908	22 out of 3789 0.580628134072315%	127 out of 33408 0.38014846743295%	0.0284172	1	Cluster-6992.49706;Cluster-6992.50246;Cluster-6992.53501;Cluster-6992.42820;Cluster-6992.64374;Cluster-6992.18516;Cluster-6992.19374;Cluster-6992.21522;Cluster-6992.27348;Cluster-6992.30125;Cluster-6992.31652;Cluster-6992.39647;Cluster-6992.52176;Cluster-6992.5473;Cluster-6992.60897;Cluster-6992.69113;Cluster-6992.69717;Cluster-6992.70862;Cluster-6992.70872;Cluster-6992.84127;Cluster-6992.14982;C…	K00279+K00279+K10717+K13495+K13495+K13496+K13496+K13496+K13496+K13496+K13496+K13496+K13496+K13496+K13496+K13496+K13496+K13496+K13496+K13496+K13496+K23452	https:\\www.genome.jp\dbget-bin\www_bget?map00908
Inositol phosphate metabolism	ko00562	70 out of 3789 1.84745315386646%	496 out of 33408 1.48467432950192%	0.0322431	1	Cluster-6992.35153;Cluster-6992.65832;Cluster-6992.52135;Cluster-6992.30213;Cluster-6992.43848;Cluster-26443.0;Cluster-6992.34607;Cluster-6992.52013;Cluster-6992.56107;Cluster-6992.60343;Cluster-6992.31079;Cluster-6992.33709;Cluster-6992.45592;Cluster-6992.45593;Cluster-6992.45594;Cluster-6992.45595;Cluster-6992.45596;Cluster-6992.54801;Cluster-6992.59973;Cluster-6992.52207;Cluster-6992.54217;Clu…	K00140+K00140+K00469+K00888+K00888+K00888+K00889+K00889+K00913+K00913+K00921+K00921+K00921+K00921+K00921+K00921+K00921+K00921+K00921+K01092+K01092+K01092+K01099+K01099+K01099+K01110+K01114+K01114+K01114+K01114+K01114+K01114+K01803+K01803+K01803+K01803+K01858+K01858+K03084+K03084+K03084+K03103+K03103+K05857+K05857+K05857+K05857+K05857+K05857+K05857+K05857+K05857+K05857+K10572+K10572+K10572+K13711+…	https:\\www.genome.jp\dbget-bin\www_bget?map00562
Anthocyanin biosynthesis	ko00942	7 out of 3789 0.184745315386646%	29 out of 33408 0.0868055555555556%	0.039683	1	Cluster-6992.35668;Cluster-6992.20404;Cluster-6992.28517;Cluster-6992.39652;Cluster-6992.39653;Cluster-6992.40448;Cluster-6992.62752	K12930+K12938+K12938+K12938+K12938+K12938+K12938	https:\\www.genome.jp\dbget-bin\www_bget?map00942
Isoquinoline alkaloid biosynthesis	ko00950	28 out of 3789 0.738981261546582%	177 out of 33408 0.529813218390805%	0.0435041	1	Cluster-6992.28376;Cluster-6992.31747;Cluster-6992.35976;Cluster-6992.35977;Cluster-6992.35979;Cluster-6992.37323;Cluster-6992.39514;Cluster-6992.55456;Cluster-6992.16414;Cluster-6992.37263;Cluster-6992.39227;Cluster-6992.39228;Cluster-6992.45867;Cluster-6992.52149;Cluster-6992.20964;Cluster-6992.39383;Cluster-6992.8615;Cluster-6992.22668;Cluster-6992.23733;Cluster-6992.29971;Cluster-6992.39837;C…	K00276+K00276+K00276+K00276+K00276+K00276+K00276+K00276+K00276+K00422+K00422+K00422+K00422+K00422+K00505+K00811+K00815+K01593+K01593+K01593+K01593+K14975+K14975+K14975+K14975+K14975+K14975+K21693	https:\\www.genome.jp\dbget-bin\www_bget?map00950
Arachidonic acid metabolism	ko00590	26 out of 3789 0.686196885721826%	167 out of 33408 0.499880268199234%	0.0589227	1	Cluster-6992.31023;Cluster-6992.42073;Cluster-6992.78010;Cluster-6992.77913;Cluster-6992.53589;Cluster-6992.517;Cluster-6992.23780;Cluster-6992.29098;Cluster-6992.29873;Cluster-6992.32451;Cluster-6992.43095;Cluster-6992.4524;Cluster-6992.51315;Cluster-6992.53441;Cluster-6992.57275;Cluster-6992.69305;Cluster-6992.70777;Cluster-6992.68995;Cluster-6992.85533;Cluster-6992.59228;Cluster-6992.80587;Clu…	K00079+K00432+K01047+K01832+K05309+K07418+K08726+K08726+K08726+K08726+K08726+K08726+K08726+K08726+K08726+K08726+K08726+K14674+K15717+K15730+K15730+K18592+K18592+K18592+K18592+K18592	https:\\www.genome.jp\dbget-bin\www_bget?map00590
Fatty acid elongation	ko00062	15 out of 3789 0.395882818685669%	89 out of 33408 0.266403256704981%	0.0755563	1	Cluster-6992.27555;Cluster-6992.49927;Cluster-6992.56422;Cluster-6992.24411;Cluster-6992.12513;Cluster-6992.26228;Cluster-6992.26229;Cluster-6992.29940;Cluster-6992.42187;Cluster-6992.43255;Cluster-6992.53084;Cluster-6992.60569;Cluster-6992.61078;Cluster-6992.62003;Cluster-6992.62004	K01068+K01074+K01074+K10258+K10258+K15397+K15397+K15397+K15397+K15397+K15397+K15397+K15397+K15397+K15397	https:\\www.genome.jp\dbget-bin\www_bget?map00062
Glycosphingolipid biosynthesis - ganglio series	ko00604	21 out of 3789 0.554235946159937%	136 out of 33408 0.407088122605364%	0.0884459	1	Cluster-6992.23691;Cluster-6992.2408;Cluster-6992.25192;Cluster-6992.29850;Cluster-6992.32762;Cluster-6992.42317;Cluster-6992.45313;Cluster-6992.46253;Cluster-6992.46481;Cluster-6992.50569;Cluster-6992.51439;Cluster-6992.53191;Cluster-6992.60064;Cluster-6992.62601;Cluster-6992.70346;Cluster-6992.75154;Cluster-6992.77065;Cluster-6992.79516;Cluster-6992.81070;Cluster-6992.82188;Cluster-6992.63692	K12309+K12309+K12309+K12309+K12309+K12309+K12309+K12309+K12309+K12309+K12309+K12309+K12309+K12309+K12309+K12309+K12309+K12309+K12309+K12309+K12373	https:\\www.genome.jp\dbget-bin\www_bget?map00604
Glucosinolate biosynthesis	ko00966	7 out of 3789 0.184745315386646%	36 out of 33408 0.107758620689655%	0.106594	1	Cluster-6992.34912;Cluster-6992.66075;Cluster-6992.66207;Cluster-6992.66406;Cluster-6992.67061;Cluster-6992.67062;Cluster-6992.34410	K00826+K00826+K00826+K00826+K00826+K00826+K01703	https:\\www.genome.jp\dbget-bin\www_bget?map00966
Photosynthesis - antenna proteins	ko00196	5 out of 3789 0.13196093956189%	24 out of 33408 0.0718390804597701%	0.128284	1	Cluster-6992.58710;Cluster-6992.64663;Cluster-6992.57916;Cluster-6992.58531;Cluster-6992.66879	K08907+K08909+K14172+K14172+K14172	https:\\www.genome.jp\dbget-bin\www_bget?map00196
Valine, leucine and isoleucine biosynthesis	ko00290	22 out of 3789 0.580628134072315%	155 out of 33408 0.463960727969349%	0.159334	1	Cluster-6992.49109;Cluster-6992.49744;Cluster-6992.54712;Cluster-6992.34912;Cluster-6992.66075;Cluster-6992.66207;Cluster-6992.66406;Cluster-6992.67061;Cluster-6992.67062;Cluster-6992.31836;Cluster-6992.64617;Cluster-6992.49485;Cluster-6992.56108;Cluster-6992.48467;Cluster-6992.49423;Cluster-6992.50580;Cluster-6992.33080;Cluster-6992.55306;Cluster-6992.64587;Cluster-6992.34410;Cluster-6992.38370;…	K00053+K00053+K00053+K00826+K00826+K00826+K00826+K00826+K00826+K01649+K01649+K01652+K01652+K01653+K01653+K01653+K01687+K01687+K01687+K01703+K01704+K01704	https:\\www.genome.jp\dbget-bin\www_bget?map00290
Cutin, suberine and wax biosynthesis	ko00073	20 out of 3789 0.527843758247559%	140 out of 33408 0.419061302681992%	0.165777	1	Cluster-6992.43104;Cluster-6992.43105;Cluster-6992.29632;Cluster-6992.50977;Cluster-6992.51162;Cluster-6992.52319;Cluster-6992.37269;Cluster-6992.37271;Cluster-6992.21624;Cluster-6992.59724;Cluster-6992.64901;Cluster-6992.28766;Cluster-6992.38502;Cluster-6992.43339;Cluster-6992.6495;Cluster-6992.75152;Cluster-6992.41462;Cluster-6992.58638;Cluster-42539.0;Cluster-6992.52667	K15400+K15400+K15402+K15402+K15402+K15402+K15404+K15404+K15406+K17991+K17991+K20495+K20495+K20495+K20495+K20495+K20769+K20769+K20769+K21995	https:\\www.genome.jp\dbget-bin\www_bget?map00073
Ribosome biogenesis in eukaryotes	ko03008	82 out of 3789 2.16415940881499%	663 out of 33408 1.98455459770115%	0.215911	1	Cluster-6992.33105;Cluster-6992.35728;Cluster-6992.51027;Cluster-6992.44576;Cluster-6992.37332;Cluster-6992.50702;Cluster-30065.1;Cluster-6992.66513;Cluster-6992.21595;Cluster-6992.35506;Cluster-6992.57129;Cluster-6992.57529;Cluster-6992.43151;Cluster-6992.25414;Cluster-6992.34274;Cluster-6992.34278;Cluster-6992.46429;Cluster-6992.46430;Cluster-6992.16784;Cluster-6992.3682;Cluster-6992.46365;Clus…	K03097+K03097+K03097+K03115+K03539+K03539+K03539+K03539+K06943+K06943+K06943+K07178+K07179+K07936+K07936+K07936+K07936+K07936+K07936+K11129+K11131+K11883+K11883+K12619+K13288+K13288+K14290+K14290+K14521+K14521+K14521+K14525+K14525+K14525+K14525+K14538+K14538+K14544+K14544+K14544+K14545+K14548+K14548+K14549+K14549+K14550+K14550+K14550+K14552+K14554+K14554+K14555+K14556+K14558+K14558+K14558+K14558+…	https:\\www.genome.jp\dbget-bin\www_bget?map03008
Other glycan degradation	ko00511	38 out of 3789 1.00290314067036%	294 out of 33408 0.880028735632184%	0.218439	1	Cluster-6992.44495;Cluster-6992.47373;Cluster-6992.22495;Cluster-6992.26472;Cluster-6992.36404;Cluster-6992.55522;Cluster-6992.58083;Cluster-6992.21656;Cluster-6992.22124;Cluster-6992.30790;Cluster-6992.41382;Cluster-6992.45273;Cluster-6992.63383;Cluster-6992.64694;Cluster-6992.85243;Cluster-6992.1263;Cluster-6992.23691;Cluster-6992.2408;Cluster-6992.25192;Cluster-6992.29850;Cluster-6992.32762;Cl…	K01190+K01190+K01191+K01191+K01191+K01191+K01191+K01206+K01206+K01206+K01206+K01206+K01206+K01206+K01206+K01206+K12309+K12309+K12309+K12309+K12309+K12309+K12309+K12309+K12309+K12309+K12309+K12309+K12309+K12309+K12309+K12309+K12309+K12309+K12309+K12309+K12373+K15923	https:\\www.genome.jp\dbget-bin\www_bget?map00511
Monobactam biosynthesis	ko00261	8 out of 3789 0.211137503299023%	53 out of 33408 0.158644636015326%	0.248789	1	Cluster-6992.50928;Cluster-6992.54122;Cluster-6992.52012;Cluster-6992.48158;Cluster-6992.50077;Cluster-6992.47587;Cluster-6992.46198;Cluster-6992.52470	K00133+K00133+K00215+K00928+K01714+K12524+K13811+K13811	https:\\www.genome.jp\dbget-bin\www_bget?map00261
Ether lipid metabolism	ko00565	23 out of 3789 0.607020321984693%	176 out of 33408 0.526819923371648%	0.266218	1	Cluster-6992.78010;Cluster-6992.25707;Cluster-6992.34875;Cluster-6992.63621;Cluster-6992.32294;Cluster-6992.32295;Cluster-6992.41343;Cluster-6992.48090;Cluster-6992.49627;Cluster-6992.61917;Cluster-6992.34573;Cluster-6992.48306;Cluster-6992.49545;Cluster-6992.52143;Cluster-6992.54997;Cluster-6992.58887;Cluster-6992.65230;Cluster-6992.65529;Cluster-6992.45715;Cluster-6992.47207;Cluster-6992.47519;…	K01047+K01062+K01062+K01062+K01114+K01114+K01114+K01114+K01114+K01114+K01115+K01115+K01115+K01115+K01115+K01115+K01115+K01115+K13510+K13510+K13510+K13510+K14674	https:\\www.genome.jp\dbget-bin\www_bget?map00565
Phenylalanine metabolism	ko00360	36 out of 3789 0.950118764845606%	285 out of 33408 0.85308908045977%	0.270543	1	Cluster-6992.41248;Cluster-6992.30867;Cluster-6992.28376;Cluster-6992.31747;Cluster-6992.35976;Cluster-6992.35977;Cluster-6992.35979;Cluster-6992.37323;Cluster-6992.39514;Cluster-6992.55456;Cluster-6992.16414;Cluster-6992.20014;Cluster-6992.27531;Cluster-6992.39383;Cluster-6992.8615;Cluster-6992.30042;Cluster-6992.35949;Cluster-6992.38615;Cluster-6992.38617;Cluster-6992.38735;Cluster-6992.43236;C…	K00074+K00129+K00276+K00276+K00276+K00276+K00276+K00276+K00276+K00276+K00276+K00285+K00285+K00811+K00815+K01426+K01426+K01426+K01426+K01426+K01426+K01426+K01426+K01426+K01426+K01593+K01593+K01593+K01593+K03782+K07253+K10775+K10775+K10775+K10775+K10775	https:\\www.genome.jp\dbget-bin\www_bget?map00360
Peroxisome	ko04146	72 out of 3789 1.90023752969121%	590 out of 33408 1.76604406130268%	0.270628	1	Cluster-6992.47291;Cluster-6992.48624;Cluster-6992.50686;Cluster-6992.10143;Cluster-6992.39970;Cluster-6992.46728;Cluster-6992.51250;Cluster-6992.59577;Cluster-6992.64937;Cluster-6992.62302;Cluster-6992.37480;Cluster-6992.48457;Cluster-6992.23963;Cluster-6992.2584;Cluster-6992.37680;Cluster-6992.40711;Cluster-6992.48313;Cluster-6992.51871;Cluster-6992.38648;Cluster-6992.49380;Cluster-6992.49784;C…	K00031+K00031+K00031+K00031+K00232+K00232+K00232+K00232+K00232+K00306+K00869+K01640+K01897+K01897+K01897+K01897+K01897+K01897+K03781+K03781+K03781+K04564+K04564+K04565+K04565+K05677+K05677+K07513+K07513+K07513+K07513+K07513+K08726+K08726+K08726+K08726+K08726+K08726+K08726+K08726+K08726+K08726+K08726+K11517+K11517+K12261+K12261+K13237+K13237+K13237+K13337+K13337+K13338+K13338+K13339+K13341+K13341+…	https:\\www.genome.jp\dbget-bin\www_bget?map04146
Phenylalanine, tyrosine and tryptophan biosynthesis	ko00400	32 out of 3789 0.844550013196094%	253 out of 33408 0.757303639846743%	0.282417	1	Cluster-6992.37501;Cluster-6992.41504;Cluster-6992.39383;Cluster-6992.8615;Cluster-6992.20095;Cluster-6992.5410;Cluster-6992.60112;Cluster-6992.40210;Cluster-6992.46126;Cluster-6992.46127;Cluster-6992.63451;Cluster-6992.84318;Cluster-6992.33262;Cluster-6992.43418;Cluster-6992.39339;Cluster-6992.31410;Cluster-6992.34340;Cluster-6992.51146;Cluster-6992.53137;Cluster-6992.53181;Cluster-6992.57680;Cl…	K00766+K00800+K00811+K00815+K00891+K00891+K00891+K01626+K01626+K01626+K01657+K01657+K01695+K01695+K01850+K05359+K05359+K05359+K05359+K05359+K05359+K05359+K05359+K05359+K13832+K13832+K13832+K13832+K13832+K15227+K15227+K15227	https:\\www.genome.jp\dbget-bin\www_bget?map00400
Brassinosteroid biosynthesis	ko00905	9 out of 3789 0.237529691211401%	63 out of 33408 0.188577586206897%	0.282687	1	Cluster-6992.22568;Cluster-6992.63413;Cluster-6992.21947;Cluster-6992.50324;Cluster-6992.62592;Cluster-6992.42908;Cluster-6992.26695;Cluster-6992.27044;Cluster-6992.67001	K09587+K09588+K09591+K09591+K09591+K12639+K15639+K15639+K20623	https:\\www.genome.jp\dbget-bin\www_bget?map00905
Glycosaminoglycan degradation	ko00531	28 out of 3789 0.738981261546582%	220 out of 33408 0.658524904214559%	0.286846	1	Cluster-6992.27819;Cluster-6992.63554;Cluster-6992.31570;Cluster-6992.46625;Cluster-6992.30700;Cluster-30268.0;Cluster-6992.16149;Cluster-6992.23691;Cluster-6992.2408;Cluster-6992.25192;Cluster-6992.29850;Cluster-6992.32762;Cluster-6992.42317;Cluster-6992.45313;Cluster-6992.46253;Cluster-6992.46481;Cluster-6992.50569;Cluster-6992.51439;Cluster-6992.53191;Cluster-6992.60064;Cluster-6992.62601;Clus…	K01205+K01205+K07964+K07964+K10532+K10532+K10532+K12309+K12309+K12309+K12309+K12309+K12309+K12309+K12309+K12309+K12309+K12309+K12309+K12309+K12309+K12309+K12309+K12309+K12309+K12309+K12309+K12373	https:\\www.genome.jp\dbget-bin\www_bget?map00531
Taurine and hypotaurine metabolism	ko00430	11 out of 3789 0.290314067036157%	80 out of 33408 0.239463601532567%	0.295562	1	Cluster-6992.30378;Cluster-6992.44155;Cluster-6992.44157;Cluster-6992.53997;Cluster-6992.31184;Cluster-6992.79577;Cluster-6992.29869;Cluster-6992.32660;Cluster-6992.44475;Cluster-6992.57189;Cluster-6992.63710	K01580+K01580+K01580+K01580+K10712+K10712+K18592+K18592+K18592+K18592+K18592	https:\\www.genome.jp\dbget-bin\www_bget?map00430
Photosynthesis	ko00195	22 out of 3789 0.580628134072315%	172 out of 33408 0.514846743295019%	0.307198	1	Cluster-6992.28876;Cluster-6992.70082;Cluster-6992.71513;Cluster-6992.29239;Cluster-6992.31715;Cluster-6992.39125;Cluster-21617.0;Cluster-6992.26009;Cluster-6992.48043;Cluster-6992.48077;Cluster-6992.50691;Cluster-6992.33178;Cluster-6992.38553;Cluster-6992.29874;Cluster-6992.23514;Cluster-6992.34504;Cluster-6992.52755;Cluster-6992.57047;Cluster-6992.64124;Cluster-6992.25504;Cluster-10390.0;Cluste…	K02113+K02113+K02115+K02634+K02634+K02639+K02639+K02641+K02641+K02641+K02641+K02692+K02693+K02694+K02701+K02716+K08901+K08901+K08901+K08903+K08905+K08905	https:\\www.genome.jp\dbget-bin\www_bget?map00195
C5-Branched dibasic acid metabolism	ko00660	8 out of 3789 0.211137503299023%	57 out of 33408 0.170617816091954%	0.316972	1	Cluster-6992.49485;Cluster-6992.56108;Cluster-6992.48467;Cluster-6992.49423;Cluster-6992.50580;Cluster-6992.34410;Cluster-6992.38370;Cluster-6992.38371	K01652+K01652+K01653+K01653+K01653+K01703+K01704+K01704	https:\\www.genome.jp\dbget-bin\www_bget?map00660
Pyrimidine metabolism	ko00240	49 out of 3789 1.29321720770652%	402 out of 33408 1.20330459770115%	0.317196	1	Cluster-6992.52379;Cluster-6992.25327;Cluster-6992.25330;Cluster-6992.36961;Cluster-6992.12363;Cluster-6992.49263;Cluster-6992.50235;Cluster-6992.72204;Cluster-6992.20881;Cluster-6992.21244;Cluster-6992.22781;Cluster-6992.25863;Cluster-6992.44422;Cluster-6992.58838;Cluster-6992.59407;Cluster-6992.59850;Cluster-6992.60714;Cluster-6992.20830;Cluster-6992.50143;Cluster-6992.52055;Cluster-6992.61306;…	K00254+K00609+K00609+K00761+K00761+K00940+K00940+K00940+K01081+K01081+K01081+K01081+K01081+K01081+K01240+K01240+K01240+K01464+K01489+K01489+K01489+K01510+K01510+K01510+K01510+K01513+K01513+K01520+K01520+K01937+K01955+K01955+K03787+K06966+K06966+K06966+K09903+K10807+K13421+K13421+K13421+K13421+K13800+K13800+K13998+K14641+K14641+K16904+K16904	https:\\www.genome.jp\dbget-bin\www_bget?map00240
Metabolic pathways	ko01100	1674 out of 3789 44.1805225653207%	14636 out of 33408 43.8098659003831%	0.318671	1	Cluster-6992.29513;Cluster-6992.78406;Cluster-6992.50024;Cluster-6992.43423;Cluster-6992.37096;Cluster-6992.37098;Cluster-6992.37099;Cluster-6992.35146;Cluster-6992.44406;Cluster-6992.20342;Cluster-6992.39058;Cluster-6992.39059;Cluster-6992.49593;Cluster-6992.51700;Cluster-6992.55504;Cluster-6992.29734;Cluster-6992.65119;Cluster-6992.17253;Cluster-6992.43188;Cluster-6992.55110;Cluster-6992.41448;…	K00001+K00001+K00002+K00008+K00012+K00012+K00012+K00015+K00016+K00020+K00020+K00020+K00020+K00020+K00021+K00025+K00025+K00025+K00026+K00026+K00028+K00029+K00029+K00029+K00029+K00029+K00029+K00030+K00031+K00031+K00031+K00031+K00033+K00033+K00033+K00033+K00036+K00051+K00053+K00053+K00053+K00058+K00059+K00059+K00059+K00059+K00074+K00079+K00083+K00083+K00083+K00083+K00083+K00088+K00108+K00108+K00108+…	https:\\www.genome.jp\dbget-bin\www_bget?map01100
N-Glycan biosynthesis	ko00510	39 out of 3789 1.02929532858274%	317 out of 33408 0.948874521072797%	0.3188	1	Cluster-6992.26709;Cluster-6992.26710;Cluster-6992.26211;Cluster-6992.54848;Cluster-6992.68218;Cluster-6992.43341;Cluster-6992.51599;Cluster-6992.36534;Cluster-6992.38407;Cluster-6992.44580;Cluster-6992.50701;Cluster-6992.31856;Cluster-6992.62138;Cluster-6992.33519;Cluster-6992.35855;Cluster-6992.70660;Cluster-6992.29687;Cluster-6992.29688;Cluster-6992.42696;Cluster-6992.42697;Cluster-6992.67811;…	K00726+K00726+K00729+K00729+K00736+K00737+K00902+K01001+K01230+K01231+K03842+K03843+K03843+K03844+K03844+K03844+K03845+K03845+K03845+K03845+K03845+K03847+K05546+K05546+K05546+K05546+K07151+K07151+K07252+K07252+K07441+K07441+K07441+K09659+K12666+K12666+K12667+K12668+K12670	https:\\www.genome.jp\dbget-bin\www_bget?map00510
Biosynthesis of amino acids	ko01230	166 out of 3789 4.38110319345474%	1425 out of 33408 4.26544540229885%	0.36678	1	Cluster-6992.3837;Cluster-6992.47291;Cluster-6992.48624;Cluster-6992.50686;Cluster-6992.10143;Cluster-6992.49109;Cluster-6992.49744;Cluster-6992.54712;Cluster-6992.52302;Cluster-6992.50928;Cluster-6992.54122;Cluster-6992.27746;Cluster-6992.34668;Cluster-6992.59050;Cluster-6992.36317;Cluster-6992.52012;Cluster-6992.30915;Cluster-6992.45264;Cluster-6992.45267;Cluster-6992.67751;Cluster-6992.63063;C…	K00030+K00031+K00031+K00031+K00031+K00053+K00053+K00053+K00058+K00133+K00133+K00134+K00134+K00134+K00145+K00215+K00264+K00264+K00264+K00264+K00286+K00549+K00549+K00549+K00549+K00549+K00549+K00600+K00600+K00600+K00600+K00600+K00600+K00611+K00616+K00620+K00640+K00640+K00640+K00640+K00640+K00765+K00765+K00765+K00766+K00789+K00789+K00789+K00800+K00811+K00814+K00818+K00818+K00826+K00826+K00826+K00826+…	https:\\www.genome.jp\dbget-bin\www_bget?map01230
ABC transporters	ko02010	68 out of 3789 1.7946687780417%	575 out of 33408 1.72114463601533%	0.375184	1	Cluster-6992.25544;Cluster-6992.34545;Cluster-6992.25575;Cluster-6992.34597;Cluster-6992.25637;Cluster-6992.26161;Cluster-6992.35727;Cluster-6992.36567;Cluster-6992.38134;Cluster-6992.38135;Cluster-6992.38144;Cluster-6992.39282;Cluster-6992.39871;Cluster-6992.40594;Cluster-6992.40596;Cluster-6992.40599;Cluster-6992.40600;Cluster-6992.40603;Cluster-6992.41773;Cluster-6992.43534;Cluster-6992.49432;…	K05643+K05643+K05656+K05657+K05658+K05658+K05658+K05658+K05658+K05658+K05658+K05658+K05658+K05658+K05658+K05658+K05658+K05658+K05658+K05658+K05658+K05658+K05658+K05658+K05658+K05658+K05658+K05658+K05658+K05658+K05658+K05658+K05665+K05665+K05665+K05665+K05665+K05665+K05665+K05665+K05665+K05665+K05665+K05665+K05665+K05665+K05666+K05666+K05666+K05666+K05666+K05677+K05677+K05681+K05681+K05681+K05681+…	https:\\www.genome.jp\dbget-bin\www_bget?map02010
Cyanoamino acid metabolism	ko00460	34 out of 3789 0.89733438902085%	283 out of 33408 0.847102490421456%	0.387339	1	Cluster-6992.31904;Cluster-6992.39177;Cluster-6992.41164;Cluster-6992.42277;Cluster-6992.43393;Cluster-6992.43398;Cluster-6992.21169;Cluster-6992.34383;Cluster-6992.54278;Cluster-6992.6105;Cluster-6992.7102;Cluster-6992.8772;Cluster-42092.0;Cluster-605.0;Cluster-6992.39782;Cluster-6992.76437;Cluster-6992.36879;Cluster-6992.38302;Cluster-6992.42113;Cluster-6992.65492;Cluster-6992.85519;Cluster-699…	K00600+K00600+K00600+K00600+K00600+K00600+K01188+K01188+K01188+K01188+K01188+K01188+K01188+K01188+K05349+K05349+K05350+K05350+K05350+K05350+K05350+K13034+K13035+K13035+K13051+K13051+K16266+K18592+K18592+K18592+K18592+K18592+K20802+K20802	https:\\www.genome.jp\dbget-bin\www_bget?map00460
Arginine biosynthesis	ko00220	29 out of 3789 0.76537344945896%	242 out of 33408 0.724377394636015%	0.405598	1	Cluster-6992.36317;Cluster-6992.42207;Cluster-6992.65068;Cluster-6992.39383;Cluster-6992.35027;Cluster-6992.70590;Cluster-6992.77034;Cluster-6992.43712;Cluster-6992.56316;Cluster-6992.43939;Cluster-6992.43940;Cluster-6992.52954;Cluster-6992.53283;Cluster-6992.62942;Cluster-6992.28227;Cluster-6992.39851;Cluster-6992.52166;Cluster-6992.52866;Cluster-6992.55118;Cluster-6992.20246;Cluster-6992.47453;…	K00145+K00611+K00620+K00811+K00814+K00818+K00818+K00930+K00930+K01427+K01427+K01427+K01427+K01427+K01438+K01438+K01755+K01755+K01755+K01915+K01915+K01915+K01915+K01915+K01915+K01940+K01940+K13427+K14682	https:\\www.genome.jp\dbget-bin\www_bget?map00220
Indole alkaloid biosynthesis	ko00901	5 out of 3789 0.13196093956189%	37 out of 33408 0.110751915708812%	0.411625	1	Cluster-6992.22668;Cluster-6992.23733;Cluster-6992.29971;Cluster-6992.39837;Cluster-6992.39571	K01593+K01593+K01593+K01593+K01757	https:\\www.genome.jp\dbget-bin\www_bget?map00901
Various types of N-glycan biosynthesis	ko00513	38 out of 3789 1.00290314067036%	323 out of 33408 0.966834291187739%	0.430721	1	Cluster-6992.26709;Cluster-6992.26710;Cluster-6992.68218;Cluster-6992.38407;Cluster-6992.44580;Cluster-6992.50855;Cluster-6992.51951;Cluster-6992.50701;Cluster-6992.31856;Cluster-6992.62138;Cluster-6992.33519;Cluster-6992.35855;Cluster-6992.70660;Cluster-6992.29687;Cluster-6992.29688;Cluster-6992.42696;Cluster-6992.42697;Cluster-6992.67811;Cluster-6992.57076;Cluster-6992.18548;Cluster-6992.21892;…	K00726+K00726+K00736+K01230+K01231+K03714+K03714+K03842+K03843+K03843+K03844+K03844+K03844+K03845+K03845+K03845+K03845+K03845+K03847+K05531+K05531+K05531+K05531+K05531+K05531+K05531+K07151+K07151+K07441+K07441+K07441+K12373+K12666+K12666+K12667+K12668+K12670+K14412	https:\\www.genome.jp\dbget-bin\www_bget?map00513
Porphyrin and chlorophyll metabolism	ko00860	32 out of 3789 0.844550013196094%	271 out of 33408 0.811182950191571%	0.432176	1	Cluster-6992.38611;Cluster-6992.16765;Cluster-6992.62760;Cluster-6992.19949;Cluster-6992.27722;Cluster-6992.38790;Cluster-6992.56025;Cluster-6992.65929;Cluster-6992.21263;Cluster-6992.26003;Cluster-6992.26004;Cluster-6992.26006;Cluster-6992.35452;Cluster-6992.39326;Cluster-6992.68985;Cluster-6992.60522;Cluster-6992.49819;Cluster-6992.59326;Cluster-6992.64712;Cluster-6992.57698;Cluster-6992.49902;…	K00218+K00228+K00231+K01698+K01772+K01772+K02257+K02303+K02492+K02492+K02492+K02492+K02492+K03403+K03403+K03405+K03428+K03794+K03794+K04035+K04040+K08099+K08099+K10960+K10960+K10960+K13071+K13544+K13544+K13544+K13606+K22013	https:\\www.genome.jp\dbget-bin\www_bget?map00860
Propanoate metabolism	ko00640	32 out of 3789 0.844550013196094%	271 out of 33408 0.811182950191571%	0.432176	1	Cluster-6992.44406;Cluster-6992.35153;Cluster-6992.65832;Cluster-6992.28482;Cluster-6992.53803;Cluster-6992.57729;Cluster-6992.61718;Cluster-6992.26267;Cluster-6992.35981;Cluster-6992.39970;Cluster-6992.46728;Cluster-6992.51250;Cluster-6992.59577;Cluster-6992.64937;Cluster-6992.30450;Cluster-6992.39046;Cluster-6992.47525;Cluster-6992.77333;Cluster-6992.25143;Cluster-6992.46705;Cluster-6992.65516;…	K00016+K00140+K00140+K00166+K00166+K00166+K00166+K00167+K00167+K00232+K00232+K00232+K00232+K00232+K00382+K00382+K00626+K00626+K01895+K01900+K01900+K01962+K01962+K01962+K01962+K02160+K02160+K02160+K05605+K05605+K05605+K11262	https:\\www.genome.jp\dbget-bin\www_bget?map00640
Sulfur metabolism	ko00920	21 out of 3789 0.554235946159937%	176 out of 33408 0.526819923371648%	0.437102	1	Cluster-6992.47848;Cluster-6992.27964;Cluster-6992.27967;Cluster-6992.34578;Cluster-6992.65786;Cluster-6992.17207;Cluster-29129.1;Cluster-6992.65694;Cluster-6992.29860;Cluster-6992.39055;Cluster-6992.43073;Cluster-6992.48352;Cluster-6992.36097;Cluster-6992.22005;Cluster-6992.55028;Cluster-6992.66949;Cluster-6992.52322;Cluster-6992.46198;Cluster-6992.52470;Cluster-6992.53801;Cluster-6992.50047	K00392+K00640+K00640+K00640+K00640+K00640+K00860+K01011+K01738+K01738+K01738+K01738+K01739+K05907+K05907+K05907+K13034+K13811+K13811+K15422+K17725	https:\\www.genome.jp\dbget-bin\www_bget?map00920
Proteasome	ko03050	46 out of 3789 1.21404064396939%	394 out of 33408 1.17935823754789%	0.440437	1	Cluster-6992.45000;Cluster-6992.55320;Cluster-6992.70374;Cluster-6992.49470;Cluster-6992.41173;Cluster-6992.32839;Cluster-6992.29486;Cluster-6992.42280;Cluster-6992.45957;Cluster-6992.59041;Cluster-6992.41425;Cluster-6992.41428;Cluster-6992.41429;Cluster-6992.61284;Cluster-6992.30082;Cluster-6992.37341;Cluster-6992.49751;Cluster-6992.50204;Cluster-6992.55349;Cluster-6992.55512;Cluster-6992.55896;…	K02725+K02725+K02725+K02727+K02729+K02730+K02732+K02732+K02737+K02738+K03028+K03028+K03028+K03028+K03029+K03029+K03029+K03029+K03029+K03029+K03029+K03029+K03029+K03030+K03032+K03035+K03035+K03062+K03063+K03063+K03063+K03063+K03063+K03063+K03063+K03063+K03063+K03064+K03065+K03065+K03065+K03065+K03066+K06699+K06699+K11599	https:\\www.genome.jp\dbget-bin\www_bget?map03050
Fructose and mannose metabolism	ko00051	53 out of 3789 1.39878595935603%	457 out of 33408 1.36793582375479%	0.453119	1	Cluster-6992.43423;Cluster-6992.23763;Cluster-6992.25509;Cluster-6992.47021;Cluster-6992.75081;Cluster-1526.0;Cluster-6992.34858;Cluster-6992.34864;Cluster-6992.44942;Cluster-6992.54622;Cluster-6992.66212;Cluster-6992.7948;Cluster-6992.38723;Cluster-6992.39029;Cluster-6992.63403;Cluster-6992.35310;Cluster-6992.36142;Cluster-6992.41642;Cluster-6992.53383;Cluster-6992.65017;Cluster-6992.29912;Clust…	K00008+K00844+K00844+K00844+K00844+K00847+K00847+K00847+K00847+K00847+K00847+K00847+K00850+K00850+K00850+K00895+K00895+K00895+K00895+K00895+K00966+K00966+K00966+K00966+K00966+K00966+K01623+K01623+K01623+K01623+K01711+K01711+K01803+K01803+K01803+K01803+K01805+K01805+K01805+K01809+K01840+K02377+K03841+K18447+K19355+K19355+K19355+K19355+K19355+K19355+K19355+K19355+K19355	https:\\www.genome.jp\dbget-bin\www_bget?map00051
Carbon fixation in photosynthetic organisms	ko00710	40 out of 3789 1.05568751649512%	344 out of 33408 1.02969348659004%	0.458461	1	Cluster-6992.29734;Cluster-6992.65119;Cluster-6992.17253;Cluster-6992.43188;Cluster-6992.55110;Cluster-6992.41448;Cluster-6992.31202;Cluster-6992.41495;Cluster-6992.45874;Cluster-6992.45875;Cluster-6992.45877;Cluster-6992.45885;Cluster-6992.58194;Cluster-6992.27746;Cluster-6992.34668;Cluster-6992.59050;Cluster-6992.35027;Cluster-6992.46281;Cluster-6992.51550;Cluster-6992.35897;Cluster-6992.42749;…	K00025+K00025+K00025+K00026+K00026+K00028+K00029+K00029+K00029+K00029+K00029+K00029+K00051+K00134+K00134+K00134+K00814+K00927+K00927+K01595+K01595+K01595+K01595+K01595+K01595+K01601+K01610+K01610+K01610+K01623+K01623+K01623+K01623+K01803+K01803+K01803+K01803+K01807+K01807+K03841	https:\\www.genome.jp\dbget-bin\www_bget?map00710
One carbon pool by folate	ko00670	16 out of 3789 0.422275006598047%	135 out of 33408 0.404094827586207%	0.465643	1	Cluster-6992.35345;Cluster-6992.41215;Cluster-6992.31904;Cluster-6992.39177;Cluster-6992.41164;Cluster-6992.42277;Cluster-6992.43393;Cluster-6992.43398;Cluster-6992.21245;Cluster-6992.49245;Cluster-6992.49246;Cluster-6992.49705;Cluster-6992.37902;Cluster-6992.60585;Cluster-6992.49303;Cluster-6992.27514	K00288+K00297+K00600+K00600+K00600+K00600+K00600+K00600+K00601+K00602+K00602+K00602+K00605+K01934+K01938+K13998	https:\\www.genome.jp\dbget-bin\www_bget?map00670
Glutathione metabolism	ko00480	56 out of 3789 1.47796252309316%	489 out of 33408 1.46372126436782%	0.490546	1	Cluster-6992.47291;Cluster-6992.48624;Cluster-6992.50686;Cluster-6992.10143;Cluster-6992.24479;Cluster-6992.33658;Cluster-6992.37563;Cluster-6992.37566;Cluster-6992.35014;Cluster-6992.51461;Cluster-6992.65109;Cluster-6992.42073;Cluster-6992.34176;Cluster-6992.49569;Cluster-6992.21291;Cluster-6992.22017;Cluster-6992.23347;Cluster-6992.24770;Cluster-6992.25241;Cluster-6992.26396;Cluster-6992.28996;…	K00031+K00031+K00031+K00031+K00033+K00033+K00033+K00033+K00036+K00383+K00383+K00432+K00434+K00434+K00799+K00799+K00799+K00799+K00799+K00799+K00799+K00799+K00799+K00799+K00799+K00799+K00799+K00799+K00799+K00799+K00799+K00799+K00799+K00799+K01255+K01255+K01255+K01469+K01469+K01919+K01919+K01919+K01919+K10807+K18592+K18592+K18592+K18592+K18592+K21456+K21456+K21888+K21888+K22596+K22596+K22596	https:\\www.genome.jp\dbget-bin\www_bget?map00480
Tyrosine metabolism	ko00350	44 out of 3789 1.16125626814463%	386 out of 33408 1.15541187739464%	0.509813	1	Cluster-6992.29513;Cluster-6992.78406;Cluster-6992.13611;Cluster-6992.1555;Cluster-6992.30867;Cluster-6992.28376;Cluster-6992.31747;Cluster-6992.35976;Cluster-6992.35977;Cluster-6992.35979;Cluster-6992.37323;Cluster-6992.39514;Cluster-6992.55456;Cluster-6992.16414;Cluster-6992.37263;Cluster-6992.39227;Cluster-6992.39228;Cluster-6992.45867;Cluster-6992.52149;Cluster-6992.19544;Cluster-6992.21407;C…	K00001+K00001+K00121+K00121+K00129+K00276+K00276+K00276+K00276+K00276+K00276+K00276+K00276+K00276+K00422+K00422+K00422+K00422+K00422+K00451+K00451+K00451+K00451+K00505+K00811+K00815+K01555+K01555+K01555+K01555+K01557+K01557+K01557+K01557+K01593+K01593+K01593+K01593+K01800+K01800+K01800+K07253+K13953+K18857	https:\\www.genome.jp\dbget-bin\www_bget?map00350
Other types of O-glycan biosynthesis	ko00514	14 out of 3789 0.369490630773291%	121 out of 33408 0.362188697318008%	0.510796	1	Cluster-6992.41979;Cluster-6992.35043;Cluster-6992.35044;Cluster-6992.18570;Cluster-6992.23415;Cluster-6992.36055;Cluster-6992.39985;Cluster-6992.50789;Cluster-6992.57674;Cluster-6992.10013;Cluster-6992.62875;Cluster-6992.70185;Cluster-6992.33671;Cluster-6992.60187	K00728+K03691+K03691+K09667+K09667+K09667+K09667+K09667+K09667+K13667+K18134+K18134+K20781+K20782	https:\\www.genome.jp\dbget-bin\www_bget?map00514
Glycosphingolipid biosynthesis - lacto and neolacto series	ko00601	1 out of 3789 0.0263921879123779%	6 out of 33408 0.0179597701149425%	0.514382	1	Cluster-6992.23116	K01988	https:\\www.genome.jp\dbget-bin\www_bget?map00601
Selenocompound metabolism	ko00450	15 out of 3789 0.395882818685669%	131 out of 33408 0.392121647509579%	0.525211	1	Cluster-6992.33731;Cluster-6992.60751;Cluster-6992.41295;Cluster-6992.41305;Cluster-6992.48679;Cluster-6992.48680;Cluster-6992.50062;Cluster-6992.84889;Cluster-6992.36097;Cluster-6992.19930;Cluster-6992.37140;Cluster-6992.49299;Cluster-6992.65611;Cluster-6992.46198;Cluster-6992.52470	K00384+K00384+K00549+K00549+K00549+K00549+K00549+K00549+K01739+K01760+K01761+K01874+K11717+K13811+K13811	https:\\www.genome.jp\dbget-bin\www_bget?map00450
Non-homologous end-joining	ko03450	6 out of 3789 0.158353127474268%	51 out of 33408 0.152658045977011%	0.527023	1	Cluster-6992.34093;Cluster-6992.58965;Cluster-6992.29585;Cluster-6992.42500;Cluster-6992.42127;Cluster-6992.66491	K10866+K10866+K10884+K10884+K10885+K10886	https:\\www.genome.jp\dbget-bin\www_bget?map03450
Fatty acid biosynthesis	ko00061	31 out of 3789 0.818157825283716%	277 out of 33408 0.829142720306513%	0.559893	1	Cluster-6992.27215;Cluster-6992.37859;Cluster-6992.39184;Cluster-6992.39189;Cluster-6992.45446;Cluster-6992.56523;Cluster-6992.50241;Cluster-6992.23963;Cluster-6992.2584;Cluster-6992.37680;Cluster-6992.40711;Cluster-6992.48313;Cluster-6992.51871;Cluster-6992.45644;Cluster-6992.45647;Cluster-6992.49094;Cluster-6992.55410;Cluster-6992.23287;Cluster-6992.43351;Cluster-34027.0;Cluster-6992.36190;Clus…	K00059+K00059+K00059+K00059+K00208+K00208+K00645+K01897+K01897+K01897+K01897+K01897+K01897+K01962+K01962+K01962+K01962+K02160+K02160+K02160+K03921+K09458+K09458+K09458+K10781+K10782+K10782+K11262+K18660+K18660+K18660	https:\\www.genome.jp\dbget-bin\www_bget?map00061
Fatty acid metabolism	ko01212	50 out of 3789 1.3196093956189%	448 out of 33408 1.34099616858238%	0.570763	1	Cluster-6992.27215;Cluster-6992.37859;Cluster-6992.39184;Cluster-6992.39189;Cluster-6992.45446;Cluster-6992.56523;Cluster-6992.39970;Cluster-6992.46728;Cluster-6992.51250;Cluster-6992.59577;Cluster-6992.64937;Cluster-6992.47525;Cluster-6992.77333;Cluster-6992.50241;Cluster-6992.49927;Cluster-6992.56422;Cluster-6992.23963;Cluster-6992.2584;Cluster-6992.37680;Cluster-6992.40711;Cluster-6992.48313;C…	K00059+K00059+K00059+K00059+K00208+K00208+K00232+K00232+K00232+K00232+K00232+K00626+K00626+K00645+K01074+K01074+K01897+K01897+K01897+K01897+K01897+K01897+K01962+K01962+K01962+K01962+K02160+K02160+K02160+K03921+K07513+K07513+K07513+K07513+K07513+K09458+K09458+K09458+K10258+K10258+K10527+K10527+K10527+K10527+K10527+K10781+K11262+K18660+K18660+K18660	https:\\www.genome.jp\dbget-bin\www_bget?map01212
Sphingolipid metabolism	ko00600	40 out of 3789 1.05568751649512%	359 out of 33408 1.07459291187739%	0.572646	1	Cluster-6992.32985;Cluster-6992.38528;Cluster-6992.44495;Cluster-6992.47373;Cluster-6992.32901;Cluster-6992.58917;Cluster-6992.2489;Cluster-6992.40352;Cluster-6992.37712;Cluster-6992.17824;Cluster-6992.49684;Cluster-6992.53822;Cluster-6992.59509;Cluster-6992.65569;Cluster-6992.23691;Cluster-6992.2408;Cluster-6992.25192;Cluster-6992.29850;Cluster-6992.32762;Cluster-6992.42317;Cluster-6992.45313;Cl…	K00654+K00654+K01190+K01190+K04712+K04712+K04713+K04713+K04715+K04718+K04718+K04718+K04718+K07407+K12309+K12309+K12309+K12309+K12309+K12309+K12309+K12309+K12309+K12309+K12309+K12309+K12309+K12309+K12309+K12309+K12309+K12309+K12309+K12309+K12349+K12349+K12349+K12349+K12382+K12382	https:\\www.genome.jp\dbget-bin\www_bget?map00600
Alanine, aspartate and glutamate metabolism	ko00250	42 out of 3789 1.10847189231987%	379 out of 33408 1.13445881226054%	0.587978	1	Cluster-6992.30915;Cluster-6992.45264;Cluster-6992.45267;Cluster-6992.67751;Cluster-6992.56545;Cluster-6992.50476;Cluster-6992.25327;Cluster-6992.25330;Cluster-6992.39383;Cluster-6992.35027;Cluster-6992.35065;Cluster-6992.42540;Cluster-6992.49566;Cluster-6992.7342;Cluster-6992.30378;Cluster-6992.44155;Cluster-6992.44157;Cluster-6992.53997;Cluster-6992.52166;Cluster-6992.52866;Cluster-6992.55118;C…	K00264+K00264+K00264+K00264+K00278+K00294+K00609+K00609+K00811+K00814+K00820+K00827+K00827+K00827+K01580+K01580+K01580+K01580+K01755+K01755+K01755+K01756+K01756+K01915+K01915+K01915+K01915+K01915+K01915+K01939+K01940+K01940+K01953+K01953+K01953+K01953+K01955+K01955+K13051+K13051+K16871+K17761	https:\\www.genome.jp\dbget-bin\www_bget?map00250
Ubiquitin mediated proteolysis	ko04120	125 out of 3789 3.29902348904724%	1122 out of 33408 3.35847701149425%	0.599807	1	Cluster-6992.31356;Cluster-6992.35933;Cluster-6992.35934;Cluster-6992.35937;Cluster-6992.39067;Cluster-6992.58588;Cluster-6992.25265;Cluster-6992.33968;Cluster-6992.63746;Cluster-6992.35557;Cluster-6992.35564;Cluster-6992.43373;Cluster-6992.43374;Cluster-6992.43375;Cluster-6992.38529;Cluster-6992.20644;Cluster-6992.31477;Cluster-6992.43541;Cluster-6992.53964;Cluster-6992.16365;Cluster-6992.45139;…	K02927+K02927+K02927+K02927+K02927+K02927+K02977+K02977+K03094+K03178+K03178+K03347+K03347+K03347+K03348+K03351+K03352+K03355+K03358+K03363+K03875+K04506+K04506+K04506+K04506+K04506+K06688+K06689+K06689+K06689+K06689+K06689+K06689+K06689+K06689+K08770+K08770+K08770+K08770+K08770+K08770+K08770+K08770+K08770+K08770+K08770+K08770+K08770+K08770+K08770+K08770+K08770+K08770+K08770+K08770+K08770+K09561+…	https:\\www.genome.jp\dbget-bin\www_bget?map04120
Endocytosis	ko04144	120 out of 3789 3.16706254948535%	1078 out of 33408 3.22677203065134%	0.602079	1	Cluster-6992.34607;Cluster-6992.52013;Cluster-6992.34573;Cluster-6992.48306;Cluster-6992.49545;Cluster-6992.52143;Cluster-6992.54997;Cluster-6992.58887;Cluster-6992.65230;Cluster-6992.65529;Cluster-6992.22114;Cluster-6992.23473;Cluster-6992.28488;Cluster-6992.28546;Cluster-6992.28934;Cluster-6992.34735;Cluster-6992.37279;Cluster-6992.41109;Cluster-6992.41113;Cluster-6992.41114;Cluster-6992.41117;…	K00889+K00889+K01115+K01115+K01115+K01115+K01115+K01115+K01115+K01115+K03283+K03283+K03283+K03283+K03283+K03283+K03283+K03283+K03283+K03283+K03283+K03283+K03283+K03283+K03283+K03283+K03283+K04646+K04646+K07889+K07889+K07889+K07897+K07897+K07897+K07901+K07901+K07904+K07904+K07904+K07904+K07904+K07937+K07937+K07937+K07937+K07937+K07937+K07937+K07937+K07937+K07937+K07937+K07937+K10364+K10365+K10396+…	https:\\www.genome.jp\dbget-bin\www_bget?map04144
SNARE interactions in vesicular transport	ko04130	21 out of 3789 0.554235946159937%	194 out of 33408 0.580699233716475%	0.623671	1	Cluster-6992.21165;Cluster-6992.27571;Cluster-6992.17115;Cluster-6992.30297;Cluster-6992.49643;Cluster-6992.49645;Cluster-6992.54564;Cluster-6992.79000;Cluster-6992.40024;Cluster-6992.42396;Cluster-6992.42400;Cluster-6992.53230;Cluster-6992.23871;Cluster-6992.42714;Cluster-6992.57045;Cluster-6992.33836;Cluster-6992.43681;Cluster-6992.24363;Cluster-6992.53794;Cluster-6992.49170;Cluster-6992.35290	K08486+K08486+K08486+K08488+K08488+K08488+K08492+K08492+K08493+K08493+K08493+K08493+K08497+K08498+K08498+K08504+K08505+K08506+K08513+K08516+K08517	https:\\www.genome.jp\dbget-bin\www_bget?map04130
Betalain biosynthesis	ko00965	8 out of 3789 0.211137503299023%	76 out of 33408 0.227490421455939%	0.642402	1	Cluster-6992.20964;Cluster-6992.22668;Cluster-6992.23733;Cluster-6992.29971;Cluster-6992.39837;Cluster-6992.31794;Cluster-6992.58735;Cluster-6992.85214	K00505+K01593+K01593+K01593+K01593+K15777+K15777+K15777	https:\\www.genome.jp\dbget-bin\www_bget?map00965
Linoleic acid metabolism	ko00591	7 out of 3789 0.184745315386646%	67 out of 33408 0.200550766283525%	0.648434	1	Cluster-5926.0;Cluster-6992.16479;Cluster-6992.78010;Cluster-6992.517;Cluster-6992.68995;Cluster-6992.39056;Cluster-6992.39057	K00454+K00454+K01047+K07418+K14674+K15718+K15718	https:\\www.genome.jp\dbget-bin\www_bget?map00591
Base excision repair	ko03410	25 out of 3789 0.659804697809448%	234 out of 33408 0.700431034482759%	0.655367	1	Cluster-6992.26031;Cluster-6992.49407;Cluster-6992.62861;Cluster-6992.68785;Cluster-6992.33175;Cluster-6992.62338;Cluster-6992.62284;Cluster-6992.34699;Cluster-6992.59074;Cluster-6992.86236;Cluster-6992.35049;Cluster-6992.27274;Cluster-6992.33145;Cluster-6992.37978;Cluster-6992.33039;Cluster-6992.56137;Cluster-6992.19823;Cluster-6992.28530;Cluster-6992.34029;Cluster-6992.35947;Cluster-6992.9845;C…	K01142+K01246+K01247+K02326+K02327+K02327+K02328+K02335+K02335+K02335+K03504+K04802+K04802+K04802+K10771+K10772+K10773+K10773+K10773+K10773+K10773+K10798+K10801+K10801+K10802	https:\\www.genome.jp\dbget-bin\www_bget?map03410
Basal transcription factors	ko03022	31 out of 3789 0.818157825283716%	289 out of 33408 0.865062260536398%	0.657108	1	Cluster-6992.42321;Cluster-6992.23084;Cluster-6992.25687;Cluster-6992.25688;Cluster-6992.44290;Cluster-6992.47775;Cluster-6992.61482;Cluster-6992.66827;Cluster-6992.67300;Cluster-6992.34430;Cluster-6992.37941;Cluster-6992.42976;Cluster-6992.43225;Cluster-6992.47799;Cluster-6992.50060;Cluster-6992.52068;Cluster-6992.56024;Cluster-6992.56278;Cluster-6992.43578;Cluster-6992.43579;Cluster-6992.35554;…	K02202+K03120+K03120+K03120+K03120+K03120+K03120+K03120+K03120+K03122+K03122+K03122+K03122+K03122+K03122+K03122+K03122+K03122+K03124+K03124+K03125+K03128+K03133+K03135+K03136+K03143+K06634+K10843+K10843+K10844+K14651	https:\\www.genome.jp\dbget-bin\www_bget?map03022
2-Oxocarboxylic acid metabolism	ko01210	44 out of 3789 1.16125626814463%	408 out of 33408 1.22126436781609%	0.66257	1	Cluster-6992.3837;Cluster-6992.47291;Cluster-6992.48624;Cluster-6992.50686;Cluster-6992.10143;Cluster-6992.49109;Cluster-6992.49744;Cluster-6992.54712;Cluster-6992.50928;Cluster-6992.54122;Cluster-6992.36317;Cluster-6992.65068;Cluster-6992.39383;Cluster-6992.35027;Cluster-6992.70590;Cluster-6992.77034;Cluster-6992.34912;Cluster-6992.66075;Cluster-6992.66207;Cluster-6992.66406;Cluster-6992.67061;C…	K00030+K00031+K00031+K00031+K00031+K00053+K00053+K00053+K00133+K00133+K00145+K00620+K00811+K00814+K00818+K00818+K00826+K00826+K00826+K00826+K00826+K00826+K00928+K00930+K00930+K01438+K01438+K01647+K01647+K01647+K01649+K01649+K01652+K01652+K01653+K01653+K01653+K01687+K01687+K01687+K01703+K01704+K01704+K14682	https:\\www.genome.jp\dbget-bin\www_bget?map01210
Vitamin B6 metabolism	ko00750	7 out of 3789 0.184745315386646%	68 out of 33408 0.203544061302682%	0.664033	1	Cluster-6992.37498;Cluster-6992.37499;Cluster-6992.42172;Cluster-6992.62779;Cluster-6992.23915;Cluster-6992.20550;Cluster-6992.77073	K00275+K00275+K01733+K05275+K06215+K13248+K13248	https:\\www.genome.jp\dbget-bin\www_bget?map00750
Diterpenoid biosynthesis	ko00904	10 out of 3789 0.263921879123779%	99 out of 33408 0.296336206896552%	0.698111	1	Cluster-6992.25140;Cluster-6992.85442;Cluster-6992.25490;Cluster-6992.26113;Cluster-6992.25558;Cluster-6992.29897;Cluster-6992.32379;Cluster-6992.41515;Cluster-6992.51782;Cluster-6992.56312	K04121+K04121+K04123+K04124+K13070+K17961+K17961+K17961+K17961+K17961	https:\\www.genome.jp\dbget-bin\www_bget?map00904
Aflatoxin biosynthesis	ko00254	1 out of 3789 0.0263921879123779%	10 out of 33408 0.0299329501915709%	0.699998	1	Cluster-6992.46673	K11262	https:\\www.genome.jp\dbget-bin\www_bget?map00254
Riboflavin metabolism	ko00740	14 out of 3789 0.369490630773291%	139 out of 33408 0.416068007662835%	0.720658	1	Cluster-16672.1;Cluster-6992.36159;Cluster-6992.12886;Cluster-6992.15805;Cluster-6992.50566;Cluster-6992.65895;Cluster-6992.66557;Cluster-6992.73243;Cluster-6992.19541;Cluster-6992.20825;Cluster-6992.23893;Cluster-6992.26371;Cluster-6992.36490;Cluster-6992.78385	K01513+K01513+K11752+K11752+K14379+K14379+K14379+K20860+K20884+K20884+K20884+K20884+K20884+K20884	https:\\www.genome.jp\dbget-bin\www_bget?map00740
Biosynthesis of unsaturated fatty acids	ko01040	14 out of 3789 0.369490630773291%	139 out of 33408 0.416068007662835%	0.720658	1	Cluster-6992.39970;Cluster-6992.46728;Cluster-6992.51250;Cluster-6992.59577;Cluster-6992.64937;Cluster-6992.27555;Cluster-6992.36190;Cluster-6992.22383;Cluster-6992.49369;Cluster-6992.49502;Cluster-6992.49826;Cluster-6992.58092;Cluster-6992.24411;Cluster-6992.12513	K00232+K00232+K00232+K00232+K00232+K01068+K03921+K07513+K07513+K07513+K07513+K07513+K10258+K10258	https:\\www.genome.jp\dbget-bin\www_bget?map01040
Phagosome	ko04145	53 out of 3789 1.39878595935603%	508 out of 33408 1.5205938697318%	0.761996	1	Cluster-6992.31079;Cluster-6992.33709;Cluster-6992.45592;Cluster-6992.45593;Cluster-6992.45594;Cluster-6992.45595;Cluster-6992.45596;Cluster-6992.54801;Cluster-6992.59973;Cluster-6992.39779;Cluster-6992.39781;Cluster-6992.36411;Cluster-6992.46863;Cluster-6992.47226;Cluster-6992.26301;Cluster-6992.48143;Cluster-6992.51955;Cluster-6992.27852;Cluster-6992.36437;Cluster-6992.38999;Cluster-6992.39000;…	K00921+K00921+K00921+K00921+K00921+K00921+K00921+K00921+K00921+K02146+K02146+K02147+K02151+K02151+K02154+K02155+K02155+K04392+K04392+K04392+K04392+K04392+K07342+K07342+K07374+K07374+K07374+K07375+K07375+K07375+K07375+K07375+K07375+K07375+K07375+K07375+K07375+K07375+K07375+K07889+K07889+K07889+K07897+K07897+K07897+K08057+K08488+K08488+K08488+K08492+K08492+K08517+K10956	https:\\www.genome.jp\dbget-bin\www_bget?map04145
DNA replication	ko03030	26 out of 3789 0.686196885721826%	258 out of 33408 0.772270114942529%	0.767312	1	Cluster-6992.15573;Cluster-37234.0;Cluster-42523.1;Cluster-6992.68785;Cluster-6992.33175;Cluster-6992.62338;Cluster-6992.62284;Cluster-6992.34699;Cluster-6992.59074;Cluster-6992.86236;Cluster-6992.25799;Cluster-6992.68906;Cluster-6992.35049;Cluster-6992.27274;Cluster-6992.33145;Cluster-6992.37978;Cluster-6992.28126;Cluster-6992.32113;Cluster-6992.16782;Cluster-22732.0;Cluster-24907.0;Cluster-6992…	K02209+K02212+K02320+K02326+K02327+K02327+K02328+K02335+K02335+K02335+K02540+K02541+K03504+K04802+K04802+K04802+K07466+K07466+K07466+K10740+K10743+K10754+K10755+K10756+K10756+K10756	https:\\www.genome.jp\dbget-bin\www_bget?map03030
Thiamine metabolism	ko00730	15 out of 3789 0.395882818685669%	154 out of 33408 0.460967432950192%	0.770783	1	Cluster-6992.39593;Cluster-6992.33765;Cluster-6992.34273;Cluster-6992.45489;Cluster-6992.50168;Cluster-6992.69055;Cluster-6992.11401;Cluster-6992.69747;Cluster-719.0;Cluster-6992.44117;Cluster-6992.49538;Cluster-6992.58127;Cluster-6992.32891;Cluster-6992.39445;Cluster-6992.58884	K00878+K00939+K00939+K00939+K00939+K00939+K00939+K00949+K01662+K03146+K14153+K14153+K20896+K20896+K20896	https:\\www.genome.jp\dbget-bin\www_bget?map00730
Nicotinate and nicotinamide metabolism	ko00760	20 out of 3789 0.527843758247559%	202 out of 33408 0.604645593869732%	0.772433	1	Cluster-6992.56545;Cluster-6992.25461;Cluster-6992.43270;Cluster-6992.20881;Cluster-6992.21244;Cluster-6992.22781;Cluster-6992.25863;Cluster-6992.44422;Cluster-6992.58838;Cluster-6992.59407;Cluster-6992.59850;Cluster-6992.60714;Cluster-16672.1;Cluster-6992.36159;Cluster-6992.61378;Cluster-6992.11516;Cluster-6992.55716;Cluster-6992.26423;Cluster-6992.4946;Cluster-6992.6067	K00278+K00858+K00858+K01081+K01081+K01081+K01081+K01081+K01081+K01240+K01240+K01240+K01513+K01513+K01950+K03517+K03787+K11414+K18551+K18551	https:\\www.genome.jp\dbget-bin\www_bget?map00760
Steroid biosynthesis	ko00100	13 out of 3789 0.343098442860913%	135 out of 33408 0.404094827586207%	0.773375	1	Cluster-6992.49879;Cluster-6992.39611;Cluster-6992.31684;Cluster-6992.47197;Cluster-6992.47198;Cluster-6992.37776;Cluster-6992.41828;Cluster-6992.49323;Cluster-25498.0;Cluster-6992.56013;Cluster-6992.42311;Cluster-6992.38858;Cluster-6992.68995	K00222+K00511+K00559+K00801+K00801+K01052+K01052+K07748+K09828+K09828+K14423+K14424+K14674	https:\\www.genome.jp\dbget-bin\www_bget?map00100
Carotenoid biosynthesis	ko00906	23 out of 3789 0.607020321984693%	233 out of 33408 0.697437739463602%	0.789645	1	Cluster-6992.21104;Cluster-6992.38450;Cluster-6992.51883;Cluster-6992.60434;Cluster-6992.78337;Cluster-6992.82169;Cluster-6992.33954;Cluster-6992.33955;Cluster-6992.81978;Cluster-6992.29091;Cluster-6992.52344;Cluster-6992.73483;Cluster-6992.85883;Cluster-6992.18073;Cluster-6992.43846;Cluster-6992.49809;Cluster-6992.66575;Cluster-6992.7162;Cluster-6992.18846;Cluster-6992.56507;Cluster-6992.30091;C…	K02291+K09837+K09838+K09838+K09838+K09838+K09840+K09840+K09840+K09841+K09841+K09841+K09841+K09842+K09842+K09842+K09842+K09842+K14595+K15745+K15747+K15747+K15747	https:\\www.genome.jp\dbget-bin\www_bget?map00906
Fatty acid degradation	ko00071	45 out of 3789 1.18764845605701%	440 out of 33408 1.31704980842912%	0.791463	1	Cluster-6992.29513;Cluster-6992.78406;Cluster-6992.13611;Cluster-6992.1555;Cluster-6992.25934;Cluster-6992.34243;Cluster-6992.35182;Cluster-6992.42996;Cluster-6992.78696;Cluster-6992.39970;Cluster-6992.46728;Cluster-6992.51250;Cluster-6992.59577;Cluster-6992.64937;Cluster-6992.47525;Cluster-6992.77333;Cluster-6992.23963;Cluster-6992.2584;Cluster-6992.37680;Cluster-6992.40711;Cluster-6992.48313;Cl…	K00001+K00001+K00121+K00121+K00128+K00128+K00128+K00128+K00128+K00232+K00232+K00232+K00232+K00232+K00626+K00626+K01897+K01897+K01897+K01897+K01897+K01897+K07513+K07513+K07513+K07513+K07513+K07517+K07517+K07517+K07517+K10527+K10527+K10527+K10527+K10527+K13953+K14085+K14085+K18857+K20495+K20495+K20495+K20495+K20495	https:\\www.genome.jp\dbget-bin\www_bget?map00071
Circadian rhythm - plant	ko04712	37 out of 3789 0.976510952757984%	366 out of 33408 1.09554597701149%	0.795062	1	Cluster-6992.29495;Cluster-6992.42289;Cluster-6992.56208;Cluster-6992.33105;Cluster-6992.35728;Cluster-6992.51027;Cluster-6992.44576;Cluster-6992.37855;Cluster-6992.57632;Cluster-6992.3129;Cluster-6992.37694;Cluster-6992.19805;Cluster-6992.6882;Cluster-6992.705;Cluster-6992.43989;Cluster-6992.43990;Cluster-6992.43991;Cluster-6992.57126;Cluster-6992.53858;Cluster-6992.26437;Cluster-6992.33587;Clus…	K00660+K00660+K00660+K03097+K03097+K03097+K03115+K12119+K12119+K12120+K12125+K12126+K12126+K12126+K12129+K12129+K12129+K12129+K12130+K12133+K12135+K12135+K12135+K12135+K12135+K12135+K12135+K12135+K16221+K16221+K16221+K16221+K16222+K16222+K16222+K16223+K16223	https:\\www.genome.jp\dbget-bin\www_bget?map04712
Galactose metabolism	ko00052	51 out of 3789 1.34600158353127%	503 out of 33408 1.50562739463602%	0.82267	1	Cluster-6992.23763;Cluster-6992.25509;Cluster-6992.47021;Cluster-6992.75081;Cluster-6992.38723;Cluster-6992.39029;Cluster-6992.63403;Cluster-6992.46583;Cluster-6992.24827;Cluster-6992.33264;Cluster-6992.33265;Cluster-6992.33268;Cluster-6992.60950;Cluster-6992.44495;Cluster-6992.47373;Cluster-6992.38544;Cluster-6992.61842;Cluster-6992.78022;Cluster-6992.39485;Cluster-6992.67316;Cluster-6992.58846;…	K00844+K00844+K00844+K00844+K00850+K00850+K00850+K00963+K01187+K01187+K01187+K01187+K01187+K01190+K01190+K01193+K01193+K01193+K01784+K01784+K01785+K01835+K01835+K01835+K06617+K06617+K06617+K06617+K07407+K12309+K12309+K12309+K12309+K12309+K12309+K12309+K12309+K12309+K12309+K12309+K12309+K12309+K12309+K12309+K12309+K12309+K12309+K12309+K12309+K12447+K18819	https:\\www.genome.jp\dbget-bin\www_bget?map00052
Sulfur relay system	ko04122	5 out of 3789 0.13196093956189%	60 out of 33408 0.179597701149425%	0.82519	1	Cluster-6992.65694;Cluster-6992.49316;Cluster-6992.46452;Cluster-6992.7536;Cluster-6992.16965	K01011+K03639+K12161+K14168+K14168	https:\\www.genome.jp\dbget-bin\www_bget?map04122
Ubiquinone and other terpenoid-quinone biosynthesis	ko00130	26 out of 3789 0.686196885721826%	268 out of 33408 0.8022030651341%	0.827655	1	Cluster-6992.22776;Cluster-6992.8615;Cluster-6992.29550;Cluster-6992.27954;Cluster-6992.27955;Cluster-6992.31595;Cluster-6992.31597;Cluster-6992.52394;Cluster-6992.60213;Cluster-6992.33440;Cluster-6992.54233;Cluster-6992.58625;Cluster-6992.20269;Cluster-6992.57623;Cluster-906.0;Cluster-6992.18864;Cluster-6992.38622;Cluster-6992.57315;Cluster-6992.32449;Cluster-6992.42226;Cluster-6992.48370;Cluste…	K00487+K00815+K01661+K01904+K01904+K01904+K01904+K01904+K01904+K02552+K02552+K02552+K03809+K03809+K03809+K06125+K06127+K06127+K12501+K12501+K12501+K12501+K12501+K14759+K19222+K19222	https:\\www.genome.jp\dbget-bin\www_bget?map00130
Glycerolipid metabolism	ko00561	60 out of 3789 1.58353127474268%	592 out of 33408 1.772030651341%	0.841293	1	Cluster-6992.50024;Cluster-6992.25934;Cluster-6992.34243;Cluster-6992.35182;Cluster-6992.42996;Cluster-6992.78696;Cluster-6992.37491;Cluster-6992.44017;Cluster-6992.53785;Cluster-6992.59962;Cluster-6992.22580;Cluster-6992.29411;Cluster-6992.29901;Cluster-6992.32327;Cluster-6992.34327;Cluster-6992.37593;Cluster-6992.39328;Cluster-6992.40598;Cluster-6992.47855;Cluster-6992.48699;Cluster-6992.51451;…	K00002+K00128+K00128+K00128+K00128+K00128+K00655+K00655+K00655+K00655+K00679+K00679+K00679+K00679+K00679+K00679+K00679+K00679+K00679+K00679+K00679+K00679+K00679+K00864+K00901+K00901+K00901+K00901+K00901+K01054+K01054+K01054+K01054+K03715+K06119+K06119+K06119+K06119+K07407+K09480+K09480+K09480+K09480+K09480+K09480+K11155+K11155+K13506+K13506+K13508+K13508+K14085+K14085+K14674+K15728+K15728+K15728+…	https:\\www.genome.jp\dbget-bin\www_bget?map00561
Lysine biosynthesis	ko00300	6 out of 3789 0.158353127474268%	73 out of 33408 0.218510536398467%	0.849271	1	Cluster-6992.50928;Cluster-6992.54122;Cluster-6992.52012;Cluster-6992.48158;Cluster-6992.50077;Cluster-6992.47587	K00133+K00133+K00215+K00928+K01714+K12524	https:\\www.genome.jp\dbget-bin\www_bget?map00300
Purine metabolism	ko00230	76 out of 3789 2.00580628134072%	744 out of 33408 2.22701149425287%	0.850823	1	Cluster-6992.51661;Cluster-6992.21245;Cluster-6992.49245;Cluster-6992.49246;Cluster-6992.49705;Cluster-6992.34242;Cluster-6992.36874;Cluster-6992.48508;Cluster-6992.56412;Cluster-6992.64423;Cluster-6992.48329;Cluster-6992.58414;Cluster-29129.1;Cluster-6992.31525;Cluster-6992.34302;Cluster-6992.33765;Cluster-6992.34273;Cluster-6992.45489;Cluster-6992.50168;Cluster-6992.69055;Cluster-6992.11401;Clu…	K00088+K00601+K00602+K00602+K00602+K00759+K00759+K00759+K00759+K00759+K00856+K00856+K00860+K00873+K00873+K00939+K00939+K00939+K00939+K00939+K00939+K00940+K00940+K00940+K00942+K00942+K00951+K00951+K01081+K01081+K01081+K01081+K01081+K01081+K01427+K01427+K01427+K01427+K01427+K01488+K01490+K01490+K01510+K01510+K01510+K01510+K01513+K01513+K01514+K01517+K01519+K01522+K01522+K01756+K01756+K01768+K01835+…	https:\\www.genome.jp\dbget-bin\www_bget?map00230
Lipoic acid metabolism	ko00785	1 out of 3789 0.0263921879123779%	16 out of 33408 0.0478927203065134%	0.854347	1	Cluster-6992.25464	K03801	https:\\www.genome.jp\dbget-bin\www_bget?map00785
beta-Alanine metabolism	ko00410	34 out of 3789 0.89733438902085%	351 out of 33408 1.05064655172414%	0.858034	1	Cluster-6992.25934;Cluster-6992.34243;Cluster-6992.35182;Cluster-6992.42996;Cluster-6992.78696;Cluster-6992.30867;Cluster-6992.35153;Cluster-6992.65832;Cluster-6992.39970;Cluster-6992.46728;Cluster-6992.51250;Cluster-6992.59577;Cluster-6992.64937;Cluster-6992.28376;Cluster-6992.31747;Cluster-6992.35976;Cluster-6992.35977;Cluster-6992.35979;Cluster-6992.37323;Cluster-6992.39514;Cluster-6992.55456;…	K00128+K00128+K00128+K00128+K00128+K00129+K00140+K00140+K00232+K00232+K00232+K00232+K00232+K00276+K00276+K00276+K00276+K00276+K00276+K00276+K00276+K00276+K01464+K01580+K01580+K01580+K01580+K01918+K05605+K05605+K05605+K14085+K14085+K17839	https:\\www.genome.jp\dbget-bin\www_bget?map00410
Pantothenate and CoA biosynthesis	ko00770	33 out of 3789 0.870942201108472%	342 out of 33408 1.02370689655172%	0.860457	1	Cluster-6992.49109;Cluster-6992.49744;Cluster-6992.54712;Cluster-6992.25934;Cluster-6992.34243;Cluster-6992.35182;Cluster-6992.42996;Cluster-6992.78696;Cluster-6992.34912;Cluster-6992.66075;Cluster-6992.66207;Cluster-6992.66406;Cluster-6992.67061;Cluster-6992.67062;Cluster-6992.20830;Cluster-16672.1;Cluster-6992.36159;Cluster-6992.49485;Cluster-6992.56108;Cluster-6992.48467;Cluster-6992.49423;Clu…	K00053+K00053+K00053+K00128+K00128+K00128+K00128+K00128+K00826+K00826+K00826+K00826+K00826+K00826+K01464+K01513+K01513+K01652+K01652+K01653+K01653+K01653+K01687+K01687+K01687+K01918+K02201+K02201+K02201+K06133+K09680+K09680+K17839	https:\\www.genome.jp\dbget-bin\www_bget?map00770
Amino sugar and nucleotide sugar metabolism	ko00520	102 out of 3789 2.69200316706255%	990 out of 33408 2.96336206896552%	0.864307	1	Cluster-6992.37096;Cluster-6992.37098;Cluster-6992.37099;Cluster-6992.23572;Cluster-6992.41281;Cluster-6992.42725;Cluster-6992.49288;Cluster-6373.0;Cluster-6992.53351;Cluster-6992.79571;Cluster-6992.41539;Cluster-6992.35065;Cluster-6992.23763;Cluster-6992.25509;Cluster-6992.47021;Cluster-6992.75081;Cluster-1526.0;Cluster-6992.34858;Cluster-6992.34864;Cluster-6992.44942;Cluster-6992.54622;Cluster-…	K00012+K00012+K00012+K00326+K00326+K00326+K00621+K00698+K00770+K00770+K00790+K00820+K00844+K00844+K00844+K00844+K00847+K00847+K00847+K00847+K00847+K00847+K00847+K00963+K00966+K00966+K00966+K00966+K00966+K00966+K00972+K00975+K00975+K00975+K00975+K00975+K00975+K00975+K00975+K00975+K00975+K00975+K00975+K01097+K01183+K01183+K01183+K01183+K01183+K01183+K01183+K01183+K01183+K01183+K01183+K01183+K01183+…	https:\\www.genome.jp\dbget-bin\www_bget?map00520
Biotin metabolism	ko00780	10 out of 3789 0.263921879123779%	117 out of 33408 0.350215517241379%	0.867012	1	Cluster-6992.27215;Cluster-6992.37859;Cluster-6992.39184;Cluster-6992.39189;Cluster-6992.45446;Cluster-6992.56523;Cluster-6992.27388;Cluster-6992.43532;Cluster-6992.43533;Cluster-6992.52444	K00059+K00059+K00059+K00059+K00208+K00208+K01942+K09458+K09458+K09458	https:\\www.genome.jp\dbget-bin\www_bget?map00780
Pentose and glucuronate interconversions	ko00040	52 out of 3789 1.37239377144365%	528 out of 33408 1.58045977011494%	0.878327	1	Cluster-6992.50024;Cluster-6992.43423;Cluster-6992.37096;Cluster-6992.37098;Cluster-6992.37099;Cluster-6992.33719;Cluster-6992.46583;Cluster-6992.2012;Cluster-6992.23950;Cluster-6992.25796;Cluster-6992.30561;Cluster-6992.32031;Cluster-6992.32652;Cluster-6992.41730;Cluster-6992.44485;Cluster-6992.44486;Cluster-6992.52223;Cluster-6992.53019;Cluster-6992.54083;Cluster-6992.55670;Cluster-6992.5944;Cl…	K00002+K00008+K00012+K00012+K00012+K00875+K00963+K01051+K01051+K01051+K01051+K01051+K01051+K01051+K01051+K01051+K01051+K01051+K01051+K01051+K01051+K01051+K01051+K01051+K01051+K01184+K01184+K01184+K01184+K01184+K01184+K01184+K01184+K01184+K01213+K01213+K01213+K01213+K01728+K01728+K01728+K01728+K01728+K01728+K01805+K01805+K01805+K12447+K16190+K16190+K16190+K16190	https:\\www.genome.jp\dbget-bin\www_bget?map00040
Valine, leucine and isoleucine degradation	ko00280	48 out of 3789 1.26682501979414%	491 out of 33408 1.46970785440613%	0.881335	1	Cluster-6992.20342;Cluster-6992.39058;Cluster-6992.39059;Cluster-6992.49593;Cluster-6992.51700;Cluster-6992.25934;Cluster-6992.34243;Cluster-6992.35182;Cluster-6992.42996;Cluster-6992.78696;Cluster-6992.35153;Cluster-6992.65832;Cluster-6992.28482;Cluster-6992.53803;Cluster-6992.57729;Cluster-6992.61718;Cluster-6992.26267;Cluster-6992.35981;Cluster-6992.30450;Cluster-6992.39046;Cluster-6992.47525;…	K00020+K00020+K00020+K00020+K00020+K00128+K00128+K00128+K00128+K00128+K00140+K00140+K00166+K00166+K00166+K00166+K00167+K00167+K00382+K00382+K00626+K00626+K00826+K00826+K00826+K00826+K00826+K00826+K00827+K00827+K00827+K01640+K01968+K01968+K01968+K05605+K05605+K05605+K07513+K07513+K07513+K07513+K07513+K14085+K14085+K18660+K18660+K18660	https:\\www.genome.jp\dbget-bin\www_bget?map00280
Butanoate metabolism	ko00650	19 out of 3789 0.501451570335181%	211 out of 33408 0.631585249042146%	0.884246	1	Cluster-6992.41248;Cluster-6992.47242;Cluster-6992.47525;Cluster-6992.77333;Cluster-6992.30378;Cluster-6992.44155;Cluster-6992.44157;Cluster-6992.53997;Cluster-6992.48457;Cluster-6992.49485;Cluster-6992.56108;Cluster-6992.48467;Cluster-6992.49423;Cluster-6992.50580;Cluster-6992.50615;Cluster-6992.41864;Cluster-6992.42626;Cluster-6992.44434;Cluster-6992.49966	K00074+K00109+K00626+K00626+K01580+K01580+K01580+K01580+K01640+K01652+K01652+K01653+K01653+K01653+K01913+K16871+K17761+K18121+K18121	https:\\www.genome.jp\dbget-bin\www_bget?map00650
Protein processing in endoplasmic reticulum	ko04141	155 out of 3789 4.09078912641858%	1489 out of 33408 4.4570162835249%	0.886229	1	Cluster-6992.38407;Cluster-6992.19621;Cluster-6992.22301;Cluster-6992.27518;Cluster-6992.31667;Cluster-6992.33681;Cluster-6992.33725;Cluster-6992.38380;Cluster-6992.38381;Cluster-6992.44221;Cluster-6992.46629;Cluster-6992.50107;Cluster-6992.56320;Cluster-6992.57780;Cluster-6992.60701;Cluster-6992.62583;Cluster-6992.66057;Cluster-6992.12691;Cluster-6992.13472;Cluster-6992.63746;Cluster-6992.42641;…	K01230+K01456+K01456+K01456+K01456+K01456+K01456+K01456+K01456+K01456+K01456+K01456+K01456+K01456+K01456+K01456+K01456+K01456+K01456+K03094+K03237+K03237+K03283+K03283+K03283+K03283+K03283+K03283+K03283+K03283+K03283+K03283+K03283+K03283+K03283+K03283+K03283+K03283+K03283+K03347+K03347+K03347+K04079+K04079+K05546+K05546+K05546+K05546+K06689+K06689+K06689+K06689+K06689+K06689+K06689+K06689+K07151+…	https:\\www.genome.jp\dbget-bin\www_bget?map04141
Terpenoid backbone biosynthesis	ko00900	24 out of 3789 0.63341250989707%	261 out of 33408 0.78125%	0.886597	1	Cluster-6992.55504;Cluster-6992.47525;Cluster-6992.77333;Cluster-6992.29198;Cluster-6992.37480;Cluster-6992.18770;Cluster-6992.34180;Cluster-719.0;Cluster-6992.60476;Cluster-6992.65621;Cluster-6992.83108;Cluster-6992.84799;Cluster-6992.85299;Cluster-6992.30716;Cluster-6992.38176;Cluster-6992.63066;Cluster-6992.45653;Cluster-6992.45654;Cluster-6992.59186;Cluster-6992.33073;Cluster-6992.34339;Clust…	K00021+K00626+K00626+K00787+K00869+K00991+K00991+K01662+K01770+K05955+K06981+K06981+K06981+K10960+K10960+K10960+K11778+K11778+K11778+K14066+K14066+K15889+K15889+K15889	https:\\www.genome.jp\dbget-bin\www_bget?map00900
Nucleotide excision repair	ko03420	35 out of 3789 0.923726576933228%	373 out of 33408 1.11649904214559%	0.902654	1	Cluster-6992.42321;Cluster-6992.68785;Cluster-6992.33175;Cluster-6992.62338;Cluster-6992.62284;Cluster-6992.34699;Cluster-6992.59074;Cluster-6992.86236;Cluster-6992.63191;Cluster-6992.35049;Cluster-6992.27274;Cluster-6992.33145;Cluster-6992.37978;Cluster-6992.53642;Cluster-6992.28126;Cluster-6992.32113;Cluster-6992.16782;Cluster-6992.33728;Cluster-6992.46859;Cluster-6992.66051;Cluster-22732.0;Clu…	K02202+K02326+K02327+K02327+K02328+K02335+K02335+K02335+K03143+K03504+K04802+K04802+K04802+K06634+K07466+K07466+K07466+K10140+K10570+K10610+K10740+K10754+K10755+K10756+K10756+K10756+K10839+K10839+K10839+K10839+K10839+K10841+K10843+K10843+K10844	https:\\www.genome.jp\dbget-bin\www_bget?map03420
Mannose type O-glycan biosynthesis	ko00515	2 out of 3789 0.0527843758247559%	35 out of 33408 0.104765325670498%	0.919056	1	Cluster-6992.41979;Cluster-6992.71692	K00728+K18207	https:\\www.genome.jp\dbget-bin\www_bget?map00515
Synthesis and degradation of ketone bodies	ko00072	3 out of 3789 0.0791765637371338%	48 out of 33408 0.14367816091954%	0.920936	1	Cluster-6992.47525;Cluster-6992.77333;Cluster-6992.48457	K00626+K00626+K01640	https:\\www.genome.jp\dbget-bin\www_bget?map00072
Aminoacyl-tRNA biosynthesis	ko00970	56 out of 3789 1.47796252309316%	602 out of 33408 1.80196360153257%	0.954348	1	Cluster-6992.54754;Cluster-6992.76465;Cluster-6992.32412;Cluster-6992.32685;Cluster-6992.34216;Cluster-6992.35009;Cluster-6992.42872;Cluster-6992.44523;Cluster-6992.46225;Cluster-6992.55139;Cluster-6992.57108;Cluster-6992.61957;Cluster-40971.0;Cluster-6992.46541;Cluster-6992.59515;Cluster-6992.49344;Cluster-6992.51126;Cluster-6992.54503;Cluster-6992.11503;Cluster-6992.49299;Cluster-6992.70337;Clu…	K01867+K01868+K01870+K01870+K01870+K01870+K01870+K01870+K01870+K01870+K01870+K01870+K01870+K01872+K01872+K01873+K01873+K01873+K01873+K01874+K01875+K01876+K01876+K01880+K01880+K01881+K01881+K01883+K01883+K01883+K01886+K01886+K01886+K01887+K01887+K01887+K01887+K01887+K01892+K01892+K01892+K01892+K01892+K01892+K01893+K01893+K02433+K02433+K02433+K02433+K02433+K02433+K02433+K02433+K02433+K14164	https:\\www.genome.jp\dbget-bin\www_bget?map00970
Pentose phosphate pathway	ko00030	32 out of 3789 0.844550013196094%	366 out of 33408 1.09554597701149%	0.955576	1	Cluster-6992.24479;Cluster-6992.33658;Cluster-6992.37563;Cluster-6992.37566;Cluster-6992.35014;Cluster-6992.46328;Cluster-6992.67032;Cluster-6992.40984;Cluster-6992.38723;Cluster-6992.39029;Cluster-6992.63403;Cluster-6992.50521;Cluster-6992.35310;Cluster-6992.36142;Cluster-6992.41642;Cluster-6992.53383;Cluster-6992.65017;Cluster-6992.48511;Cluster-6992.53869;Cluster-6992.38872;Cluster-6992.47556;…	K00033+K00033+K00033+K00033+K00036+K00131+K00131+K00616+K00850+K00850+K00850+K00852+K00895+K00895+K00895+K00895+K00895+K01057+K01057+K01623+K01623+K01623+K01623+K01807+K01807+K01810+K01810+K01810+K01835+K01835+K01835+K03841	https:\\www.genome.jp\dbget-bin\www_bget?map00030
RNA degradation	ko03018	75 out of 3789 1.97941409342835%	788 out of 33408 2.35871647509579%	0.957224	1	Cluster-6992.38723;Cluster-6992.39029;Cluster-6992.63403;Cluster-6992.38422;Cluster-6992.40412;Cluster-6992.40413;Cluster-6992.45839;Cluster-6992.46108;Cluster-6992.50967;Cluster-6992.54791;Cluster-6992.65121;Cluster-6992.79091;Cluster-6992.1075;Cluster-6992.47711;Cluster-6992.49528;Cluster-6992.49766;Cluster-6992.15159;Cluster-6992.31638;Cluster-6992.19740;Cluster-6992.30001;Cluster-6992.41920;C…	K00850+K00850+K00850+K01148+K01148+K01148+K01148+K01148+K01148+K01148+K01148+K01148+K01148+K01689+K01689+K01689+K01689+K03514+K04077+K04077+K04077+K04077+K04077+K04077+K04077+K04077+K04077+K04077+K04077+K10643+K10643+K11600+K12580+K12580+K12581+K12581+K12585+K12591+K12591+K12591+K12598+K12598+K12598+K12599+K12599+K12599+K12599+K12600+K12603+K12605+K12605+K12608+K12608+K12611+K12614+K12614+K12616+…	https:\\www.genome.jp\dbget-bin\www_bget?map03018
Glycine, serine and threonine metabolism	ko00260	43 out of 3789 1.13486408023225%	482 out of 33408 1.44276819923372%	0.96435	1	Cluster-6992.52302;Cluster-6992.32583;Cluster-6992.35058;Cluster-6992.35059;Cluster-6992.54992;Cluster-6992.32572;Cluster-6992.43134;Cluster-6992.50928;Cluster-6992.54122;Cluster-6992.28376;Cluster-6992.31747;Cluster-6992.35976;Cluster-6992.35977;Cluster-6992.35979;Cluster-6992.37323;Cluster-6992.39514;Cluster-6992.55456;Cluster-6992.16414;Cluster-6992.19177;Cluster-6992.62302;Cluster-6992.30450;…	K00058+K00108+K00108+K00108+K00108+K00130+K00130+K00133+K00133+K00276+K00276+K00276+K00276+K00276+K00276+K00276+K00276+K00276+K00281+K00306+K00382+K00382+K00600+K00600+K00600+K00600+K00600+K00600+K00605+K00827+K00827+K00827+K00928+K01695+K01695+K01733+K01834+K12235+K12235+K12524+K14085+K14085+K15919	https:\\www.genome.jp\dbget-bin\www_bget?map00260
Pyruvate metabolism	ko00620	62 out of 3789 1.63631565056743%	670 out of 33408 2.00550766283525%	0.965631	1	Cluster-6992.44406;Cluster-6992.29734;Cluster-6992.65119;Cluster-6992.17253;Cluster-6992.43188;Cluster-6992.55110;Cluster-6992.41448;Cluster-6992.31202;Cluster-6992.41495;Cluster-6992.45874;Cluster-6992.45875;Cluster-6992.45877;Cluster-6992.45885;Cluster-6992.58194;Cluster-6992.25934;Cluster-6992.34243;Cluster-6992.35182;Cluster-6992.42996;Cluster-6992.78696;Cluster-6992.28152;Cluster-6992.55205;…	K00016+K00025+K00025+K00025+K00026+K00026+K00028+K00029+K00029+K00029+K00029+K00029+K00029+K00051+K00128+K00128+K00128+K00128+K00128+K00161+K00161+K00161+K00162+K00162+K00162+K00382+K00382+K00626+K00626+K00627+K00627+K00627+K00873+K00873+K01595+K01595+K01595+K01595+K01595+K01595+K01610+K01610+K01610+K01649+K01649+K01759+K01759+K01759+K01895+K01913+K01962+K01962+K01962+K01962+K02160+K02160+K02160+…	https:\\www.genome.jp\dbget-bin\www_bget?map00620
Homologous recombination	ko03440	31 out of 3789 0.818157825283716%	366 out of 33408 1.09554597701149%	0.970059	1	Cluster-6992.33175;Cluster-6992.62338;Cluster-6992.62284;Cluster-6992.34699;Cluster-6992.59074;Cluster-6992.86236;Cluster-6992.60078;Cluster-6992.35049;Cluster-6992.43163;Cluster-6992.28126;Cluster-6992.32113;Cluster-6992.16782;Cluster-6992.43146;Cluster-6992.25929;Cluster-6992.25930;Cluster-22732.0;Cluster-6992.34093;Cluster-6992.58965;Cluster-6992.33838;Cluster-6992.34131;Cluster-6992.26434;Clu…	K02327+K02327+K02328+K02335+K02335+K02335+K03165+K03504+K03655+K07466+K07466+K07466+K10683+K10728+K10728+K10740+K10866+K10866+K10875+K10875+K12173+K12173+K12173+K12173+K12173+K12173+K12173+K12173+K12173+K15362+K15362	https:\\www.genome.jp\dbget-bin\www_bget?map03440
Phosphonate and phosphinate metabolism	ko00440	2 out of 3789 0.0527843758247559%	45 out of 33408 0.134698275862069%	0.970075	1	Cluster-6992.20140;Cluster-6992.36954	K00967+K00968	https:\\www.genome.jp\dbget-bin\www_bget?map00440
Glyoxylate and dicarboxylate metabolism	ko00630	58 out of 3789 1.53074689891792%	639 out of 33408 1.91271551724138%	0.973247	1	Cluster-6992.35146;Cluster-6992.29734;Cluster-6992.65119;Cluster-6992.17253;Cluster-6992.43188;Cluster-6992.55110;Cluster-6992.28795;Cluster-6992.46347;Cluster-6992.46350;Cluster-6992.46363;Cluster-6992.19177;Cluster-6992.30450;Cluster-6992.39046;Cluster-6992.31904;Cluster-6992.39177;Cluster-6992.41164;Cluster-6992.42277;Cluster-6992.43393;Cluster-6992.43398;Cluster-6992.37902;Cluster-6992.47525;…	K00015+K00025+K00025+K00025+K00026+K00026+K00122+K00122+K00122+K00122+K00281+K00382+K00382+K00600+K00600+K00600+K00600+K00600+K00600+K00605+K00626+K00626+K01601+K01637+K01637+K01637+K01637+K01637+K01637+K01637+K01647+K01647+K01647+K01895+K01913+K01915+K01915+K01915+K01915+K01915+K01915+K03781+K03781+K03781+K11517+K11517+K15919+K18121+K18121+K19269+K22133+K22133+K22133+K22133+K22133+K22133+K22133+…	https:\\www.genome.jp\dbget-bin\www_bget?map00630
Mismatch repair	ko03430	19 out of 3789 0.501451570335181%	244 out of 33408 0.73036398467433%	0.973534	1	Cluster-6992.33175;Cluster-6992.62338;Cluster-6992.62284;Cluster-6992.35049;Cluster-6992.27274;Cluster-6992.33145;Cluster-6992.37978;Cluster-6992.28126;Cluster-6992.32113;Cluster-6992.16782;Cluster-6992.34965;Cluster-6992.19978;Cluster-22732.0;Cluster-6992.26082;Cluster-32350.0;Cluster-6992.40785;Cluster-6992.45519;Cluster-6992.66653;Cluster-6992.31414	K02327+K02327+K02328+K03504+K04802+K04802+K04802+K07466+K07466+K07466+K08736+K08737+K10740+K10754+K10755+K10756+K10756+K10756+K10858	https:\\www.genome.jp\dbget-bin\www_bget?map03430
Glycerophospholipid metabolism	ko00564	62 out of 3789 1.63631565056743%	681 out of 33408 2.03843390804598%	0.975396	1	Cluster-6992.45345;Cluster-6992.37491;Cluster-6992.44017;Cluster-6992.53785;Cluster-6992.59962;Cluster-6992.34113;Cluster-6992.38686;Cluster-6992.49210;Cluster-6992.68687;Cluster-6992.74077;Cluster-6992.20140;Cluster-6992.36954;Cluster-6992.78010;Cluster-6992.32294;Cluster-6992.32295;Cluster-6992.41343;Cluster-6992.48090;Cluster-6992.49627;Cluster-6992.61917;Cluster-6992.34573;Cluster-6992.48306;…	K00006+K00655+K00655+K00655+K00655+K00901+K00901+K00901+K00901+K00901+K00967+K00968+K01047+K01114+K01114+K01114+K01114+K01114+K01114+K01115+K01115+K01115+K01115+K01115+K01115+K01115+K01115+K01126+K01126+K01126+K01517+K01613+K01613+K01613+K05929+K05929+K06130+K06130+K06130+K06130+K13506+K13506+K13508+K13508+K13510+K13510+K13510+K13510+K14674+K15728+K15728+K15728+K16818+K16818+K16818+K16818+K16818+…	https:\\www.genome.jp\dbget-bin\www_bget?map00564
Histidine metabolism	ko00340	20 out of 3789 0.527843758247559%	261 out of 33408 0.78125%	0.980671	1	Cluster-6992.25934;Cluster-6992.34243;Cluster-6992.35182;Cluster-6992.42996;Cluster-6992.78696;Cluster-6992.30867;Cluster-6992.23058;Cluster-6992.24334;Cluster-6992.60878;Cluster-6992.44080;Cluster-6992.44082;Cluster-6992.44085;Cluster-6992.33998;Cluster-6992.33999;Cluster-6992.41889;Cluster-6992.41894;Cluster-6992.42705;Cluster-6992.52959;Cluster-6992.80074;Cluster-6992.51263	K00128+K00128+K00128+K00128+K00128+K00129+K00765+K00765+K00765+K01590+K01590+K01590+K01663+K01663+K14085+K14085+K14152+K14152+K14152+K18649	https:\\www.genome.jp\dbget-bin\www_bget?map00340
Benzoxazinoid biosynthesis	ko00402	1 out of 3789 0.0263921879123779%	35 out of 33408 0.104765325670498%	0.985236	1	Cluster-6992.4646	K13229	https:\\www.genome.jp\dbget-bin\www_bget?map00402
Glycosylphosphatidylinositol (GPI)-anchor biosynthesis	ko00563	16 out of 3789 0.422275006598047%	225 out of 33408 0.673491379310345%	0.987123	1	Cluster-6992.38816;Cluster-6992.37988;Cluster-6992.41523;Cluster-6992.42040;Cluster-6992.49565;Cluster-6992.54262;Cluster-6992.60125;Cluster-6992.18537;Cluster-6992.30631;Cluster-6992.13956;Cluster-6992.17106;Cluster-6992.34794;Cluster-6992.17880;Cluster-6992.38600;Cluster-6992.27486;Cluster-6992.16390	K03434+K03860+K03860+K03860+K03860+K03860+K03860+K05283+K05284+K05284+K05285+K05289+K05290+K05294+K05310+K05310	https:\\www.genome.jp\dbget-bin\www_bget?map00563
Tryptophan metabolism	ko00380	39 out of 3789 1.02929532858274%	469 out of 33408 1.40385536398467%	0.987206	1	Cluster-6992.25934;Cluster-6992.34243;Cluster-6992.35182;Cluster-6992.42996;Cluster-6992.78696;Cluster-6992.30450;Cluster-6992.39046;Cluster-6992.47525;Cluster-6992.77333;Cluster-6992.30042;Cluster-6992.35949;Cluster-6992.38615;Cluster-6992.38617;Cluster-6992.38735;Cluster-6992.43236;Cluster-6992.44907;Cluster-6992.52650;Cluster-6992.61725;Cluster-6992.67427;Cluster-6992.22668;Cluster-6992.23733;…	K00128+K00128+K00128+K00128+K00128+K00382+K00382+K00626+K00626+K01426+K01426+K01426+K01426+K01426+K01426+K01426+K01426+K01426+K01426+K01593+K01593+K01593+K01593+K03781+K03781+K03781+K03782+K07408+K07408+K07408+K11816+K11816+K11816+K14085+K14085+K22450+K22450+K23947+K23947	https:\\www.genome.jp\dbget-bin\www_bget?map00380
Citrate cycle (TCA cycle)	ko00020	34 out of 3789 0.89733438902085%	418 out of 33408 1.25119731800766%	0.98754	1	Cluster-6992.29734;Cluster-6992.65119;Cluster-6992.17253;Cluster-6992.43188;Cluster-6992.55110;Cluster-6992.3837;Cluster-6992.47291;Cluster-6992.48624;Cluster-6992.50686;Cluster-6992.10143;Cluster-6992.28152;Cluster-6992.55205;Cluster-6992.60987;Cluster-6992.26475;Cluster-6992.40772;Cluster-6992.40773;Cluster-6992.30450;Cluster-6992.39046;Cluster-6992.34726;Cluster-6992.47707;Cluster-6992.50725;C…	K00025+K00025+K00025+K00026+K00026+K00030+K00031+K00031+K00031+K00031+K00161+K00161+K00161+K00162+K00162+K00162+K00382+K00382+K00627+K00627+K00627+K01610+K01610+K01610+K01647+K01647+K01647+K01648+K01648+K01648+K01648+K01648+K01900+K01900	https:\\www.genome.jp\dbget-bin\www_bget?map00020
Spliceosome	ko03040	139 out of 3789 3.66851411982053%	1452 out of 33408 4.34626436781609%	0.988014	1	Cluster-6992.22114;Cluster-6992.23473;Cluster-6992.28488;Cluster-6992.28546;Cluster-6992.28934;Cluster-6992.34735;Cluster-6992.37279;Cluster-6992.41109;Cluster-6992.41113;Cluster-6992.41114;Cluster-6992.41117;Cluster-6992.42700;Cluster-6992.49319;Cluster-6992.49833;Cluster-6992.50262;Cluster-6992.56698;Cluster-6992.58980;Cluster-6992.49508;Cluster-6992.26460;Cluster-6992.56204;Cluster-6992.55365;…	K03283+K03283+K03283+K03283+K03283+K03283+K03283+K03283+K03283+K03283+K03283+K03283+K03283+K03283+K03283+K03283+K03283+K06063+K09567+K11086+K11088+K11091+K11091+K11093+K11094+K11094+K11094+K11094+K11099+K12621+K12622+K12622+K12625+K12662+K12733+K12741+K12741+K12741+K12741+K12741+K12741+K12741+K12741+K12741+K12741+K12812+K12813+K12813+K12813+K12815+K12815+K12818+K12818+K12818+K12818+K12818+K12818+…	https:\\www.genome.jp\dbget-bin\www_bget?map03040
Protein export	ko03060	21 out of 3789 0.554235946159937%	284 out of 33408 0.850095785440613%	0.989636	1	Cluster-6992.23860;Cluster-6992.37410;Cluster-6992.35475;Cluster-6992.49041;Cluster-6992.43571;Cluster-6992.44736;Cluster-6992.52548;Cluster-6992.27654;Cluster-6992.38609;Cluster-6992.40954;Cluster-6992.40956;Cluster-6992.47163;Cluster-6992.47877;Cluster-6992.53849;Cluster-6992.46192;Cluster-6992.22758;Cluster-6992.39824;Cluster-6992.48138;Cluster-6992.52845;Cluster-6992.60663;Cluster-6992.56442	K03070+K03070+K03100+K03100+K03106+K03108+K03108+K07342+K07342+K09490+K09490+K09490+K09490+K09490+K09540+K09648+K10956+K12946+K12947+K12947+K12948	https:\\www.genome.jp\dbget-bin\www_bget?map03060
Glycolysis / Gluconeogenesis	ko00010	80 out of 3789 2.11137503299023%	897 out of 33408 2.68498563218391%	0.992672	1	Cluster-6992.29513;Cluster-6992.78406;Cluster-6992.50024;Cluster-6992.44406;Cluster-6992.13611;Cluster-6992.1555;Cluster-6992.25934;Cluster-6992.34243;Cluster-6992.35182;Cluster-6992.42996;Cluster-6992.78696;Cluster-6992.30867;Cluster-6992.46328;Cluster-6992.67032;Cluster-6992.27746;Cluster-6992.34668;Cluster-6992.59050;Cluster-6992.28152;Cluster-6992.55205;Cluster-6992.60987;Cluster-6992.26475;C…	K00001+K00001+K00002+K00016+K00121+K00121+K00128+K00128+K00128+K00128+K00128+K00129+K00131+K00131+K00134+K00134+K00134+K00161+K00161+K00161+K00162+K00162+K00162+K00382+K00382+K00627+K00627+K00627+K00844+K00844+K00844+K00844+K00850+K00850+K00850+K00873+K00873+K00895+K00895+K00895+K00895+K00895+K00927+K00927+K01568+K01568+K01568+K01610+K01610+K01610+K01623+K01623+K01623+K01623+K01689+K01689+K01689+…	https:\\www.genome.jp\dbget-bin\www_bget?map00010
Autophagy - other	ko04136	18 out of 3789 0.475059382422803%	258 out of 33408 0.772270114942529%	0.992962	1	Cluster-6992.56730;Cluster-6992.52682;Cluster-6992.54301;Cluster-6992.55435;Cluster-6992.34154;Cluster-6992.65418;Cluster-6992.50447;Cluster-6992.72168;Cluster-6992.37064;Cluster-6992.46715;Cluster-6992.30761;Cluster-6992.42816;Cluster-6992.42817;Cluster-6992.57538;Cluster-6992.47445;Cluster-6992.60736;Cluster-6992.60852;Cluster-6992.55863	K04382+K07203+K07203+K07203+K08266+K08269+K08333+K08336+K08341+K08341+K08343+K17907+K17907+K17907+K17908+K17908+K17908+K19730	https:\\www.genome.jp\dbget-bin\www_bget?map04136
Ascorbate and aldarate metabolism	ko00053	32 out of 3789 0.844550013196094%	412 out of 33408 1.23323754789272%	0.993613	1	Cluster-6992.37096;Cluster-6992.37098;Cluster-6992.37099;Cluster-6992.25934;Cluster-6992.34243;Cluster-6992.35182;Cluster-6992.42996;Cluster-6992.78696;Cluster-6992.39899;Cluster-6992.34176;Cluster-6992.49569;Cluster-6992.52135;Cluster-6992.38738;Cluster-6992.55706;Cluster-6992.62072;Cluster-6992.49255;Cluster-6992.50031;Cluster-6992.54749;Cluster-6992.78604;Cluster-6992.41889;Cluster-6992.41894;…	K00012+K00012+K00012+K00128+K00128+K00128+K00128+K00128+K00225+K00434+K00434+K00469+K08232+K08232+K08232+K10046+K10046+K10046+K12447+K14085+K14085+K14190+K14190+K14190+K16190+K16190+K16190+K16190+K17744+K18649+K21888+K21888	https:\\www.genome.jp\dbget-bin\www_bget?map00053
RNA polymerase	ko03020	21 out of 3789 0.554235946159937%	299 out of 33408 0.894995210727969%	0.995372	1	Cluster-6992.44105;Cluster-6992.62182;Cluster-6992.44522;Cluster-6992.4953;Cluster-6992.9654;Cluster-6992.40693;Cluster-6992.4266;Cluster-6992.43396;Cluster-6992.43397;Cluster-6992.61199;Cluster-6992.35586;Cluster-6992.61250;Cluster-6992.36796;Cluster-6992.17982;Cluster-6992.21514;Cluster-6992.23889;Cluster-6992.37931;Cluster-6992.57307;Cluster-6992.59615;Cluster-6992.60205;Cluster-6992.27440	K02999+K02999+K03002+K03004+K03004+K03006+K03006+K03006+K03006+K03006+K03010+K03011+K03012+K03018+K03018+K03018+K03018+K03018+K03021+K03025+K14721	https:\\www.genome.jp\dbget-bin\www_bget?map03020
Arginine and proline metabolism	ko00330	38 out of 3789 1.00290314067036%	484 out of 33408 1.44875478927203%	0.995669	1	Cluster-6992.25934;Cluster-6992.34243;Cluster-6992.35182;Cluster-6992.42996;Cluster-6992.78696;Cluster-6992.63063;Cluster-6992.50476;Cluster-6992.53071;Cluster-6992.21147;Cluster-6992.33094;Cluster-6992.36482;Cluster-6992.5388;Cluster-6992.56458;Cluster-6992.39383;Cluster-6992.31434;Cluster-6992.30042;Cluster-6992.35949;Cluster-6992.38615;Cluster-6992.38617;Cluster-6992.38735;Cluster-6992.43236;C…	K00128+K00128+K00128+K00128+K00128+K00286+K00294+K00318+K00472+K00472+K00472+K00472+K00472+K00811+K01259+K01426+K01426+K01426+K01426+K01426+K01426+K01426+K01426+K01426+K01426+K01583+K01583+K01583+K01583+K10536+K12657+K12657+K12657+K12657+K13427+K14085+K14085+K17839	https:\\www.genome.jp\dbget-bin\www_bget?map00330
Glycosphingolipid biosynthesis - globo and isoglobo series	ko00603	3 out of 3789 0.0791765637371338%	85 out of 33408 0.254430076628352%	0.997492	1	Cluster-6992.23116;Cluster-6992.65569;Cluster-6992.63692	K01988+K07407+K12373	https:\\www.genome.jp\dbget-bin\www_bget?map00603
Carbon metabolism	ko01200	153 out of 3789 4.03800475059382%	1665 out of 33408 4.98383620689655%	0.998437	1	Cluster-6992.29734;Cluster-6992.65119;Cluster-6992.17253;Cluster-6992.43188;Cluster-6992.55110;Cluster-6992.41448;Cluster-6992.31202;Cluster-6992.41495;Cluster-6992.45874;Cluster-6992.45875;Cluster-6992.45877;Cluster-6992.45885;Cluster-6992.3837;Cluster-6992.47291;Cluster-6992.48624;Cluster-6992.50686;Cluster-6992.10143;Cluster-6992.24479;Cluster-6992.33658;Cluster-6992.37563;Cluster-6992.37566;C…	K00025+K00025+K00025+K00026+K00026+K00028+K00029+K00029+K00029+K00029+K00029+K00029+K00030+K00031+K00031+K00031+K00031+K00033+K00033+K00033+K00033+K00036+K00051+K00058+K00074+K00121+K00121+K00122+K00122+K00122+K00122+K00131+K00131+K00134+K00134+K00134+K00140+K00140+K00161+K00161+K00161+K00162+K00162+K00162+K00232+K00232+K00232+K00232+K00232+K00281+K00297+K00382+K00382+K00600+K00600+K00600+K00600+…	https:\\www.genome.jp\dbget-bin\www_bget?map01200
RNA transport	ko03013	124 out of 3789 3.27263130113486%	1394 out of 33408 4.17265325670498%	0.99895	1	Cluster-6992.22878;Cluster-6992.27507;Cluster-6992.27508;Cluster-6992.27509;Cluster-6992.68986;Cluster-6992.12419;Cluster-6992.38741;Cluster-6992.54365;Cluster-6992.70563;Cluster-6992.27098;Cluster-6992.29808;Cluster-6992.31934;Cluster-6992.41019;Cluster-6992.49199;Cluster-6992.49211;Cluster-6992.49215;Cluster-6992.49216;Cluster-6992.49218;Cluster-6992.49234;Cluster-6992.49908;Cluster-6992.52916;…	K00784+K00784+K00784+K00784+K00784+K00784+K00974+K02516+K02516+K03113+K03231+K03231+K03231+K03231+K03231+K03231+K03231+K03231+K03231+K03231+K03231+K03231+K03231+K03237+K03237+K03239+K03239+K03239+K03240+K03240+K03240+K03240+K03240+K03240+K03240+K03242+K03242+K03243+K03245+K03247+K03251+K03251+K03257+K03257+K03259+K03259+K03260+K03260+K03260+K03260+K03260+K03260+K03539+K03539+K03539+K03539+K03754+…	https:\\www.genome.jp\dbget-bin\www_bget?map03013
Limonene and pinene degradation	ko00903	5 out of 3789 0.13196093956189%	125 out of 33408 0.374161877394636%	0.999022	1	Cluster-6992.25934;Cluster-6992.34243;Cluster-6992.35182;Cluster-6992.42996;Cluster-6992.78696	K00128+K00128+K00128+K00128+K00128	https:\\www.genome.jp\dbget-bin\www_bget?map00903
mRNA surveillance pathway	ko03015	61 out of 3789 1.60992346265505%	838 out of 33408 2.50838122605364%	0.999972	1	Cluster-6992.23026;Cluster-6992.77789;Cluster-6992.55665;Cluster-6992.26072;Cluster-6992.33620;Cluster-6992.56730;Cluster-6992.43784;Cluster-6992.53926;Cluster-6992.63545;Cluster-6992.670;Cluster-6992.26928;Cluster-6992.26929;Cluster-6992.20442;Cluster-6992.33382;Cluster-6992.47547;Cluster-6992.54005;Cluster-6992.57720;Cluster-6992.60541;Cluster-6992.65082;Cluster-6992.68465;Cluster-6992.39131;Cl…	K03265+K03267+K03456+K04354+K04354+K04382+K06100+K06269+K06269+K06269+K08873+K08873+K11584+K11584+K11584+K11584+K11584+K11584+K11584+K11584+K12812+K12875+K12881+K12883+K13025+K13025+K13126+K13126+K13171+K13917+K14324+K14327+K14376+K14376+K14396+K14399+K14399+K14399+K14400+K14401+K14401+K14402+K14402+K14402+K14404+K14404+K14404+K14404+K14404+K14407+K14407+K14408+K14408+K14408+K14409+K14411+K14411+…	https:\\www.genome.jp\dbget-bin\www_bget?map03015
Ribosome	ko03010	122 out of 3789 3.21984692531011%	1494 out of 33408 4.47198275862069%	0.999985	1	Cluster-6992.17878;Cluster-6992.19516;Cluster-6992.39287;Cluster-6992.81514;Cluster-6992.36370;Cluster-6992.66756;Cluster-6992.23164;Cluster-516.0;Cluster-6992.26271;Cluster-6992.52982;Cluster-6992.62822;Cluster-6992.33002;Cluster-6992.47268;Cluster-6992.38382;Cluster-6992.49714;Cluster-6992.46217;Cluster-6992.48966;Cluster-6992.36499;Cluster-6992.56980;Cluster-6992.44289;Cluster-6992.51536;Clust…	K02865+K02865+K02865+K02865+K02866+K02866+K02867+K02870+K02871+K02872+K02872+K02875+K02875+K02876+K02877+K02880+K02880+K02881+K02881+K02882+K02883+K02885+K02885+K02890+K02890+K02891+K02891+K02893+K02894+K02894+K02894+K02895+K02895+K02895+K02896+K02896+K02896+K02896+K02896+K02896+K02897+K02898+K02900+K02904+K02905+K02906+K02908+K02912+K02912+K02915+K02915+K02917+K02921+K02925+K02925+K02925+K02926+…	https:\\www.genome.jp\dbget-bin\www_bget?map03010
Lysine degradation	ko00310	18 out of 3789 0.475059382422803%	381 out of 33408 1.14044540229885%	0.999998	1	Cluster-6992.25934;Cluster-6992.34243;Cluster-6992.35182;Cluster-6992.42996;Cluster-6992.78696;Cluster-6992.62302;Cluster-6992.30450;Cluster-6992.39046;Cluster-6992.47525;Cluster-6992.77333;Cluster-6992.26910;Cluster-6992.52969;Cluster-6992.64301;Cluster-6992.69241;Cluster-6992.60351;Cluster-6992.41889;Cluster-6992.41894;Cluster-6992.32668	K00128+K00128+K00128+K00128+K00128+K00306+K00382+K00382+K00626+K00626+K11420+K11420+K11420+K11420+K11422+K14085+K14085+K14157	https:\\www.genome.jp\dbget-bin\www_bget?map00310
Oxidative phosphorylation	ko00190	44 out of 3789 1.16125626814463%	782 out of 33408 2.34075670498084%	1	1	Cluster-6992.36834;Cluster-6992.27158;Cluster-6992.63131;Cluster-6992.28068;Cluster-6992.39459;Cluster-6992.40787;Cluster-6992.43716;Cluster-6992.49553;Cluster-6992.49607;Cluster-6992.53718;Cluster-6992.62402;Cluster-6992.44167;Cluster-6992.47426;Cluster-6992.48797;Cluster-6992.52215;Cluster-6992.52278;Cluster-6992.52811;Cluster-6992.59866;Cluster-6992.28876;Cluster-6992.70082;Cluster-6992.71513;…	K00413+K00416+K00416+K00419+K00419+K01507+K01507+K01507+K01507+K01507+K01507+K01535+K01535+K01535+K01535+K01535+K01535+K01535+K02113+K02113+K02115+K02133+K02136+K02146+K02146+K02147+K02151+K02151+K02154+K02155+K02155+K02257+K02260+K03884+K03884+K03935+K03937+K03942+K03945+K03946+K03950+K03955+K03965+K05578	https:\\www.genome.jp\dbget-bin\www_bget?map00190

## Sheet: DR vs BR
Table S5 KEGG analysis of metabolites between groups. KEGG enrichment of 6 groups are shown, each table represents one group.
Kegg_pathway	ko_id	Cluter_frequency	Genome_frequency	P-value	Corrected_P-value	GeneID	KEGG Orthology	hyperlink
Spliceosome	ko03040	261 out of 4498 5.80257892396621%	1452 out of 33408 4.34626436781609%	4.354e-07	5.96499e-05	Cluster-6992.27977;Cluster-6992.34735;Cluster-6992.34979;Cluster-6992.37279;Cluster-6992.37281;Cluster-6992.41110;Cluster-6992.41113;Cluster-6992.41114;Cluster-6992.41117;Cluster-6992.49196;Cluster-6992.49833;Cluster-6992.50171;Cluster-6992.50172;Cluster-6992.50262;Cluster-6992.50810;Cluster-6992.56237;Cluster-6992.58980;Cluster-6992.72588;Cluster-6992.49508;Cluster-6992.21357;Cluster-6992.26460;…	K03283+K03283+K03283+K03283+K03283+K03283+K03283+K03283+K03283+K03283+K03283+K03283+K03283+K03283+K03283+K03283+K03283+K03283+K06063+K09567+K09567+K10599+K10599+K10599+K11086+K11086+K11086+K11088+K11091+K11092+K11093+K11093+K11094+K11097+K11099+K11099+K11984+K11984+K11984+K11984+K12622+K12622+K12622+K12622+K12623+K12624+K12625+K12662+K12662+K12662+K12662+K12741+K12741+K12741+K12741+K12741+K12741+…	https:\\www.genome.jp\dbget-bin\www_bget?map03040
mRNA surveillance pathway	ko03015	152 out of 4498 3.37927967985771%	838 out of 33408 2.50838122605364%	6.87481e-05	0.00941849	Cluster-6992.51304;Cluster-6992.26070;Cluster-6992.26071;Cluster-6992.26072;Cluster-6992.26074;Cluster-6992.33620;Cluster-6992.44087;Cluster-6992.57316;Cluster-6992.51828;Cluster-6992.56658;Cluster-6992.25565;Cluster-6992.43783;Cluster-6992.43784;Cluster-6992.49252;Cluster-6992.49254;Cluster-6992.50157;Cluster-6992.52513;Cluster-6992.67039;Cluster-6992.70035;Cluster-6992.7698;Cluster-6992.77088;C…	K03456+K04354+K04354+K04354+K04354+K04354+K04354+K04354+K04382+K04382+K06100+K06100+K06100+K06100+K06100+K06100+K06100+K06100+K06100+K06100+K06100+K06100+K06269+K06269+K06269+K06269+K06965+K08873+K11583+K11584+K11584+K11584+K11584+K11584+K11584+K11584+K11584+K11584+K12812+K12812+K12812+K12875+K12875+K12875+K12875+K12875+K12875+K12876+K12877+K12881+K12881+K12881+K12882+K12883+K12883+K13025+K13098+…	https:\\www.genome.jp\dbget-bin\www_bget?map03015
Plant hormone signal transduction	ko04075	243 out of 4498 5.40240106714095%	1453 out of 33408 4.34925766283525%	0.000168991	0.0231518	Cluster-6992.48721;Cluster-6992.51919;Cluster-6992.32766;Cluster-6992.33867;Cluster-6992.36768;Cluster-6992.49026;Cluster-6992.49028;Cluster-6992.50749;Cluster-6992.52425;Cluster-6992.52754;Cluster-6992.55751;Cluster-6992.65620;Cluster-6992.22347;Cluster-6992.26951;Cluster-6992.29774;Cluster-6992.32496;Cluster-6992.32681;Cluster-6992.34060;Cluster-6992.38480;Cluster-6992.41827;Cluster-6992.44193;…	K12126+K12126+K13413+K13413+K13413+K13413+K13413+K13413+K13413+K13413+K13413+K13413+K13415+K13415+K13415+K13415+K13415+K13415+K13415+K13415+K13415+K13415+K13415+K13415+K13415+K13415+K13415+K13415+K13415+K13415+K13415+K13415+K13415+K13416+K13416+K13416+K13416+K13416+K13416+K13416+K13416+K13416+K13416+K13416+K13416+K13416+K13416+K13422+K13422+K13422+K13422+K13422+K13422+K13422+K13422+K13422+K13422+…	https:\\www.genome.jp\dbget-bin\www_bget?map04075
Ribosome biogenesis in eukaryotes	ko03008	121 out of 4498 2.690084481992%	663 out of 33408 1.98455459770115%	0.000278596	0.0381676	Cluster-6992.13997;Cluster-6992.48453;Cluster-6992.51174;Cluster-6992.52689;Cluster-6992.53670;Cluster-6992.53745;Cluster-6992.30606;Cluster-6992.37911;Cluster-6992.20090;Cluster-6992.66626;Cluster-6992.37332;Cluster-6992.44879;Cluster-6992.44880;Cluster-6992.50702;Cluster-6992.66513;Cluster-6992.20745;Cluster-6992.35506;Cluster-6992.35508;Cluster-6992.64868;Cluster-6992.16347;Cluster-6992.57529;…	K01164+K03097+K03097+K03097+K03097+K03097+K03115+K03264+K03538+K03538+K03539+K03539+K03539+K03539+K03539+K06943+K06943+K06943+K06943+K06943+K07178+K07179+K07562+K07936+K07936+K07936+K07936+K07936+K07936+K11128+K11129+K11131+K11883+K11883+K12619+K13288+K13288+K14290+K14290+K14290+K14290+K14290+K14290+K14290+K14290+K14290+K14290+K14290+K14290+K14521+K14521+K14521+K14521+K14521+K14521+K14521+K14521+…	https:\\www.genome.jp\dbget-bin\www_bget?map03008
Flavonoid biosynthesis	ko00941	48 out of 4498 1.06714095153402%	229 out of 33408 0.685464559386973%	0.001107	0.151659	Cluster-6992.44188;Cluster-6992.55032;Cluster-6992.22776;Cluster-6992.34115;Cluster-6992.32153;Cluster-6992.32401;Cluster-6992.36880;Cluster-6992.36881;Cluster-6992.36882;Cluster-6992.39999;Cluster-6992.40002;Cluster-6992.65359;Cluster-6992.82145;Cluster-6992.41106;Cluster-6992.42289;Cluster-6992.56208;Cluster-6992.42941;Cluster-6992.42987;Cluster-6992.46210;Cluster-6992.46212;Cluster-6992.48560;…	K00475+K00475+K00487+K00487+K00588+K00588+K00588+K00588+K00588+K00588+K00588+K00588+K00588+K00660+K00660+K00660+K01859+K01859+K01859+K01859+K01859+K01859+K05277+K05278+K05278+K05278+K05278+K05278+K05278+K05278+K05278+K05278+K05280+K05280+K05280+K13065+K13065+K13065+K13065+K13065+K13065+K13065+K13065+K13065+K13082+K13082+K13083+K13083	https:\\www.genome.jp\dbget-bin\www_bget?map00941
Isoflavonoid biosynthesis	ko00943	31 out of 4498 0.689195197865718%	133 out of 33408 0.398108237547893%	0.00140231	0.192117	Cluster-6992.19341;Cluster-6992.21349;Cluster-6992.31967;Cluster-6992.35232;Cluster-6992.35233;Cluster-6992.45300;Cluster-6992.45302;Cluster-6992.55276;Cluster-6992.20205;Cluster-6992.20608;Cluster-6992.24239;Cluster-6992.24950;Cluster-6992.33409;Cluster-6992.33412;Cluster-6992.33413;Cluster-6992.39100;Cluster-6992.39632;Cluster-6992.40454;Cluster-6992.40455;Cluster-6992.49574;Cluster-6992.50009;…	K13258+K13258+K13258+K13258+K13258+K13258+K13258+K13258+K13260+K13260+K13260+K13260+K13260+K13260+K13260+K13260+K13260+K13260+K13260+K13260+K13260+K13260+K13260+K13263+K13264+K13264+K13264+K13264+K13264+K13266+K13266	https:\\www.genome.jp\dbget-bin\www_bget?map00943
RNA transport	ko03013	223 out of 4498 4.95775900400178%	1394 out of 33408 4.17265325670498%	0.00312148	0.427643	Cluster-6992.22878;Cluster-6992.27507;Cluster-6992.27509;Cluster-6992.38360;Cluster-6992.41761;Cluster-6992.4628;Cluster-6992.12419;Cluster-6992.38741;Cluster-6992.13997;Cluster-6992.54365;Cluster-6992.54367;Cluster-6992.70563;Cluster-6992.27098;Cluster-6992.37636;Cluster-6992.44612;Cluster-6992.44614;Cluster-6992.19447;Cluster-6992.49211;Cluster-6992.49215;Cluster-6992.49234;Cluster-6992.49738;C…	K00784+K00784+K00784+K00784+K00784+K00784+K00784+K00974+K01164+K02516+K02516+K02516+K03113+K03113+K03113+K03113+K03231+K03231+K03231+K03231+K03231+K03231+K03231+K03231+K03231+K03237+K03237+K03238+K03239+K03239+K03239+K03239+K03239+K03240+K03240+K03240+K03240+K03240+K03240+K03240+K03240+K03240+K03241+K03242+K03242+K03245+K03246+K03247+K03247+K03251+K03252+K03253+K03253+K03254+K03257+K03257+K03257+…	https:\\www.genome.jp\dbget-bin\www_bget?map03013
Nitrogen metabolism	ko00910	44 out of 4498 0.978212538906181%	218 out of 33408 0.652538314176245%	0.00367161	0.50301	Cluster-6992.27877;Cluster-6992.45263;Cluster-6992.45264;Cluster-6992.45265;Cluster-6992.45267;Cluster-6992.45268;Cluster-6992.52946;Cluster-6992.56600;Cluster-6992.17433;Cluster-6992.43178;Cluster-6992.34599;Cluster-6992.34600;Cluster-6992.34602;Cluster-6992.35174;Cluster-6992.36679;Cluster-6992.37386;Cluster-6992.40844;Cluster-6992.40859;Cluster-6992.40860;Cluster-6992.40871;Cluster-6992.40874;…	K00262+K00264+K00264+K00264+K00264+K00264+K00264+K00284+K00284+K00366+K01674+K01674+K01674+K01674+K01674+K01674+K01674+K01674+K01674+K01674+K01674+K01674+K01674+K01674+K01674+K01674+K01674+K01674+K01674+K01674+K01674+K01674+K01674+K01674+K01674+K01674+K01674+K01674+K01674+K01674+K01915+K01915+K10534+K10534	https:\\www.genome.jp\dbget-bin\www_bget?map00910
Protein export	ko03060	54 out of 4498 1.20053357047577%	284 out of 33408 0.850095785440613%	0.00527592	0.722801	Cluster-6992.17975;Cluster-6992.19497;Cluster-6992.23860;Cluster-6992.23897;Cluster-6992.23898;Cluster-6992.24838;Cluster-6992.28149;Cluster-6992.41218;Cluster-6992.43779;Cluster-6992.44029;Cluster-6992.54218;Cluster-6992.57242;Cluster-6992.59923;Cluster-6992.64200;Cluster-6992.64201;Cluster-6992.69112;Cluster-6992.69118;Cluster-6992.69119;Cluster-6992.74209;Cluster-6992.15525;Cluster-6992.25518;…	K03070+K03070+K03070+K03070+K03070+K03070+K03070+K03070+K03070+K03070+K03070+K03070+K03070+K03070+K03070+K03070+K03070+K03070+K03070+K03070+K03100+K03100+K03100+K03100+K03100+K03100+K03100+K03100+K03106+K03106+K03107+K03107+K03107+K03107+K03108+K03108+K03109+K03109+K03109+K03118+K03217+K07342+K07342+K07342+K09490+K09490+K09490+K09540+K09540+K10956+K10956+K12947+K12947+K13280	https:\\www.genome.jp\dbget-bin\www_bget?map03060
Circadian rhythm - plant	ko04712	66 out of 4498 1.46731880835927%	366 out of 33408 1.09554597701149%	0.00787111	1	Cluster-6992.41106;Cluster-6992.42289;Cluster-6992.56208;Cluster-6992.48453;Cluster-6992.51174;Cluster-6992.52689;Cluster-6992.53670;Cluster-6992.53745;Cluster-6992.30606;Cluster-6992.3129;Cluster-6992.37606;Cluster-6992.47646;Cluster-6992.62676;Cluster-6992.67287;Cluster-6992.23307;Cluster-6992.39605;Cluster-6992.39608;Cluster-6992.39613;Cluster-6992.37694;Cluster-6992.38985;Cluster-6992.48721;C…	K00660+K00660+K00660+K03097+K03097+K03097+K03097+K03097+K03115+K12120+K12120+K12121+K12121+K12121+K12124+K12124+K12124+K12124+K12125+K12125+K12126+K12126+K12129+K12129+K12129+K12129+K12129+K12129+K12129+K12129+K12129+K12129+K12129+K12129+K12129+K12129+K12130+K12130+K12130+K12133+K12133+K12133+K12133+K12133+K12133+K12133+K12133+K12135+K12135+K12135+K12135+K12135+K12135+K12135+K12135+K12135+K16221+…	https:\\www.genome.jp\dbget-bin\www_bget?map04712
Sphingolipid metabolism	ko00600	63 out of 4498 1.40062249888839%	359 out of 33408 1.07459291187739%	0.0161881	1	Cluster-6992.50177;Cluster-6992.50179;Cluster-6992.50560;Cluster-6992.54715;Cluster-6992.60984;Cluster-6992.44495;Cluster-6992.47373;Cluster-6992.51383;Cluster-6992.52153;Cluster-6992.52154;Cluster-6992.52156;Cluster-6992.60789;Cluster-6992.41447;Cluster-6992.41464;Cluster-6992.57936;Cluster-6992.31391;Cluster-6992.52151;Cluster-6992.46903;Cluster-6992.2489;Cluster-6992.28998;Cluster-6992.40351;C…	K00654+K00654+K00654+K00654+K00654+K01190+K01190+K01190+K01190+K01190+K01190+K01190+K01634+K04708+K04708+K04710+K04710+K04711+K04713+K04713+K04713+K04718+K04718+K04718+K04718+K04718+K04718+K04718+K04718+K04718+K04718+K04718+K04718+K04718+K07407+K07407+K12309+K12309+K12309+K12309+K12309+K12309+K12309+K12309+K12309+K12309+K12309+K12309+K12309+K12309+K12309+K12309+K12309+K12309+K12309+K12349+K12349+…	https:\\www.genome.jp\dbget-bin\www_bget?map00600
Aminoacyl-tRNA biosynthesis	ko00970	99 out of 4498 2.20097821253891%	602 out of 33408 1.80196360153257%	0.019762	1	Cluster-6992.2014;Cluster-6992.21713;Cluster-6992.40320;Cluster-6992.54754;Cluster-6992.21380;Cluster-6992.23068;Cluster-6992.26566;Cluster-6992.36618;Cluster-6992.76465;Cluster-6992.60058;Cluster-6992.32010;Cluster-6992.42872;Cluster-6992.55138;Cluster-6992.57108;Cluster-6992.61957;Cluster-6992.17036;Cluster-6992.17039;Cluster-6992.17040;Cluster-6992.46541;Cluster-6992.47296;Cluster-6992.47297;C…	K00604+K01867+K01867+K01867+K01868+K01868+K01868+K01868+K01868+K01869+K01870+K01870+K01870+K01870+K01870+K01870+K01870+K01870+K01872+K01872+K01872+K01872+K01872+K01872+K01873+K01873+K01873+K01873+K01873+K01873+K01873+K01874+K01874+K01874+K01875+K01875+K01875+K01875+K01876+K01876+K01876+K01876+K01876+K01880+K01880+K01880+K01881+K01881+K01881+K01881+K01881+K01883+K01883+K01883+K01883+K01885+K01886+…	https:\\www.genome.jp\dbget-bin\www_bget?map00970
Stilbenoid, diarylheptanoid and gingerol biosynthesis	ko00945	20 out of 4498 0.444642063139173%	96 out of 33408 0.28735632183908%	0.0296462	1	Cluster-6992.22776;Cluster-6992.34115;Cluster-6992.32153;Cluster-6992.32401;Cluster-6992.36880;Cluster-6992.36881;Cluster-6992.36882;Cluster-6992.39999;Cluster-6992.40002;Cluster-6992.65359;Cluster-6992.82145;Cluster-6992.20354;Cluster-6992.30855;Cluster-6992.35437;Cluster-6992.36966;Cluster-6992.36967;Cluster-6992.39753;Cluster-6992.45597;Cluster-6992.16047;Cluster-6992.16226	K00487+K00487+K00588+K00588+K00588+K00588+K00588+K00588+K00588+K00588+K00588+K13065+K13065+K13065+K13065+K13065+K13065+K13065+K13065+K13065	https:\\www.genome.jp\dbget-bin\www_bget?map00945
alpha-Linolenic acid metabolism	ko00592	40 out of 4498 0.889284126278346%	222 out of 33408 0.664511494252874%	0.0326436	1	Cluster-6992.32305;Cluster-6992.38088;Cluster-6992.38089;Cluster-6992.44347;Cluster-6992.60010;Cluster-6992.39970;Cluster-6992.46728;Cluster-6992.50980;Cluster-6992.54550;Cluster-6992.59323;Cluster-6992.59577;Cluster-6992.60601;Cluster-6992.64937;Cluster-6992.29028;Cluster-6992.45529;Cluster-5926.0;Cluster-6992.16479;Cluster-6992.33172;Cluster-6992.41468;Cluster-6992.46946;Cluster-6992.49369;Clus…	K00224+K00224+K00224+K00224+K00224+K00232+K00232+K00232+K00232+K00232+K00232+K00232+K00232+K00454+K00454+K00454+K00454+K01047+K05894+K05894+K07513+K07513+K07513+K07513+K08241+K10526+K10527+K10527+K10527+K10527+K10527+K10528+K10529+K14674+K16818+K16818+K16818+K18857+K22389+K22389	https:\\www.genome.jp\dbget-bin\www_bget?map00592
Non-homologous end-joining	ko03450	12 out of 4498 0.266785237883504%	51 out of 33408 0.152658045977011%	0.0354785	1	Cluster-6992.43881;Cluster-6992.43884;Cluster-6992.43886;Cluster-6992.55876;Cluster-6992.61755;Cluster-6992.32143;Cluster-6992.41200;Cluster-6992.58965;Cluster-6992.29586;Cluster-6992.39285;Cluster-6992.42500;Cluster-6992.42127	K04799+K04799+K04799+K04799+K04799+K10777+K10866+K10866+K10884+K10884+K10884+K10885	https:\\www.genome.jp\dbget-bin\www_bget?map03450
Basal transcription factors	ko03022	50 out of 4498 1.11160515784793%	289 out of 33408 0.865062260536398%	0.0367125	1	Cluster-6992.33161;Cluster-6992.42322;Cluster-6992.22365;Cluster-6992.23084;Cluster-6992.25687;Cluster-6992.44290;Cluster-6992.47775;Cluster-6992.67300;Cluster-6992.34430;Cluster-6992.37031;Cluster-6992.37941;Cluster-6992.43225;Cluster-6992.47799;Cluster-6992.47800;Cluster-6992.52068;Cluster-6992.56278;Cluster-6992.38633;Cluster-6992.21383;Cluster-6992.21384;Cluster-6992.43578;Cluster-6992.35554;…	K02202+K02202+K03120+K03120+K03120+K03120+K03120+K03120+K03122+K03122+K03122+K03122+K03122+K03122+K03122+K03122+K03123+K03124+K03124+K03124+K03125+K03126+K03126+K03128+K03128+K03128+K03128+K03128+K03129+K03130+K03131+K03132+K03135+K03136+K03139+K03141+K03143+K03143+K03144+K03144+K03144+K06634+K10842+K10843+K10844+K10844+K10845+K10845+K14649+K14651	https:\\www.genome.jp\dbget-bin\www_bget?map03022
Starch and sucrose metabolism	ko00500	201 out of 4498 4.46865273454869%	1327 out of 33408 3.97210249042146%	0.0381235	1	Cluster-6992.47947;Cluster-6992.48532;Cluster-6992.49421;Cluster-6992.49433;Cluster-6992.49436;Cluster-6992.49474;Cluster-6992.49476;Cluster-6992.49477;Cluster-6992.64730;Cluster-6992.77156;Cluster-6992.23174;Cluster-6992.32479;Cluster-6992.32480;Cluster-6992.41084;Cluster-6992.41090;Cluster-6992.47458;Cluster-6992.47459;Cluster-6992.47462;Cluster-6992.47463;Cluster-6992.47467;Cluster-6992.52789;…	K00688+K00688+K00688+K00688+K00688+K00688+K00688+K00688+K00688+K00688+K00695+K00695+K00695+K00695+K00695+K00695+K00695+K00695+K00695+K00695+K00695+K00695+K00696+K00696+K00696+K00696+K00696+K00696+K00700+K00700+K00700+K00700+K00700+K00700+K00700+K00700+K00700+K00700+K00700+K00700+K00700+K00700+K00703+K00703+K00703+K00703+K00703+K00703+K00703+K00703+K00703+K00705+K00705+K00705+K00705+K00705+K00705+…	https:\\www.genome.jp\dbget-bin\www_bget?map00500
RNA degradation	ko03018	122 out of 4498 2.71231658514896%	788 out of 33408 2.35871647509579%	0.0538737	1	Cluster-6992.30881;Cluster-6992.38723;Cluster-6992.53018;Cluster-6992.58929;Cluster-6992.16133;Cluster-6992.27538;Cluster-6992.29857;Cluster-6992.38422;Cluster-6992.40412;Cluster-6992.40413;Cluster-6992.45839;Cluster-6992.46108;Cluster-6992.54791;Cluster-6992.58495;Cluster-6992.62459;Cluster-6992.48703;Cluster-6992.49528;Cluster-6992.51824;Cluster-6992.64002;Cluster-6992.31638;Cluster-6992.41918;…	K00850+K00850+K00962+K00962+K00962+K01148+K01148+K01148+K01148+K01148+K01148+K01148+K01148+K01148+K01148+K01689+K01689+K01689+K01689+K03514+K03514+K03514+K03514+K03654+K03679+K03679+K04077+K04077+K04077+K04077+K04077+K04077+K04077+K04077+K04077+K04077+K04077+K07573+K08311+K10643+K10643+K10643+K10643+K11600+K12580+K12580+K12580+K12580+K12581+K12585+K12585+K12586+K12590+K12590+K12590+K12591+K12591+…	https:\\www.genome.jp\dbget-bin\www_bget?map03018
Ether lipid metabolism	ko00565	31 out of 4498 0.689195197865718%	176 out of 33408 0.526819923371648%	0.0697388	1	Cluster-6992.52991;Cluster-6992.60588;Cluster-6992.33172;Cluster-6992.32485;Cluster-6992.34875;Cluster-6992.48517;Cluster-6992.48518;Cluster-6992.51674;Cluster-6992.63621;Cluster-6992.41343;Cluster-6992.48090;Cluster-6992.61917;Cluster-6992.34573;Cluster-6992.48306;Cluster-6992.49545;Cluster-6992.52143;Cluster-6992.52341;Cluster-6992.58887;Cluster-6992.60281;Cluster-6992.30531;Cluster-6992.18870;…	K00993+K00993+K01047+K01062+K01062+K01062+K01062+K01062+K01062+K01114+K01114+K01114+K01115+K01115+K01115+K01115+K01115+K01115+K01115+K06123+K13510+K13510+K13510+K13510+K13510+K13510+K13510+K13510+K13510+K14674+K16860	https:\\www.genome.jp\dbget-bin\www_bget?map00565
Protein processing in endoplasmic reticulum	ko04141	219 out of 4498 4.86883059137394%	1489 out of 33408 4.4570162835249%	0.0819414	1	Cluster-6992.53231;Cluster-6992.23314;Cluster-6992.33851;Cluster-6992.37297;Cluster-6992.74535;Cluster-6992.19621;Cluster-6992.31667;Cluster-6992.33681;Cluster-6992.38379;Cluster-6992.38381;Cluster-6992.44221;Cluster-6992.49531;Cluster-6992.49533;Cluster-6992.50107;Cluster-6992.54533;Cluster-6992.56320;Cluster-6992.57595;Cluster-6992.60701;Cluster-6992.62504;Cluster-6992.62583;Cluster-6992.64480;…	K01228+K01230+K01230+K01230+K01230+K01456+K01456+K01456+K01456+K01456+K01456+K01456+K01456+K01456+K01456+K01456+K01456+K01456+K01456+K01456+K01456+K01456+K03094+K03094+K03237+K03237+K03283+K03283+K03283+K03283+K03283+K03283+K03283+K03283+K03283+K03283+K03283+K03283+K03283+K03283+K03283+K03283+K03283+K03283+K03347+K03347+K03347+K03868+K04079+K04079+K04079+K04079+K04079+K04079+K04523+K05546+K05546+…	https:\\www.genome.jp\dbget-bin\www_bget?map04141
Phenylpropanoid biosynthesis	ko00940	101 out of 4498 2.24544241885282%	663 out of 33408 1.98455459770115%	0.099748	1	Cluster-6992.21129;Cluster-6992.27035;Cluster-6992.42823;Cluster-6992.51273;Cluster-6930.0;Cluster-6992.14407;Cluster-6992.21019;Cluster-6992.24171;Cluster-6992.25782;Cluster-6992.28804;Cluster-6992.31593;Cluster-6992.41308;Cluster-6992.44297;Cluster-6992.44969;Cluster-6992.46227;Cluster-6992.46385;Cluster-6992.46692;Cluster-6992.46693;Cluster-6992.46695;Cluster-6992.46696;Cluster-6992.51254;Clus…	K00083+K00083+K00083+K00083+K00083+K00083+K00430+K00430+K00430+K00430+K00430+K00430+K00430+K00430+K00430+K00430+K00430+K00430+K00430+K00430+K00430+K00430+K00430+K00430+K00430+K00430+K00430+K00430+K00430+K00430+K00430+K00487+K00487+K00588+K00588+K00588+K00588+K00588+K00588+K00588+K00588+K00588+K01188+K01188+K01188+K01188+K01188+K01188+K01188+K01904+K01904+K05349+K05349+K05350+K05350+K05350+K06892+…	https:\\www.genome.jp\dbget-bin\www_bget?map00940
Fructose and mannose metabolism	ko00051	71 out of 4498 1.57847932414406%	457 out of 33408 1.36793582375479%	0.109328	1	Cluster-6992.43423;Cluster-6992.21815;Cluster-6992.25509;Cluster-6992.37025;Cluster-6992.47021;Cluster-6992.78103;Cluster-1526.0;Cluster-6992.34858;Cluster-6992.34863;Cluster-6992.34864;Cluster-6992.44942;Cluster-6992.49337;Cluster-6992.49581;Cluster-6992.49653;Cluster-6992.66212;Cluster-6992.7948;Cluster-6992.30881;Cluster-6992.38723;Cluster-6992.33022;Cluster-6992.35310;Cluster-6992.41639;Clust…	K00008+K00844+K00844+K00844+K00844+K00844+K00847+K00847+K00847+K00847+K00847+K00847+K00847+K00847+K00847+K00847+K00850+K00850+K00863+K00895+K00895+K00895+K00895+K00895+K00966+K00966+K00966+K00966+K00966+K00966+K00966+K00966+K00966+K01103+K01103+K01103+K01103+K01103+K01103+K01623+K01623+K01623+K01623+K01623+K01623+K01624+K01624+K01803+K01803+K01803+K01803+K01803+K01803+K01803+K01805+K01805+K01805+…	https:\\www.genome.jp\dbget-bin\www_bget?map00051
Tropane, piperidine and pyridine alkaloid biosynthesis	ko00960	30 out of 4498 0.666963094708759%	179 out of 33408 0.535799808429119%	0.119602	1	Cluster-6992.28376;Cluster-6992.31747;Cluster-6992.35971;Cluster-6992.35974;Cluster-6992.35976;Cluster-6992.35977;Cluster-6992.35978;Cluster-6992.37323;Cluster-6992.55456;Cluster-6992.56546;Cluster-6992.16414;Cluster-6992.37381;Cluster-6992.22572;Cluster-6992.25655;Cluster-6992.33096;Cluster-6992.34773;Cluster-6992.34782;Cluster-6992.34783;Cluster-6992.48819;Cluster-6992.48823;Cluster-6992.51685;…	K00276+K00276+K00276+K00276+K00276+K00276+K00276+K00276+K00276+K00276+K00276+K00817+K08081+K08081+K08081+K08081+K08081+K08081+K08081+K08081+K08081+K08081+K08081+K08081+K08081+K08081+K08081+K08081+K08081+K08081	https:\\www.genome.jp\dbget-bin\www_bget?map00960
Folate biosynthesis	ko00790	32 out of 4498 0.711427301022677%	195 out of 33408 0.583692528735632%	0.13574	1	Cluster-6992.20858;Cluster-6992.32499;Cluster-6992.58213;Cluster-6992.59262;Cluster-6992.52390;Cluster-6992.32371;Cluster-6992.48270;Cluster-6992.57607;Cluster-6992.19726;Cluster-6992.49316;Cluster-6992.49958;Cluster-6992.27826;Cluster-6992.35216;Cluster-6992.35218;Cluster-6992.35222;Cluster-6992.37779;Cluster-6992.42010;Cluster-6992.42244;Cluster-6992.48516;Cluster-6992.48868;Cluster-6992.56435;…	K01307+K01307+K01307+K01307+K01495+K01930+K01930+K01930+K03637+K03639+K03639+K13950+K13950+K13950+K13950+K13950+K13950+K13950+K13950+K13950+K13950+K13998+K15376+K15376+K15376+K15631+K15631+K15631+K15631+K15631+K18482+K20457	https:\\www.genome.jp\dbget-bin\www_bget?map00790
Biosynthesis of secondary metabolites	ko01110	1000 out of 4498 22.2321031569586%	7219 out of 33408 21.608596743295%	0.141783	1	Cluster-6992.29513;Cluster-6992.50024;Cluster-6992.19590;Cluster-6992.45345;Cluster-6992.29598;Cluster-6992.37250;Cluster-6992.29734;Cluster-6992.43188;Cluster-6992.3837;Cluster-6992.40676;Cluster-6992.41801;Cluster-6992.41997;Cluster-6992.48624;Cluster-6992.50686;Cluster-6992.21085;Cluster-6992.24479;Cluster-6992.33658;Cluster-6992.33659;Cluster-6992.36015;Cluster-6992.37563;Cluster-6992.37564;C…	K00001+K00002+K00006+K00006+K00021+K00021+K00025+K00026+K00030+K00030+K00031+K00031+K00031+K00031+K00033+K00033+K00033+K00033+K00033+K00033+K00033+K00033+K00033+K00036+K00036+K00053+K00053+K00058+K00058+K00059+K00083+K00083+K00083+K00083+K00083+K00083+K00088+K00106+K00111+K00121+K00121+K00128+K00128+K00128+K00128+K00128+K00133+K00133+K00134+K00145+K00161+K00161+K00161+K00161+K00161+K00161+K00161+…	https:\\www.genome.jp\dbget-bin\www_bget?map01110
Sulfur relay system	ko04122	11 out of 4498 0.244553134726545%	60 out of 33408 0.179597701149425%	0.177187	1	Cluster-6992.57007;Cluster-6992.57858;Cluster-6992.65694;Cluster-6992.19726;Cluster-6992.49316;Cluster-6992.49958;Cluster-6992.48618;Cluster-6992.46452;Cluster-6992.7536;Cluster-6992.16965;Cluster-6992.44457	K01011+K01011+K01011+K03637+K03639+K03639+K04487+K12161+K14168+K14168+K21232	https:\\www.genome.jp\dbget-bin\www_bget?map04122
Anthocyanin biosynthesis	ko00942	6 out of 4498 0.133392618941752%	29 out of 33408 0.0868055555555556%	0.18729	1	Cluster-6992.28517;Cluster-6992.37544;Cluster-6992.39652;Cluster-6992.40441;Cluster-6992.40448;Cluster-6992.62752	K12938+K12938+K12938+K12938+K12938+K12938	https:\\www.genome.jp\dbget-bin\www_bget?map00942
Flavone and flavonol biosynthesis	ko00944	10 out of 4498 0.222321031569586%	55 out of 33408 0.16463122605364%	0.199158	1	Cluster-6992.38430;Cluster-6992.46657;Cluster-6992.46658;Cluster-6992.49712;Cluster-6992.14671;Cluster-6992.31992;Cluster-6992.39880;Cluster-6992.47470;Cluster-6992.52084;Cluster-6992.75342	K05280+K05280+K05280+K13083+K13083+K13264+K13264+K13264+K13264+K13264	https:\\www.genome.jp\dbget-bin\www_bget?map00944
Glycosylphosphatidylinositol (GPI)-anchor biosynthesis	ko00563	35 out of 4498 0.778123610493553%	225 out of 33408 0.673491379310345%	0.202662	1	Cluster-6992.19476;Cluster-6992.22895;Cluster-6992.38815;Cluster-6992.38816;Cluster-6992.18900;Cluster-6992.22104;Cluster-6992.55408;Cluster-6992.67723;Cluster-6992.15877;Cluster-6992.17645;Cluster-6992.32041;Cluster-6992.41523;Cluster-6992.42040;Cluster-6992.49565;Cluster-6992.18537;Cluster-6992.19530;Cluster-6992.22910;Cluster-6992.24639;Cluster-6992.60270;Cluster-6992.69897;Cluster-6992.70058;…	K03434+K03434+K03434+K03434+K03857+K03857+K03857+K03857+K03857+K03857+K03860+K03860+K03860+K03860+K05283+K05283+K05283+K05283+K05283+K05283+K05283+K05284+K05284+K05284+K05284+K05286+K05288+K05289+K05291+K05294+K05294+K05294+K05310+K05310+K05310	https:\\www.genome.jp\dbget-bin\www_bget?map00563
Sesquiterpenoid and triterpenoid biosynthesis	ko00909	7 out of 4498 0.155624722098711%	36 out of 33408 0.107758620689655%	0.20326	1	Cluster-6992.39611;Cluster-6992.47198;Cluster-6992.53330;Cluster-6992.57574;Cluster-6992.59756;Cluster-6992.61818;Cluster-6992.69821	K00511+K00801+K15803+K15803+K15803+K15803+K15803	https:\\www.genome.jp\dbget-bin\www_bget?map00909
Homologous recombination	ko03440	55 out of 4498 1.22276567363273%	366 out of 33408 1.09554597701149%	0.208753	1	Cluster-6992.33175;Cluster-6992.62338;Cluster-6992.62118;Cluster-6992.62276;Cluster-6992.62284;Cluster-6992.34699;Cluster-6992.34700;Cluster-6992.74812;Cluster-6992.19209;Cluster-6992.35336;Cluster-6992.11220;Cluster-6992.22912;Cluster-6992.31953;Cluster-6992.50075;Cluster-6992.59766;Cluster-6992.59767;Cluster-6992.59768;Cluster-6992.60078;Cluster-6992.67392;Cluster-6992.67609;Cluster-6992.10139;…	K02327+K02327+K02328+K02328+K02328+K02335+K02335+K02335+K03111+K03111+K03111+K03165+K03165+K03165+K03165+K03165+K03165+K03165+K03165+K03165+K03165+K03165+K03553+K03655+K03655+K03655+K03655+K04728+K04728+K04728+K07466+K07466+K07466+K10728+K10866+K10866+K10870+K10870+K10870+K10875+K10875+K10901+K10901+K11864+K12173+K12173+K12173+K12173+K12173+K12173+K12173+K12173+K12173+K12173+K15362	https:\\www.genome.jp\dbget-bin\www_bget?map03440
Pentose phosphate pathway	ko00030	55 out of 4498 1.22276567363273%	366 out of 33408 1.09554597701149%	0.208753	1	Cluster-6992.21085;Cluster-6992.24479;Cluster-6992.33658;Cluster-6992.33659;Cluster-6992.36015;Cluster-6992.37563;Cluster-6992.37564;Cluster-6992.37566;Cluster-6992.80717;Cluster-6992.11664;Cluster-6992.13277;Cluster-6992.46328;Cluster-6992.51209;Cluster-6992.67032;Cluster-6992.40984;Cluster-6992.30881;Cluster-6992.38723;Cluster-6992.60318;Cluster-6992.64210;Cluster-6992.50521;Cluster-6992.35310;…	K00033+K00033+K00033+K00033+K00033+K00033+K00033+K00033+K00033+K00036+K00036+K00131+K00131+K00131+K00616+K00850+K00850+K00851+K00851+K00852+K00895+K00895+K00895+K00895+K00895+K00948+K01057+K01057+K01057+K01623+K01623+K01623+K01623+K01623+K01623+K01624+K01624+K01783+K01807+K01807+K01807+K01810+K01810+K01810+K01810+K01810+K01835+K01835+K01835+K01835+K01835+K01835+K03841+K03841+K03841	https:\\www.genome.jp\dbget-bin\www_bget?map00030
Inositol phosphate metabolism	ko00562	73 out of 4498 1.62294353045798%	496 out of 33408 1.48467432950192%	0.222221	1	Cluster-6992.35149;Cluster-6992.35151;Cluster-6992.35154;Cluster-6992.35155;Cluster-6992.52135;Cluster-6992.43854;Cluster-6992.34607;Cluster-6992.52013;Cluster-6992.36562;Cluster-6992.15585;Cluster-6992.33707;Cluster-6992.33709;Cluster-6992.45592;Cluster-6992.45594;Cluster-6992.45595;Cluster-6992.45596;Cluster-6992.54801;Cluster-6992.59973;Cluster-6992.70536;Cluster-6992.48274;Cluster-6992.49113;…	K00140+K00140+K00140+K00140+K00469+K00888+K00889+K00889+K00913+K00914+K00921+K00921+K00921+K00921+K00921+K00921+K00921+K00921+K00921+K00999+K01092+K01092+K01092+K01099+K01114+K01114+K01114+K01765+K01803+K01803+K01803+K01803+K01803+K01803+K01803+K03084+K03103+K03103+K03103+K03103+K03103+K03103+K05857+K05857+K05857+K05857+K05857+K10047+K10572+K10572+K10572+K13711+K13711+K13711+K15422+K15422+K18081+…	https:\\www.genome.jp\dbget-bin\www_bget?map00562
Biosynthesis of various secondary metabolites - part 2	ko00998	3 out of 4498 0.0666963094708759%	13 out of 33408 0.0389128352490421%	0.25057	1	Cluster-6992.36412;Cluster-6992.60729;Cluster-6992.64234	K21568+K21568+K21568	https:\\www.genome.jp\dbget-bin\www_bget?map00998
Nucleotide excision repair	ko03420	55 out of 4498 1.22276567363273%	373 out of 33408 1.11649904214559%	0.253579	1	Cluster-6992.33161;Cluster-6992.42322;Cluster-6992.51756;Cluster-6992.33175;Cluster-6992.62338;Cluster-6992.62118;Cluster-6992.62276;Cluster-6992.62284;Cluster-6992.34699;Cluster-6992.34700;Cluster-6992.74812;Cluster-6992.46785;Cluster-6992.63191;Cluster-6992.13564;Cluster-6992.3350;Cluster-6992.34522;Cluster-6992.34523;Cluster-6992.62354;Cluster-6992.53697;Cluster-6992.28126;Cluster-6992.41748;C…	K02202+K02202+K02324+K02327+K02327+K02328+K02328+K02328+K02335+K02335+K02335+K03141+K03143+K03143+K03144+K03144+K03144+K03868+K06634+K07466+K07466+K07466+K10140+K10610+K10610+K10610+K10747+K10754+K10754+K10754+K10754+K10754+K10755+K10755+K10755+K10755+K10756+K10756+K10756+K10838+K10838+K10839+K10839+K10839+K10839+K10839+K10839+K10839+K10841+K10842+K10843+K10844+K10844+K10845+K10845	https:\\www.genome.jp\dbget-bin\www_bget?map03420
Sulfur metabolism	ko00920	27 out of 4498 0.600266785237883%	176 out of 33408 0.526819923371648%	0.262031	1	Cluster-6992.54951;Cluster-6992.59701;Cluster-6992.27964;Cluster-6992.27965;Cluster-6992.27967;Cluster-6992.34578;Cluster-6992.65786;Cluster-6992.17207;Cluster-6992.26729;Cluster-6992.57007;Cluster-6992.57858;Cluster-6992.65694;Cluster-6992.34951;Cluster-6992.29860;Cluster-6992.39055;Cluster-6992.43073;Cluster-6992.36098;Cluster-6992.22005;Cluster-6992.52322;Cluster-6992.30000;Cluster-6992.45912;…	K00387+K00387+K00640+K00640+K00640+K00640+K00640+K00640+K00988+K01011+K01011+K01011+K01082+K01738+K01738+K01738+K01739+K05907+K13034+K13811+K13811+K13811+K13811+K13811+K15422+K15422+K17725	https:\\www.genome.jp\dbget-bin\www_bget?map00920
Other types of O-glycan biosynthesis	ko00514	19 out of 4498 0.422409959982214%	121 out of 33408 0.362188697318008%	0.270844	1	Cluster-6992.35044;Cluster-6992.18570;Cluster-6992.36054;Cluster-6992.36055;Cluster-6992.36056;Cluster-6992.36058;Cluster-6992.39985;Cluster-6992.39988;Cluster-6992.39989;Cluster-6992.45276;Cluster-6992.45277;Cluster-6992.52053;Cluster-6992.56564;Cluster-6992.57674;Cluster-6992.62569;Cluster-6992.70185;Cluster-6992.35052;Cluster-6992.58529;Cluster-6992.47651	K03691+K09667+K09667+K09667+K09667+K09667+K09667+K09667+K09667+K09667+K09667+K09667+K09667+K09667+K09667+K18134+K20782+K20782+K20783	https:\\www.genome.jp\dbget-bin\www_bget?map00514
RNA polymerase	ko03020	44 out of 4498 0.978212538906181%	299 out of 33408 0.894995210727969%	0.285697	1	Cluster-6992.19794;Cluster-6992.62182;Cluster-6992.76014;Cluster-6992.44522;Cluster-6992.49976;Cluster-6992.51797;Cluster-6992.59156;Cluster-6992.4953;Cluster-6992.9654;Cluster-6992.19173;Cluster-6992.26307;Cluster-6992.40693;Cluster-6992.43394;Cluster-6992.43396;Cluster-6992.45605;Cluster-6992.10430;Cluster-6992.14061;Cluster-6992.35583;Cluster-6992.35586;Cluster-6992.61250;Cluster-6992.23086;Cl…	K02999+K02999+K02999+K03002+K03002+K03002+K03002+K03004+K03004+K03006+K03006+K03006+K03006+K03006+K03006+K03006+K03006+K03010+K03010+K03011+K03012+K03014+K03015+K03018+K03018+K03018+K03018+K03018+K03018+K03018+K03020+K03021+K03021+K03021+K03021+K03024+K03025+K03025+K03046+K14721+K14721+K14721+K14721+K14721	https:\\www.genome.jp\dbget-bin\www_bget?map03020
Porphyrin and chlorophyll metabolism	ko00860	40 out of 4498 0.889284126278346%	271 out of 33408 0.811182950191571%	0.289967	1	Cluster-6992.38611;Cluster-6992.27423;Cluster-6992.38206;Cluster-6992.59423;Cluster-6992.74979;Cluster-6992.36657;Cluster-6992.19949;Cluster-6992.49169;Cluster-6992.24268;Cluster-6992.61162;Cluster-6992.65249;Cluster-6992.65250;Cluster-6992.75752;Cluster-6992.36020;Cluster-6992.36023;Cluster-6992.38789;Cluster-6992.60682;Cluster-6992.46468;Cluster-6992.36568;Cluster-6992.21263;Cluster-6992.26003;…	K00218+K00228+K00228+K00228+K00228+K00231+K01698+K01698+K01719+K01719+K01719+K01719+K01719+K01772+K01772+K01772+K01772+K01845+K01885+K02492+K02492+K02492+K02492+K03404+K03794+K04040+K08099+K08101+K08101+K10960+K10960+K13071+K13544+K13544+K13545+K13606+K13606+K18010+K18010+K19073	https:\\www.genome.jp\dbget-bin\www_bget?map00860
Purine metabolism	ko00230	105 out of 4498 2.33437083148066%	744 out of 33408 2.22701149425287%	0.315608	1	Cluster-6992.51661;Cluster-6992.48793;Cluster-6992.31215;Cluster-6992.45923;Cluster-6992.49246;Cluster-6992.34242;Cluster-6992.47891;Cluster-6992.56476;Cluster-6992.48329;Cluster-6992.48331;Cluster-6992.58414;Cluster-6992.31525;Cluster-6992.31854;Cluster-6992.34226;Cluster-6992.34234;Cluster-6992.46520;Cluster-6992.25949;Cluster-6992.33765;Cluster-6992.34273;Cluster-6992.45489;Cluster-6992.50168;…	K00088+K00106+K00365+K00365+K00602+K00759+K00759+K00759+K00856+K00856+K00856+K00873+K00873+K00873+K00873+K00873+K00939+K00939+K00939+K00939+K00939+K00939+K00939+K00939+K00940+K00940+K00942+K00942+K00948+K00951+K00951+K00951+K00951+K00951+K00988+K01081+K01081+K01081+K01081+K01081+K01081+K01081+K01427+K01427+K01427+K01427+K01427+K01490+K01490+K01490+K01490+K01490+K01490+K01490+K01510+K01510+K01510+…	https:\\www.genome.jp\dbget-bin\www_bget?map00230
Phosphatidylinositol signaling system	ko04070	69 out of 4498 1.53401511783015%	485 out of 33408 1.45174808429119%	0.32935	1	Cluster-6992.43854;Cluster-6992.34607;Cluster-6992.52013;Cluster-6992.34113;Cluster-6992.38584;Cluster-6992.49210;Cluster-6992.68687;Cluster-6992.36562;Cluster-6992.15585;Cluster-6992.33707;Cluster-6992.33709;Cluster-6992.45592;Cluster-6992.45594;Cluster-6992.45595;Cluster-6992.45596;Cluster-6992.54801;Cluster-6992.59973;Cluster-6992.70536;Cluster-6992.48274;Cluster-6992.49113;Cluster-6992.52207;…	K00888+K00889+K00889+K00901+K00901+K00901+K00901+K00913+K00914+K00921+K00921+K00921+K00921+K00921+K00921+K00921+K00921+K00921+K00999+K01092+K01092+K01092+K01099+K02183+K02183+K02183+K02183+K02183+K02183+K02183+K02183+K02183+K02183+K02183+K02183+K02183+K03084+K05857+K05857+K05857+K05857+K05857+K10047+K10572+K10572+K10572+K13024+K13024+K13711+K13711+K13711+K15422+K15422+K18081+K18081+K18081+K18081+…	https:\\www.genome.jp\dbget-bin\www_bget?map04070
Valine, leucine and isoleucine biosynthesis	ko00290	23 out of 4498 0.511338372610049%	155 out of 33408 0.463960727969349%	0.341362	1	Cluster-6992.49109;Cluster-6992.49744;Cluster-6992.66075;Cluster-6992.66406;Cluster-6992.31833;Cluster-6992.31836;Cluster-6992.31837;Cluster-6992.31838;Cluster-6992.53341;Cluster-6992.53517;Cluster-6992.64617;Cluster-6992.49485;Cluster-6992.48467;Cluster-6992.49020;Cluster-6992.49423;Cluster-6992.52792;Cluster-6992.33080;Cluster-6992.55306;Cluster-6992.55935;Cluster-6992.64587;Cluster-6992.19399;…	K00053+K00053+K00826+K00826+K01649+K01649+K01649+K01649+K01649+K01649+K01649+K01652+K01653+K01653+K01653+K01653+K01687+K01687+K01687+K01687+K01704+K01704+K01704	https:\\www.genome.jp\dbget-bin\www_bget?map00290
Ubiquitin mediated proteolysis	ko04120	156 out of 4498 3.46820809248555%	1122 out of 33408 3.35847701149425%	0.343426	1	Cluster-6992.35544;Cluster-6992.35934;Cluster-6992.35936;Cluster-6992.35937;Cluster-6992.39067;Cluster-6992.58588;Cluster-6992.25265;Cluster-6992.33968;Cluster-6992.48749;Cluster-6992.16657;Cluster-6992.35563;Cluster-6992.43373;Cluster-6992.43374;Cluster-6992.43375;Cluster-6992.38529;Cluster-6992.38530;Cluster-6992.23834;Cluster-6992.18963;Cluster-6992.31476;Cluster-6992.31477;Cluster-6992.48011;…	K02927+K02927+K02927+K02927+K02927+K02927+K02977+K02977+K03094+K03094+K03178+K03347+K03347+K03347+K03348+K03348+K03350+K03351+K03352+K03352+K03354+K03355+K03355+K03355+K03358+K03363+K03363+K03363+K03363+K03868+K03872+K03875+K04506+K04506+K04506+K04706+K06688+K06689+K06689+K06689+K06689+K06689+K06689+K06689+K06689+K08770+K08770+K08770+K08770+K08770+K08770+K08770+K08770+K08770+K08770+K08770+K08770+…	https:\\www.genome.jp\dbget-bin\www_bget?map04120
Pyrimidine metabolism	ko00240	57 out of 4498 1.26722987994664%	402 out of 33408 1.20330459770115%	0.357766	1	Cluster-6992.27562;Cluster-6992.52379;Cluster-6992.25329;Cluster-6992.12363;Cluster-6992.72898;Cluster-6992.45530;Cluster-6992.43285;Cluster-6992.49261;Cluster-6992.20164;Cluster-6992.20165;Cluster-6992.20881;Cluster-6992.22781;Cluster-6992.25861;Cluster-6992.58838;Cluster-6992.74220;Cluster-6992.59850;Cluster-6992.60714;Cluster-6992.44908;Cluster-6992.20830;Cluster-6992.50143;Cluster-6992.52055;…	K00207+K00254+K00609+K00761+K00857+K00876+K00940+K00940+K01081+K01081+K01081+K01081+K01081+K01081+K01081+K01240+K01240+K01431+K01464+K01489+K01489+K01510+K01510+K01510+K01510+K01513+K01513+K01513+K01513+K01513+K01520+K01520+K01937+K01937+K01937+K01937+K01937+K01937+K01937+K01955+K01956+K03787+K03787+K03787+K10808+K13421+K13421+K13800+K13800+K13800+K13800+K13800+K13800+K13998+K14641+K16904+K16904	https:\\www.genome.jp\dbget-bin\www_bget?map00240
Photosynthesis	ko00195	25 out of 4498 0.555802578923966%	172 out of 33408 0.514846743295019%	0.37259	1	Cluster-6992.5779;Cluster-6992.22279;Cluster-6992.29239;Cluster-6992.31715;Cluster-6992.33759;Cluster-6992.39125;Cluster-6992.41050;Cluster-6992.24576;Cluster-6992.26009;Cluster-6992.48043;Cluster-6992.48075;Cluster-6992.48077;Cluster-6992.50691;Cluster-6992.52211;Cluster-6992.38553;Cluster-6992.42504;Cluster-6992.23514;Cluster-6992.34504;Cluster-6992.44616;Cluster-6992.44617;Cluster-6992.71402;C…	K02108+K02115+K02634+K02634+K02639+K02639+K02639+K02641+K02641+K02641+K02641+K02641+K02641+K02690+K02693+K02693+K02701+K02716+K02717+K02717+K03541+K08901+K08901+K08901+K08905	https:\\www.genome.jp\dbget-bin\www_bget?map00195
Terpenoid backbone biosynthesis	ko00900	37 out of 4498 0.82258781680747%	261 out of 33408 0.78125%	0.394398	1	Cluster-6992.29598;Cluster-6992.37250;Cluster-6992.67549;Cluster-6992.47525;Cluster-6992.29198;Cluster-6992.39218;Cluster-6992.37478;Cluster-6992.37480;Cluster-6992.23832;Cluster-6992.39797;Cluster-6992.43596;Cluster-6992.63967;Cluster-6992.76607;Cluster-6992.18492;Cluster-6992.18770;Cluster-6992.34180;Cluster-6992.26471;Cluster-6992.52592;Cluster-6992.56482;Cluster-6992.29738;Cluster-6992.73546;…	K00021+K00021+K00587+K00626+K00787+K00787+K00869+K00869+K00938+K00938+K00938+K00938+K00938+K00991+K00991+K00991+K01662+K01770+K05906+K05954+K05954+K05955+K06981+K06981+K06981+K10960+K10960+K11778+K11778+K11778+K13789+K14066+K14066+K14066+K15889+K15889+K15892	https:\\www.genome.jp\dbget-bin\www_bget?map00900
Arachidonic acid metabolism	ko00590	24 out of 4498 0.533570475767008%	167 out of 33408 0.499880268199234%	0.398741	1	Cluster-6992.42072;Cluster-6992.33172;Cluster-6992.77913;Cluster-6992.53589;Cluster-6992.19361;Cluster-6992.29098;Cluster-6992.29873;Cluster-6992.4524;Cluster-6992.46380;Cluster-6992.51315;Cluster-6992.53441;Cluster-6992.60759;Cluster-6992.69305;Cluster-6992.70777;Cluster-6992.68995;Cluster-6992.39268;Cluster-6992.42324;Cluster-6992.59228;Cluster-6992.80587;Cluster-6992.30005;Cluster-6992.44475;C…	K00432+K01047+K01832+K05309+K07418+K08726+K08726+K08726+K08726+K08726+K08726+K08726+K08726+K08726+K14674+K15730+K15730+K15730+K15730+K18592+K18592+K18592+K18592+K18592	https:\\www.genome.jp\dbget-bin\www_bget?map00590
Selenocompound metabolism	ko00450	19 out of 4498 0.422409959982214%	131 out of 33408 0.392121647509579%	0.401082	1	Cluster-6992.33731;Cluster-6992.41295;Cluster-6992.48676;Cluster-6992.50062;Cluster-6992.50989;Cluster-6992.36098;Cluster-6992.26848;Cluster-6992.37140;Cluster-6992.37142;Cluster-6992.1653;Cluster-6992.49299;Cluster-6992.49300;Cluster-6992.63270;Cluster-6992.42595;Cluster-6992.30000;Cluster-6992.45912;Cluster-6992.52470;Cluster-6992.63548;Cluster-6992.64539	K00384+K00549+K00549+K00549+K00549+K01739+K01761+K01761+K01761+K01761+K01874+K01874+K01874+K08247+K13811+K13811+K13811+K13811+K13811	https:\\www.genome.jp\dbget-bin\www_bget?map00450
Monobactam biosynthesis	ko00261	8 out of 4498 0.177856825255669%	53 out of 33408 0.158644636015326%	0.422778	1	Cluster-6992.50928;Cluster-6992.54122;Cluster-6992.52012;Cluster-6992.30000;Cluster-6992.45912;Cluster-6992.52470;Cluster-6992.63548;Cluster-6992.64539	K00133+K00133+K00215+K13811+K13811+K13811+K13811+K13811	https:\\www.genome.jp\dbget-bin\www_bget?map00261
Monoterpenoid biosynthesis	ko00902	12 out of 4498 0.266785237883504%	82 out of 33408 0.245450191570881%	0.425689	1	Cluster-6992.68009;Cluster-6992.69203;Cluster-6992.69912;Cluster-6992.16649;Cluster-6992.53523;Cluster-6992.33595;Cluster-6992.33596;Cluster-6992.34096;Cluster-6992.44528;Cluster-6992.57392;Cluster-6992.14467;Cluster-6992.43286	K15095+K15095+K15095+K15095+K18108+K21374+K21374+K21374+K21374+K21374+K21374+K23810	https:\\www.genome.jp\dbget-bin\www_bget?map00902
Other glycan degradation	ko00511	41 out of 4498 0.911516229435305%	294 out of 33408 0.880028735632184%	0.429659	1	Cluster-6992.44495;Cluster-6992.47373;Cluster-6992.51383;Cluster-6992.52153;Cluster-6992.52154;Cluster-6992.52156;Cluster-6992.60789;Cluster-6992.50602;Cluster-6992.55522;Cluster-6992.21656;Cluster-6992.22124;Cluster-6992.30790;Cluster-6992.41382;Cluster-6992.45272;Cluster-6992.45273;Cluster-6992.55631;Cluster-6992.63383;Cluster-6992.64694;Cluster-6992.85243;Cluster-12862.0;Cluster-6992.37695;Clu…	K01190+K01190+K01190+K01190+K01190+K01190+K01190+K01191+K01191+K01206+K01206+K01206+K01206+K01206+K01206+K01206+K01206+K01206+K01206+K01206+K01227+K01227+K12309+K12309+K12309+K12309+K12309+K12309+K12309+K12309+K12309+K12309+K12309+K12309+K12309+K12309+K12309+K12309+K12309+K12309+K12309	https:\\www.genome.jp\dbget-bin\www_bget?map00511
Isoquinoline alkaloid biosynthesis	ko00950	25 out of 4498 0.555802578923966%	177 out of 33408 0.529813218390805%	0.431046	1	Cluster-6992.28376;Cluster-6992.31747;Cluster-6992.35971;Cluster-6992.35974;Cluster-6992.35976;Cluster-6992.35977;Cluster-6992.35978;Cluster-6992.37323;Cluster-6992.55456;Cluster-6992.56546;Cluster-6992.16414;Cluster-6992.39227;Cluster-6992.39228;Cluster-6992.52149;Cluster-6992.22668;Cluster-6992.23733;Cluster-6992.39837;Cluster-6992.21731;Cluster-6992.21732;Cluster-6992.40492;Cluster-6992.49076;…	K00276+K00276+K00276+K00276+K00276+K00276+K00276+K00276+K00276+K00276+K00276+K00422+K00422+K00422+K01593+K01593+K01593+K14975+K14975+K14975+K14975+K14975+K14975+K14976+K21693	https:\\www.genome.jp\dbget-bin\www_bget?map00950
N-Glycan biosynthesis	ko00510	44 out of 4498 0.978212538906181%	317 out of 33408 0.948874521072797%	0.43846	1	Cluster-6992.26710;Cluster-6992.54848;Cluster-6992.37322;Cluster-6992.51599;Cluster-6992.59669;Cluster-6992.36534;Cluster-6992.53231;Cluster-6992.23314;Cluster-6992.33851;Cluster-6992.37297;Cluster-6992.74535;Cluster-6992.44580;Cluster-6992.48553;Cluster-6992.50828;Cluster-6992.31856;Cluster-6992.62138;Cluster-6992.30771;Cluster-6992.32070;Cluster-6992.33519;Cluster-6992.35856;Cluster-6992.54258;…	K00726+K00729+K00737+K00902+K00902+K01001+K01228+K01230+K01230+K01230+K01230+K01231+K03842+K03842+K03843+K03843+K03844+K03844+K03844+K03844+K03844+K03845+K03845+K03845+K05546+K05546+K05546+K05546+K05546+K07151+K07151+K07151+K07151+K07252+K07252+K07441+K07441+K07441+K12666+K12667+K12668+K12669+K12670+K12670	https:\\www.genome.jp\dbget-bin\www_bget?map00510
Glycosphingolipid biosynthesis - ganglio series	ko00604	19 out of 4498 0.422409959982214%	136 out of 33408 0.407088122605364%	0.468872	1	Cluster-6992.25192;Cluster-6992.29849;Cluster-6992.29850;Cluster-6992.38086;Cluster-6992.38087;Cluster-6992.42317;Cluster-6992.42319;Cluster-6992.46481;Cluster-6992.48958;Cluster-6992.50569;Cluster-6992.53191;Cluster-27920.0;Cluster-6992.69789;Cluster-6992.70346;Cluster-6992.73269;Cluster-6992.75154;Cluster-6992.77065;Cluster-6992.79516;Cluster-6992.81402	K12309+K12309+K12309+K12309+K12309+K12309+K12309+K12309+K12309+K12309+K12309+K12309+K12309+K12309+K12309+K12309+K12309+K12309+K12309	https:\\www.genome.jp\dbget-bin\www_bget?map00604
Base excision repair	ko03410	32 out of 4498 0.711427301022677%	234 out of 33408 0.700431034482759%	0.491167	1	Cluster-6992.64964;Cluster-6992.54063;Cluster-6992.51756;Cluster-6992.33175;Cluster-6992.62338;Cluster-6992.62118;Cluster-6992.62276;Cluster-6992.62284;Cluster-6992.34699;Cluster-6992.34700;Cluster-6992.74812;Cluster-6992.43881;Cluster-6992.43884;Cluster-6992.43886;Cluster-6992.55876;Cluster-6992.61755;Cluster-6992.53375;Cluster-6992.61562;Cluster-6992.16129;Cluster-6992.56137;Cluster-6992.71597;…	K01142+K01246+K02324+K02327+K02327+K02328+K02328+K02328+K02335+K02335+K02335+K04799+K04799+K04799+K04799+K04799+K10563+K10563+K10747+K10772+K10772+K10772+K10773+K10773+K10773+K10773+K10773+K10798+K10801+K10802+K10802+K10802	https:\\www.genome.jp\dbget-bin\www_bget?map03410
C5-Branched dibasic acid metabolism	ko00660	8 out of 4498 0.177856825255669%	57 out of 33408 0.170617816091954%	0.50787	1	Cluster-6992.49485;Cluster-6992.48467;Cluster-6992.49020;Cluster-6992.49423;Cluster-6992.52792;Cluster-6992.19399;Cluster-6992.38370;Cluster-6992.38371	K01652+K01653+K01653+K01653+K01653+K01704+K01704+K01704	https:\\www.genome.jp\dbget-bin\www_bget?map00660
DNA replication	ko03030	35 out of 4498 0.778123610493553%	258 out of 33408 0.772270114942529%	0.5085	1	Cluster-6992.51756;Cluster-6992.33175;Cluster-6992.62338;Cluster-6992.62118;Cluster-6992.62276;Cluster-6992.62284;Cluster-6992.34699;Cluster-6992.34700;Cluster-6992.74812;Cluster-6992.59031;Cluster-6992.28486;Cluster-6992.19209;Cluster-6992.35336;Cluster-6992.11220;Cluster-6992.43881;Cluster-6992.43884;Cluster-6992.43886;Cluster-6992.55876;Cluster-6992.61755;Cluster-6992.28126;Cluster-6992.41748;…	K02324+K02327+K02327+K02328+K02328+K02328+K02335+K02335+K02335+K02684+K02685+K03111+K03111+K03111+K04799+K04799+K04799+K04799+K04799+K07466+K07466+K07466+K10747+K10754+K10754+K10754+K10754+K10754+K10755+K10755+K10755+K10755+K10756+K10756+K10756	https:\\www.genome.jp\dbget-bin\www_bget?map03030
Proteasome	ko03050	53 out of 4498 1.17830146731881%	394 out of 33408 1.17935823754789%	0.525382	1	Cluster-6992.39702;Cluster-6992.51378;Cluster-6992.52042;Cluster-6992.41173;Cluster-6992.41174;Cluster-6992.29486;Cluster-6992.44841;Cluster-6992.45957;Cluster-6992.59041;Cluster-6992.29011;Cluster-6992.41424;Cluster-6992.41428;Cluster-6992.37341;Cluster-6992.42733;Cluster-6992.49751;Cluster-6992.50204;Cluster-6992.55349;Cluster-6992.61912;Cluster-6992.38688;Cluster-6992.37308;Cluster-6992.43705;…	K02726+K02727+K02727+K02729+K02729+K02732+K02732+K02737+K02738+K03028+K03028+K03028+K03029+K03029+K03029+K03029+K03029+K03029+K03032+K03033+K03033+K03035+K03061+K03061+K03062+K03063+K03063+K03063+K03063+K03063+K03063+K03063+K03063+K03063+K03063+K03063+K03063+K03063+K03064+K03065+K03065+K03065+K03065+K03066+K06699+K06699+K06699+K06700+K06700+K11599+K11599+K11599+K11599	https:\\www.genome.jp\dbget-bin\www_bget?map03050
Biosynthesis of amino acids	ko01230	191 out of 4498 4.2463317029791%	1425 out of 33408 4.26544540229885%	0.53947	1	Cluster-6992.3837;Cluster-6992.40676;Cluster-6992.41801;Cluster-6992.41997;Cluster-6992.48624;Cluster-6992.50686;Cluster-6992.49109;Cluster-6992.49744;Cluster-6992.52302;Cluster-6992.54613;Cluster-6992.50928;Cluster-6992.54122;Cluster-6992.38827;Cluster-6992.36317;Cluster-6992.52012;Cluster-6992.45263;Cluster-6992.45264;Cluster-6992.45265;Cluster-6992.45267;Cluster-6992.45268;Cluster-6992.52946;C…	K00030+K00030+K00031+K00031+K00031+K00031+K00053+K00053+K00058+K00058+K00133+K00133+K00134+K00145+K00215+K00264+K00264+K00264+K00264+K00264+K00264+K00286+K00286+K00549+K00549+K00549+K00549+K00600+K00600+K00600+K00600+K00611+K00611+K00611+K00616+K00620+K00640+K00640+K00640+K00640+K00640+K00640+K00765+K00765+K00765+K00765+K00766+K00766+K00789+K00789+K00789+K00789+K00789+K00800+K00817+K00818+K00818+…	https:\\www.genome.jp\dbget-bin\www_bget?map01230
Fatty acid elongation	ko00062	12 out of 4498 0.266785237883504%	89 out of 33408 0.266403256704981%	0.5448	1	Cluster-6992.38446;Cluster-6992.49927;Cluster-6992.56422;Cluster-6992.2310;Cluster-6992.29940;Cluster-6992.42187;Cluster-6992.43255;Cluster-6992.49805;Cluster-6992.55642;Cluster-27984.0;Cluster-6992.61078;Cluster-6992.62004	K01068+K01074+K01074+K15397+K15397+K15397+K15397+K15397+K15397+K15397+K15397+K15397	https:\\www.genome.jp\dbget-bin\www_bget?map00062
Carotenoid biosynthesis	ko00906	31 out of 4498 0.689195197865718%	233 out of 33408 0.697437739463602%	0.557637	1	Cluster-6992.21104;Cluster-6992.80620;Cluster-6992.42428;Cluster-6992.18911;Cluster-6992.22786;Cluster-6992.54567;Cluster-6992.20751;Cluster-6992.61257;Cluster-6992.67154;Cluster-6992.78337;Cluster-6992.82169;Cluster-6992.33955;Cluster-6992.78045;Cluster-6992.81978;Cluster-6992.26316;Cluster-6992.29091;Cluster-6992.52344;Cluster-6992.54102;Cluster-6992.85883;Cluster-6992.18073;Cluster-6992.43846;…	K02291+K02291+K06443+K09835+K09835+K09835+K09838+K09838+K09838+K09838+K09838+K09840+K09840+K09840+K09841+K09841+K09841+K09841+K09841+K09842+K09842+K09842+K09842+K14593+K14595+K15745+K15747+K15747+K15747+K17911+K17911	https:\\www.genome.jp\dbget-bin\www_bget?map00906
Vitamin B6 metabolism	ko00750	9 out of 4498 0.200088928412628%	68 out of 33408 0.203544061302682%	0.575717	1	Cluster-6992.27053;Cluster-6992.37498;Cluster-6992.37499;Cluster-6992.42172;Cluster-6992.62779;Cluster-6992.26333;Cluster-6992.36111;Cluster-6992.54112;Cluster-6992.77073	K00275+K00275+K00275+K01733+K05275+K06215+K06215+K08681+K13248	https:\\www.genome.jp\dbget-bin\www_bget?map00750
Phosphonate and phosphinate metabolism	ko00440	6 out of 4498 0.133392618941752%	45 out of 33408 0.134698275862069%	0.576097	1	Cluster-6992.20140;Cluster-6992.36954;Cluster-6992.37759;Cluster-6992.37761;Cluster-6992.52991;Cluster-6992.60588	K00967+K00968+K00968+K00968+K00993+K00993	https:\\www.genome.jp\dbget-bin\www_bget?map00440
Mismatch repair	ko03430	32 out of 4498 0.711427301022677%	244 out of 33408 0.73036398467433%	0.592134	1	Cluster-6992.33175;Cluster-6992.62338;Cluster-6992.62118;Cluster-6992.62276;Cluster-6992.62284;Cluster-6992.19209;Cluster-6992.35336;Cluster-6992.11220;Cluster-6992.53888;Cluster-6992.82927;Cluster-6992.28126;Cluster-6992.41748;Cluster-6992.16782;Cluster-6992.50208;Cluster-6992.19978;Cluster-6992.74145;Cluster-6992.14073;Cluster-6992.15406;Cluster-6992.74953;Cluster-6992.16129;Cluster-6992.26077;…	K02327+K02327+K02328+K02328+K02328+K03111+K03111+K03111+K07456+K07456+K07466+K07466+K07466+K08734+K08737+K08737+K08737+K08737+K08739+K10747+K10754+K10754+K10754+K10754+K10754+K10755+K10755+K10755+K10755+K10756+K10756+K10756	https:\\www.genome.jp\dbget-bin\www_bget?map03430
Phenylalanine, tyrosine and tryptophan biosynthesis	ko00400	33 out of 4498 0.733659404179635%	253 out of 33408 0.757303639846743%	0.605825	1	Cluster-6992.27055;Cluster-6992.37501;Cluster-6992.41504;Cluster-6992.37381;Cluster-6992.58930;Cluster-6992.60112;Cluster-6992.68878;Cluster-6992.71232;Cluster-6992.46126;Cluster-6992.46127;Cluster-6992.67441;Cluster-6992.71776;Cluster-6992.40247;Cluster-6992.43420;Cluster-6992.42167;Cluster-6992.42170;Cluster-6992.45447;Cluster-6992.39339;Cluster-6992.42402;Cluster-6992.31410;Cluster-6992.34340;…	K00766+K00766+K00800+K00817+K00891+K00891+K00891+K00891+K01626+K01626+K01657+K01657+K01658+K01695+K01696+K01696+K01735+K01850+K01850+K05359+K05359+K05359+K05359+K05359+K05359+K05359+K05359+K05359+K13832+K13832+K13832+K13832+K13832	https:\\www.genome.jp\dbget-bin\www_bget?map00400
Nicotinate and nicotinamide metabolism	ko00760	26 out of 4498 0.578034682080925%	202 out of 33408 0.604645593869732%	0.62878	1	Cluster-6992.56545;Cluster-6992.59567;Cluster-6992.25461;Cluster-6992.38543;Cluster-6992.43270;Cluster-6992.20164;Cluster-6992.20165;Cluster-6992.20881;Cluster-6992.22781;Cluster-6992.25861;Cluster-6992.58838;Cluster-6992.74220;Cluster-6992.59850;Cluster-6992.60714;Cluster-16672.1;Cluster-6992.33071;Cluster-6992.33661;Cluster-6992.45010;Cluster-6992.46525;Cluster-6992.69321;Cluster-6992.28360;Clu…	K00278+K00278+K00858+K00858+K00858+K01081+K01081+K01081+K01081+K01081+K01081+K01081+K01240+K01240+K01513+K01513+K01513+K01513+K01513+K03426+K03787+K03787+K03787+K06210+K11416+K18551	https:\\www.genome.jp\dbget-bin\www_bget?map00760
Alanine, aspartate and glutamate metabolism	ko00250	49 out of 4498 1.08937305469097%	379 out of 33408 1.13445881226054%	0.643197	1	Cluster-6992.27877;Cluster-6992.45263;Cluster-6992.45264;Cluster-6992.45265;Cluster-6992.45267;Cluster-6992.45268;Cluster-6992.52946;Cluster-6992.56545;Cluster-6992.59567;Cluster-6992.32414;Cluster-6992.25329;Cluster-6992.42540;Cluster-6992.42541;Cluster-6992.42542;Cluster-6992.7342;Cluster-6992.33918;Cluster-6992.44155;Cluster-6992.53997;Cluster-6992.51348;Cluster-6992.52166;Cluster-6992.52866;C…	K00262+K00264+K00264+K00264+K00264+K00264+K00264+K00278+K00278+K00294+K00609+K00827+K00827+K00827+K00827+K01580+K01580+K01580+K01755+K01755+K01755+K01755+K01756+K01756+K01915+K01915+K01939+K01939+K01940+K01940+K01940+K01953+K01953+K01953+K01953+K01953+K01953+K01953+K01955+K01956+K13051+K13051+K13051+K13566+K13566+K16871+K17761+K17761+K17761	https:\\www.genome.jp\dbget-bin\www_bget?map00250
Caffeine metabolism	ko00232	3 out of 4498 0.0666963094708759%	24 out of 33408 0.0718390804597701%	0.645087	1	Cluster-6992.48793;Cluster-6992.31215;Cluster-6992.45923	K00106+K00365+K00365	https:\\www.genome.jp\dbget-bin\www_bget?map00232
Arginine biosynthesis	ko00220	31 out of 4498 0.689195197865718%	242 out of 33408 0.724377394636015%	0.645834	1	Cluster-6992.36317;Cluster-6992.27877;Cluster-6992.42206;Cluster-6992.42207;Cluster-6992.45904;Cluster-6992.65068;Cluster-6992.43215;Cluster-6992.70590;Cluster-6992.56124;Cluster-6992.69194;Cluster-6992.17821;Cluster-6992.52957;Cluster-6992.53283;Cluster-6992.62942;Cluster-6992.74925;Cluster-6992.28227;Cluster-6992.39850;Cluster-6992.39851;Cluster-6992.44442;Cluster-6992.51348;Cluster-6992.52166;…	K00145+K00262+K00611+K00611+K00611+K00620+K00818+K00818+K00930+K00930+K01427+K01427+K01427+K01427+K01427+K01438+K01438+K01438+K01476+K01755+K01755+K01755+K01755+K01915+K01915+K01940+K01940+K01940+K13427+K14677+K14682	https:\\www.genome.jp\dbget-bin\www_bget?map00220
Taurine and hypotaurine metabolism	ko00430	10 out of 4498 0.222321031569586%	80 out of 33408 0.239463601532567%	0.649011	1	Cluster-6992.33918;Cluster-6992.44155;Cluster-6992.53997;Cluster-6992.31725;Cluster-6992.44815;Cluster-6992.30005;Cluster-6992.44475;Cluster-6992.53001;Cluster-6992.57189;Cluster-6992.63710	K01580+K01580+K01580+K10712+K10712+K18592+K18592+K18592+K18592+K18592	https:\\www.genome.jp\dbget-bin\www_bget?map00430
Zeatin biosynthesis	ko00908	16 out of 4498 0.355713650511338%	127 out of 33408 0.38014846743295%	0.651629	1	Cluster-26239.0;Cluster-6992.63725;Cluster-6992.30011;Cluster-6992.42925;Cluster-6992.64374;Cluster-6992.19374;Cluster-6992.21522;Cluster-6992.27348;Cluster-6992.39647;Cluster-6992.5473;Cluster-6992.60897;Cluster-6992.69113;Cluster-6992.69717;Cluster-6992.70862;Cluster-6992.70872;Cluster-6992.14982	K00279+K00279+K00791+K10717+K13495+K13496+K13496+K13496+K13496+K13496+K13496+K13496+K13496+K13496+K13496+K13496	https:\\www.genome.jp\dbget-bin\www_bget?map00908
Steroid biosynthesis	ko00100	17 out of 4498 0.377945753668297%	135 out of 33408 0.404094827586207%	0.654592	1	Cluster-6992.40736;Cluster-6992.42459;Cluster-6992.39611;Cluster-6992.47198;Cluster-6992.37776;Cluster-6992.49595;Cluster-6992.50233;Cluster-6992.33754;Cluster-6992.49323;Cluster-6992.13504;Cluster-6992.17779;Cluster-6992.30303;Cluster-6992.35969;Cluster-6992.69228;Cluster-25498.0;Cluster-6992.83659;Cluster-6992.68995	K00227+K00227+K00511+K00801+K01052+K01853+K01853+K05917+K07748+K08242+K08246+K08246+K08246+K08246+K09828+K09828+K14674	https:\\www.genome.jp\dbget-bin\www_bget?map00100
Phagosome	ko04145	65 out of 4498 1.44508670520231%	508 out of 33408 1.5205938697318%	0.691028	1	Cluster-6992.15585;Cluster-6992.33707;Cluster-6992.33709;Cluster-6992.45592;Cluster-6992.45594;Cluster-6992.45595;Cluster-6992.45596;Cluster-6992.54801;Cluster-6992.59973;Cluster-6992.70536;Cluster-6992.26184;Cluster-6992.47597;Cluster-6992.47600;Cluster-6992.39779;Cluster-6992.39781;Cluster-6992.35179;Cluster-6992.45361;Cluster-6992.46863;Cluster-6992.47226;Cluster-6992.50823;Cluster-6992.26301;…	K00914+K00921+K00921+K00921+K00921+K00921+K00921+K00921+K00921+K00921+K02144+K02145+K02145+K02146+K02146+K02148+K02150+K02151+K02151+K02152+K02154+K02155+K02155+K02155+K02155+K04392+K05692+K07342+K07342+K07342+K07374+K07374+K07374+K07374+K07374+K07374+K07374+K07375+K07375+K07375+K07375+K07375+K07375+K07375+K07889+K07889+K07897+K07897+K07897+K07897+K08054+K08054+K08054+K08057+K08057+K08057+K08488+…	https:\\www.genome.jp\dbget-bin\www_bget?map04145
Linoleic acid metabolism	ko00591	8 out of 4498 0.177856825255669%	67 out of 33408 0.200550766283525%	0.695925	1	Cluster-6992.29028;Cluster-6992.45529;Cluster-5926.0;Cluster-6992.16479;Cluster-6992.33172;Cluster-6992.19361;Cluster-6992.68995;Cluster-6992.39057	K00454+K00454+K00454+K00454+K01047+K07418+K14674+K15718	https:\\www.genome.jp\dbget-bin\www_bget?map00591
MAPK signaling pathway - plant	ko04016	176 out of 4498 3.91285015562472%	1353 out of 33408 4.04992816091954%	0.703856	1	Cluster-6992.43285;Cluster-6992.49261;Cluster-6992.23401;Cluster-6992.2725;Cluster-6992.28022;Cluster-6992.2880;Cluster-6992.33593;Cluster-6992.34623;Cluster-6992.41543;Cluster-6992.44445;Cluster-6992.50838;Cluster-6992.56495;Cluster-6992.63498;Cluster-6992.16447;Cluster-6992.17559;Cluster-6992.38644;Cluster-6992.38648;Cluster-6992.49715;Cluster-6992.70018;Cluster-6992.32766;Cluster-6992.33867;Cl…	K00940+K00940+K02183+K02183+K02183+K02183+K02183+K02183+K02183+K02183+K02183+K02183+K02183+K02183+K02183+K03781+K03781+K03781+K03781+K13413+K13413+K13413+K13413+K13413+K13413+K13413+K13413+K13413+K13413+K13414+K13414+K13416+K13416+K13416+K13416+K13416+K13416+K13416+K13416+K13416+K13416+K13416+K13416+K13416+K13416+K13420+K13420+K13420+K13420+K13420+K13420+K13420+K13420+K13420+K13420+K13420+K13420+…	https:\\www.genome.jp\dbget-bin\www_bget?map04016
Indole alkaloid biosynthesis	ko00901	4 out of 4498 0.0889284126278346%	37 out of 33408 0.110751915708812%	0.752691	1	Cluster-6992.22668;Cluster-6992.23733;Cluster-6992.39837;Cluster-6992.39571	K01593+K01593+K01593+K01757	https:\\www.genome.jp\dbget-bin\www_bget?map00901
Cysteine and methionine metabolism	ko00270	69 out of 4498 1.53401511783015%	551 out of 33408 1.64930555555556%	0.760615	1	Cluster-6992.29734;Cluster-6992.43188;Cluster-6992.52302;Cluster-6992.54613;Cluster-6992.50928;Cluster-6992.54122;Cluster-6992.46893;Cluster-6992.46894;Cluster-6992.54790;Cluster-6992.41295;Cluster-6992.48676;Cluster-6992.50062;Cluster-6992.50989;Cluster-6992.9490;Cluster-6992.27964;Cluster-6992.27965;Cluster-6992.27967;Cluster-6992.34578;Cluster-6992.65786;Cluster-6992.17207;Cluster-6992.26971;C…	K00025+K00026+K00058+K00058+K00133+K00133+K00547+K00547+K00547+K00549+K00549+K00549+K00549+K00558+K00640+K00640+K00640+K00640+K00640+K00640+K00789+K00789+K00789+K00789+K00789+K00826+K00826+K00827+K00827+K00827+K00827+K00837+K00837+K00837+K00899+K01011+K01011+K01011+K01244+K01244+K01244+K01251+K01251+K01611+K01738+K01738+K01738+K01739+K01761+K01761+K01761+K01761+K01919+K01919+K05396+K05933+K05933+…	https:\\www.genome.jp\dbget-bin\www_bget?map00270
Brassinosteroid biosynthesis	ko00905	7 out of 4498 0.155624722098711%	63 out of 33408 0.188577586206897%	0.761372	1	Cluster-6992.59287;Cluster-6992.63413;Cluster-6992.35733;Cluster-6992.62592;Cluster-6992.79208;Cluster-6992.14240;Cluster-6992.67001	K09588+K09588+K09589+K09591+K12639+K12639+K20623	https:\\www.genome.jp\dbget-bin\www_bget?map00905
beta-Alanine metabolism	ko00410	43 out of 4498 0.955980435749222%	351 out of 33408 1.05064655172414%	0.770257	1	Cluster-6992.42995;Cluster-6992.45082;Cluster-6992.45088;Cluster-6992.6071;Cluster-6992.84485;Cluster-6992.35149;Cluster-6992.35151;Cluster-6992.35154;Cluster-6992.35155;Cluster-6992.27562;Cluster-6992.39970;Cluster-6992.46728;Cluster-6992.50980;Cluster-6992.54550;Cluster-6992.59323;Cluster-6992.59577;Cluster-6992.60601;Cluster-6992.64937;Cluster-6992.28376;Cluster-6992.31747;Cluster-6992.35971;C…	K00128+K00128+K00128+K00128+K00128+K00140+K00140+K00140+K00140+K00207+K00232+K00232+K00232+K00232+K00232+K00232+K00232+K00232+K00276+K00276+K00276+K00276+K00276+K00276+K00276+K00276+K00276+K00276+K00276+K01431+K01464+K01578+K01578+K01580+K01580+K01580+K05605+K05605+K05605+K05605+K05605+K12259+K17839	https:\\www.genome.jp\dbget-bin\www_bget?map00410
Carbon fixation in photosynthetic organisms	ko00710	42 out of 4498 0.933748332592263%	344 out of 33408 1.02969348659004%	0.775395	1	Cluster-6992.29734;Cluster-6992.43188;Cluster-6992.41495;Cluster-6992.41501;Cluster-6992.45873;Cluster-6992.45875;Cluster-6992.45877;Cluster-6992.45885;Cluster-6992.58194;Cluster-6992.38827;Cluster-6992.46282;Cluster-6992.42748;Cluster-6992.42749;Cluster-6992.42750;Cluster-6992.42751;Cluster-6992.74570;Cluster-6992.82758;Cluster-6992.22626;Cluster-6992.42053;Cluster-6992.54152;Cluster-6992.38871;…	K00025+K00026+K00029+K00029+K00029+K00029+K00029+K00029+K00051+K00134+K00927+K01595+K01595+K01595+K01595+K01595+K01595+K01610+K01610+K01610+K01623+K01623+K01623+K01623+K01623+K01623+K01624+K01624+K01783+K01803+K01803+K01803+K01803+K01803+K01803+K01803+K01807+K01807+K01807+K03841+K03841+K03841	https:\\www.genome.jp\dbget-bin\www_bget?map00710
Biosynthesis of unsaturated fatty acids	ko01040	16 out of 4498 0.355713650511338%	139 out of 33408 0.416068007662835%	0.785162	1	Cluster-6992.39970;Cluster-6992.46728;Cluster-6992.50980;Cluster-6992.54550;Cluster-6992.59323;Cluster-6992.59577;Cluster-6992.60601;Cluster-6992.64937;Cluster-6992.38446;Cluster-6992.36190;Cluster-6992.44928;Cluster-6992.49369;Cluster-6992.49502;Cluster-6992.49826;Cluster-6992.58092;Cluster-6992.40463	K00232+K00232+K00232+K00232+K00232+K00232+K00232+K00232+K01068+K03921+K03921+K07513+K07513+K07513+K07513+K10256	https:\\www.genome.jp\dbget-bin\www_bget?map01040
Riboflavin metabolism	ko00740	16 out of 4498 0.355713650511338%	139 out of 33408 0.416068007662835%	0.785162	1	Cluster-16672.1;Cluster-6992.33071;Cluster-6992.33661;Cluster-6992.45010;Cluster-6992.46525;Cluster-6992.12886;Cluster-6992.15805;Cluster-6992.50566;Cluster-6992.65895;Cluster-6992.66557;Cluster-6992.62946;Cluster-6992.74282;Cluster-6992.19255;Cluster-6992.19541;Cluster-6992.30439;Cluster-6992.36490	K01513+K01513+K01513+K01513+K01513+K11752+K11752+K14379+K14379+K14379+K18453+K20860+K20884+K20884+K20884+K20884	https:\\www.genome.jp\dbget-bin\www_bget?map00740
Propanoate metabolism	ko00640	32 out of 4498 0.711427301022677%	271 out of 33408 0.811182950191571%	0.812465	1	Cluster-6992.35149;Cluster-6992.35151;Cluster-6992.35154;Cluster-6992.35155;Cluster-6992.28482;Cluster-6992.67201;Cluster-6992.39970;Cluster-6992.46728;Cluster-6992.50980;Cluster-6992.54550;Cluster-6992.59323;Cluster-6992.59577;Cluster-6992.60601;Cluster-6992.64937;Cluster-6992.39046;Cluster-6992.44291;Cluster-6992.47525;Cluster-6992.46082;Cluster-6992.46083;Cluster-6992.47991;Cluster-6992.45644;…	K00140+K00140+K00140+K00140+K00166+K00166+K00232+K00232+K00232+K00232+K00232+K00232+K00232+K00232+K00382+K00382+K00626+K01578+K01578+K01899+K01962+K01962+K01962+K01962+K02160+K02160+K05605+K05605+K05605+K05605+K05605+K09699	https:\\www.genome.jp\dbget-bin\www_bget?map00640
Thiamine metabolism	ko00730	17 out of 4498 0.377945753668297%	154 out of 33408 0.460967432950192%	0.84213	1	Cluster-6992.25949;Cluster-6992.33765;Cluster-6992.34273;Cluster-6992.45489;Cluster-6992.50168;Cluster-6992.56832;Cluster-6992.11401;Cluster-6992.15318;Cluster-6992.69747;Cluster-6992.26471;Cluster-6992.44117;Cluster-6992.44118;Cluster-6992.53607;Cluster-6992.48618;Cluster-6992.45787;Cluster-6992.58127;Cluster-6992.32891	K00939+K00939+K00939+K00939+K00939+K00939+K00939+K00939+K00949+K01662+K03146+K03146+K03147+K04487+K14153+K14153+K20896	https:\\www.genome.jp\dbget-bin\www_bget?map00730
Glycosaminoglycan degradation	ko00531	25 out of 4498 0.555802578923966%	220 out of 33408 0.658524904214559%	0.845266	1	Cluster-6992.31570;Cluster-6992.46625;Cluster-6992.24049;Cluster-6992.30700;Cluster-6992.46652;Cluster-6992.16149;Cluster-6992.25192;Cluster-6992.29849;Cluster-6992.29850;Cluster-6992.38086;Cluster-6992.38087;Cluster-6992.42317;Cluster-6992.42319;Cluster-6992.46481;Cluster-6992.48958;Cluster-6992.50569;Cluster-6992.53191;Cluster-27920.0;Cluster-6992.69789;Cluster-6992.70346;Cluster-6992.73269;Clu…	K07964+K07964+K10532+K10532+K10532+K10532+K12309+K12309+K12309+K12309+K12309+K12309+K12309+K12309+K12309+K12309+K12309+K12309+K12309+K12309+K12309+K12309+K12309+K12309+K12309	https:\\www.genome.jp\dbget-bin\www_bget?map00531
Photosynthesis - antenna proteins	ko00196	2 out of 4498 0.0444642063139173%	24 out of 33408 0.0718390804597701%	0.852873	1	Cluster-6992.58421;Cluster-6992.66879	K08908+K14172	https:\\www.genome.jp\dbget-bin\www_bget?map00196
Endocytosis	ko04144	134 out of 4498 2.97910182303246%	1078 out of 33408 3.22677203065134%	0.854794	1	Cluster-6992.34607;Cluster-6992.52013;Cluster-6992.34573;Cluster-6992.48306;Cluster-6992.49545;Cluster-6992.52143;Cluster-6992.52341;Cluster-6992.58887;Cluster-6992.60281;Cluster-6992.21623;Cluster-6992.70088;Cluster-6992.73711;Cluster-6992.16571;Cluster-6992.27977;Cluster-6992.34735;Cluster-6992.34979;Cluster-6992.37279;Cluster-6992.37281;Cluster-6992.41110;Cluster-6992.41113;Cluster-6992.41114;…	K00889+K00889+K01115+K01115+K01115+K01115+K01115+K01115+K01115+K01528+K01528+K01528+K01528+K03283+K03283+K03283+K03283+K03283+K03283+K03283+K03283+K03283+K03283+K03283+K03283+K03283+K03283+K03283+K03283+K03283+K03283+K04645+K04645+K04645+K04646+K04646+K04646+K04646+K05756+K05758+K05758+K07889+K07889+K07897+K07897+K07897+K07897+K07901+K07904+K07937+K07937+K07937+K07937+K07937+K07937+K10364+K10364+…	https:\\www.genome.jp\dbget-bin\www_bget?map04144
Galactose metabolism	ko00052	60 out of 4498 1.33392618941752%	503 out of 33408 1.50562739463602%	0.861162	1	Cluster-6992.21815;Cluster-6992.25509;Cluster-6992.37025;Cluster-6992.47021;Cluster-6992.78103;Cluster-6992.30881;Cluster-6992.38723;Cluster-6992.46584;Cluster-6992.44431;Cluster-6992.44495;Cluster-6992.47373;Cluster-6992.51383;Cluster-6992.52153;Cluster-6992.52154;Cluster-6992.52156;Cluster-6992.60789;Cluster-6992.78022;Cluster-6992.883;Cluster-6992.39485;Cluster-6992.29977;Cluster-6992.43317;Cl…	K00844+K00844+K00844+K00844+K00844+K00850+K00850+K00963+K00965+K01190+K01190+K01190+K01190+K01190+K01190+K01190+K01193+K01193+K01784+K01835+K01835+K01835+K01835+K01835+K01835+K06617+K06617+K06617+K06617+K06617+K06617+K06617+K06617+K07407+K07407+K12309+K12309+K12309+K12309+K12309+K12309+K12309+K12309+K12309+K12309+K12309+K12309+K12309+K12309+K12309+K12309+K12309+K12309+K12309+K12447+K12447+K12447+…	https:\\www.genome.jp\dbget-bin\www_bget?map00052
2-Oxocarboxylic acid metabolism	ko01210	48 out of 4498 1.06714095153402%	408 out of 33408 1.22126436781609%	0.86179	1	Cluster-6992.3837;Cluster-6992.40676;Cluster-6992.41801;Cluster-6992.41997;Cluster-6992.48624;Cluster-6992.50686;Cluster-6992.49109;Cluster-6992.49744;Cluster-6992.50928;Cluster-6992.54122;Cluster-6992.36317;Cluster-6992.65068;Cluster-6992.43215;Cluster-6992.70590;Cluster-6992.66075;Cluster-6992.66406;Cluster-6992.56124;Cluster-6992.69194;Cluster-6992.28227;Cluster-6992.39850;Cluster-6992.39851;C…	K00030+K00030+K00031+K00031+K00031+K00031+K00053+K00053+K00133+K00133+K00145+K00620+K00818+K00818+K00826+K00826+K00930+K00930+K01438+K01438+K01438+K01647+K01647+K01647+K01649+K01649+K01649+K01649+K01649+K01649+K01649+K01652+K01653+K01653+K01653+K01653+K01681+K01681+K01681+K01687+K01687+K01687+K01687+K01704+K01704+K01704+K14677+K14682	https:\\www.genome.jp\dbget-bin\www_bget?map01210
ABC transporters	ko02010	69 out of 4498 1.53401511783015%	575 out of 33408 1.72114463601533%	0.864871	1	Cluster-6992.25546;Cluster-6992.34544;Cluster-6992.34545;Cluster-6992.34546;Cluster-6992.34548;Cluster-6992.11484;Cluster-6992.12920;Cluster-6992.25575;Cluster-6992.34595;Cluster-6992.25637;Cluster-6992.26161;Cluster-6992.28542;Cluster-6992.35727;Cluster-6992.36567;Cluster-6992.39282;Cluster-6992.39871;Cluster-6992.40594;Cluster-6992.40596;Cluster-6992.40599;Cluster-6992.40600;Cluster-6992.41773;…	K05643+K05643+K05643+K05643+K05643+K05643+K05643+K05656+K05656+K05658+K05658+K05658+K05658+K05658+K05658+K05658+K05658+K05658+K05658+K05658+K05658+K05658+K05658+K05658+K05658+K05658+K05658+K05658+K05658+K05658+K05658+K05658+K05658+K05658+K05658+K05658+K05663+K05663+K05663+K05665+K05665+K05665+K05665+K05665+K05665+K05665+K05665+K05666+K05666+K05666+K05674+K05674+K05674+K05674+K05674+K05677+K05677+…	https:\\www.genome.jp\dbget-bin\www_bget?map02010
Autophagy - other	ko04136	29 out of 4498 0.644730991551801%	258 out of 33408 0.772270114942529%	0.874939	1	Cluster-6992.15585;Cluster-6992.51828;Cluster-6992.56658;Cluster-6992.52681;Cluster-6992.52682;Cluster-6992.54301;Cluster-6992.52720;Cluster-6992.53079;Cluster-6992.58185;Cluster-6992.34154;Cluster-6992.25766;Cluster-6992.65418;Cluster-6992.29710;Cluster-6992.42726;Cluster-6992.46815;Cluster-6992.38892;Cluster-6992.77345;Cluster-6992.37064;Cluster-6992.46715;Cluster-6992.54585;Cluster-6992.30761;…	K00914+K04382+K04382+K07203+K07203+K07203+K07204+K07204+K07204+K08266+K08269+K08269+K08331+K08331+K08331+K08334+K08339+K08341+K08341+K08341+K08343+K17888+K17907+K17907+K17908+K17908+K17908+K17908+K17908	https:\\www.genome.jp\dbget-bin\www_bget?map04136
Various types of N-glycan biosynthesis	ko00513	37 out of 4498 0.82258781680747%	323 out of 33408 0.966834291187739%	0.875321	1	Cluster-6992.26710;Cluster-6992.23314;Cluster-6992.33851;Cluster-6992.37297;Cluster-6992.74535;Cluster-6992.44580;Cluster-6992.50855;Cluster-6992.51951;Cluster-6992.48553;Cluster-6992.50828;Cluster-6992.31856;Cluster-6992.62138;Cluster-6992.30771;Cluster-6992.32070;Cluster-6992.33519;Cluster-6992.35856;Cluster-6992.54258;Cluster-6992.29687;Cluster-6992.42696;Cluster-6992.67811;Cluster-6992.18548;…	K00726+K01230+K01230+K01230+K01230+K01231+K03714+K03714+K03842+K03842+K03843+K03843+K03844+K03844+K03844+K03844+K03844+K03845+K03845+K03845+K05531+K05531+K05531+K05531+K07151+K07151+K07151+K07151+K07441+K07441+K07441+K12666+K12667+K12668+K12669+K12670+K12670	https:\\www.genome.jp\dbget-bin\www_bget?map00513
Phenylalanine metabolism	ko00360	32 out of 4498 0.711427301022677%	285 out of 33408 0.85308908045977%	0.88654	1	Cluster-6992.28376;Cluster-6992.31747;Cluster-6992.35971;Cluster-6992.35974;Cluster-6992.35976;Cluster-6992.35977;Cluster-6992.35978;Cluster-6992.37323;Cluster-6992.55456;Cluster-6992.56546;Cluster-6992.16414;Cluster-6992.37381;Cluster-6992.30042;Cluster-6992.30743;Cluster-6992.38615;Cluster-6992.38617;Cluster-6992.38618;Cluster-6992.38735;Cluster-6992.41371;Cluster-6992.43236;Cluster-6992.56562;…	K00276+K00276+K00276+K00276+K00276+K00276+K00276+K00276+K00276+K00276+K00276+K00817+K01426+K01426+K01426+K01426+K01426+K01426+K01426+K01426+K01426+K01426+K01426+K01426+K01593+K01593+K01593+K07253+K07253+K10775+K10775+K10775	https:\\www.genome.jp\dbget-bin\www_bget?map00360
Peroxisome	ko04146	70 out of 4498 1.55624722098711%	590 out of 33408 1.76604406130268%	0.888119	1	Cluster-6992.41801;Cluster-6992.41997;Cluster-6992.48624;Cluster-6992.50686;Cluster-6992.48793;Cluster-6992.39970;Cluster-6992.46728;Cluster-6992.50980;Cluster-6992.54550;Cluster-6992.59323;Cluster-6992.59577;Cluster-6992.60601;Cluster-6992.64937;Cluster-6992.37478;Cluster-6992.37480;Cluster-6992.46082;Cluster-6992.46083;Cluster-6992.37228;Cluster-6992.48457;Cluster-6992.40710;Cluster-6992.40711;…	K00031+K00031+K00031+K00031+K00106+K00232+K00232+K00232+K00232+K00232+K00232+K00232+K00232+K00869+K00869+K01578+K01578+K01640+K01640+K01897+K01897+K01897+K01897+K01897+K03426+K03781+K03781+K03781+K03781+K05677+K05677+K05677+K05677+K06664+K06664+K07513+K07513+K07513+K07513+K08726+K08726+K08726+K08726+K08726+K08726+K08726+K08726+K08726+K11147+K11517+K11517+K13237+K13237+K13335+K13335+K13337+K13339+…	https:\\www.genome.jp\dbget-bin\www_bget?map04146
Betalain biosynthesis	ko00965	7 out of 4498 0.155624722098711%	76 out of 33408 0.227490421455939%	0.901021	1	Cluster-6992.22668;Cluster-6992.23733;Cluster-6992.39837;Cluster-6992.31175;Cluster-6992.50419;Cluster-6992.52174;Cluster-6992.85214	K01593+K01593+K01593+K15777+K15777+K15777+K15777	https:\\www.genome.jp\dbget-bin\www_bget?map00965
Lipoic acid metabolism	ko00785	1 out of 4498 0.0222321031569586%	16 out of 33408 0.0478927203065134%	0.901163	1	Cluster-6992.75034	K03801	https:\\www.genome.jp\dbget-bin\www_bget?map00785
Ubiquinone and other terpenoid-quinone biosynthesis	ko00130	29 out of 4498 0.644730991551801%	268 out of 33408 0.8022030651341%	0.916809	1	Cluster-6992.22776;Cluster-6992.34115;Cluster-6992.31595;Cluster-6992.61158;Cluster-6992.49599;Cluster-6992.54233;Cluster-6992.57963;Cluster-6992.58625;Cluster-6992.57623;Cluster-906.0;Cluster-6992.23260;Cluster-6992.38621;Cluster-6992.38622;Cluster-6992.57315;Cluster-6992.19959;Cluster-6992.32449;Cluster-6992.42225;Cluster-6992.42227;Cluster-6992.48370;Cluster-6992.56630;Cluster-6992.58513;Clust…	K00487+K00487+K01904+K01904+K02552+K02552+K02552+K02552+K03809+K03809+K06127+K06127+K06127+K06127+K12501+K12501+K12501+K12501+K12501+K12501+K12501+K12501+K12501+K12501+K12502+K14760+K17872+K19222+K19222	https:\\www.genome.jp\dbget-bin\www_bget?map00130
Glutathione metabolism	ko00480	56 out of 4498 1.24499777678968%	489 out of 33408 1.46372126436782%	0.918593	1	Cluster-6992.41801;Cluster-6992.41997;Cluster-6992.48624;Cluster-6992.50686;Cluster-6992.21085;Cluster-6992.24479;Cluster-6992.33658;Cluster-6992.33659;Cluster-6992.36015;Cluster-6992.37563;Cluster-6992.37564;Cluster-6992.37566;Cluster-6992.80717;Cluster-6992.11664;Cluster-6992.13277;Cluster-6992.25933;Cluster-6992.51461;Cluster-6992.42072;Cluster-6992.34408;Cluster-6992.48965;Cluster-6992.49662;…	K00031+K00031+K00031+K00031+K00033+K00033+K00033+K00033+K00033+K00033+K00033+K00033+K00033+K00036+K00036+K00383+K00383+K00432+K00434+K00434+K00434+K00799+K00799+K00799+K00799+K00799+K00799+K00799+K00799+K00799+K00799+K00799+K00799+K00799+K00799+K00799+K00799+K00799+K00799+K01255+K01255+K01255+K01256+K01469+K01919+K01919+K10808+K18592+K18592+K18592+K18592+K18592+K21456+K21456+K21888+K22596	https:\\www.genome.jp\dbget-bin\www_bget?map00480
SNARE interactions in vesicular transport	ko04130	20 out of 4498 0.444642063139173%	194 out of 33408 0.580699233716475%	0.922952	1	Cluster-6992.21165;Cluster-6992.23647;Cluster-6992.27571;Cluster-6992.28933;Cluster-6992.17115;Cluster-6992.30297;Cluster-6992.49643;Cluster-6992.49645;Cluster-6992.54564;Cluster-6992.43775;Cluster-6992.55061;Cluster-6992.42714;Cluster-6992.57045;Cluster-6992.22281;Cluster-6992.33833;Cluster-6992.33835;Cluster-6992.24363;Cluster-6992.49170;Cluster-6992.35291;Cluster-6992.583	K08486+K08486+K08486+K08486+K08486+K08488+K08488+K08488+K08492+K08497+K08497+K08498+K08498+K08503+K08504+K08504+K08506+K08516+K08517+K08517	https:\\www.genome.jp\dbget-bin\www_bget?map04130
Pantothenate and CoA biosynthesis	ko00770	37 out of 4498 0.82258781680747%	342 out of 33408 1.02370689655172%	0.939249	1	Cluster-6992.49109;Cluster-6992.49744;Cluster-6992.42995;Cluster-6992.45082;Cluster-6992.45088;Cluster-6992.6071;Cluster-6992.84485;Cluster-6992.27562;Cluster-6992.66075;Cluster-6992.66406;Cluster-6992.56097;Cluster-6992.44908;Cluster-6992.20830;Cluster-16672.1;Cluster-6992.33071;Cluster-6992.33661;Cluster-6992.45010;Cluster-6992.46525;Cluster-6992.49485;Cluster-6992.48467;Cluster-6992.49020;Clus…	K00053+K00053+K00128+K00128+K00128+K00128+K00128+K00207+K00826+K00826+K00859+K01431+K01464+K01513+K01513+K01513+K01513+K01513+K01652+K01653+K01653+K01653+K01653+K01687+K01687+K01687+K01687+K02201+K02201+K02201+K06133+K06133+K06133+K06133+K09680+K09680+K17839	https:\\www.genome.jp\dbget-bin\www_bget?map00770
Benzoxazinoid biosynthesis	ko00402	2 out of 4498 0.0444642063139173%	35 out of 33408 0.104765325670498%	0.959224	1	Cluster-6992.57967;Cluster-6992.74310	K13229+K13229	https:\\www.genome.jp\dbget-bin\www_bget?map00402
Glycerophospholipid metabolism	ko00564	77 out of 4498 1.71187194308582%	681 out of 33408 2.03843390804598%	0.96007	1	Cluster-6992.19590;Cluster-6992.45345;Cluster-6992.25407;Cluster-6992.39003;Cluster-6992.65980;Cluster-6992.71354;Cluster-6992.27923;Cluster-6992.37491;Cluster-6992.37492;Cluster-6992.46969;Cluster-6992.67223;Cluster-6992.34113;Cluster-6992.38584;Cluster-6992.49210;Cluster-6992.68687;Cluster-6992.20140;Cluster-6992.36954;Cluster-6992.37759;Cluster-6992.37761;Cluster-6992.52991;Cluster-6992.60588;…	K00006+K00006+K00111+K00630+K00630+K00630+K00655+K00655+K00655+K00655+K00894+K00901+K00901+K00901+K00901+K00967+K00968+K00968+K00968+K00993+K00993+K00995+K00999+K01047+K01049+K01114+K01114+K01114+K01115+K01115+K01115+K01115+K01115+K01115+K01115+K01126+K01126+K01126+K01126+K01517+K01517+K01613+K01613+K06123+K06129+K06130+K06130+K13506+K13508+K13510+K13510+K13510+K13510+K13510+K13510+K13510+K13510+…	https:\\www.genome.jp\dbget-bin\www_bget?map00564
Glucosinolate biosynthesis	ko00966	2 out of 4498 0.0444642063139173%	36 out of 33408 0.107758620689655%	0.963867	1	Cluster-6992.66075;Cluster-6992.66406	K00826+K00826	https:\\www.genome.jp\dbget-bin\www_bget?map00966
Diterpenoid biosynthesis	ko00904	8 out of 4498 0.177856825255669%	99 out of 33408 0.296336206896552%	0.964919	1	Cluster-6992.64283;Cluster-6992.3191;Cluster-6992.26113;Cluster-6992.64903;Cluster-6992.11934;Cluster-6992.77474;Cluster-6408.0;Cluster-6992.41515	K04120+K04121+K04124+K04124+K04124+K04125+K05282+K17961	https:\\www.genome.jp\dbget-bin\www_bget?map00904
Synthesis and degradation of ketone bodies	ko00072	3 out of 4498 0.0666963094708759%	48 out of 33408 0.14367816091954%	0.965493	1	Cluster-6992.47525;Cluster-6992.37228;Cluster-6992.48457	K00626+K01640+K01640	https:\\www.genome.jp\dbget-bin\www_bget?map00072
Cutin, suberine and wax biosynthesis	ko00073	12 out of 4498 0.266785237883504%	140 out of 33408 0.419061302681992%	0.972047	1	Cluster-6992.43104;Cluster-6992.47138;Cluster-6992.29632;Cluster-6992.51162;Cluster-6992.52319;Cluster-6992.37271;Cluster-6992.81827;Cluster-6992.21624;Cluster-6992.59724;Cluster-6992.5341;Cluster-6992.66310;Cluster-6992.75152	K15400+K15401+K15402+K15402+K15402+K15404+K15405+K15406+K17991+K20495+K20495+K20495	https:\\www.genome.jp\dbget-bin\www_bget?map00073
Lysine biosynthesis	ko00300	5 out of 4498 0.111160515784793%	73 out of 33408 0.218510536398467%	0.975438	1	Cluster-6992.50928;Cluster-6992.54122;Cluster-6992.52012;Cluster-6992.31620;Cluster-6992.41716	K00133+K00133+K00215+K01586+K01586	https:\\www.genome.jp\dbget-bin\www_bget?map00300
Cyanoamino acid metabolism	ko00460	27 out of 4498 0.600266785237883%	283 out of 33408 0.847102490421456%	0.982431	1	Cluster-6992.31904;Cluster-6992.39176;Cluster-6992.43388;Cluster-6992.13324;Cluster-6992.21169;Cluster-6992.30290;Cluster-6992.38786;Cluster-6992.54278;Cluster-6992.58390;Cluster-6992.8772;Cluster-6992.17357;Cluster-6992.39782;Cluster-6992.16085;Cluster-6992.36879;Cluster-6992.65492;Cluster-6992.71351;Cluster-6992.52322;Cluster-6992.33614;Cluster-6992.33615;Cluster-6992.29701;Cluster-6992.44804;C…	K00600+K00600+K00600+K00600+K01188+K01188+K01188+K01188+K01188+K01188+K01188+K05349+K05349+K05350+K05350+K05350+K13034+K13035+K13035+K13051+K13051+K13051+K18592+K18592+K18592+K18592+K18592	https:\\www.genome.jp\dbget-bin\www_bget?map00460
Glycine, serine and threonine metabolism	ko00260	50 out of 4498 1.11160515784793%	482 out of 33408 1.44276819923372%	0.983367	1	Cluster-6992.52302;Cluster-6992.54613;Cluster-6992.32583;Cluster-6992.68970;Cluster-6992.32572;Cluster-6992.49038;Cluster-6992.59318;Cluster-6992.50928;Cluster-6992.54122;Cluster-6992.28376;Cluster-6992.31747;Cluster-6992.35971;Cluster-6992.35974;Cluster-6992.35976;Cluster-6992.35977;Cluster-6992.35978;Cluster-6992.37323;Cluster-6992.55456;Cluster-6992.56546;Cluster-6992.16414;Cluster-6992.19177;…	K00058+K00058+K00108+K00108+K00130+K00130+K00130+K00133+K00133+K00276+K00276+K00276+K00276+K00276+K00276+K00276+K00276+K00276+K00276+K00276+K00281+K00281+K00281+K00382+K00382+K00499+K00499+K00600+K00600+K00600+K00600+K00827+K00827+K00827+K00827+K01079+K01079+K01695+K01696+K01696+K01733+K02437+K12235+K12235+K12235+K12235+K15633+K15633+K15633+K15634	https:\\www.genome.jp\dbget-bin\www_bget?map00260
Citrate cycle (TCA cycle)	ko00020	42 out of 4498 0.933748332592263%	418 out of 33408 1.25119731800766%	0.986137	1	Cluster-6992.29734;Cluster-6992.43188;Cluster-6992.3837;Cluster-6992.40676;Cluster-6992.41801;Cluster-6992.41997;Cluster-6992.48624;Cluster-6992.50686;Cluster-6992.28152;Cluster-6992.42253;Cluster-6992.53139;Cluster-6992.55205;Cluster-6992.56905;Cluster-6992.60987;Cluster-6992.61330;Cluster-6992.26475;Cluster-6992.37203;Cluster-6992.39046;Cluster-6992.44291;Cluster-6992.34731;Cluster-6992.46435;C…	K00025+K00026+K00030+K00030+K00031+K00031+K00031+K00031+K00161+K00161+K00161+K00161+K00161+K00161+K00161+K00162+K00164+K00382+K00382+K00627+K00627+K00627+K00658+K00658+K00658+K01610+K01610+K01610+K01647+K01647+K01647+K01648+K01648+K01648+K01648+K01648+K01648+K01679+K01681+K01681+K01681+K01899	https:\\www.genome.jp\dbget-bin\www_bget?map00020
Histidine metabolism	ko00340	24 out of 4498 0.533570475767008%	261 out of 33408 0.78125%	0.986485	1	Cluster-6992.42995;Cluster-6992.45082;Cluster-6992.45088;Cluster-6992.6071;Cluster-6992.84485;Cluster-6992.23058;Cluster-6992.24334;Cluster-6992.32427;Cluster-6992.60878;Cluster-6992.37381;Cluster-6992.43874;Cluster-6992.44080;Cluster-6992.44081;Cluster-6992.44085;Cluster-6992.25279;Cluster-6992.33998;Cluster-6992.33999;Cluster-6992.26622;Cluster-6992.42705;Cluster-6992.58410;Cluster-6992.70985;C…	K00128+K00128+K00128+K00128+K00128+K00765+K00765+K00765+K00765+K00817+K01590+K01590+K01590+K01590+K01663+K01663+K01663+K01814+K14152+K18649+K18649+K18649+K19787+K19787	https:\\www.genome.jp\dbget-bin\www_bget?map00340
One carbon pool by folate	ko00670	10 out of 4498 0.222321031569586%	135 out of 33408 0.404094827586207%	0.990524	1	Cluster-6992.35354;Cluster-6992.31904;Cluster-6992.39176;Cluster-6992.43388;Cluster-6992.13324;Cluster-6992.49246;Cluster-6992.2014;Cluster-6992.19062;Cluster-6992.60585;Cluster-6992.27514	K00288+K00600+K00600+K00600+K00600+K00602+K00604+K01433+K01934+K13998	https:\\www.genome.jp\dbget-bin\www_bget?map00670
Biotin metabolism	ko00780	8 out of 4498 0.177856825255669%	117 out of 33408 0.350215517241379%	0.992243	1	Cluster-6992.39189;Cluster-6992.56523;Cluster-6992.38162;Cluster-6992.38163;Cluster-6992.43532;Cluster-6992.43533;Cluster-6992.13171;Cluster-6992.78290	K00059+K00208+K01942+K01942+K09458+K09458+K09458+K19562	https:\\www.genome.jp\dbget-bin\www_bget?map00780
Glycolysis / Gluconeogenesis	ko00010	97 out of 4498 2.15651400622499%	897 out of 33408 2.68498563218391%	0.993197	1	Cluster-6992.29513;Cluster-6992.50024;Cluster-6992.28076;Cluster-6992.13611;Cluster-6992.42995;Cluster-6992.45082;Cluster-6992.45088;Cluster-6992.6071;Cluster-6992.84485;Cluster-6992.46328;Cluster-6992.51209;Cluster-6992.67032;Cluster-6992.38827;Cluster-6992.28152;Cluster-6992.42253;Cluster-6992.53139;Cluster-6992.55205;Cluster-6992.56905;Cluster-6992.60987;Cluster-6992.61330;Cluster-6992.26475;C…	K00001+K00002+K00121+K00121+K00128+K00128+K00128+K00128+K00128+K00131+K00131+K00131+K00134+K00161+K00161+K00161+K00161+K00161+K00161+K00161+K00162+K00382+K00382+K00627+K00627+K00627+K00844+K00844+K00844+K00844+K00844+K00850+K00850+K00873+K00873+K00873+K00873+K00873+K00895+K00895+K00895+K00895+K00895+K00927+K01568+K01568+K01610+K01610+K01610+K01623+K01623+K01623+K01623+K01623+K01623+K01624+K01624+…	https:\\www.genome.jp\dbget-bin\www_bget?map00010
Mannose type O-glycan biosynthesis	ko00515	1 out of 4498 0.0222321031569586%	35 out of 33408 0.104765325670498%	0.99368	1	Cluster-6992.57949	K18207	https:\\www.genome.jp\dbget-bin\www_bget?map00515
Butanoate metabolism	ko00650	17 out of 4498 0.377945753668297%	211 out of 33408 0.631585249042146%	0.994735	1	Cluster-6992.47242;Cluster-6992.47525;Cluster-6992.33918;Cluster-6992.44155;Cluster-6992.53997;Cluster-6992.37228;Cluster-6992.48457;Cluster-6992.49485;Cluster-6992.48467;Cluster-6992.49020;Cluster-6992.49423;Cluster-6992.52792;Cluster-6992.50615;Cluster-6992.41864;Cluster-6992.29650;Cluster-6992.42626;Cluster-6992.17322	K00109+K00626+K01580+K01580+K01580+K01640+K01640+K01652+K01653+K01653+K01653+K01653+K01913+K16871+K17761+K17761+K17761	https:\\www.genome.jp\dbget-bin\www_bget?map00650
Amino sugar and nucleotide sugar metabolism	ko00520	106 out of 4498 2.35660293463762%	990 out of 33408 2.96336206896552%	0.996513	1	Cluster-6992.32855;Cluster-6992.37097;Cluster-6992.23572;Cluster-6992.41281;Cluster-6373.0;Cluster-6992.41539;Cluster-6992.21815;Cluster-6992.25509;Cluster-6992.37025;Cluster-6992.47021;Cluster-6992.78103;Cluster-1526.0;Cluster-6992.34858;Cluster-6992.34863;Cluster-6992.34864;Cluster-6992.44942;Cluster-6992.49337;Cluster-6992.49581;Cluster-6992.49653;Cluster-6992.66212;Cluster-6992.7948;Cluster-6…	K00012+K00012+K00326+K00326+K00698+K00790+K00844+K00844+K00844+K00844+K00844+K00847+K00847+K00847+K00847+K00847+K00847+K00847+K00847+K00847+K00847+K00963+K00965+K00966+K00966+K00966+K00966+K00966+K00966+K00966+K00966+K00966+K00972+K00975+K00975+K00975+K00975+K00975+K00975+K00975+K00975+K00975+K00975+K00975+K00975+K00975+K00975+K00975+K01183+K01183+K01183+K01183+K01183+K01183+K01183+K01183+K01209+…	https:\\www.genome.jp\dbget-bin\www_bget?map00520
Ascorbate and aldarate metabolism	ko00053	38 out of 4498 0.844819919964429%	412 out of 33408 1.23323754789272%	0.996828	1	Cluster-6992.32855;Cluster-6992.37097;Cluster-6992.42995;Cluster-6992.45082;Cluster-6992.45088;Cluster-6992.6071;Cluster-6992.84485;Cluster-6992.39899;Cluster-6992.69941;Cluster-6992.74663;Cluster-6992.78722;Cluster-6992.12173;Cluster-6992.34408;Cluster-6992.48965;Cluster-6992.49662;Cluster-6992.52135;Cluster-6992.55706;Cluster-6992.62072;Cluster-6992.64026;Cluster-6992.36634;Cluster-6992.17814;C…	K00012+K00012+K00128+K00128+K00128+K00128+K00128+K00225+K00423+K00423+K00423+K00423+K00434+K00434+K00434+K00469+K08232+K08232+K08232+K10047+K12447+K12447+K12447+K12447+K12447+K14190+K14190+K14190+K14190+K16190+K16190+K16190+K17744+K17744+K18649+K18649+K18649+K21888	https:\\www.genome.jp\dbget-bin\www_bget?map00053
Fatty acid metabolism	ko01212	42 out of 4498 0.933748332592263%	448 out of 33408 1.34099616858238%	0.996901	1	Cluster-6992.39189;Cluster-6992.56523;Cluster-6992.39970;Cluster-6992.46728;Cluster-6992.50980;Cluster-6992.54550;Cluster-6992.59323;Cluster-6992.59577;Cluster-6992.60601;Cluster-6992.64937;Cluster-6992.47525;Cluster-6992.49927;Cluster-6992.56422;Cluster-6992.40710;Cluster-6992.40711;Cluster-6992.48313;Cluster-6992.58545;Cluster-6992.59945;Cluster-6992.45644;Cluster-6992.45646;Cluster-6992.45647;…	K00059+K00208+K00232+K00232+K00232+K00232+K00232+K00232+K00232+K00232+K00626+K01074+K01074+K01897+K01897+K01897+K01897+K01897+K01962+K01962+K01962+K01962+K02160+K02160+K03921+K03921+K07513+K07513+K07513+K07513+K09458+K09458+K09458+K10256+K10527+K10527+K10527+K10527+K10527+K10781+K10781+K18660	https:\\www.genome.jp\dbget-bin\www_bget?map01212
Tyrosine metabolism	ko00350	35 out of 4498 0.778123610493553%	386 out of 33408 1.15541187739464%	0.996983	1	Cluster-6992.29513;Cluster-6992.28076;Cluster-6992.13611;Cluster-6992.28376;Cluster-6992.31747;Cluster-6992.35971;Cluster-6992.35974;Cluster-6992.35976;Cluster-6992.35977;Cluster-6992.35978;Cluster-6992.37323;Cluster-6992.55456;Cluster-6992.56546;Cluster-6992.16414;Cluster-6992.39227;Cluster-6992.39228;Cluster-6992.52149;Cluster-6992.21407;Cluster-6992.41721;Cluster-6992.37381;Cluster-6992.25651;…	K00001+K00121+K00121+K00276+K00276+K00276+K00276+K00276+K00276+K00276+K00276+K00276+K00276+K00276+K00422+K00422+K00422+K00451+K00451+K00817+K01555+K01555+K01555+K01593+K01593+K01593+K01800+K01800+K01800+K01800+K01800+K02510+K07253+K07253+K18857	https:\\www.genome.jp\dbget-bin\www_bget?map00350
Fatty acid biosynthesis	ko00061	23 out of 4498 0.511338372610049%	277 out of 33408 0.829142720306513%	0.997191	1	Cluster-6992.39189;Cluster-6992.56523;Cluster-6992.40710;Cluster-6992.40711;Cluster-6992.48313;Cluster-6992.58545;Cluster-6992.59945;Cluster-6992.45644;Cluster-6992.45646;Cluster-6992.45647;Cluster-6992.55410;Cluster-6992.23287;Cluster-6992.50931;Cluster-6992.36190;Cluster-6992.44928;Cluster-6992.43532;Cluster-6992.43533;Cluster-6992.13171;Cluster-6992.53761;Cluster-6992.55705;Cluster-6992.21191;…	K00059+K00208+K01897+K01897+K01897+K01897+K01897+K01962+K01962+K01962+K01962+K02160+K02160+K03921+K03921+K09458+K09458+K09458+K10781+K10781+K10782+K10782+K18660	https:\\www.genome.jp\dbget-bin\www_bget?map00061
Pyruvate metabolism	ko00620	65 out of 4498 1.44508670520231%	670 out of 33408 2.00550766283525%	0.998885	1	Cluster-6992.29734;Cluster-6992.43188;Cluster-6992.41495;Cluster-6992.41501;Cluster-6992.45873;Cluster-6992.45875;Cluster-6992.45877;Cluster-6992.45885;Cluster-6992.58194;Cluster-6992.52898;Cluster-6992.58870;Cluster-6992.42995;Cluster-6992.45082;Cluster-6992.45088;Cluster-6992.6071;Cluster-6992.84485;Cluster-6992.28152;Cluster-6992.42253;Cluster-6992.53139;Cluster-6992.55205;Cluster-6992.56905;C…	K00025+K00026+K00029+K00029+K00029+K00029+K00029+K00029+K00051+K00102+K00102+K00128+K00128+K00128+K00128+K00128+K00161+K00161+K00161+K00161+K00161+K00161+K00161+K00162+K00382+K00382+K00626+K00627+K00627+K00627+K00873+K00873+K00873+K00873+K00873+K01595+K01595+K01595+K01595+K01595+K01595+K01610+K01610+K01610+K01649+K01649+K01649+K01649+K01649+K01649+K01649+K01679+K01759+K01759+K01759+K01759+K01759+…	https:\\www.genome.jp\dbget-bin\www_bget?map00620
Plant-pathogen interaction	ko04626	292 out of 4498 6.49177412183193%	2540 out of 33408 7.602969348659%	0.999061	1	Cluster-6992.42314;Cluster-6992.44070;Cluster-6992.44071;Cluster-6992.23401;Cluster-6992.2725;Cluster-6992.28022;Cluster-6992.2880;Cluster-6992.33593;Cluster-6992.34623;Cluster-6992.41543;Cluster-6992.44445;Cluster-6992.50838;Cluster-6992.56495;Cluster-6992.63498;Cluster-6992.16447;Cluster-6992.17559;Cluster-6992.38259;Cluster-6992.38261;Cluster-6992.38262;Cluster-6992.45757;Cluster-6992.62883;Cl…	K00864+K01373+K01373+K02183+K02183+K02183+K02183+K02183+K02183+K02183+K02183+K02183+K02183+K02183+K02183+K02183+K04079+K04079+K04079+K04079+K04079+K04079+K05391+K05391+K05391+K05391+K05391+K05391+K05391+K05391+K05391+K05391+K05391+K05391+K09487+K09487+K09487+K09487+K09487+K09487+K12795+K12795+K12795+K13412+K13412+K13412+K13412+K13412+K13412+K13412+K13412+K13412+K13412+K13412+K13412+K13412+K13412+…	https:\\www.genome.jp\dbget-bin\www_bget?map04626
Carbon metabolism	ko01200	183 out of 4498 4.06847487772343%	1665 out of 33408 4.98383620689655%	0.999167	1	Cluster-6992.29734;Cluster-6992.43188;Cluster-6992.41495;Cluster-6992.41501;Cluster-6992.45873;Cluster-6992.45875;Cluster-6992.45877;Cluster-6992.45885;Cluster-6992.3837;Cluster-6992.40676;Cluster-6992.41801;Cluster-6992.41997;Cluster-6992.48624;Cluster-6992.50686;Cluster-6992.21085;Cluster-6992.24479;Cluster-6992.33658;Cluster-6992.33659;Cluster-6992.36015;Cluster-6992.37563;Cluster-6992.37564;C…	K00025+K00026+K00029+K00029+K00029+K00029+K00029+K00029+K00030+K00030+K00031+K00031+K00031+K00031+K00033+K00033+K00033+K00033+K00033+K00033+K00033+K00033+K00033+K00036+K00036+K00051+K00058+K00058+K00121+K00121+K00122+K00122+K00131+K00131+K00131+K00134+K00140+K00140+K00140+K00140+K00161+K00161+K00161+K00161+K00161+K00161+K00161+K00162+K00164+K00232+K00232+K00232+K00232+K00232+K00232+K00232+K00232+…	https:\\www.genome.jp\dbget-bin\www_bget?map01200
Fatty acid degradation	ko00071	38 out of 4498 0.844819919964429%	440 out of 33408 1.31704980842912%	0.999373	1	Cluster-6992.29513;Cluster-6992.28076;Cluster-6992.13611;Cluster-6992.42995;Cluster-6992.45082;Cluster-6992.45088;Cluster-6992.6071;Cluster-6992.84485;Cluster-6992.39970;Cluster-6992.46728;Cluster-6992.50980;Cluster-6992.54550;Cluster-6992.59323;Cluster-6992.59577;Cluster-6992.60601;Cluster-6992.64937;Cluster-6992.47525;Cluster-6992.40710;Cluster-6992.40711;Cluster-6992.48313;Cluster-6992.58545;C…	K00001+K00121+K00121+K00128+K00128+K00128+K00128+K00128+K00232+K00232+K00232+K00232+K00232+K00232+K00232+K00232+K00626+K01897+K01897+K01897+K01897+K01897+K07513+K07513+K07513+K07513+K07517+K07517+K10527+K10527+K10527+K10527+K10527+K15401+K18857+K20495+K20495+K20495	https:\\www.genome.jp\dbget-bin\www_bget?map00071
Valine, leucine and isoleucine degradation	ko00280	42 out of 4498 0.933748332592263%	491 out of 33408 1.46970785440613%	0.999735	1	Cluster-6992.20342;Cluster-6992.39058;Cluster-6992.39059;Cluster-6992.49593;Cluster-6992.42995;Cluster-6992.45082;Cluster-6992.45088;Cluster-6992.6071;Cluster-6992.84485;Cluster-6992.35149;Cluster-6992.35151;Cluster-6992.35154;Cluster-6992.35155;Cluster-6992.28482;Cluster-6992.67201;Cluster-6992.39046;Cluster-6992.44291;Cluster-6992.47525;Cluster-6992.66075;Cluster-6992.66406;Cluster-6992.42540;C…	K00020+K00020+K00020+K00020+K00128+K00128+K00128+K00128+K00128+K00140+K00140+K00140+K00140+K00166+K00166+K00382+K00382+K00626+K00826+K00826+K00827+K00827+K00827+K00827+K01640+K01640+K01968+K01968+K01968+K01968+K01968+K05605+K05605+K05605+K05605+K05605+K07513+K07513+K07513+K07513+K09699+K18660	https:\\www.genome.jp\dbget-bin\www_bget?map00280
Glycerolipid metabolism	ko00561	53 out of 4498 1.17830146731881%	592 out of 33408 1.772030651341%	0.999744	1	Cluster-6992.50024;Cluster-6992.42995;Cluster-6992.45082;Cluster-6992.45088;Cluster-6992.6071;Cluster-6992.84485;Cluster-6992.39003;Cluster-6992.65980;Cluster-6992.71354;Cluster-6992.27923;Cluster-6992.37491;Cluster-6992.37492;Cluster-6992.46969;Cluster-6992.29691;Cluster-6992.60339;Cluster-6992.63535;Cluster-6992.69586;Cluster-6992.14025;Cluster-6992.14958;Cluster-6992.14961;Cluster-6992.33022;C…	K00002+K00128+K00128+K00128+K00128+K00128+K00630+K00630+K00630+K00655+K00655+K00655+K00655+K00679+K00679+K00679+K00679+K00679+K00679+K00679+K00863+K00864+K00901+K00901+K00901+K00901+K01054+K01054+K01054+K01054+K06119+K06119+K06119+K07407+K07407+K09480+K09480+K09480+K09480+K11155+K11155+K13506+K13508+K13523+K13523+K13523+K14674+K15728+K15728+K15728+K21362+K21362+K21362	https:\\www.genome.jp\dbget-bin\www_bget?map00561
Arginine and proline metabolism	ko00330	41 out of 4498 0.911516229435305%	484 out of 33408 1.44875478927203%	0.999769	1	Cluster-6992.42995;Cluster-6992.45082;Cluster-6992.45088;Cluster-6992.6071;Cluster-6992.84485;Cluster-6992.62410;Cluster-6992.63063;Cluster-6992.32414;Cluster-6992.53071;Cluster-6992.21147;Cluster-6992.36481;Cluster-6992.55219;Cluster-6992.56458;Cluster-6992.31436;Cluster-6992.59344;Cluster-6992.59345;Cluster-6992.10080;Cluster-6992.30042;Cluster-6992.30743;Cluster-6992.38615;Cluster-6992.38617;C…	K00128+K00128+K00128+K00128+K00128+K00286+K00286+K00294+K00318+K00472+K00472+K00472+K00472+K01259+K01259+K01259+K01259+K01426+K01426+K01426+K01426+K01426+K01426+K01426+K01426+K01426+K01426+K01426+K01426+K01476+K01583+K01583+K01583+K01583+K01583+K01611+K10536+K12251+K12259+K13427+K17839	https:\\www.genome.jp\dbget-bin\www_bget?map00330
Lysine degradation	ko00310	29 out of 4498 0.644730991551801%	381 out of 33408 1.14044540229885%	0.999888	1	Cluster-6992.42995;Cluster-6992.45082;Cluster-6992.45088;Cluster-6992.6071;Cluster-6992.84485;Cluster-6992.39046;Cluster-6992.44291;Cluster-6992.47525;Cluster-6992.21275;Cluster-6992.35580;Cluster-6992.63393;Cluster-6992.50993;Cluster-6992.58124;Cluster-6992.58490;Cluster-6992.61987;Cluster-6992.60351;Cluster-6992.68976;Cluster-6992.10342;Cluster-19941.0;Cluster-6992.49248;Cluster-6992.52469;Clus…	K00128+K00128+K00128+K00128+K00128+K00382+K00382+K00626+K00658+K00658+K00658+K11420+K11420+K11420+K11420+K11422+K11422+K11423+K11426+K11426+K11426+K11426+K11426+K11426+K14157+K14157+K14157+K18826+K18826	https:\\www.genome.jp\dbget-bin\www_bget?map00310
Tryptophan metabolism	ko00380	38 out of 4498 0.844819919964429%	469 out of 33408 1.40385536398467%	0.9999	1	Cluster-6992.42995;Cluster-6992.45082;Cluster-6992.45088;Cluster-6992.6071;Cluster-6992.84485;Cluster-6992.39046;Cluster-6992.44291;Cluster-6992.47525;Cluster-6992.21275;Cluster-6992.35580;Cluster-6992.63393;Cluster-6992.31752;Cluster-6992.31753;Cluster-6992.60520;Cluster-6992.30042;Cluster-6992.30743;Cluster-6992.38615;Cluster-6992.38617;Cluster-6992.38618;Cluster-6992.38735;Cluster-6992.41371;C…	K00128+K00128+K00128+K00128+K00128+K00382+K00382+K00626+K00658+K00658+K00658+K00837+K00837+K00837+K01426+K01426+K01426+K01426+K01426+K01426+K01426+K01426+K01426+K01426+K01426+K01426+K01593+K01593+K01593+K03781+K03781+K03781+K03781+K11816+K11816+K22450+K23947+K23947	https:\\www.genome.jp\dbget-bin\www_bget?map00380
Limonene and pinene degradation	ko00903	5 out of 4498 0.111160515784793%	125 out of 33408 0.374161877394636%	0.999902	1	Cluster-6992.42995;Cluster-6992.45082;Cluster-6992.45088;Cluster-6992.6071;Cluster-6992.84485	K00128+K00128+K00128+K00128+K00128	https:\\www.genome.jp\dbget-bin\www_bget?map00903
Pentose and glucuronate interconversions	ko00040	44 out of 4498 0.978212538906181%	528 out of 33408 1.58045977011494%	0.999916	1	Cluster-6992.50024;Cluster-6992.43423;Cluster-6992.32855;Cluster-6992.37097;Cluster-6992.46584;Cluster-6992.2012;Cluster-6992.3623;Cluster-6992.38826;Cluster-6992.41357;Cluster-6992.53019;Cluster-6992.55670;Cluster-6992.5944;Cluster-6992.85785;Cluster-6992.20199;Cluster-6992.30036;Cluster-6992.30038;Cluster-6992.34625;Cluster-6992.35035;Cluster-6992.37665;Cluster-6992.37671;Cluster-6992.37773;Clu…	K00002+K00008+K00012+K00012+K00963+K01051+K01051+K01051+K01051+K01051+K01051+K01051+K01051+K01184+K01184+K01184+K01184+K01184+K01184+K01184+K01184+K01184+K01184+K01184+K01184+K01184+K01213+K01213+K01213+K01728+K01728+K01728+K01783+K01805+K01805+K01805+K12447+K12447+K12447+K12447+K12447+K16190+K16190+K16190	https:\\www.genome.jp\dbget-bin\www_bget?map00040
Glycosphingolipid biosynthesis - globo and isoglobo series	ko00603	2 out of 4498 0.0444642063139173%	85 out of 33408 0.254430076628352%	0.999936	1	Cluster-6992.29227;Cluster-6992.51385	K07407+K07407	https:\\www.genome.jp\dbget-bin\www_bget?map00603
Oxidative phosphorylation	ko00190	69 out of 4498 1.53401511783015%	782 out of 33408 2.34075670498084%	0.99998	1	Cluster-6992.42822;Cluster-6992.42824;Cluster-6992.42825;Cluster-6992.27158;Cluster-6992.36511;Cluster-6992.63131;Cluster-6992.28068;Cluster-6992.39459;Cluster-6992.39812;Cluster-6992.40788;Cluster-6992.45910;Cluster-6992.49510;Cluster-6992.49553;Cluster-6992.49607;Cluster-6992.53718;Cluster-6992.61360;Cluster-6992.61361;Cluster-6992.62402;Cluster-6992.47426;Cluster-6992.48786;Cluster-6992.48787;…	K00411+K00411+K00411+K00416+K00416+K00416+K00419+K00419+K01507+K01507+K01507+K01507+K01507+K01507+K01507+K01507+K01507+K01507+K01535+K01535+K01535+K01535+K01535+K01535+K01535+K01535+K01535+K01535+K01535+K01535+K01535+K01535+K01535+K02108+K02115+K02133+K02133+K02133+K02135+K02136+K02144+K02145+K02145+K02146+K02146+K02148+K02150+K02151+K02151+K02152+K02154+K02155+K02155+K02155+K02155+K02260+K03884+…	https:\\www.genome.jp\dbget-bin\www_bget?map00190
Metabolic pathways	ko01100	1828 out of 4498 40.6402845709204%	14636 out of 33408 43.8098659003831%	0.999998	1	Cluster-6992.29513;Cluster-6992.50024;Cluster-6992.43423;Cluster-6992.32855;Cluster-6992.37097;Cluster-6992.20342;Cluster-6992.39058;Cluster-6992.39059;Cluster-6992.49593;Cluster-6992.29598;Cluster-6992.37250;Cluster-6992.29734;Cluster-6992.43188;Cluster-6992.41495;Cluster-6992.41501;Cluster-6992.45873;Cluster-6992.45875;Cluster-6992.45877;Cluster-6992.45885;Cluster-6992.3837;Cluster-6992.40676;C…	K00001+K00002+K00008+K00012+K00012+K00020+K00020+K00020+K00020+K00021+K00021+K00025+K00026+K00029+K00029+K00029+K00029+K00029+K00029+K00030+K00030+K00031+K00031+K00031+K00031+K00033+K00033+K00033+K00033+K00033+K00033+K00033+K00033+K00033+K00036+K00036+K00051+K00053+K00053+K00058+K00058+K00059+K00083+K00083+K00083+K00083+K00083+K00083+K00088+K00102+K00102+K00106+K00108+K00108+K00109+K00121+K00121+…	https:\\www.genome.jp\dbget-bin\www_bget?map01100
Ribosome	ko03010	136 out of 4498 3.02356602934638%	1494 out of 33408 4.47198275862069%	1	1	Cluster-6992.36370;Cluster-6992.69947;Cluster-6992.12053;Cluster-6992.48142;Cluster-6992.48660;Cluster-6992.51587;Cluster-6992.62822;Cluster-6992.47268;Cluster-6992.48222;Cluster-6992.49277;Cluster-6992.49714;Cluster-6992.46217;Cluster-6992.48966;Cluster-6992.29125;Cluster-6992.36499;Cluster-6992.31136;Cluster-6992.45509;Cluster-6992.45742;Cluster-6992.51536;Cluster-6992.52404;Cluster-6992.30856;…	K02866+K02868+K02871+K02872+K02872+K02872+K02872+K02875+K02876+K02877+K02877+K02880+K02880+K02881+K02881+K02883+K02883+K02883+K02883+K02883+K02884+K02886+K02886+K02890+K02894+K02894+K02894+K02895+K02896+K02896+K02896+K02896+K02897+K02899+K02900+K02901+K02903+K02905+K02905+K02906+K02906+K02908+K02912+K02914+K02915+K02915+K02920+K02920+K02921+K02925+K02926+K02927+K02927+K02927+K02927+K02927+K02927+…	https:\\www.genome.jp\dbget-bin\www_bget?map03010
Glyoxylate and dicarboxylate metabolism	ko00630	40 out of 4498 0.889284126278346%	639 out of 33408 1.91271551724138%	1	1	Cluster-6992.29734;Cluster-6992.43188;Cluster-6992.46347;Cluster-6992.46363;Cluster-6992.19177;Cluster-6992.33473;Cluster-6992.15569;Cluster-6992.56600;Cluster-6992.17433;Cluster-6992.39046;Cluster-6992.44291;Cluster-6992.31904;Cluster-6992.39176;Cluster-6992.43388;Cluster-6992.13324;Cluster-6992.47525;Cluster-6992.19062;Cluster-6992.44762;Cluster-6992.49866;Cluster-6992.50328;Cluster-6992.56590;…	K00025+K00026+K00122+K00122+K00281+K00281+K00281+K00284+K00284+K00382+K00382+K00600+K00600+K00600+K00600+K00626+K01433+K01637+K01637+K01637+K01637+K01637+K01647+K01647+K01647+K01681+K01681+K01681+K01913+K01915+K01915+K02437+K03781+K03781+K03781+K03781+K11517+K11517+K22133+K22133	https:\\www.genome.jp\dbget-bin\www_bget?map00630

## Sheet: LR vs BR
Table S5 KEGG analysis of metabolites between groups. KEGG enrichment of 6 groups are shown, each table represents one group.
Kegg_pathway	ko_id	Cluter_frequency	Genome_frequency	P-value	Corrected_P-value	GeneID	KEGG Orthology	hyperlink
Spliceosome	ko03040	242 out of 3476 6.9620253164557%	1452 out of 33408 4.34626436781609%	3.7077e-12	5.04247e-10	Cluster-6992.27977;Cluster-6992.31931;Cluster-6992.34735;Cluster-6992.34979;Cluster-6992.41113;Cluster-6992.41117;Cluster-6992.42700;Cluster-6992.49196;Cluster-6992.49319;Cluster-6992.49814;Cluster-6992.49833;Cluster-6992.49920;Cluster-6992.50172;Cluster-6992.50810;Cluster-6992.56237;Cluster-6992.74585;Cluster-6992.17120;Cluster-6992.26460;Cluster-6992.33997;Cluster-6992.48001;Cluster-6992.50206;…	K03283+K03283+K03283+K03283+K03283+K03283+K03283+K03283+K03283+K03283+K03283+K03283+K03283+K03283+K03283+K03283+K03283+K09567+K10599+K11086+K11086+K11091+K11093+K11093+K11093+K11093+K11093+K11094+K11097+K11099+K11984+K11984+K11984+K11984+K11984+K11984+K12622+K12623+K12624+K12625+K12662+K12662+K12741+K12741+K12741+K12741+K12741+K12741+K12741+K12741+K12741+K12741+K12741+K12741+K12741+K12741+K12741+…	https:\\www.genome.jp\dbget-bin\www_bget?map03040
mRNA surveillance pathway	ko03015	136 out of 3476 3.91254315304948%	838 out of 33408 2.50838122605364%	1.04916e-07	1.42685e-05	Cluster-6992.37990;Cluster-6992.51304;Cluster-6992.21278;Cluster-6992.30345;Cluster-6992.35602;Cluster-6992.35603;Cluster-6992.57316;Cluster-6992.49212;Cluster-6992.68163;Cluster-6992.18280;Cluster-6992.25565;Cluster-6992.43784;Cluster-6992.49252;Cluster-6992.49254;Cluster-6992.50157;Cluster-6992.52513;Cluster-6992.58655;Cluster-6992.70035;Cluster-6992.77088;Cluster-6992.15402;Cluster-6992.52206;…	K03267+K03456+K04354+K04354+K04354+K04354+K04354+K04382+K04382+K06100+K06100+K06100+K06100+K06100+K06100+K06100+K06100+K06100+K06100+K06100+K06269+K06269+K06269+K06269+K08873+K08873+K11584+K11584+K11584+K12812+K12875+K12875+K12875+K12875+K12875+K12875+K12877+K12881+K12881+K12881+K12881+K12881+K12882+K12883+K13114+K13114+K13126+K13126+K13126+K13126+K13126+K13171+K13171+K13171+K13171+K13917+K13917+…	https:\\www.genome.jp\dbget-bin\www_bget?map03015
Circadian rhythm - plant	ko04712	69 out of 3476 1.98504027617952%	366 out of 33408 1.09554597701149%	8.11651e-07	0.000110385	Cluster-6992.41106;Cluster-6992.42289;Cluster-6992.56208;Cluster-6992.32457;Cluster-6992.33105;Cluster-6992.48453;Cluster-6992.52689;Cluster-6992.53670;Cluster-6992.53745;Cluster-6992.58447;Cluster-6992.30606;Cluster-6992.46721;Cluster-6992.52074;Cluster-6992.23162;Cluster-6992.27086;Cluster-6992.37607;Cluster-6992.35786;Cluster-6992.47646;Cluster-6992.48621;Cluster-6992.57728;Cluster-6992.66719;…	K00660+K00660+K00660+K03097+K03097+K03097+K03097+K03097+K03097+K03097+K03115+K12116+K12118+K12120+K12120+K12120+K12121+K12121+K12121+K12121+K12121+K12121+K12124+K12124+K12124+K12124+K12125+K12126+K12126+K12126+K12126+K12129+K12129+K12129+K12129+K12129+K12129+K12129+K12129+K12129+K12129+K12130+K12130+K12130+K12130+K12133+K12133+K12133+K12133+K12133+K12133+K12133+K12133+K12135+K12135+K12135+K12135+…	https:\\www.genome.jp\dbget-bin\www_bget?map04712
Protein export	ko03060	54 out of 3476 1.55350978135788%	284 out of 33408 0.850095785440613%	9.34422e-06	0.00127081	Cluster-6992.17975;Cluster-6992.19497;Cluster-6992.23897;Cluster-6992.23898;Cluster-6992.24838;Cluster-6992.28149;Cluster-6992.41218;Cluster-6992.43779;Cluster-6992.44029;Cluster-6992.54218;Cluster-6992.59923;Cluster-6992.64200;Cluster-6992.64201;Cluster-6992.69112;Cluster-6992.69118;Cluster-6992.69119;Cluster-6992.74209;Cluster-6992.77473;Cluster-6992.15525;Cluster-6992.27425;Cluster-6992.29638;…	K03070+K03070+K03070+K03070+K03070+K03070+K03070+K03070+K03070+K03070+K03070+K03070+K03070+K03070+K03070+K03070+K03070+K03070+K03070+K03100+K03100+K03100+K03100+K03100+K03100+K03100+K03100+K03104+K03105+K03106+K03107+K03107+K03107+K03107+K03108+K03109+K03118+K07342+K07342+K09490+K09490+K09490+K09490+K09490+K09540+K09540+K10956+K10956+K10956+K12272+K12946+K12947+K13280+K13431	https:\\www.genome.jp\dbget-bin\www_bget?map03060
Ribosome biogenesis in eukaryotes	ko03008	104 out of 3476 2.99194476409666%	663 out of 33408 1.98455459770115%	1.42973e-05	0.00194443	Cluster-6992.13997;Cluster-6992.32457;Cluster-6992.33105;Cluster-6992.48453;Cluster-6992.52689;Cluster-6992.53670;Cluster-6992.53745;Cluster-6992.58447;Cluster-6992.30606;Cluster-6992.37910;Cluster-6992.20090;Cluster-6992.37332;Cluster-6992.44879;Cluster-6992.66513;Cluster-6992.35508;Cluster-6992.64868;Cluster-6992.16347;Cluster-6992.57529;Cluster-6992.43151;Cluster-6992.49512;Cluster-6992.46428;…	K01164+K03097+K03097+K03097+K03097+K03097+K03097+K03097+K03115+K03264+K03538+K03539+K03539+K03539+K06943+K06943+K06943+K07178+K07179+K07562+K07936+K07936+K11128+K11130+K11131+K11883+K12619+K12845+K13288+K14290+K14290+K14290+K14290+K14290+K14290+K14290+K14290+K14290+K14290+K14290+K14521+K14521+K14521+K14521+K14521+K14521+K14521+K14521+K14536+K14538+K14538+K14544+K14544+K14544+K14546+K14546+K14546+…	https:\\www.genome.jp\dbget-bin\www_bget?map03008
Nitrogen metabolism	ko00910	42 out of 3476 1.20828538550058%	218 out of 33408 0.652538314176245%	6.34806e-05	0.00863336	Cluster-6992.27877;Cluster-6992.28853;Cluster-6992.30915;Cluster-6992.45263;Cluster-6992.45265;Cluster-6992.45266;Cluster-6992.45267;Cluster-6992.45268;Cluster-6992.52946;Cluster-6992.56600;Cluster-6992.43178;Cluster-6992.21773;Cluster-6992.34599;Cluster-6992.34600;Cluster-6992.34602;Cluster-6992.35174;Cluster-6992.36679;Cluster-6992.37386;Cluster-6992.40844;Cluster-6992.40859;Cluster-6992.40860;…	K00262+K00262+K00264+K00264+K00264+K00264+K00264+K00264+K00264+K00284+K00366+K01674+K01674+K01674+K01674+K01674+K01674+K01674+K01674+K01674+K01674+K01674+K01674+K01674+K01674+K01674+K01674+K01674+K01674+K01674+K01674+K01674+K01674+K01674+K01674+K01674+K01674+K01674+K01674+K01674+K01915+K01915	https:\\www.genome.jp\dbget-bin\www_bget?map00910
Plant hormone signal transduction	ko04075	192 out of 3476 5.52359033371692%	1453 out of 33408 4.34925766283525%	0.000298439	0.0405877	Cluster-6992.38068;Cluster-6992.38175;Cluster-6992.40872;Cluster-6992.48721;Cluster-6992.32766;Cluster-6992.49028;Cluster-6992.49453;Cluster-6992.55751;Cluster-6992.62435;Cluster-6992.22347;Cluster-6992.22348;Cluster-6992.38480;Cluster-6992.41827;Cluster-6992.44193;Cluster-6992.47397;Cluster-6992.49941;Cluster-6992.50147;Cluster-6992.55010;Cluster-6992.61701;Cluster-6992.66282;Cluster-6992.69036;…	K12126+K12126+K12126+K12126+K13413+K13413+K13413+K13413+K13413+K13415+K13415+K13415+K13415+K13415+K13415+K13415+K13415+K13415+K13415+K13415+K13415+K13415+K13416+K13416+K13416+K13416+K13416+K13416+K13416+K13416+K13416+K13416+K13416+K13416+K13422+K13422+K13422+K13422+K13422+K13422+K13422+K13449+K13463+K13463+K13463+K13463+K13464+K13464+K13464+K13946+K13946+K14431+K14431+K14431+K14431+K14431+K14431+…	https:\\www.genome.jp\dbget-bin\www_bget?map04075
Isoflavonoid biosynthesis	ko00943	27 out of 3476 0.776754890678941%	133 out of 33408 0.398108237547893%	0.000516598	0.0702574	Cluster-6992.21349;Cluster-6992.31967;Cluster-6992.35232;Cluster-6992.35233;Cluster-6992.45300;Cluster-6992.45302;Cluster-6992.60972;Cluster-6992.20205;Cluster-6992.20608;Cluster-6992.24950;Cluster-6992.33409;Cluster-6992.33412;Cluster-6992.39100;Cluster-6992.39632;Cluster-6992.40454;Cluster-6992.40455;Cluster-6992.49574;Cluster-6992.51524;Cluster-6992.62745;Cluster-6992.31992;Cluster-6992.39880;…	K13258+K13258+K13258+K13258+K13258+K13258+K13258+K13260+K13260+K13260+K13260+K13260+K13260+K13260+K13260+K13260+K13260+K13260+K13260+K13264+K13264+K13264+K13264+K13266+K13266+K13266+K13266	https:\\www.genome.jp\dbget-bin\www_bget?map00943
RNA transport	ko03013	182 out of 3476 5.23590333716916%	1394 out of 33408 4.17265325670498%	0.000754581	0.102623	Cluster-6992.27509;Cluster-6992.38360;Cluster-6992.4628;Cluster-6992.51474;Cluster-6992.38741;Cluster-6992.13997;Cluster-6992.54365;Cluster-6992.73033;Cluster-6992.41718;Cluster-6992.44612;Cluster-6992.19447;Cluster-6992.41019;Cluster-6992.41025;Cluster-6992.49211;Cluster-6992.49215;Cluster-6992.49234;Cluster-6992.49738;Cluster-6992.63855;Cluster-6992.6731;Cluster-6992.34845;Cluster-6992.42641;Cl…	K00784+K00784+K00784+K00784+K00974+K01164+K02516+K02516+K03113+K03113+K03231+K03231+K03231+K03231+K03231+K03231+K03231+K03231+K03231+K03236+K03237+K03239+K03239+K03239+K03240+K03240+K03240+K03240+K03240+K03240+K03240+K03240+K03241+K03243+K03243+K03246+K03252+K03253+K03253+K03254+K03254+K03257+K03257+K03257+K03257+K03260+K03260+K03260+K03260+K03260+K03260+K03260+K03260+K03260+K03260+K03260+K03262+…	https:\\www.genome.jp\dbget-bin\www_bget?map03013
Flavonoid biosynthesis	ko00941	39 out of 3476 1.12197928653625%	229 out of 33408 0.685464559386973%	0.00142795	0.194201	Cluster-6992.44188;Cluster-6992.34115;Cluster-6992.28291;Cluster-6992.32153;Cluster-6992.36880;Cluster-6992.36881;Cluster-6992.36882;Cluster-6992.82145;Cluster-6992.41106;Cluster-6992.42289;Cluster-6992.56208;Cluster-6992.42941;Cluster-6992.42987;Cluster-6992.46210;Cluster-6992.40887;Cluster-6992.40888;Cluster-6992.54483;Cluster-6992.23843;Cluster-6992.40806;Cluster-6992.48545;Cluster-6992.51311;…	K00475+K00487+K00588+K00588+K00588+K00588+K00588+K00588+K00660+K00660+K00660+K01859+K01859+K01859+K05277+K05277+K05277+K05278+K05278+K05278+K05278+K05278+K05278+K05278+K05278+K05280+K05280+K05280+K08695+K09754+K13065+K13065+K13065+K13065+K13065+K13081+K13082+K13083+K13083	https:\\www.genome.jp\dbget-bin\www_bget?map00941
Protein processing in endoplasmic reticulum	ko04141	184 out of 3476 5.29344073647871%	1489 out of 33408 4.4570162835249%	0.00751344	1	Cluster-6992.53231;Cluster-6992.23314;Cluster-6992.37297;Cluster-6992.74535;Cluster-6992.27519;Cluster-6992.30418;Cluster-6992.38385;Cluster-6992.46629;Cluster-6992.47129;Cluster-6992.49533;Cluster-6992.54533;Cluster-6992.57595;Cluster-6992.60701;Cluster-6992.62504;Cluster-6992.63154;Cluster-6992.53308;Cluster-6992.42641;Cluster-6992.27977;Cluster-6992.31931;Cluster-6992.34735;Cluster-6992.34979;…	K01228+K01230+K01230+K01230+K01456+K01456+K01456+K01456+K01456+K01456+K01456+K01456+K01456+K01456+K01456+K03094+K03237+K03283+K03283+K03283+K03283+K03283+K03283+K03283+K03283+K03283+K03283+K03283+K03283+K03283+K03283+K03283+K03283+K03283+K03347+K03868+K04079+K04079+K04079+K04079+K04079+K04523+K05546+K05546+K05546+K05546+K06689+K06689+K06689+K06689+K06689+K06689+K06689+K06689+K07151+K07151+K07151+…	https:\\www.genome.jp\dbget-bin\www_bget?map04141
Starch and sucrose metabolism	ko00500	161 out of 3476 4.63176064441887%	1327 out of 33408 3.97210249042146%	0.0214551	1	Cluster-6992.47947;Cluster-6992.48528;Cluster-6992.48532;Cluster-6992.49421;Cluster-6992.49433;Cluster-6992.49436;Cluster-6992.49474;Cluster-6992.49476;Cluster-6992.49477;Cluster-6992.64730;Cluster-6992.77156;Cluster-6992.23174;Cluster-6992.32479;Cluster-6992.32480;Cluster-6992.41084;Cluster-6992.41090;Cluster-6992.47459;Cluster-6992.47462;Cluster-6992.47466;Cluster-6992.47467;Cluster-6992.54412;…	K00688+K00688+K00688+K00688+K00688+K00688+K00688+K00688+K00688+K00688+K00688+K00695+K00695+K00695+K00695+K00695+K00695+K00695+K00695+K00695+K00695+K00696+K00696+K00696+K00700+K00700+K00700+K00700+K00700+K00700+K00700+K00700+K00700+K00700+K00700+K00700+K00700+K00700+K00703+K00703+K00703+K00703+K00703+K00703+K00703+K00703+K00703+K00703+K00703+K00703+K00705+K00705+K00705+K00705+K00705+K00844+K00844+…	https:\\www.genome.jp\dbget-bin\www_bget?map00500
Ether lipid metabolism	ko00565	27 out of 3476 0.776754890678941%	176 out of 33408 0.526819923371648%	0.025913	1	Cluster-6992.52991;Cluster-6992.33172;Cluster-6992.25705;Cluster-6992.25706;Cluster-6992.25707;Cluster-6992.32485;Cluster-6992.48517;Cluster-6992.48518;Cluster-6992.51674;Cluster-6992.73658;Cluster-6992.41343;Cluster-6992.19829;Cluster-6992.21774;Cluster-6992.34573;Cluster-6992.49526;Cluster-6992.52341;Cluster-6992.67719;Cluster-6992.70868;Cluster-6992.30531;Cluster-6992.18870;Cluster-6992.31862;…	K00993+K01047+K01062+K01062+K01062+K01062+K01062+K01062+K01062+K01062+K01114+K01115+K01115+K01115+K01115+K01115+K01115+K01115+K06123+K13510+K13510+K13510+K13510+K13510+K13510+K13510+K14674	https:\\www.genome.jp\dbget-bin\www_bget?map00565
RNA degradation	ko03018	99 out of 3476 2.84810126582278%	788 out of 33408 2.35871647509579%	0.027948	1	Cluster-6992.59889;Cluster-6992.53018;Cluster-6992.53747;Cluster-6992.58929;Cluster-6992.16133;Cluster-6992.38422;Cluster-6992.40412;Cluster-6992.45839;Cluster-6992.58495;Cluster-6992.62459;Cluster-6992.48703;Cluster-6992.51824;Cluster-6992.64002;Cluster-6992.31638;Cluster-6992.41918;Cluster-6992.54371;Cluster-6992.72442;Cluster-6992.73573;Cluster-6992.41756;Cluster-6992.25760;Cluster-6992.41920;…	K00850+K00962+K00962+K00962+K00962+K01148+K01148+K01148+K01148+K01148+K01689+K01689+K01689+K03514+K03514+K03514+K03514+K03514+K03679+K04077+K04077+K04077+K04077+K04077+K04077+K04077+K04077+K07573+K10643+K10643+K10643+K10643+K11600+K12580+K12580+K12580+K12585+K12585+K12586+K12589+K12590+K12590+K12591+K12593+K12593+K12598+K12598+K12598+K12598+K12598+K12598+K12598+K12598+K12599+K12599+K12600+K12600+…	https:\\www.genome.jp\dbget-bin\www_bget?map03018
Aminoacyl-tRNA biosynthesis	ko00970	77 out of 3476 2.21518987341772%	602 out of 33408 1.80196360153257%	0.0336753	1	Cluster-6992.33040;Cluster-6992.52787;Cluster-6992.40320;Cluster-6992.43977;Cluster-6992.53264;Cluster-6992.73434;Cluster-6992.21380;Cluster-6992.23068;Cluster-6992.26566;Cluster-6992.60058;Cluster-6992.27236;Cluster-6992.32010;Cluster-6992.44523;Cluster-6992.55138;Cluster-6992.57108;Cluster-6992.61957;Cluster-6992.62626;Cluster-6992.17036;Cluster-6992.17040;Cluster-6992.46541;Cluster-6992.47296;…	K01866+K01866+K01867+K01867+K01867+K01867+K01868+K01868+K01868+K01869+K01870+K01870+K01870+K01870+K01870+K01870+K01870+K01870+K01870+K01872+K01872+K01872+K01872+K01873+K01873+K01873+K01874+K01874+K01875+K01875+K01875+K01875+K01875+K01875+K01875+K01875+K01876+K01876+K01876+K01880+K01880+K01881+K01881+K01881+K01883+K01883+K01883+K01885+K01885+K01886+K01887+K01889+K01890+K01890+K01892+K01892+K01892+…	https:\\www.genome.jp\dbget-bin\www_bget?map00970
Basal transcription factors	ko03022	40 out of 3476 1.15074798619102%	289 out of 33408 0.865062260536398%	0.0379804	1	Cluster-6992.33161;Cluster-6992.31632;Cluster-6992.47775;Cluster-6992.34430;Cluster-6992.37937;Cluster-6992.37941;Cluster-6992.43225;Cluster-6992.50060;Cluster-6992.52964;Cluster-6992.56024;Cluster-6992.38633;Cluster-6992.21384;Cluster-6992.35555;Cluster-6992.32943;Cluster-6992.35510;Cluster-6992.58897;Cluster-6992.43152;Cluster-6992.43153;Cluster-6992.61286;Cluster-6992.62847;Cluster-6992.71579;…	K02202+K03120+K03120+K03122+K03122+K03122+K03122+K03122+K03122+K03122+K03123+K03124+K03125+K03126+K03126+K03126+K03128+K03128+K03128+K03128+K03128+K03128+K03129+K03130+K03130+K03131+K03131+K03139+K03141+K03144+K03144+K06634+K10842+K10844+K10844+K10845+K10845+K14649+K14649+K14651	https:\\www.genome.jp\dbget-bin\www_bget?map03022
Sphingolipid metabolism	ko00600	48 out of 3476 1.38089758342923%	359 out of 33408 1.07459291187739%	0.0425136	1	Cluster-6992.50026;Cluster-6992.50177;Cluster-6992.50178;Cluster-6992.50179;Cluster-6992.50560;Cluster-6992.51562;Cluster-6992.47373;Cluster-6992.51383;Cluster-6992.52153;Cluster-6992.52154;Cluster-6992.52156;Cluster-6992.60789;Cluster-6992.32103;Cluster-6992.41447;Cluster-6992.41464;Cluster-6992.57936;Cluster-6992.31391;Cluster-6992.46903;Cluster-6992.17824;Cluster-6992.46474;Cluster-6992.49684;…	K00654+K00654+K00654+K00654+K00654+K00654+K01190+K01190+K01190+K01190+K01190+K01190+K01634+K01634+K04708+K04708+K04710+K04711+K04718+K04718+K04718+K04718+K04718+K04718+K04718+K04718+K04718+K04718+K04718+K07407+K07407+K07407+K12309+K12309+K12309+K12309+K12309+K12309+K12309+K12309+K12309+K12309+K12349+K12349+K12349+K12349+K12382+K12382	https:\\www.genome.jp\dbget-bin\www_bget?map00600
Monoterpenoid biosynthesis	ko00902	14 out of 3476 0.402761795166858%	82 out of 33408 0.245450191570881%	0.0428985	1	Cluster-6992.68009;Cluster-6992.69203;Cluster-6992.69204;Cluster-6992.69912;Cluster-6992.16649;Cluster-6992.53523;Cluster-6992.33595;Cluster-6992.33596;Cluster-6992.33597;Cluster-6992.34096;Cluster-6992.40355;Cluster-6992.44528;Cluster-6992.63292;Cluster-6992.14467	K15095+K15095+K15095+K15095+K15095+K18108+K21374+K21374+K21374+K21374+K21374+K21374+K21374+K21374	https:\\www.genome.jp\dbget-bin\www_bget?map00902
Pyrimidine metabolism	ko00240	53 out of 3476 1.52474108170311%	402 out of 33408 1.20330459770115%	0.0431309	1	Cluster-6992.52379;Cluster-6992.25329;Cluster-6992.72898;Cluster-6992.45278;Cluster-6992.43285;Cluster-6992.34885;Cluster-6992.20164;Cluster-6992.20165;Cluster-6992.25861;Cluster-6992.51123;Cluster-6992.52914;Cluster-6992.58838;Cluster-6992.74220;Cluster-6992.47641;Cluster-6992.59850;Cluster-6992.44908;Cluster-6992.44910;Cluster-6992.20830;Cluster-6992.73025;Cluster-6992.50143;Cluster-6992.52055;…	K00254+K00609+K00857+K00876+K00940+K00943+K01081+K01081+K01081+K01081+K01081+K01081+K01081+K01240+K01240+K01431+K01431+K01464+K01465+K01489+K01489+K01489+K01510+K01510+K01510+K01510+K01510+K01513+K01513+K01520+K01520+K01937+K01937+K01937+K01937+K01937+K01937+K03787+K09903+K10808+K13421+K13800+K13800+K13800+K13800+K13800+K13800+K13800+K13998+K13998+K13998+K14641+K14641	https:\\www.genome.jp\dbget-bin\www_bget?map00240
Anthocyanin biosynthesis	ko00942	6 out of 3476 0.172612197928654%	29 out of 33408 0.0868055555555556%	0.0743606	1	Cluster-6992.37544;Cluster-6992.39652;Cluster-6992.40441;Cluster-6992.61015;Cluster-6992.62752;Cluster-6992.73061	K12938+K12938+K12938+K12938+K12938+K12938	https:\\www.genome.jp\dbget-bin\www_bget?map00942
Carotenoid biosynthesis	ko00906	31 out of 3476 0.891829689298044%	233 out of 33408 0.697437739463602%	0.0920673	1	Cluster-6992.27162;Cluster-6992.62512;Cluster-6992.21104;Cluster-6992.56775;Cluster-6992.42428;Cluster-6992.54567;Cluster-6992.45365;Cluster-6992.78337;Cluster-6992.16807;Cluster-6992.78045;Cluster-6992.26316;Cluster-6992.29091;Cluster-6992.54059;Cluster-6992.54102;Cluster-6992.18073;Cluster-6992.43846;Cluster-6992.49809;Cluster-6992.50057;Cluster-6992.50398;Cluster-6992.52839;Cluster-6992.64145;…	K00514+K00514+K02291+K02293+K06443+K09835+K09838+K09838+K09838+K09840+K09841+K09841+K09841+K09841+K09842+K09842+K09842+K09842+K09842+K09842+K09842+K09843+K14593+K14595+K15746+K15747+K15747+K15747+K15747+K15747+K17911	https:\\www.genome.jp\dbget-bin\www_bget?map00906
Flavone and flavonol biosynthesis	ko00944	9 out of 3476 0.25891829689298%	55 out of 33408 0.16463122605364%	0.113436	1	Cluster-6992.38430;Cluster-6992.46657;Cluster-6992.55595;Cluster-6992.29083;Cluster-6992.49787;Cluster-6992.31992;Cluster-6992.39880;Cluster-6992.47470;Cluster-6992.61901	K05280+K05280+K05280+K13083+K13083+K13264+K13264+K13264+K13264	https:\\www.genome.jp\dbget-bin\www_bget?map00944
Other types of O-glycan biosynthesis	ko00514	17 out of 3476 0.489067894131185%	121 out of 33408 0.362188697318008%	0.123755	1	Cluster-6992.18570;Cluster-6992.36054;Cluster-6992.36055;Cluster-6992.36056;Cluster-6992.36058;Cluster-6992.39985;Cluster-6992.39987;Cluster-6992.39988;Cluster-6992.39989;Cluster-6992.45277;Cluster-6992.52053;Cluster-6992.56564;Cluster-6992.57674;Cluster-6992.62569;Cluster-6992.35052;Cluster-6992.58529;Cluster-6992.47651	K09667+K09667+K09667+K09667+K09667+K09667+K09667+K09667+K09667+K09667+K09667+K09667+K09667+K09667+K20782+K20782+K20783	https:\\www.genome.jp\dbget-bin\www_bget?map00514
Glucosinolate biosynthesis	ko00966	6 out of 3476 0.172612197928654%	36 out of 33408 0.107758620689655%	0.166	1	Cluster-6992.22551;Cluster-6992.66075;Cluster-6992.66207;Cluster-6992.66406;Cluster-6992.67061;Cluster-6992.67062	K00826+K00826+K00826+K00826+K00826+K00826	https:\\www.genome.jp\dbget-bin\www_bget?map00966
Stilbenoid, diarylheptanoid and gingerol biosynthesis	ko00945	13 out of 3476 0.373993095512083%	96 out of 33408 0.28735632183908%	0.196311	1	Cluster-6992.34115;Cluster-6992.28291;Cluster-6992.32153;Cluster-6992.36880;Cluster-6992.36881;Cluster-6992.36882;Cluster-6992.82145;Cluster-6992.53021;Cluster-6992.35437;Cluster-6992.36966;Cluster-6992.36967;Cluster-6992.66357;Cluster-6992.68688	K00487+K00588+K00588+K00588+K00588+K00588+K00588+K09754+K13065+K13065+K13065+K13065+K13065	https:\\www.genome.jp\dbget-bin\www_bget?map00945
Nucleotide excision repair	ko03420	44 out of 3476 1.26582278481013%	373 out of 33408 1.11649904214559%	0.209531	1	Cluster-6992.33161;Cluster-6992.51756;Cluster-6992.48576;Cluster-6992.83423;Cluster-6992.62276;Cluster-6992.62284;Cluster-6992.34699;Cluster-6992.34700;Cluster-6992.46785;Cluster-6992.3350;Cluster-6992.34523;Cluster-6992.62354;Cluster-6992.51734;Cluster-6992.39560;Cluster-6992.41748;Cluster-6992.46859;Cluster-6992.49857;Cluster-6992.42355;Cluster-6992.42356;Cluster-6992.42362;Cluster-6992.26077;C…	K02202+K02324+K02327+K02327+K02328+K02328+K02335+K02335+K03141+K03144+K03144+K03868+K06634+K07466+K07466+K10570+K10609+K10610+K10610+K10610+K10754+K10754+K10754+K10754+K10755+K10755+K10755+K10755+K10756+K10756+K10838+K10838+K10838+K10838+K10839+K10839+K10839+K10839+K10842+K10844+K10844+K10845+K10845+K10846	https:\\www.genome.jp\dbget-bin\www_bget?map03420
Tropane, piperidine and pyridine alkaloid biosynthesis	ko00960	22 out of 3476 0.632911392405063%	179 out of 33408 0.535799808429119%	0.235116	1	Cluster-6992.35971;Cluster-6992.35976;Cluster-6992.56546;Cluster-6992.39383;Cluster-6992.37381;Cluster-6992.22572;Cluster-6992.22636;Cluster-6992.25655;Cluster-6992.34773;Cluster-6992.34779;Cluster-6992.34782;Cluster-6992.34783;Cluster-6992.48818;Cluster-6992.48819;Cluster-6992.51685;Cluster-6992.65981;Cluster-6992.66151;Cluster-6992.66244;Cluster-6992.67010;Cluster-6992.67645;Cluster-6992.68827;…	K00276+K00276+K00276+K00811+K00817+K08081+K08081+K08081+K08081+K08081+K08081+K08081+K08081+K08081+K08081+K08081+K08081+K08081+K08081+K08081+K08081+K15849	https:\\www.genome.jp\dbget-bin\www_bget?map00960
Mismatch repair	ko03430	29 out of 3476 0.834292289988492%	244 out of 33408 0.73036398467433%	0.251217	1	Cluster-6992.48576;Cluster-6992.83423;Cluster-6992.62276;Cluster-6992.62284;Cluster-6992.37516;Cluster-6992.11220;Cluster-6992.53888;Cluster-6992.39560;Cluster-6992.41748;Cluster-6992.50207;Cluster-6992.50208;Cluster-6992.43019;Cluster-6992.21968;Cluster-6992.35870;Cluster-6992.41812;Cluster-6992.74145;Cluster-6992.14073;Cluster-6992.60661;Cluster-6992.9760;Cluster-6992.26077;Cluster-6992.26079;C…	K02327+K02327+K02328+K02328+K03111+K03111+K07456+K07466+K07466+K08734+K08734+K08735+K08737+K08737+K08737+K08737+K08737+K08739+K08739+K10754+K10754+K10754+K10754+K10755+K10755+K10755+K10755+K10756+K10756	https:\\www.genome.jp\dbget-bin\www_bget?map03430
Valine, leucine and isoleucine biosynthesis	ko00290	19 out of 3476 0.546605293440736%	155 out of 33408 0.463960727969349%	0.258933	1	Cluster-6992.22551;Cluster-6992.66075;Cluster-6992.66207;Cluster-6992.66406;Cluster-6992.67061;Cluster-6992.67062;Cluster-6992.31833;Cluster-6992.31836;Cluster-6992.31837;Cluster-6992.31838;Cluster-6992.52777;Cluster-6992.53341;Cluster-6992.53517;Cluster-6992.64617;Cluster-6992.49423;Cluster-6992.52792;Cluster-6992.55306;Cluster-6992.64587;Cluster-6992.19399	K00826+K00826+K00826+K00826+K00826+K00826+K01649+K01649+K01649+K01649+K01649+K01649+K01649+K01649+K01653+K01653+K01687+K01687+K01704	https:\\www.genome.jp\dbget-bin\www_bget?map00290
Pentose phosphate pathway	ko00030	42 out of 3476 1.20828538550058%	366 out of 33408 1.09554597701149%	0.273256	1	Cluster-6992.21085;Cluster-6992.33658;Cluster-6992.36015;Cluster-6992.37566;Cluster-6992.11664;Cluster-6992.13277;Cluster-6992.51209;Cluster-6992.40985;Cluster-6992.59889;Cluster-6992.60318;Cluster-6992.64210;Cluster-6992.50521;Cluster-6992.29147;Cluster-6992.41639;Cluster-6992.41644;Cluster-6992.54347;Cluster-6992.70418;Cluster-6992.11786;Cluster-6992.47111;Cluster-6992.42970;Cluster-6992.48510;…	K00033+K00033+K00033+K00033+K00036+K00036+K00131+K00616+K00850+K00851+K00851+K00852+K00895+K00895+K00895+K00895+K00895+K00895+K00948+K01057+K01057+K01057+K01623+K01623+K01623+K01624+K01624+K01807+K01807+K01810+K01810+K01810+K01810+K01835+K01835+K01835+K01835+K01835+K01835+K01835+K03841+K03841	https:\\www.genome.jp\dbget-bin\www_bget?map00030
Non-homologous end-joining	ko03450	7 out of 3476 0.201380897583429%	51 out of 33408 0.152658045977011%	0.27756	1	Cluster-6992.55876;Cluster-6992.61755;Cluster-6992.32143;Cluster-6992.41200;Cluster-6992.58965;Cluster-6992.39285;Cluster-6992.42500	K04799+K04799+K10777+K10866+K10866+K10884+K10884	https:\\www.genome.jp\dbget-bin\www_bget?map03450
Sulfur relay system	ko04122	8 out of 3476 0.230149597238205%	60 out of 33408 0.179597701149425%	0.283708	1	Cluster-6992.57007;Cluster-6992.57858;Cluster-6992.19726;Cluster-6992.31914;Cluster-6992.49958;Cluster-6992.27194;Cluster-6992.46452;Cluster-6992.44457	K01011+K01011+K03637+K03637+K03639+K11996+K12161+K21232	https:\\www.genome.jp\dbget-bin\www_bget?map04122
Arachidonic acid metabolism	ko00590	20 out of 3476 0.575373993095512%	167 out of 33408 0.499880268199234%	0.286683	1	Cluster-6992.27544;Cluster-6992.42072;Cluster-6992.33172;Cluster-6992.19361;Cluster-6992.30725;Cluster-6992.73027;Cluster-6992.3738;Cluster-6992.29098;Cluster-6992.43095;Cluster-6992.46380;Cluster-6992.46381;Cluster-6992.51315;Cluster-6992.53441;Cluster-6992.59195;Cluster-6992.68995;Cluster-6992.85533;Cluster-6992.39268;Cluster-6992.42324;Cluster-6992.30005;Cluster-6992.44475	K00432+K00432+K01047+K07418+K07418+K07418+K07425+K08726+K08726+K08726+K08726+K08726+K08726+K08726+K14674+K15717+K15730+K15730+K18592+K18592	https:\\www.genome.jp\dbget-bin\www_bget?map00590
Ubiquitin mediated proteolysis	ko04120	122 out of 3476 3.50978135788262%	1122 out of 33408 3.35847701149425%	0.314607	1	Cluster-6992.31356;Cluster-6992.35934;Cluster-6992.35935;Cluster-6992.35936;Cluster-6992.39067;Cluster-6992.25265;Cluster-6992.53308;Cluster-6992.43375;Cluster-6992.38529;Cluster-6992.23834;Cluster-6992.18963;Cluster-6992.31477;Cluster-6992.48007;Cluster-6992.51266;Cluster-6992.47853;Cluster-6992.47854;Cluster-6992.55015;Cluster-6992.64414;Cluster-6992.53964;Cluster-6992.18648;Cluster-6992.24945;…	K02927+K02927+K02927+K02927+K02927+K02977+K03094+K03347+K03348+K03350+K03351+K03352+K03354+K03354+K03355+K03355+K03355+K03357+K03358+K03363+K03363+K03363+K03363+K03363+K03868+K03872+K03875+K03875+K04506+K04506+K04506+K04506+K04506+K04649+K04706+K06688+K06689+K06689+K06689+K06689+K06689+K06689+K06689+K06689+K08770+K08770+K08770+K08770+K08770+K08770+K08770+K08770+K09561+K09561+K09561+K09561+K09561+…	https:\\www.genome.jp\dbget-bin\www_bget?map04120
RNA polymerase	ko03020	34 out of 3476 0.978135788262371%	299 out of 33408 0.894995210727969%	0.317696	1	Cluster-6992.62033;Cluster-6992.62182;Cluster-6992.76014;Cluster-6992.44522;Cluster-6992.49976;Cluster-6992.51797;Cluster-6992.59156;Cluster-6992.19173;Cluster-6992.26307;Cluster-6992.40693;Cluster-6992.43394;Cluster-6992.45605;Cluster-6992.45606;Cluster-6992.10430;Cluster-6992.14061;Cluster-6992.29818;Cluster-6992.35583;Cluster-6992.35586;Cluster-6992.56298;Cluster-6992.61250;Cluster-6992.23086;…	K02999+K02999+K02999+K03002+K03002+K03002+K03002+K03006+K03006+K03006+K03006+K03006+K03006+K03006+K03006+K03009+K03010+K03010+K03011+K03011+K03012+K03013+K03015+K03015+K03018+K03018+K03018+K03020+K03021+K03021+K03025+K03046+K14721+K14721	https:\\www.genome.jp\dbget-bin\www_bget?map03020
Sesquiterpenoid and triterpenoid biosynthesis	ko00909	5 out of 3476 0.143843498273878%	36 out of 33408 0.107758620689655%	0.318587	1	Cluster-6992.47198;Cluster-6992.53330;Cluster-6992.57574;Cluster-6992.59635;Cluster-6992.61818	K00801+K15803+K15803+K15803+K15803	https:\\www.genome.jp\dbget-bin\www_bget?map00909
Inositol phosphate metabolism	ko00562	55 out of 3476 1.58227848101266%	496 out of 33408 1.48467432950192%	0.328523	1	Cluster-6992.35149;Cluster-6992.35151;Cluster-6992.35154;Cluster-6992.43848;Cluster-6992.43854;Cluster-6992.34607;Cluster-6992.52013;Cluster-6992.6325;Cluster-6992.10519;Cluster-6992.34925;Cluster-6992.15585;Cluster-6992.31079;Cluster-6992.33709;Cluster-6992.45593;Cluster-6992.45595;Cluster-6992.54801;Cluster-6992.61992;Cluster-6992.63510;Cluster-6992.49113;Cluster-6992.52207;Cluster-6992.55086;C…	K00140+K00140+K00140+K00888+K00888+K00889+K00889+K00913+K00913+K00914+K00914+K00921+K00921+K00921+K00921+K00921+K00921+K00921+K01092+K01092+K01092+K01092+K01092+K01099+K01114+K01803+K01803+K01803+K03103+K03103+K03103+K03103+K03103+K03103+K05857+K10047+K10572+K10572+K13711+K18081+K18081+K18081+K18081+K18081+K18081+K18081+K18649+K19517+K19801+K19801+K21797+K21797+K21797+K21798+K21798	https:\\www.genome.jp\dbget-bin\www_bget?map00562
Nicotinate and nicotinamide metabolism	ko00760	23 out of 3476 0.661680092059839%	202 out of 33408 0.604645593869732%	0.356024	1	Cluster-6992.56545;Cluster-6992.59567;Cluster-6992.62539;Cluster-6992.38697;Cluster-6992.21943;Cluster-6992.25461;Cluster-6992.29727;Cluster-6992.20164;Cluster-6992.20165;Cluster-6992.25861;Cluster-6992.51123;Cluster-6992.52914;Cluster-6992.58838;Cluster-6992.74220;Cluster-6992.47641;Cluster-6992.59850;Cluster-6992.33071;Cluster-6992.46525;Cluster-6992.28360;Cluster-6992.7587;Cluster-6992.53546;C…	K00278+K00278+K00278+K00767+K00858+K00858+K00858+K01081+K01081+K01081+K01081+K01081+K01081+K01081+K01240+K01240+K01513+K01513+K03787+K06210+K11416+K11416+K18551	https:\\www.genome.jp\dbget-bin\www_bget?map00760
Phosphatidylinositol signaling system	ko04070	53 out of 3476 1.52474108170311%	485 out of 33408 1.45174808429119%	0.373527	1	Cluster-6992.43848;Cluster-6992.43854;Cluster-6992.34607;Cluster-6992.52013;Cluster-6992.34113;Cluster-6992.38584;Cluster-6992.38686;Cluster-6992.49210;Cluster-6992.6325;Cluster-6992.10519;Cluster-6992.34925;Cluster-6992.15585;Cluster-6992.31079;Cluster-6992.33709;Cluster-6992.45593;Cluster-6992.45595;Cluster-6992.54801;Cluster-6992.61992;Cluster-6992.63510;Cluster-6992.49113;Cluster-6992.52207;C…	K00888+K00888+K00889+K00889+K00901+K00901+K00901+K00901+K00913+K00913+K00914+K00914+K00921+K00921+K00921+K00921+K00921+K00921+K00921+K01092+K01092+K01092+K01092+K01092+K01099+K02183+K02183+K02183+K02183+K02183+K02183+K02183+K05857+K10047+K10572+K10572+K13024+K13711+K18081+K18081+K18081+K18081+K18081+K18081+K18081+K18649+K19801+K19801+K21797+K21797+K21797+K21798+K21798	https:\\www.genome.jp\dbget-bin\www_bget?map04070
Folate biosynthesis	ko00790	22 out of 3476 0.632911392405063%	195 out of 33408 0.583692528735632%	0.377184	1	Cluster-6992.20858;Cluster-6992.59262;Cluster-6992.50880;Cluster-6992.52390;Cluster-6992.34420;Cluster-6992.48270;Cluster-6992.57607;Cluster-6992.19726;Cluster-6992.31914;Cluster-6992.49958;Cluster-6992.35218;Cluster-6992.35222;Cluster-6992.37779;Cluster-6992.49188;Cluster-6992.85060;Cluster-6992.23242;Cluster-6992.27514;Cluster-6992.38369;Cluster-6992.39903;Cluster-6992.34882;Cluster-6992.56868;…	K01307+K01307+K01495+K01495+K01633+K01930+K01930+K03637+K03637+K03639+K13950+K13950+K13950+K13950+K13950+K13998+K13998+K13998+K14652+K15376+K15376+K15631	https:\\www.genome.jp\dbget-bin\www_bget?map00790
MAPK signaling pathway - plant	ko04016	144 out of 3476 4.14269275028769%	1353 out of 33408 4.04992816091954%	0.398212	1	Cluster-6992.43285;Cluster-6992.33593;Cluster-6992.34623;Cluster-6992.41543;Cluster-6992.41544;Cluster-6992.44445;Cluster-6992.56495;Cluster-6992.71620;Cluster-6992.38644;Cluster-6992.38648;Cluster-6992.49380;Cluster-6992.70018;Cluster-6992.32766;Cluster-6992.49028;Cluster-6992.49453;Cluster-6992.55751;Cluster-6992.62435;Cluster-6992.17739;Cluster-6992.40336;Cluster-6992.27678;Cluster-6992.32649;…	K00940+K02183+K02183+K02183+K02183+K02183+K02183+K02183+K03781+K03781+K03781+K03781+K13413+K13413+K13413+K13413+K13413+K13414+K13414+K13416+K13416+K13416+K13416+K13416+K13416+K13416+K13416+K13416+K13416+K13416+K13416+K13420+K13420+K13420+K13420+K13420+K13420+K13420+K13420+K13420+K13420+K13420+K13420+K13420+K13420+K13422+K13422+K13422+K13422+K13422+K13422+K13422+K13424+K13424+K13424+K13425+K13425+…	https:\\www.genome.jp\dbget-bin\www_bget?map04016
ABC transporters	ko02010	62 out of 3476 1.78365937859609%	575 out of 33408 1.72114463601533%	0.402426	1	Cluster-6992.25544;Cluster-6992.25545;Cluster-6992.25546;Cluster-6992.34544;Cluster-6992.34545;Cluster-6992.34546;Cluster-6992.34548;Cluster-6992.11484;Cluster-6992.12920;Cluster-6992.25637;Cluster-6992.26161;Cluster-6992.35727;Cluster-6992.35991;Cluster-6992.36567;Cluster-6992.38135;Cluster-6992.43534;Cluster-6992.48593;Cluster-6992.48595;Cluster-6992.49432;Cluster-6992.57059;Cluster-6992.58757;…	K05643+K05643+K05643+K05643+K05643+K05643+K05643+K05643+K05643+K05658+K05658+K05658+K05658+K05658+K05658+K05658+K05658+K05658+K05658+K05658+K05658+K05658+K05658+K05658+K05658+K05658+K05658+K05658+K05658+K05658+K05658+K05663+K05663+K05663+K05663+K05665+K05665+K05665+K05665+K05665+K05665+K05666+K05666+K05666+K05666+K05674+K05674+K05674+K05677+K05677+K05677+K05677+K05681+K05681+K05681+K06861+K08711+…	https:\\www.genome.jp\dbget-bin\www_bget?map02010
Alanine, aspartate and glutamate metabolism	ko00250	41 out of 3476 1.1795166858458%	379 out of 33408 1.13445881226054%	0.420166	1	Cluster-6992.27877;Cluster-6992.28853;Cluster-6992.30915;Cluster-6992.45263;Cluster-6992.45265;Cluster-6992.45266;Cluster-6992.45267;Cluster-6992.45268;Cluster-6992.52946;Cluster-6992.56545;Cluster-6992.59567;Cluster-6992.62539;Cluster-6992.32414;Cluster-6992.25329;Cluster-6992.39383;Cluster-6992.35068;Cluster-6992.42540;Cluster-6992.42541;Cluster-6992.42542;Cluster-6992.30378;Cluster-6992.33918;…	K00262+K00262+K00264+K00264+K00264+K00264+K00264+K00264+K00264+K00278+K00278+K00278+K00294+K00609+K00811+K00820+K00827+K00827+K00827+K01580+K01580+K01580+K01755+K01915+K01915+K01940+K01953+K01953+K01953+K01953+K01953+K13051+K13051+K13051+K13566+K13566+K14272+K16871+K16871+K17761+K17761	https:\\www.genome.jp\dbget-bin\www_bget?map00250
N-Glycan biosynthesis	ko00510	34 out of 3476 0.978135788262371%	317 out of 33408 0.948874521072797%	0.452515	1	Cluster-6992.67126;Cluster-6992.59669;Cluster-6992.53231;Cluster-6992.23314;Cluster-6992.37297;Cluster-6992.74535;Cluster-6992.44580;Cluster-6992.48553;Cluster-6992.50828;Cluster-6992.62138;Cluster-6992.30771;Cluster-6992.32070;Cluster-6992.33519;Cluster-6992.35855;Cluster-6992.67263;Cluster-6992.33065;Cluster-6992.50657;Cluster-6992.54041;Cluster-6992.57826;Cluster-6992.36883;Cluster-6992.44931;…	K00721+K00902+K01228+K01230+K01230+K01230+K01231+K03842+K03842+K03843+K03844+K03844+K03844+K03844+K03844+K05546+K05546+K05546+K05546+K07151+K07151+K07151+K07252+K07441+K07441+K09658+K12666+K12667+K12668+K12668+K12668+K12669+K12670+K12670	https:\\www.genome.jp\dbget-bin\www_bget?map00510
SNARE interactions in vesicular transport	ko04130	21 out of 3476 0.604142692750288%	194 out of 33408 0.580699233716475%	0.458208	1	Cluster-6992.23647;Cluster-6992.28933;Cluster-6992.43821;Cluster-6992.13669;Cluster-6992.17115;Cluster-6992.49643;Cluster-6992.49645;Cluster-6992.53399;Cluster-6992.6392;Cluster-6992.40024;Cluster-6992.34386;Cluster-6992.20582;Cluster-6992.20583;Cluster-6992.55061;Cluster-6992.42714;Cluster-6992.22281;Cluster-6992.33833;Cluster-6992.33835;Cluster-6992.70121;Cluster-6992.38650;Cluster-6992.49170	K08486+K08486+K08486+K08486+K08486+K08488+K08488+K08488+K08492+K08493+K08495+K08497+K08497+K08497+K08498+K08503+K08504+K08504+K08504+K08506+K08516	https:\\www.genome.jp\dbget-bin\www_bget?map04130
Caffeine metabolism	ko00232	3 out of 3476 0.0863060989643268%	24 out of 33408 0.0718390804597701%	0.462456	1	Cluster-6992.48791;Cluster-6992.31215;Cluster-6992.45923	K00106+K00365+K00365	https:\\www.genome.jp\dbget-bin\www_bget?map00232
Homologous recombination	ko03440	39 out of 3476 1.12197928653625%	366 out of 33408 1.09554597701149%	0.462464	1	Cluster-6992.48576;Cluster-6992.83423;Cluster-6992.62276;Cluster-6992.62284;Cluster-6992.34699;Cluster-6992.34700;Cluster-6992.37516;Cluster-6992.11220;Cluster-6992.31953;Cluster-6992.50075;Cluster-6992.54402;Cluster-6992.59766;Cluster-6992.59767;Cluster-6992.59768;Cluster-6992.67392;Cluster-6992.67609;Cluster-6992.16968;Cluster-6992.20231;Cluster-6992.21978;Cluster-6992.62992;Cluster-6992.76781;…	K02327+K02327+K02328+K02328+K02335+K02335+K03111+K03111+K03165+K03165+K03165+K03165+K03165+K03165+K03165+K03165+K03165+K03553+K03655+K03655+K03655+K04728+K04728+K04728+K07466+K07466+K10866+K10866+K10875+K10901+K11864+K12173+K12173+K12173+K12173+K12173+K12173+K12173+K15362	https:\\www.genome.jp\dbget-bin\www_bget?map03440
Glycosylphosphatidylinositol (GPI)-anchor biosynthesis	ko00563	24 out of 3476 0.690448791714614%	225 out of 33408 0.673491379310345%	0.480761	1	Cluster-6992.19476;Cluster-6992.18900;Cluster-6992.22104;Cluster-6992.44684;Cluster-6992.55408;Cluster-6992.67723;Cluster-6992.17645;Cluster-6992.32041;Cluster-6992.18537;Cluster-6992.19530;Cluster-6992.22910;Cluster-6992.60270;Cluster-6992.68613;Cluster-6992.69897;Cluster-6992.70058;Cluster-6992.30631;Cluster-6992.44630;Cluster-6992.79467;Cluster-6992.82268;Cluster-6992.34795;Cluster-6992.15796;…	K03434+K03857+K03857+K03857+K03857+K03857+K03857+K03860+K05283+K05283+K05283+K05283+K05283+K05283+K05283+K05284+K05284+K05286+K05288+K05289+K05291+K05310+K05310+K09658	https:\\www.genome.jp\dbget-bin\www_bget?map00563
Glycosphingolipid biosynthesis - lacto and neolacto series	ko00601	1 out of 3476 0.0287686996547756%	6 out of 33408 0.0179597701149425%	0.482764	1	Cluster-6992.62998	K01988	https:\\www.genome.jp\dbget-bin\www_bget?map00601
Purine metabolism	ko00230	78 out of 3476 2.2439585730725%	744 out of 33408 2.22701149425287%	0.489568	1	Cluster-6992.48791;Cluster-6992.31215;Cluster-6992.45923;Cluster-6992.49246;Cluster-6992.56480;Cluster-6992.59175;Cluster-6992.48329;Cluster-6992.48331;Cluster-6992.58414;Cluster-6992.31854;Cluster-6992.34226;Cluster-6992.34234;Cluster-6992.25949;Cluster-6992.33765;Cluster-6992.34273;Cluster-6992.50168;Cluster-6992.43285;Cluster-6992.18324;Cluster-6992.47111;Cluster-6992.19968;Cluster-6992.36069;…	K00106+K00365+K00365+K00602+K00759+K00759+K00856+K00856+K00856+K00873+K00873+K00873+K00939+K00939+K00939+K00939+K00940+K00942+K00948+K00951+K00951+K00951+K00951+K00988+K01081+K01081+K01081+K01081+K01081+K01081+K01081+K01427+K01427+K01490+K01490+K01490+K01490+K01490+K01490+K01490+K01510+K01510+K01510+K01510+K01510+K01513+K01513+K01514+K01517+K01517+K01519+K01519+K01522+K01768+K01768+K01768+K01835+…	https:\\www.genome.jp\dbget-bin\www_bget?map00230
Phenylpropanoid biosynthesis	ko00940	69 out of 3476 1.98504027617952%	663 out of 33408 1.98455459770115%	0.518263	1	Cluster-6992.21129;Cluster-6992.27035;Cluster-6992.10999;Cluster-6992.24171;Cluster-6992.31593;Cluster-6992.41308;Cluster-6992.42343;Cluster-6992.46692;Cluster-6992.46693;Cluster-6992.46695;Cluster-6992.46696;Cluster-6992.51254;Cluster-6992.51371;Cluster-6992.54595;Cluster-6992.56483;Cluster-6992.56724;Cluster-6992.60040;Cluster-6992.61383;Cluster-6992.68428;Cluster-6992.69993;Cluster-6992.7784;C…	K00083+K00083+K00083+K00430+K00430+K00430+K00430+K00430+K00430+K00430+K00430+K00430+K00430+K00430+K00430+K00430+K00430+K00430+K00430+K00430+K00430+K00430+K00487+K00588+K00588+K00588+K00588+K00588+K00588+K01188+K01188+K01188+K01188+K01188+K01904+K01904+K01904+K05349+K05349+K05350+K06892+K09753+K09753+K09753+K09753+K09753+K09753+K09753+K09753+K09753+K09754+K10775+K10775+K13065+K13065+K13065+K13065+…	https:\\www.genome.jp\dbget-bin\www_bget?map00940
Endocytosis	ko04144	112 out of 3476 3.22209436133487%	1078 out of 33408 3.22677203065134%	0.521809	1	Cluster-6992.34607;Cluster-6992.52013;Cluster-6992.19829;Cluster-6992.21774;Cluster-6992.34573;Cluster-6992.49526;Cluster-6992.52341;Cluster-6992.67719;Cluster-6992.70868;Cluster-6992.21623;Cluster-6992.73711;Cluster-6992.16570;Cluster-6992.16571;Cluster-6992.27977;Cluster-6992.31931;Cluster-6992.34735;Cluster-6992.34979;Cluster-6992.41113;Cluster-6992.41117;Cluster-6992.42700;Cluster-6992.49196;…	K00889+K00889+K01115+K01115+K01115+K01115+K01115+K01115+K01115+K01528+K01528+K01528+K01528+K03283+K03283+K03283+K03283+K03283+K03283+K03283+K03283+K03283+K03283+K03283+K03283+K03283+K03283+K03283+K03283+K03283+K04646+K04646+K04646+K05756+K07897+K07897+K07897+K07901+K07904+K07904+K07904+K07904+K07937+K07937+K07937+K07937+K07937+K10364+K10364+K10396+K10591+K11824+K11824+K11826+K11826+K11866+K11866+…	https:\\www.genome.jp\dbget-bin\www_bget?map04144
Vitamin B6 metabolism	ko00750	7 out of 3476 0.201380897583429%	68 out of 33408 0.203544061302682%	0.570354	1	Cluster-6992.37498;Cluster-6992.62779;Cluster-6992.26333;Cluster-6992.36110;Cluster-6992.36111;Cluster-6992.54112;Cluster-6992.67102	K00275+K05275+K06215+K06215+K06215+K08681+K13248	https:\\www.genome.jp\dbget-bin\www_bget?map00750
Fatty acid elongation	ko00062	9 out of 3476 0.25891829689298%	89 out of 33408 0.266403256704981%	0.587221	1	Cluster-6992.38446;Cluster-6992.49927;Cluster-6992.24411;Cluster-6992.26954;Cluster-6992.44361;Cluster-6992.42187;Cluster-6992.49805;Cluster-27984.0;Cluster-6992.62004	K01068+K01074+K10258+K10258+K10258+K15397+K15397+K15397+K15397	https:\\www.genome.jp\dbget-bin\www_bget?map00062
Biosynthesis of unsaturated fatty acids	ko01040	14 out of 3476 0.402761795166858%	139 out of 33408 0.416068007662835%	0.592243	1	Cluster-6992.46728;Cluster-6992.50980;Cluster-6992.54550;Cluster-6992.59323;Cluster-6992.60601;Cluster-6992.64937;Cluster-6992.38446;Cluster-6992.81435;Cluster-6992.49502;Cluster-6992.49826;Cluster-6992.58092;Cluster-6992.24411;Cluster-6992.26954;Cluster-6992.44361	K00232+K00232+K00232+K00232+K00232+K00232+K01068+K03921+K07513+K07513+K07513+K10258+K10258+K10258	https:\\www.genome.jp\dbget-bin\www_bget?map01040
Autophagy - other	ko04136	26 out of 3476 0.747986191024166%	258 out of 33408 0.772270114942529%	0.598771	1	Cluster-6992.34925;Cluster-6992.15585;Cluster-6992.49212;Cluster-6992.68163;Cluster-6992.52681;Cluster-6992.52682;Cluster-6992.54302;Cluster-6992.52720;Cluster-6992.53079;Cluster-6992.58185;Cluster-6992.29710;Cluster-6992.42726;Cluster-6992.46813;Cluster-6992.46815;Cluster-6992.38892;Cluster-6992.72168;Cluster-6992.37064;Cluster-6992.46715;Cluster-6992.54585;Cluster-6992.30761;Cluster-6992.45724;…	K00914+K00914+K04382+K04382+K07203+K07203+K07203+K07204+K07204+K07204+K08331+K08331+K08331+K08331+K08334+K08336+K08341+K08341+K08341+K08343+K17906+K17908+K17908+K17908+K17908+K19730	https:\\www.genome.jp\dbget-bin\www_bget?map04136
Selenocompound metabolism	ko00450	13 out of 3476 0.373993095512083%	131 out of 33408 0.392121647509579%	0.613899	1	Cluster-6992.41295;Cluster-6992.48680;Cluster-6992.50062;Cluster-6992.50989;Cluster-6992.62873;Cluster-6992.26848;Cluster-6992.37140;Cluster-6992.37142;Cluster-6992.49300;Cluster-6992.63270;Cluster-6992.30000;Cluster-6992.45912;Cluster-6992.64539	K00549+K00549+K00549+K00549+K00549+K01761+K01761+K01761+K01874+K01874+K13811+K13811+K13811	https:\\www.genome.jp\dbget-bin\www_bget?map00450
Terpenoid backbone biosynthesis	ko00900	26 out of 3476 0.747986191024166%	261 out of 33408 0.78125%	0.622953	1	Cluster-6992.19218;Cluster-6992.29598;Cluster-6992.37250;Cluster-6992.55504;Cluster-6992.39218;Cluster-6992.37478;Cluster-6992.37480;Cluster-6992.23832;Cluster-6992.43596;Cluster-6992.76607;Cluster-6992.18492;Cluster-6992.20656;Cluster-6992.46733;Cluster-6992.52592;Cluster-6992.60476;Cluster-6992.29738;Cluster-6992.65621;Cluster-6992.30716;Cluster-6992.31092;Cluster-6992.45653;Cluster-6992.9919;C…	K00021+K00021+K00021+K00021+K00787+K00869+K00869+K00938+K00938+K00938+K00991+K00991+K01662+K01770+K01770+K05954+K05955+K10960+K11778+K11778+K11778+K13789+K14066+K15889+K15889+K15892	https:\\www.genome.jp\dbget-bin\www_bget?map00900
Photosynthesis	ko00195	17 out of 3476 0.489067894131185%	172 out of 33408 0.514846743295019%	0.625573	1	Cluster-6992.33759;Cluster-6992.39125;Cluster-6992.24576;Cluster-6992.26009;Cluster-6992.48043;Cluster-6992.48075;Cluster-6992.50691;Cluster-6992.33178;Cluster-6992.38553;Cluster-6992.29874;Cluster-6992.23514;Cluster-6992.34504;Cluster-6992.44616;Cluster-6992.71402;Cluster-6992.52755;Cluster-6992.57047;Cluster-6992.64124	K02639+K02639+K02641+K02641+K02641+K02641+K02641+K02692+K02693+K02694+K02701+K02716+K02717+K03541+K08901+K08901+K08901	https:\\www.genome.jp\dbget-bin\www_bget?map00195
Various types of N-glycan biosynthesis	ko00513	32 out of 3476 0.920598388952819%	323 out of 33408 0.966834291187739%	0.642584	1	Cluster-6992.23314;Cluster-6992.37297;Cluster-6992.74535;Cluster-6992.44580;Cluster-6992.50855;Cluster-6992.51951;Cluster-6992.48553;Cluster-6992.50828;Cluster-6992.62138;Cluster-6992.30771;Cluster-6992.32070;Cluster-6992.33519;Cluster-6992.35855;Cluster-6992.67263;Cluster-6992.21892;Cluster-6992.25631;Cluster-6992.34719;Cluster-6992.36883;Cluster-6992.44931;Cluster-6992.49090;Cluster-6992.31403;…	K01230+K01230+K01230+K01231+K03714+K03714+K03842+K03842+K03843+K03844+K03844+K03844+K03844+K03844+K05531+K05531+K05531+K07151+K07151+K07151+K07441+K07441+K12373+K12666+K12667+K12668+K12668+K12668+K12669+K12670+K12670+K14412	https:\\www.genome.jp\dbget-bin\www_bget?map00513
Base excision repair	ko03410	23 out of 3476 0.661680092059839%	234 out of 33408 0.700431034482759%	0.645353	1	Cluster-6992.26032;Cluster-6992.49407;Cluster-6992.54063;Cluster-6992.51756;Cluster-6992.48576;Cluster-6992.83423;Cluster-6992.62276;Cluster-6992.62284;Cluster-6992.34699;Cluster-6992.34700;Cluster-6992.55876;Cluster-6992.61755;Cluster-6992.50426;Cluster-6992.53375;Cluster-6992.61562;Cluster-6992.73399;Cluster-6992.35945;Cluster-6992.35947;Cluster-6992.35948;Cluster-6992.52108;Cluster-6992.31640;…	K01142+K01246+K01246+K02324+K02327+K02327+K02328+K02328+K02335+K02335+K04799+K04799+K10563+K10563+K10563+K10772+K10773+K10773+K10773+K10773+K10801+K10802+K10802	https:\\www.genome.jp\dbget-bin\www_bget?map03410
Cysteine and methionine metabolism	ko00270	55 out of 3476 1.58227848101266%	551 out of 33408 1.64930555555556%	0.649087	1	Cluster-6992.17253;Cluster-6992.43188;Cluster-6992.52302;Cluster-6992.54613;Cluster-6992.54122;Cluster-6992.46893;Cluster-6992.46894;Cluster-6992.41295;Cluster-6992.48680;Cluster-6992.50062;Cluster-6992.50989;Cluster-6992.62873;Cluster-6992.27964;Cluster-6992.27967;Cluster-6992.34578;Cluster-6992.65786;Cluster-6992.37366;Cluster-6992.37369;Cluster-6992.42679;Cluster-6992.39383;Cluster-6992.22551;…	K00025+K00026+K00058+K00058+K00133+K00547+K00547+K00549+K00549+K00549+K00549+K00549+K00640+K00640+K00640+K00640+K00789+K00789+K00789+K00811+K00826+K00826+K00826+K00826+K00826+K00826+K00827+K00827+K00827+K00837+K00837+K00837+K00899+K01011+K01011+K01244+K01251+K01251+K01251+K01251+K01738+K01738+K01738+K01761+K01761+K01761+K01762+K05396+K05933+K08967+K13034+K17398+K17398+K21456+K22207	https:\\www.genome.jp\dbget-bin\www_bget?map00270
Sulfur metabolism	ko00920	17 out of 3476 0.489067894131185%	176 out of 33408 0.526819923371648%	0.663521	1	Cluster-6992.27964;Cluster-6992.27967;Cluster-6992.34578;Cluster-6992.65786;Cluster-6992.36958;Cluster-6992.57007;Cluster-6992.57858;Cluster-6992.34951;Cluster-6992.29860;Cluster-6992.43073;Cluster-6992.79028;Cluster-6992.22005;Cluster-6992.35096;Cluster-6992.52322;Cluster-6992.30000;Cluster-6992.45912;Cluster-6992.64539	K00640+K00640+K00640+K00640+K00988+K01011+K01011+K01082+K01738+K01738+K01738+K05907+K05907+K13034+K13811+K13811+K13811	https:\\www.genome.jp\dbget-bin\www_bget?map00920
Aflatoxin biosynthesis	ko00254	1 out of 3476 0.0287686996547756%	10 out of 33408 0.0299329501915709%	0.666739	1	Cluster-6992.46673	K11262	https:\\www.genome.jp\dbget-bin\www_bget?map00254
Fructose and mannose metabolism	ko00051	45 out of 3476 1.2945914844649%	457 out of 33408 1.36793582375479%	0.675372	1	Cluster-6992.43423;Cluster-6992.21815;Cluster-6992.25509;Cluster-6992.36589;Cluster-6992.47021;Cluster-6992.60249;Cluster-6992.78103;Cluster-6992.34858;Cluster-6992.34863;Cluster-6992.34864;Cluster-6992.49337;Cluster-6992.49581;Cluster-6992.49653;Cluster-6992.50223;Cluster-6992.66212;Cluster-6992.59889;Cluster-6992.33022;Cluster-6992.29147;Cluster-6992.41639;Cluster-6992.41644;Cluster-6992.54347;…	K00008+K00844+K00844+K00844+K00844+K00844+K00844+K00847+K00847+K00847+K00847+K00847+K00847+K00847+K00847+K00850+K00863+K00895+K00895+K00895+K00895+K00895+K00895+K00966+K00966+K01103+K01103+K01103+K01103+K01623+K01623+K01623+K01624+K01624+K01803+K01803+K01803+K01809+K01840+K03841+K03841+K05305+K19355+K19355+K19355	https:\\www.genome.jp\dbget-bin\www_bget?map00051
DNA replication	ko03030	25 out of 3476 0.71921749136939%	258 out of 33408 0.772270114942529%	0.676862	1	Cluster-6992.51756;Cluster-6992.48576;Cluster-6992.83423;Cluster-6992.62276;Cluster-6992.62284;Cluster-6992.34699;Cluster-6992.34700;Cluster-6992.37516;Cluster-6992.11220;Cluster-6992.55876;Cluster-6992.61755;Cluster-6992.39560;Cluster-6992.41748;Cluster-6992.51656;Cluster-6992.64287;Cluster-6992.26077;Cluster-6992.26079;Cluster-6992.35605;Cluster-6992.80363;Cluster-6992.38210;Cluster-6992.38211;…	K02324+K02327+K02327+K02328+K02328+K02335+K02335+K03111+K03111+K04799+K04799+K07466+K07466+K10744+K10744+K10754+K10754+K10754+K10754+K10755+K10755+K10755+K10755+K10756+K10756	https:\\www.genome.jp\dbget-bin\www_bget?map03030
Phagosome	ko04145	50 out of 3476 1.43843498273878%	508 out of 33408 1.5205938697318%	0.68332	1	Cluster-6992.34925;Cluster-6992.15585;Cluster-6992.31079;Cluster-6992.33709;Cluster-6992.45593;Cluster-6992.45595;Cluster-6992.54801;Cluster-6992.61992;Cluster-6992.63510;Cluster-6992.26184;Cluster-6992.36411;Cluster-6992.36415;Cluster-6992.35179;Cluster-6992.62279;Cluster-6992.37011;Cluster-6992.45361;Cluster-6992.49808;Cluster-6992.39599;Cluster-6992.46668;Cluster-6992.56340;Cluster-6992.27852;…	K00914+K00914+K00921+K00921+K00921+K00921+K00921+K00921+K00921+K02144+K02147+K02147+K02148+K02148+K02150+K02150+K02152+K02153+K02155+K02155+K04392+K04392+K05692+K07342+K07342+K07374+K07374+K07374+K07375+K07375+K07375+K07375+K07375+K07897+K07897+K07897+K08054+K08054+K08057+K08057+K08057+K08057+K08488+K08488+K08488+K08492+K10956+K10956+K10956+K12182	https:\\www.genome.jp\dbget-bin\www_bget?map04145
Porphyrin and chlorophyll metabolism	ko00860	26 out of 3476 0.747986191024166%	271 out of 33408 0.811182950191571%	0.698449	1	Cluster-6992.38611;Cluster-6992.27423;Cluster-6992.38206;Cluster-6992.59423;Cluster-6992.36657;Cluster-6992.61162;Cluster-6992.65249;Cluster-6992.65250;Cluster-6992.66273;Cluster-6992.36905;Cluster-6992.36020;Cluster-6992.36023;Cluster-6992.60682;Cluster-6992.32101;Cluster-6992.36568;Cluster-6992.65929;Cluster-6992.23537;Cluster-6992.62919;Cluster-6992.30716;Cluster-6992.67792;Cluster-6992.32062;…	K00218+K00228+K00228+K00228+K00231+K01719+K01719+K01719+K01719+K01749+K01772+K01772+K01772+K01885+K01885+K02303+K08101+K08101+K10960+K13071+K13544+K13544+K13606+K18010+K18010+K19073	https:\\www.genome.jp\dbget-bin\www_bget?map00860
Phosphonate and phosphinate metabolism	ko00440	4 out of 3476 0.115074798619102%	45 out of 33408 0.134698275862069%	0.70231	1	Cluster-6992.20140;Cluster-6992.36954;Cluster-6992.37754;Cluster-6992.52991	K00967+K00968+K00968+K00993	https:\\www.genome.jp\dbget-bin\www_bget?map00440
Linoleic acid metabolism	ko00591	6 out of 3476 0.172612197928654%	67 out of 33408 0.200550766283525%	0.709822	1	Cluster-6992.33172;Cluster-6992.19361;Cluster-6992.30725;Cluster-6992.73027;Cluster-6992.68995;Cluster-6992.39057	K01047+K07418+K07418+K07418+K14674+K15718	https:\\www.genome.jp\dbget-bin\www_bget?map00591
alpha-Linolenic acid metabolism	ko00592	21 out of 3476 0.604142692750288%	222 out of 33408 0.664511494252874%	0.709997	1	Cluster-6992.38088;Cluster-6992.38089;Cluster-6992.44347;Cluster-6992.46728;Cluster-6992.50980;Cluster-6992.54550;Cluster-6992.59323;Cluster-6992.60601;Cluster-6992.64937;Cluster-6992.33172;Cluster-6992.58399;Cluster-6992.41468;Cluster-6992.46946;Cluster-6992.49502;Cluster-6992.49826;Cluster-6992.58092;Cluster-6992.23998;Cluster-6992.53422;Cluster-6992.31754;Cluster-6992.68995;Cluster-6992.26429	K00224+K00224+K00224+K00232+K00232+K00232+K00232+K00232+K00232+K01047+K01723+K05894+K05894+K07513+K07513+K07513+K08241+K10527+K10529+K14674+K22389	https:\\www.genome.jp\dbget-bin\www_bget?map00592
Proteasome	ko03050	38 out of 3476 1.09321058688147%	394 out of 33408 1.17935823754789%	0.714179	1	Cluster-6992.46944;Cluster-6992.52042;Cluster-6992.41174;Cluster-6992.42280;Cluster-6992.42281;Cluster-6992.44841;Cluster-6992.59041;Cluster-6992.29011;Cluster-6992.29012;Cluster-6992.41424;Cluster-6992.37341;Cluster-6992.61912;Cluster-6992.38688;Cluster-6992.38690;Cluster-6992.37308;Cluster-6992.43709;Cluster-6992.56131;Cluster-6992.36284;Cluster-6992.49956;Cluster-6992.28072;Cluster-6992.29644;…	K02726+K02727+K02729+K02732+K02732+K02732+K02738+K03028+K03028+K03028+K03029+K03029+K03032+K03032+K03033+K03033+K03039+K03061+K03062+K03063+K03063+K03063+K03063+K03063+K03063+K03063+K03063+K03063+K03063+K03063+K03064+K03065+K06699+K06699+K06700+K11599+K11599+K11599	https:\\www.genome.jp\dbget-bin\www_bget?map03050
Other glycan degradation	ko00511	28 out of 3476 0.805523590333717%	294 out of 33408 0.880028735632184%	0.717827	1	Cluster-6992.47373;Cluster-6992.51383;Cluster-6992.52153;Cluster-6992.52154;Cluster-6992.52156;Cluster-6992.60789;Cluster-6992.50602;Cluster-6992.21656;Cluster-6992.22124;Cluster-6992.30790;Cluster-6992.31610;Cluster-6992.31720;Cluster-6992.45272;Cluster-6992.45273;Cluster-6992.55631;Cluster-6992.37696;Cluster-6992.25266;Cluster-6992.29849;Cluster-6992.29850;Cluster-6992.38086;Cluster-6992.38087;…	K01190+K01190+K01190+K01190+K01190+K01190+K01191+K01206+K01206+K01206+K01206+K01206+K01206+K01206+K01206+K01227+K01444+K12309+K12309+K12309+K12309+K12309+K12309+K12309+K12309+K12309+K12309+K12373	https:\\www.genome.jp\dbget-bin\www_bget?map00511
Taurine and hypotaurine metabolism	ko00430	7 out of 3476 0.201380897583429%	80 out of 33408 0.239463601532567%	0.739185	1	Cluster-6992.30378;Cluster-6992.33918;Cluster-6992.44157;Cluster-6992.30694;Cluster-6992.44815;Cluster-6992.30005;Cluster-6992.44475	K01580+K01580+K01580+K10712+K10712+K18592+K18592	https:\\www.genome.jp\dbget-bin\www_bget?map00430
Biosynthesis of secondary metabolites	ko01110	735 out of 3476 21.1449942462601%	7219 out of 33408 21.608596743295%	0.764796	1	Cluster-6992.29512;Cluster-6992.50024;Cluster-6992.19590;Cluster-6992.19218;Cluster-6992.29598;Cluster-6992.37250;Cluster-6992.55504;Cluster-6992.17253;Cluster-6992.43188;Cluster-6992.40675;Cluster-6992.40676;Cluster-6992.41801;Cluster-6992.48858;Cluster-6992.21085;Cluster-6992.33658;Cluster-6992.36015;Cluster-6992.37566;Cluster-6992.11664;Cluster-6992.13277;Cluster-6992.52302;Cluster-6992.54613;…	K00001+K00002+K00006+K00021+K00021+K00021+K00021+K00025+K00026+K00030+K00030+K00031+K00031+K00033+K00033+K00033+K00033+K00036+K00036+K00058+K00058+K00059+K00083+K00083+K00083+K00106+K00121+K00128+K00128+K00128+K00128+K00133+K00145+K00161+K00161+K00161+K00161+K00161+K00161+K00162+K00164+K00166+K00208+K00218+K00224+K00224+K00224+K00227+K00227+K00228+K00228+K00228+K00231+K00232+K00232+K00232+K00232+…	https:\\www.genome.jp\dbget-bin\www_bget?map01110
Zeatin biosynthesis	ko00908	11 out of 3476 0.316455696202532%	127 out of 33408 0.38014846743295%	0.781127	1	Cluster-6992.29992;Cluster-6992.49706;Cluster-6992.63725;Cluster-6992.74752;Cluster-6992.15654;Cluster-6992.30011;Cluster-6992.42819;Cluster-6992.55702;Cluster-6992.60897;Cluster-6992.70872;Cluster-6992.14982	K00279+K00279+K00279+K00279+K00279+K00791+K13495+K13495+K13496+K13496+K13496	https:\\www.genome.jp\dbget-bin\www_bget?map00908
2-Oxocarboxylic acid metabolism	ko01210	38 out of 3476 1.09321058688147%	408 out of 33408 1.22126436781609%	0.788312	1	Cluster-6992.40675;Cluster-6992.40676;Cluster-6992.41801;Cluster-6992.48858;Cluster-6992.54122;Cluster-6992.36317;Cluster-6992.39383;Cluster-6992.22551;Cluster-6992.66075;Cluster-6992.66207;Cluster-6992.66406;Cluster-6992.67061;Cluster-6992.67062;Cluster-6992.56124;Cluster-6992.60256;Cluster-6992.39850;Cluster-6992.39851;Cluster-6992.47621;Cluster-6992.47625;Cluster-6992.53075;Cluster-6992.31833;…	K00030+K00030+K00031+K00031+K00133+K00145+K00811+K00826+K00826+K00826+K00826+K00826+K00826+K00930+K00930+K01438+K01438+K01647+K01647+K01647+K01649+K01649+K01649+K01649+K01649+K01649+K01649+K01649+K01653+K01653+K01681+K01681+K01681+K01687+K01687+K01704+K14272+K14677	https:\\www.genome.jp\dbget-bin\www_bget?map01210
Brassinosteroid biosynthesis	ko00905	5 out of 3476 0.143843498273878%	63 out of 33408 0.188577586206897%	0.797902	1	Cluster-6992.48174;Cluster-6992.59287;Cluster-6992.79208;Cluster-6992.14239;Cluster-6992.67001	K09587+K09588+K12639+K12639+K20623	https:\\www.genome.jp\dbget-bin\www_bget?map00905
Monobactam biosynthesis	ko00261	4 out of 3476 0.115074798619102%	53 out of 33408 0.158644636015326%	0.815507	1	Cluster-6992.54122;Cluster-6992.30000;Cluster-6992.45912;Cluster-6992.64539	K00133+K13811+K13811+K13811	https:\\www.genome.jp\dbget-bin\www_bget?map00261
Steroid biosynthesis	ko00100	11 out of 3476 0.316455696202532%	135 out of 33408 0.404094827586207%	0.842269	1	Cluster-6992.40736;Cluster-6992.42459;Cluster-6992.47198;Cluster-6992.49595;Cluster-6992.13504;Cluster-6992.17779;Cluster-6992.35969;Cluster-6992.69227;Cluster-6992.69228;Cluster-6992.83659;Cluster-6992.68995	K00227+K00227+K00801+K01853+K08242+K08246+K08246+K08246+K08246+K09828+K14674	https:\\www.genome.jp\dbget-bin\www_bget?map00100
One carbon pool by folate	ko00670	11 out of 3476 0.316455696202532%	135 out of 33408 0.404094827586207%	0.842269	1	Cluster-6992.30489;Cluster-6992.54608;Cluster-6992.23686;Cluster-6992.31904;Cluster-6992.43392;Cluster-6992.13324;Cluster-6992.49246;Cluster-6992.19062;Cluster-6992.23242;Cluster-6992.27514;Cluster-6992.38369	K00288+K00288+K00600+K00600+K00600+K00600+K00602+K01433+K13998+K13998+K13998	https:\\www.genome.jp\dbget-bin\www_bget?map00670
Galactose metabolism	ko00052	46 out of 3476 1.32336018411968%	503 out of 33408 1.50562739463602%	0.842939	1	Cluster-6992.21815;Cluster-6992.25509;Cluster-6992.36589;Cluster-6992.47021;Cluster-6992.60249;Cluster-6992.78103;Cluster-6992.59889;Cluster-6992.44431;Cluster-6992.47373;Cluster-6992.51383;Cluster-6992.52153;Cluster-6992.52154;Cluster-6992.52156;Cluster-6992.60789;Cluster-6992.6656;Cluster-6992.39485;Cluster-6992.61796;Cluster-6992.43317;Cluster-6992.49410;Cluster-6992.49439;Cluster-6992.50408;C…	K00844+K00844+K00844+K00844+K00844+K00844+K00850+K00965+K01190+K01190+K01190+K01190+K01190+K01190+K01193+K01784+K01784+K01835+K01835+K01835+K01835+K01835+K01835+K01835+K06617+K06617+K06617+K06617+K06617+K07407+K07407+K07407+K12309+K12309+K12309+K12309+K12309+K12309+K12309+K12309+K12309+K12309+K12447+K12447+K12447+K12447	https:\\www.genome.jp\dbget-bin\www_bget?map00052
Glycosphingolipid biosynthesis - ganglio series	ko00604	11 out of 3476 0.316455696202532%	136 out of 33408 0.407088122605364%	0.848884	1	Cluster-6992.29849;Cluster-6992.29850;Cluster-6992.38086;Cluster-6992.38087;Cluster-6992.42319;Cluster-6992.45309;Cluster-6992.48958;Cluster-6992.53191;Cluster-6992.60059;Cluster-6992.69789;Cluster-6992.31406	K12309+K12309+K12309+K12309+K12309+K12309+K12309+K12309+K12309+K12309+K12373	https:\\www.genome.jp\dbget-bin\www_bget?map00604
beta-Alanine metabolism	ko00410	31 out of 3476 0.891829689298044%	351 out of 33408 1.05064655172414%	0.855841	1	Cluster-6992.34248;Cluster-6992.45082;Cluster-6992.6071;Cluster-6992.84485;Cluster-6992.35149;Cluster-6992.35151;Cluster-6992.35154;Cluster-6992.46728;Cluster-6992.50980;Cluster-6992.54550;Cluster-6992.59323;Cluster-6992.60601;Cluster-6992.64937;Cluster-6992.35971;Cluster-6992.35976;Cluster-6992.56546;Cluster-6992.44908;Cluster-6992.44910;Cluster-6992.20830;Cluster-6992.46082;Cluster-6992.46083;C…	K00128+K00128+K00128+K00128+K00140+K00140+K00140+K00232+K00232+K00232+K00232+K00232+K00232+K00276+K00276+K00276+K01431+K01431+K01464+K01578+K01578+K01578+K01580+K01580+K01580+K01918+K01918+K05605+K05605+K17839+K17839	https:\\www.genome.jp\dbget-bin\www_bget?map00410
Glycerolipid metabolism	ko00561	54 out of 3476 1.55350978135788%	592 out of 33408 1.772030651341%	0.865183	1	Cluster-6992.50024;Cluster-6992.34248;Cluster-6992.45082;Cluster-6992.6071;Cluster-6992.84485;Cluster-6992.39003;Cluster-6992.65980;Cluster-6992.71354;Cluster-6992.27923;Cluster-6992.37491;Cluster-6992.37492;Cluster-6992.46969;Cluster-6992.22580;Cluster-6992.29691;Cluster-6992.69586;Cluster-6992.14025;Cluster-6992.14091;Cluster-6992.14958;Cluster-6992.14961;Cluster-6992.33022;Cluster-6992.34113;C…	K00002+K00128+K00128+K00128+K00128+K00630+K00630+K00630+K00655+K00655+K00655+K00655+K00679+K00679+K00679+K00679+K00679+K00679+K00679+K00863+K00901+K00901+K00901+K00901+K01054+K01054+K01054+K01054+K01054+K01054+K01054+K06118+K06118+K06119+K06119+K06119+K07407+K07407+K07407+K09480+K09480+K11155+K13506+K13513+K13523+K13523+K14674+K15728+K15728+K15728+K15728+K18693+K21362+K21362	https:\\www.genome.jp\dbget-bin\www_bget?map00561
Isoquinoline alkaloid biosynthesis	ko00950	14 out of 3476 0.402761795166858%	177 out of 33408 0.529813218390805%	0.891179	1	Cluster-6992.35971;Cluster-6992.35976;Cluster-6992.56546;Cluster-6992.37263;Cluster-6992.52149;Cluster-6992.39383;Cluster-6992.21731;Cluster-6992.21732;Cluster-6992.40492;Cluster-6992.49076;Cluster-6992.50817;Cluster-6992.8918;Cluster-6992.48110;Cluster-6992.47159	K00276+K00276+K00276+K00422+K00422+K00811+K14975+K14975+K14975+K14975+K14975+K14975+K15849+K22097	https:\\www.genome.jp\dbget-bin\www_bget?map00950
Benzoxazinoid biosynthesis	ko00402	2 out of 3476 0.0575373993095512%	35 out of 33408 0.104765325670498%	0.891851	1	Cluster-6992.74310;Cluster-6992.14693	K13229+K13229	https:\\www.genome.jp\dbget-bin\www_bget?map00402
Ubiquinone and other terpenoid-quinone biosynthesis	ko00130	22 out of 3476 0.632911392405063%	268 out of 33408 0.8022030651341%	0.903649	1	Cluster-6992.34115;Cluster-6992.31595;Cluster-6992.51120;Cluster-6992.14540;Cluster-6992.49599;Cluster-6992.54233;Cluster-6992.57963;Cluster-6992.58625;Cluster-6992.69859;Cluster-6992.20269;Cluster-906.0;Cluster-6992.25590;Cluster-6992.23260;Cluster-6992.58270;Cluster-6992.27854;Cluster-6992.47818;Cluster-6992.70683;Cluster-6992.71516;Cluster-6992.53796;Cluster-6992.72678;Cluster-6992.53222;Clust…	K00487+K01904+K01904+K01904+K02552+K02552+K02552+K02552+K02552+K03809+K03809+K06125+K06127+K09833+K09834+K12501+K12501+K12501+K12502+K14760+K19222+K19222	https:\\www.genome.jp\dbget-bin\www_bget?map00130
Citrate cycle (TCA cycle)	ko00020	36 out of 3476 1.03567318757192%	418 out of 33408 1.25119731800766%	0.9039	1	Cluster-6992.17253;Cluster-6992.43188;Cluster-6992.40675;Cluster-6992.40676;Cluster-6992.41801;Cluster-6992.48858;Cluster-6992.28152;Cluster-6992.42253;Cluster-6992.53139;Cluster-6992.55205;Cluster-6992.56905;Cluster-6992.61330;Cluster-6992.36427;Cluster-6992.37203;Cluster-6992.57911;Cluster-6992.39046;Cluster-6992.46435;Cluster-6992.47707;Cluster-6992.21275;Cluster-6992.26062;Cluster-6992.63393;…	K00025+K00026+K00030+K00030+K00031+K00031+K00161+K00161+K00161+K00161+K00161+K00161+K00162+K00164+K00235+K00382+K00627+K00627+K00658+K00658+K00658+K01610+K01610+K01610+K01647+K01647+K01647+K01648+K01648+K01648+K01648+K01679+K01681+K01681+K01681+K01899	https:\\www.genome.jp\dbget-bin\www_bget?map00020
Propanoate metabolism	ko00640	22 out of 3476 0.632911392405063%	271 out of 33408 0.811182950191571%	0.913427	1	Cluster-6992.35149;Cluster-6992.35151;Cluster-6992.35154;Cluster-6992.67201;Cluster-6992.46728;Cluster-6992.50980;Cluster-6992.54550;Cluster-6992.59323;Cluster-6992.60601;Cluster-6992.64937;Cluster-6992.39046;Cluster-6992.46082;Cluster-6992.46083;Cluster-6992.46084;Cluster-6992.47991;Cluster-6992.45646;Cluster-6992.45647;Cluster-6992.23287;Cluster-6992.50931;Cluster-6992.21571;Cluster-6992.57768;…	K00140+K00140+K00140+K00166+K00232+K00232+K00232+K00232+K00232+K00232+K00382+K01578+K01578+K01578+K01899+K01962+K01962+K02160+K02160+K05605+K05605+K11262	https:\\www.genome.jp\dbget-bin\www_bget?map00640
Riboflavin metabolism	ko00740	10 out of 3476 0.287686996547756%	139 out of 33408 0.416068007662835%	0.922743	1	Cluster-6992.33071;Cluster-6992.46525;Cluster-6992.21537;Cluster-6992.50566;Cluster-6992.39903;Cluster-6992.55196;Cluster-6992.62946;Cluster-6992.74282;Cluster-6992.30439;Cluster-6992.36490	K01513+K01513+K11752+K14379+K14652+K18453+K18453+K20860+K20884+K20884	https:\\www.genome.jp\dbget-bin\www_bget?map00740
Glycosaminoglycan degradation	ko00531	17 out of 3476 0.489067894131185%	220 out of 33408 0.658524904214559%	0.92659	1	Cluster-6992.46624;Cluster-6992.21559;Cluster-6992.23935;Cluster-6992.30700;Cluster-6992.43566;Cluster-6992.16149;Cluster-6992.29849;Cluster-6992.29850;Cluster-6992.38086;Cluster-6992.38087;Cluster-6992.42319;Cluster-6992.45309;Cluster-6992.48958;Cluster-6992.53191;Cluster-6992.60059;Cluster-6992.69789;Cluster-6992.31406	K07964+K10532+K10532+K10532+K10532+K10532+K12309+K12309+K12309+K12309+K12309+K12309+K12309+K12309+K12309+K12309+K12373	https:\\www.genome.jp\dbget-bin\www_bget?map00531
Photosynthesis - antenna proteins	ko00196	1 out of 3476 0.0287686996547756%	24 out of 33408 0.0718390804597701%	0.92848	1	Cluster-6992.58421	K08908	https:\\www.genome.jp\dbget-bin\www_bget?map00196
Biotin metabolism	ko00780	8 out of 3476 0.230149597238205%	117 out of 33408 0.350215517241379%	0.929235	1	Cluster-6992.39184;Cluster-6992.56523;Cluster-6992.38163;Cluster-6992.22421;Cluster-6992.43532;Cluster-6992.43533;Cluster-6992.13171;Cluster-6992.78290	K00059+K00208+K01942+K09458+K09458+K09458+K09458+K19562	https:\\www.genome.jp\dbget-bin\www_bget?map00780
Glycerophospholipid metabolism	ko00564	59 out of 3476 1.69735327963176%	681 out of 33408 2.03843390804598%	0.944397	1	Cluster-6992.19590;Cluster-6992.39003;Cluster-6992.65980;Cluster-6992.71354;Cluster-6992.27923;Cluster-6992.37491;Cluster-6992.37492;Cluster-6992.46969;Cluster-6992.34113;Cluster-6992.38584;Cluster-6992.38686;Cluster-6992.49210;Cluster-6992.20140;Cluster-6992.36954;Cluster-6992.37754;Cluster-6992.52991;Cluster-6992.28711;Cluster-6992.33172;Cluster-6992.14924;Cluster-6992.41343;Cluster-6992.19829;…	K00006+K00630+K00630+K00630+K00655+K00655+K00655+K00655+K00901+K00901+K00901+K00901+K00967+K00968+K00968+K00993+K00995+K01047+K01049+K01114+K01115+K01115+K01115+K01115+K01115+K01115+K01115+K01126+K01126+K01517+K01517+K01613+K06123+K06130+K06130+K06130+K08744+K13506+K13510+K13510+K13510+K13510+K13510+K13510+K13510+K13511+K13513+K13523+K13523+K14674+K15728+K15728+K15728+K15728+K18693+K18696+K18696+…	https:\\www.genome.jp\dbget-bin\www_bget?map00564
C5-Branched dibasic acid metabolism	ko00660	3 out of 3476 0.0863060989643268%	57 out of 33408 0.170617816091954%	0.94458	1	Cluster-6992.49423;Cluster-6992.52792;Cluster-6992.19399	K01653+K01653+K01704	https:\\www.genome.jp\dbget-bin\www_bget?map00660
Glycosphingolipid biosynthesis - globo and isoglobo series	ko00603	5 out of 3476 0.143843498273878%	85 out of 33408 0.254430076628352%	0.949023	1	Cluster-6992.62998;Cluster-6992.29227;Cluster-6992.47155;Cluster-6992.51385;Cluster-6992.31406	K01988+K07407+K07407+K07407+K12373	https:\\www.genome.jp\dbget-bin\www_bget?map00603
Peroxisome	ko04146	50 out of 3476 1.43843498273878%	590 out of 33408 1.76604406130268%	0.950395	1	Cluster-6992.41801;Cluster-6992.48858;Cluster-6992.48791;Cluster-6992.46728;Cluster-6992.50980;Cluster-6992.54550;Cluster-6992.59323;Cluster-6992.60601;Cluster-6992.64937;Cluster-6992.37478;Cluster-6992.37480;Cluster-6992.46082;Cluster-6992.46083;Cluster-6992.46084;Cluster-6992.59277;Cluster-6992.28666;Cluster-6992.48313;Cluster-6992.38644;Cluster-6992.38648;Cluster-6992.49380;Cluster-6992.70018;…	K00031+K00031+K00106+K00232+K00232+K00232+K00232+K00232+K00232+K00869+K00869+K01578+K01578+K01578+K01640+K01897+K01897+K03781+K03781+K03781+K03781+K04565+K04565+K05677+K05677+K05677+K05677+K07513+K07513+K07513+K08726+K08726+K08726+K08726+K08726+K08726+K08726+K11517+K11517+K11517+K13237+K13335+K13338+K13343+K13343+K13347+K13347+K13348+K13348+K13354	https:\\www.genome.jp\dbget-bin\www_bget?map04146
Pantothenate and CoA biosynthesis	ko00770	27 out of 3476 0.776754890678941%	342 out of 33408 1.02370689655172%	0.951599	1	Cluster-6992.34248;Cluster-6992.45082;Cluster-6992.6071;Cluster-6992.84485;Cluster-6992.22551;Cluster-6992.66075;Cluster-6992.66207;Cluster-6992.66406;Cluster-6992.67061;Cluster-6992.67062;Cluster-6992.56097;Cluster-6992.44908;Cluster-6992.44910;Cluster-6992.20830;Cluster-6992.33071;Cluster-6992.46525;Cluster-6992.49423;Cluster-6992.52792;Cluster-6992.55306;Cluster-6992.64587;Cluster-6992.20592;C…	K00128+K00128+K00128+K00128+K00826+K00826+K00826+K00826+K00826+K00826+K00859+K01431+K01431+K01464+K01513+K01513+K01653+K01653+K01687+K01687+K01918+K01918+K02201+K06133+K09680+K17839+K17839	https:\\www.genome.jp\dbget-bin\www_bget?map00770
Arginine biosynthesis	ko00220	18 out of 3476 0.517836593785961%	242 out of 33408 0.724377394636015%	0.953218	1	Cluster-6992.36317;Cluster-6992.27877;Cluster-6992.28853;Cluster-6992.42206;Cluster-6992.45904;Cluster-6992.39383;Cluster-6992.56124;Cluster-6992.60256;Cluster-6992.17821;Cluster-6992.52954;Cluster-6992.39850;Cluster-6992.39851;Cluster-6992.51348;Cluster-6992.47453;Cluster-6992.51068;Cluster-6992.46643;Cluster-6992.46753;Cluster-6992.52887	K00145+K00262+K00262+K00611+K00611+K00811+K00930+K00930+K01427+K01427+K01438+K01438+K01755+K01915+K01915+K01940+K14272+K14677	https:\\www.genome.jp\dbget-bin\www_bget?map00220
Biosynthesis of amino acids	ko01230	130 out of 3476 3.73993095512083%	1425 out of 33408 4.26544540229885%	0.95396	1	Cluster-6992.40675;Cluster-6992.40676;Cluster-6992.41801;Cluster-6992.48858;Cluster-6992.52302;Cluster-6992.54613;Cluster-6992.54122;Cluster-6992.36317;Cluster-6992.30915;Cluster-6992.45263;Cluster-6992.45265;Cluster-6992.45266;Cluster-6992.45267;Cluster-6992.45268;Cluster-6992.52946;Cluster-6992.62410;Cluster-6992.63063;Cluster-6992.41295;Cluster-6992.48680;Cluster-6992.50062;Cluster-6992.50989;…	K00030+K00030+K00031+K00031+K00058+K00058+K00133+K00145+K00264+K00264+K00264+K00264+K00264+K00264+K00264+K00286+K00286+K00549+K00549+K00549+K00549+K00549+K00600+K00600+K00600+K00600+K00611+K00611+K00616+K00640+K00640+K00640+K00640+K00765+K00765+K00766+K00789+K00789+K00789+K00811+K00817+K00826+K00826+K00826+K00826+K00826+K00826+K00850+K00873+K00873+K00873+K00891+K00891+K00891+K00927+K00927+K00930+…	https:\\www.genome.jp\dbget-bin\www_bget?map01230
Butanoate metabolism	ko00650	15 out of 3476 0.431530494821634%	211 out of 33408 0.631585249042146%	0.960186	1	Cluster-6992.41248;Cluster-6992.44013;Cluster-6992.47242;Cluster-6992.30378;Cluster-6992.33918;Cluster-6992.44157;Cluster-6992.59277;Cluster-6992.49423;Cluster-6992.52792;Cluster-6992.50615;Cluster-6992.34188;Cluster-6992.34191;Cluster-6992.29650;Cluster-6992.17322;Cluster-6992.54745	K00074+K00109+K00109+K01580+K01580+K01580+K01640+K01653+K01653+K01913+K16871+K16871+K17761+K17761+K18121	https:\\www.genome.jp\dbget-bin\www_bget?map00650
Amino sugar and nucleotide sugar metabolism	ko00520	87 out of 3476 2.50287686996548%	990 out of 33408 2.96336206896552%	0.961936	1	Cluster-6992.37098;Cluster-6373.0;Cluster-6992.35068;Cluster-6992.21815;Cluster-6992.25509;Cluster-6992.36589;Cluster-6992.47021;Cluster-6992.60249;Cluster-6992.78103;Cluster-6992.34858;Cluster-6992.34863;Cluster-6992.34864;Cluster-6992.49337;Cluster-6992.49581;Cluster-6992.49653;Cluster-6992.50223;Cluster-6992.66212;Cluster-6992.44431;Cluster-6992.19622;Cluster-6992.52835;Cluster-6992.32339;Clus…	K00012+K00698+K00820+K00844+K00844+K00844+K00844+K00844+K00844+K00847+K00847+K00847+K00847+K00847+K00847+K00847+K00847+K00965+K00966+K00966+K00972+K00975+K00975+K00975+K00975+K00975+K00975+K00975+K00975+K00975+K00975+K00975+K00975+K00975+K00975+K01183+K01183+K01183+K01183+K01183+K01183+K01183+K01183+K01183+K01183+K01209+K01209+K01784+K01784+K01809+K01810+K01810+K01810+K01810+K01835+K01835+K01835+…	https:\\www.genome.jp\dbget-bin\www_bget?map00520
Thiamine metabolism	ko00730	10 out of 3476 0.287686996547756%	154 out of 33408 0.460967432950192%	0.965133	1	Cluster-6992.25949;Cluster-6992.33765;Cluster-6992.34273;Cluster-6992.50168;Cluster-6992.46733;Cluster-6992.44117;Cluster-6992.44118;Cluster-6992.46724;Cluster-6992.53607;Cluster-6992.68041	K00939+K00939+K00939+K00939+K01662+K03146+K03146+K03147+K03147+K06928	https:\\www.genome.jp\dbget-bin\www_bget?map00730
Phenylalanine, tyrosine and tryptophan biosynthesis	ko00400	18 out of 3476 0.517836593785961%	253 out of 33408 0.757303639846743%	0.971282	1	Cluster-6992.27055;Cluster-6992.39383;Cluster-6992.37381;Cluster-6992.22458;Cluster-6992.60112;Cluster-6992.71232;Cluster-6992.40204;Cluster-6992.46125;Cluster-6992.42167;Cluster-6992.42170;Cluster-6992.39339;Cluster-6992.50399;Cluster-6992.60673;Cluster-6992.42809;Cluster-6992.47756;Cluster-6992.63883;Cluster-6992.66128;Cluster-6992.48110	K00766+K00811+K00817+K00891+K00891+K00891+K01626+K01626+K01696+K01696+K01850+K05359+K05359+K06001+K13832+K15227+K15227+K15849	https:\\www.genome.jp\dbget-bin\www_bget?map00400
Glycolysis / Gluconeogenesis	ko00010	76 out of 3476 2.18642117376295%	897 out of 33408 2.68498563218391%	0.97837	1	Cluster-6992.29512;Cluster-6992.50024;Cluster-6992.28076;Cluster-6992.34248;Cluster-6992.45082;Cluster-6992.6071;Cluster-6992.84485;Cluster-6992.51209;Cluster-6992.28152;Cluster-6992.42253;Cluster-6992.53139;Cluster-6992.55205;Cluster-6992.56905;Cluster-6992.61330;Cluster-6992.36427;Cluster-6992.39046;Cluster-6992.46435;Cluster-6992.47707;Cluster-6992.21815;Cluster-6992.25509;Cluster-6992.36589;C…	K00001+K00002+K00121+K00128+K00128+K00128+K00128+K00131+K00161+K00161+K00161+K00161+K00161+K00161+K00162+K00382+K00627+K00627+K00844+K00844+K00844+K00844+K00844+K00844+K00850+K00873+K00873+K00873+K00895+K00895+K00895+K00895+K00895+K00895+K00927+K00927+K01610+K01610+K01610+K01623+K01623+K01623+K01624+K01624+K01689+K01689+K01689+K01792+K01792+K01792+K01792+K01803+K01803+K01803+K01810+K01810+K01810+…	https:\\www.genome.jp\dbget-bin\www_bget?map00010
Carbon fixation in photosynthetic organisms	ko00710	25 out of 3476 0.71921749136939%	344 out of 33408 1.02969348659004%	0.981562	1	Cluster-6992.17253;Cluster-6992.43188;Cluster-6992.41501;Cluster-6992.45873;Cluster-6992.45875;Cluster-6992.46282;Cluster-6992.51550;Cluster-6992.42750;Cluster-6992.43031;Cluster-6992.22626;Cluster-6992.42052;Cluster-6992.54152;Cluster-6992.46297;Cluster-6992.47555;Cluster-6992.49913;Cluster-6992.18553;Cluster-6992.27761;Cluster-6992.36640;Cluster-6992.44540;Cluster-6992.44985;Cluster-6992.36709;…	K00025+K00026+K00029+K00029+K00029+K00927+K00927+K01595+K01595+K01610+K01610+K01610+K01623+K01623+K01623+K01624+K01624+K01803+K01803+K01803+K01807+K01807+K03841+K03841+K14272	https:\\www.genome.jp\dbget-bin\www_bget?map00710
Indole alkaloid biosynthesis	ko00901	1 out of 3476 0.0287686996547756%	37 out of 33408 0.110751915708812%	0.982878	1	Cluster-6992.39571	K01757	https:\\www.genome.jp\dbget-bin\www_bget?map00901
Lysine biosynthesis	ko00300	3 out of 3476 0.0863060989643268%	73 out of 33408 0.218510536398467%	0.98531	1	Cluster-6992.54122;Cluster-6992.31620;Cluster-6992.41716	K00133+K01586+K01586	https:\\www.genome.jp\dbget-bin\www_bget?map00300
Betalain biosynthesis	ko00965	3 out of 3476 0.0863060989643268%	76 out of 33408 0.227490421455939%	0.988655	1	Cluster-6992.31175;Cluster-6992.49907;Cluster-6992.52174	K15777+K15777+K15777	https:\\www.genome.jp\dbget-bin\www_bget?map00965
Phenylalanine metabolism	ko00360	19 out of 3476 0.546605293440736%	285 out of 33408 0.85308908045977%	0.988974	1	Cluster-6992.41248;Cluster-6992.35971;Cluster-6992.35976;Cluster-6992.56546;Cluster-6992.39383;Cluster-6992.37381;Cluster-6992.38615;Cluster-6992.38735;Cluster-6992.41371;Cluster-6992.43236;Cluster-6992.44907;Cluster-6992.56562;Cluster-6992.67427;Cluster-6992.3865;Cluster-6992.45255;Cluster-6992.47341;Cluster-6992.41423;Cluster-6992.47474;Cluster-6992.48110	K00074+K00276+K00276+K00276+K00811+K00817+K01426+K01426+K01426+K01426+K01426+K01426+K01426+K07253+K07253+K07253+K10775+K10775+K15849	https:\\www.genome.jp\dbget-bin\www_bget?map00360
Glutathione metabolism	ko00480	36 out of 3476 1.03567318757192%	489 out of 33408 1.46372126436782%	0.991591	1	Cluster-6992.41801;Cluster-6992.48858;Cluster-6992.21085;Cluster-6992.33658;Cluster-6992.36015;Cluster-6992.37566;Cluster-6992.11664;Cluster-6992.13277;Cluster-6992.45848;Cluster-6992.27544;Cluster-6992.42072;Cluster-6992.30663;Cluster-6992.34408;Cluster-6992.49662;Cluster-6992.51867;Cluster-6992.67015;Cluster-6992.23347;Cluster-6992.25241;Cluster-6992.25242;Cluster-6992.33216;Cluster-6992.33952;…	K00031+K00031+K00033+K00033+K00033+K00033+K00036+K00036+K00383+K00432+K00432+K00434+K00434+K00434+K00434+K00434+K00799+K00799+K00799+K00799+K00799+K00799+K00799+K00799+K00799+K00799+K00799+K00799+K01255+K01256+K01256+K10808+K18592+K18592+K21456+K22596	https:\\www.genome.jp\dbget-bin\www_bget?map00480
Cyanoamino acid metabolism	ko00460	18 out of 3476 0.517836593785961%	283 out of 33408 0.847102490421456%	0.993385	1	Cluster-6992.23686;Cluster-6992.31904;Cluster-6992.43392;Cluster-6992.13324;Cluster-6992.21169;Cluster-6992.30290;Cluster-6992.32837;Cluster-6992.38786;Cluster-6992.58390;Cluster-6992.41421;Cluster-6992.16085;Cluster-6992.65492;Cluster-6992.52322;Cluster-6992.29701;Cluster-6992.44804;Cluster-6992.44806;Cluster-6992.30005;Cluster-6992.44475	K00600+K00600+K00600+K00600+K01188+K01188+K01188+K01188+K01188+K05349+K05349+K05350+K13034+K13051+K13051+K13051+K18592+K18592	https:\\www.genome.jp\dbget-bin\www_bget?map00460
Diterpenoid biosynthesis	ko00904	4 out of 3476 0.115074798619102%	99 out of 33408 0.296336206896552%	0.993941	1	Cluster-6992.64903;Cluster-6992.32092;Cluster-6992.64706;Cluster-6992.41515	K04124+K04125+K05282+K17961	https:\\www.genome.jp\dbget-bin\www_bget?map00904
Pyruvate metabolism	ko00620	51 out of 3476 1.46720368239356%	670 out of 33408 2.00550766283525%	0.994611	1	Cluster-6992.17253;Cluster-6992.43188;Cluster-6992.41501;Cluster-6992.45873;Cluster-6992.45875;Cluster-6992.58870;Cluster-6992.34248;Cluster-6992.45082;Cluster-6992.6071;Cluster-6992.84485;Cluster-6992.28152;Cluster-6992.42253;Cluster-6992.53139;Cluster-6992.55205;Cluster-6992.56905;Cluster-6992.61330;Cluster-6992.36427;Cluster-6992.39046;Cluster-6992.46435;Cluster-6992.47707;Cluster-6992.31854;C…	K00025+K00026+K00029+K00029+K00029+K00102+K00128+K00128+K00128+K00128+K00161+K00161+K00161+K00161+K00161+K00161+K00162+K00382+K00627+K00627+K00873+K00873+K00873+K01512+K01595+K01595+K01610+K01610+K01610+K01649+K01649+K01649+K01649+K01649+K01649+K01649+K01649+K01679+K01759+K01759+K01759+K01759+K01759+K01759+K01913+K01962+K01962+K02160+K02160+K11262+K18881	https:\\www.genome.jp\dbget-bin\www_bget?map00620
Synthesis and degradation of ketone bodies	ko00072	1 out of 3476 0.0287686996547756%	48 out of 33408 0.14367816091954%	0.994895	1	Cluster-6992.59277	K01640	https:\\www.genome.jp\dbget-bin\www_bget?map00072
Fatty acid biosynthesis	ko00061	17 out of 3476 0.489067894131185%	277 out of 33408 0.829142720306513%	0.995278	1	Cluster-6992.39184;Cluster-6992.56523;Cluster-6992.28666;Cluster-6992.48313;Cluster-6992.45646;Cluster-6992.45647;Cluster-6992.23287;Cluster-6992.50931;Cluster-6992.81435;Cluster-6992.22421;Cluster-6992.43532;Cluster-6992.43533;Cluster-6992.13171;Cluster-6992.55705;Cluster-6992.46673;Cluster-6992.54775;Cluster-6992.64683	K00059+K00208+K01897+K01897+K01962+K01962+K02160+K02160+K03921+K09458+K09458+K09458+K09458+K10781+K11262+K18660+K18660	https:\\www.genome.jp\dbget-bin\www_bget?map00061
Glycine, serine and threonine metabolism	ko00260	34 out of 3476 0.978135788262371%	482 out of 33408 1.44276819923372%	0.995645	1	Cluster-6992.52302;Cluster-6992.54613;Cluster-6992.32583;Cluster-6992.68970;Cluster-6992.43140;Cluster-6992.49038;Cluster-6992.59318;Cluster-6992.61274;Cluster-6992.54122;Cluster-6992.35971;Cluster-6992.35976;Cluster-6992.56546;Cluster-6992.33473;Cluster-6992.39046;Cluster-6992.35577;Cluster-6992.23686;Cluster-6992.31904;Cluster-6992.43392;Cluster-6992.13324;Cluster-6992.42540;Cluster-6992.42541;…	K00058+K00058+K00108+K00108+K00130+K00130+K00130+K00130+K00133+K00276+K00276+K00276+K00281+K00382+K00499+K00600+K00600+K00600+K00600+K00827+K00827+K00827+K01079+K01079+K01696+K01696+K02437+K02437+K06001+K12235+K12235+K14272+K15633+K15633	https:\\www.genome.jp\dbget-bin\www_bget?map00260
Fatty acid metabolism	ko01212	31 out of 3476 0.891829689298044%	448 out of 33408 1.34099616858238%	0.995831	1	Cluster-6992.39184;Cluster-6992.56523;Cluster-6992.46728;Cluster-6992.50980;Cluster-6992.54550;Cluster-6992.59323;Cluster-6992.60601;Cluster-6992.64937;Cluster-6992.49927;Cluster-6992.28666;Cluster-6992.48313;Cluster-6992.45646;Cluster-6992.45647;Cluster-6992.23287;Cluster-6992.50931;Cluster-6992.81435;Cluster-6992.49502;Cluster-6992.49826;Cluster-6992.58092;Cluster-6992.22421;Cluster-6992.43532;…	K00059+K00208+K00232+K00232+K00232+K00232+K00232+K00232+K01074+K01897+K01897+K01962+K01962+K02160+K02160+K03921+K07513+K07513+K07513+K09458+K09458+K09458+K09458+K10258+K10258+K10258+K10527+K10781+K11262+K18660+K18660	https:\\www.genome.jp\dbget-bin\www_bget?map01212
Valine, leucine and isoleucine degradation	ko00280	34 out of 3476 0.978135788262371%	491 out of 33408 1.46970785440613%	0.99705	1	Cluster-6992.49702;Cluster-6992.34248;Cluster-6992.45082;Cluster-6992.6071;Cluster-6992.84485;Cluster-6992.35149;Cluster-6992.35151;Cluster-6992.35154;Cluster-6992.67201;Cluster-6992.39046;Cluster-6992.22551;Cluster-6992.66075;Cluster-6992.66207;Cluster-6992.66406;Cluster-6992.67061;Cluster-6992.67062;Cluster-6992.42540;Cluster-6992.42541;Cluster-6992.42542;Cluster-6992.59277;Cluster-6992.17836;C…	K00020+K00128+K00128+K00128+K00128+K00140+K00140+K00140+K00166+K00382+K00826+K00826+K00826+K00826+K00826+K00826+K00827+K00827+K00827+K01640+K01968+K01968+K01968+K01968+K01968+K01968+K01968+K05605+K05605+K07513+K07513+K07513+K18660+K18660	https:\\www.genome.jp\dbget-bin\www_bget?map00280
Histidine metabolism	ko00340	15 out of 3476 0.431530494821634%	261 out of 33408 0.78125%	0.997198	1	Cluster-6992.34248;Cluster-6992.45082;Cluster-6992.6071;Cluster-6992.84485;Cluster-6992.32427;Cluster-6992.60878;Cluster-6992.37381;Cluster-6992.43874;Cluster-6992.44081;Cluster-6992.44085;Cluster-6992.25279;Cluster-6992.36701;Cluster-6992.42706;Cluster-6992.58410;Cluster-6992.40862	K00128+K00128+K00128+K00128+K00765+K00765+K00817+K01590+K01590+K01590+K01663+K01814+K14152+K18649+K19787	https:\\www.genome.jp\dbget-bin\www_bget?map00340
Lysine degradation	ko00310	24 out of 3476 0.690448791714614%	381 out of 33408 1.14044540229885%	0.998127	1	Cluster-6992.34248;Cluster-6992.45082;Cluster-6992.6071;Cluster-6992.84485;Cluster-6992.39046;Cluster-6992.21275;Cluster-6992.26062;Cluster-6992.63393;Cluster-6992.58124;Cluster-6992.58490;Cluster-6992.61987;Cluster-6992.65631;Cluster-6992.55737;Cluster-6992.60351;Cluster-6992.61189;Cluster-6992.68507;Cluster-6992.52541;Cluster-6992.10342;Cluster-6992.69577;Cluster-6992.14489;Cluster-6992.43428;C…	K00128+K00128+K00128+K00128+K00382+K00658+K00658+K00658+K11420+K11420+K11420+K11420+K11422+K11422+K11422+K11422+K11423+K11423+K11426+K11426+K11430+K14157+K18826+K18826	https:\\www.genome.jp\dbget-bin\www_bget?map00310
Oxidative phosphorylation	ko00190	57 out of 3476 1.63981588032221%	782 out of 33408 2.34075670498084%	0.998969	1	Cluster-6992.57911;Cluster-6992.42822;Cluster-6992.42825;Cluster-6992.27158;Cluster-6992.36511;Cluster-6992.40672;Cluster-6992.28068;Cluster-6992.39812;Cluster-6992.40788;Cluster-6992.45910;Cluster-6992.49510;Cluster-6992.49527;Cluster-6992.49553;Cluster-6992.49607;Cluster-6992.61360;Cluster-6992.61361;Cluster-6992.62402;Cluster-6992.47426;Cluster-6992.48786;Cluster-6992.48787;Cluster-6992.48788;…	K00235+K00411+K00411+K00416+K00416+K00416+K00419+K01507+K01507+K01507+K01507+K01507+K01507+K01507+K01507+K01507+K01507+K01535+K01535+K01535+K01535+K01535+K01535+K01535+K01535+K01535+K01535+K01535+K02135+K02144+K02147+K02147+K02148+K02148+K02150+K02150+K02152+K02153+K02155+K02155+K02260+K02260+K02260+K02265+K02267+K03884+K03884+K03937+K03938+K03939+K03942+K03943+K03953+K03959+K03965+K03966+K05575	https:\\www.genome.jp\dbget-bin\www_bget?map00190
Cutin, suberine and wax biosynthesis	ko00073	5 out of 3476 0.143843498273878%	140 out of 33408 0.419061302681992%	0.999254	1	Cluster-6992.29632;Cluster-6992.51162;Cluster-6992.37271;Cluster-6992.81827;Cluster-6992.58825	K15402+K15402+K15404+K15405+K21995	https:\\www.genome.jp\dbget-bin\www_bget?map00073
Ascorbate and aldarate metabolism	ko00053	25 out of 3476 0.71921749136939%	412 out of 33408 1.23323754789272%	0.99929	1	Cluster-6992.37098;Cluster-6992.34248;Cluster-6992.45082;Cluster-6992.6071;Cluster-6992.84485;Cluster-6992.69941;Cluster-6992.74663;Cluster-6992.12173;Cluster-6992.30663;Cluster-6992.34408;Cluster-6992.49662;Cluster-6992.51867;Cluster-6992.67015;Cluster-6992.55706;Cluster-6992.36634;Cluster-6992.17814;Cluster-6992.24988;Cluster-6992.4220;Cluster-6992.11517;Cluster-6992.40525;Cluster-6992.32691;Cl…	K00012+K00128+K00128+K00128+K00128+K00423+K00423+K00423+K00434+K00434+K00434+K00434+K00434+K08232+K10047+K12447+K12447+K12447+K12447+K14190+K16190+K17744+K17744+K17744+K18649	https:\\www.genome.jp\dbget-bin\www_bget?map00053
Carbon metabolism	ko01200	136 out of 3476 3.91254315304948%	1665 out of 33408 4.98383620689655%	0.999318	1	Cluster-6992.17253;Cluster-6992.43188;Cluster-6992.41501;Cluster-6992.45873;Cluster-6992.45875;Cluster-6992.40675;Cluster-6992.40676;Cluster-6992.41801;Cluster-6992.48858;Cluster-6992.21085;Cluster-6992.33658;Cluster-6992.36015;Cluster-6992.37566;Cluster-6992.11664;Cluster-6992.13277;Cluster-6992.52302;Cluster-6992.54613;Cluster-6992.41248;Cluster-6992.28076;Cluster-6992.5777;Cluster-6992.51209;C…	K00025+K00026+K00029+K00029+K00029+K00030+K00030+K00031+K00031+K00033+K00033+K00033+K00033+K00036+K00036+K00058+K00058+K00074+K00121+K00122+K00131+K00140+K00140+K00140+K00161+K00161+K00161+K00161+K00161+K00161+K00162+K00164+K00232+K00232+K00232+K00232+K00232+K00232+K00235+K00281+K00382+K00600+K00600+K00600+K00600+K00616+K00627+K00627+K00640+K00640+K00640+K00640+K00658+K00658+K00658+K00844+K00844+…	https:\\www.genome.jp\dbget-bin\www_bget?map01200
Limonene and pinene degradation	ko00903	4 out of 3476 0.115074798619102%	125 out of 33408 0.374161877394636%	0.99934	1	Cluster-6992.34248;Cluster-6992.45082;Cluster-6992.6071;Cluster-6992.84485	K00128+K00128+K00128+K00128	https:\\www.genome.jp\dbget-bin\www_bget?map00903
Tyrosine metabolism	ko00350	19 out of 3476 0.546605293440736%	386 out of 33408 1.15541187739464%	0.999967	1	Cluster-6992.29512;Cluster-6992.28076;Cluster-6992.35971;Cluster-6992.35976;Cluster-6992.56546;Cluster-6992.37263;Cluster-6992.52149;Cluster-6992.39383;Cluster-6992.37381;Cluster-6992.25651;Cluster-6992.34761;Cluster-6992.45672;Cluster-6992.30701;Cluster-6992.34647;Cluster-6992.51783;Cluster-6992.3865;Cluster-6992.45255;Cluster-6992.47341;Cluster-6992.48110	K00001+K00121+K00276+K00276+K00276+K00422+K00422+K00811+K00817+K01555+K01555+K01555+K01800+K01800+K01800+K07253+K07253+K07253+K15849	https:\\www.genome.jp\dbget-bin\www_bget?map00350
Arginine and proline metabolism	ko00330	26 out of 3476 0.747986191024166%	484 out of 33408 1.44875478927203%	0.999975	1	Cluster-6992.34248;Cluster-6992.45082;Cluster-6992.6071;Cluster-6992.84485;Cluster-6992.62410;Cluster-6992.63063;Cluster-6992.32414;Cluster-6992.28885;Cluster-6992.39383;Cluster-6992.59344;Cluster-6992.59345;Cluster-6992.38615;Cluster-6992.38735;Cluster-6992.41371;Cluster-6992.43236;Cluster-6992.44907;Cluster-6992.56562;Cluster-6992.67427;Cluster-6992.20600;Cluster-6992.33605;Cluster-6992.68328;C…	K00128+K00128+K00128+K00128+K00286+K00286+K00294+K00472+K00811+K01259+K01259+K01426+K01426+K01426+K01426+K01426+K01426+K01426+K01583+K01583+K01583+K01583+K01583+K10536+K17839+K17839	https:\\www.genome.jp\dbget-bin\www_bget?map00330
Fatty acid degradation	ko00071	21 out of 3476 0.604142692750288%	440 out of 33408 1.31704980842912%	0.999994	1	Cluster-6992.29512;Cluster-6992.28076;Cluster-6992.34248;Cluster-6992.45082;Cluster-6992.6071;Cluster-6992.84485;Cluster-6992.46728;Cluster-6992.50980;Cluster-6992.54550;Cluster-6992.59323;Cluster-6992.60601;Cluster-6992.64937;Cluster-6992.28666;Cluster-6992.48313;Cluster-6992.3738;Cluster-6992.49502;Cluster-6992.49826;Cluster-6992.58092;Cluster-6992.23908;Cluster-6992.59185;Cluster-6992.53422	K00001+K00121+K00128+K00128+K00128+K00128+K00232+K00232+K00232+K00232+K00232+K00232+K01897+K01897+K07425+K07513+K07513+K07513+K07517+K07517+K10527	https:\\www.genome.jp\dbget-bin\www_bget?map00071
Tryptophan metabolism	ko00380	23 out of 3476 0.661680092059839%	469 out of 33408 1.40385536398467%	0.999995	1	Cluster-6992.34248;Cluster-6992.45082;Cluster-6992.6071;Cluster-6992.84485;Cluster-6992.39046;Cluster-6992.21275;Cluster-6992.26062;Cluster-6992.63393;Cluster-6992.31752;Cluster-6992.31753;Cluster-6992.60520;Cluster-6992.38615;Cluster-6992.38735;Cluster-6992.41371;Cluster-6992.43236;Cluster-6992.44907;Cluster-6992.56562;Cluster-6992.67427;Cluster-6992.38644;Cluster-6992.38648;Cluster-6992.49380;C…	K00128+K00128+K00128+K00128+K00382+K00658+K00658+K00658+K00837+K00837+K00837+K01426+K01426+K01426+K01426+K01426+K01426+K01426+K03781+K03781+K03781+K03781+K23947	https:\\www.genome.jp\dbget-bin\www_bget?map00380
Glyoxylate and dicarboxylate metabolism	ko00630	35 out of 3476 1.00690448791715%	639 out of 33408 1.91271551724138%	0.999997	1	Cluster-6992.17253;Cluster-6992.43188;Cluster-6992.5777;Cluster-6992.33473;Cluster-6992.56600;Cluster-6992.39046;Cluster-6992.23686;Cluster-6992.31904;Cluster-6992.43392;Cluster-6992.13324;Cluster-6992.19062;Cluster-6992.49866;Cluster-6992.56590;Cluster-6992.76504;Cluster-6992.47621;Cluster-6992.47625;Cluster-6992.53075;Cluster-6992.25673;Cluster-6992.44951;Cluster-6992.52136;Cluster-6992.50615;C…	K00025+K00026+K00122+K00281+K00284+K00382+K00600+K00600+K00600+K00600+K01433+K01637+K01637+K01637+K01647+K01647+K01647+K01681+K01681+K01681+K01913+K01915+K01915+K02437+K02437+K03781+K03781+K03781+K03781+K11517+K11517+K11517+K14272+K18121+K22133	https:\\www.genome.jp\dbget-bin\www_bget?map00630
Pentose and glucuronate interconversions	ko00040	26 out of 3476 0.747986191024166%	528 out of 33408 1.58045977011494%	0.999998	1	Cluster-6992.50024;Cluster-6992.43423;Cluster-6992.37098;Cluster-6992.53907;Cluster-6992.25796;Cluster-6992.3623;Cluster-6992.38826;Cluster-6992.52577;Cluster-6992.53019;Cluster-6992.80338;Cluster-6992.37665;Cluster-6992.41937;Cluster-6992.44300;Cluster-6992.46841;Cluster-6992.50012;Cluster-6992.43433;Cluster-6992.44416;Cluster-6992.62759;Cluster-6992.62857;Cluster-6992.44068;Cluster-6992.50724;C…	K00002+K00008+K00012+K00078+K01051+K01051+K01051+K01051+K01051+K01051+K01184+K01184+K01184+K01184+K01184+K01213+K01213+K01213+K01213+K01728+K01728+K12447+K12447+K12447+K12447+K16190	https:\\www.genome.jp\dbget-bin\www_bget?map00040
Metabolic pathways	ko01100	1382 out of 3476 39.7583429228999%	14636 out of 33408 43.8098659003831%	1	1	Cluster-6992.29512;Cluster-6992.50024;Cluster-6992.43423;Cluster-6992.37098;Cluster-6992.49702;Cluster-6992.19218;Cluster-6992.29598;Cluster-6992.37250;Cluster-6992.55504;Cluster-6992.17253;Cluster-6992.43188;Cluster-6992.41501;Cluster-6992.45873;Cluster-6992.45875;Cluster-6992.40675;Cluster-6992.40676;Cluster-6992.41801;Cluster-6992.48858;Cluster-6992.21085;Cluster-6992.33658;Cluster-6992.36015;…	K00001+K00002+K00008+K00012+K00020+K00021+K00021+K00021+K00021+K00025+K00026+K00029+K00029+K00029+K00030+K00030+K00031+K00031+K00033+K00033+K00033+K00033+K00036+K00036+K00058+K00058+K00059+K00074+K00078+K00083+K00083+K00083+K00102+K00106+K00108+K00108+K00109+K00109+K00121+K00122+K00128+K00128+K00128+K00128+K00130+K00130+K00130+K00130+K00131+K00133+K00140+K00140+K00140+K00145+K00161+K00161+K00161+…	https:\\www.genome.jp\dbget-bin\www_bget?map01100
Plant-pathogen interaction	ko04626	175 out of 3476 5.03452243958573%	2540 out of 33408 7.602969348659%	1	1	Cluster-6992.44070;Cluster-6992.44071;Cluster-6992.33593;Cluster-6992.34623;Cluster-6992.41543;Cluster-6992.41544;Cluster-6992.44445;Cluster-6992.56495;Cluster-6992.71620;Cluster-6992.38258;Cluster-6992.38259;Cluster-6992.45757;Cluster-6992.62883;Cluster-6992.12076;Cluster-6992.33164;Cluster-6992.26693;Cluster-6992.28945;Cluster-6992.28946;Cluster-6992.37656;Cluster-6992.7243;Cluster-6992.34488;C…	K01373+K01373+K02183+K02183+K02183+K02183+K02183+K02183+K02183+K04079+K04079+K04079+K04079+K04079+K04368+K05391+K05391+K05391+K05391+K05391+K09487+K09487+K09487+K09487+K09487+K09487+K09487+K09487+K12795+K12795+K12795+K13412+K13412+K13412+K13412+K13412+K13412+K13412+K13412+K13412+K13413+K13413+K13413+K13413+K13413+K13414+K13414+K13416+K13416+K13416+K13416+K13416+K13416+K13416+K13416+K13416+K13416+…	https:\\www.genome.jp\dbget-bin\www_bget?map04626
Ribosome	ko03010	70 out of 3476 2.01380897583429%	1494 out of 33408 4.47198275862069%	1	1	Cluster-6992.36370;Cluster-6992.69947;Cluster-6992.48222;Cluster-6992.46217;Cluster-6992.31136;Cluster-6992.45509;Cluster-6992.51710;Cluster-6992.13317;Cluster-6992.49505;Cluster-6992.64153;Cluster-6992.33007;Cluster-6992.34312;Cluster-6992.18750;Cluster-6992.46982;Cluster-6992.42438;Cluster-6992.27007;Cluster-6992.27503;Cluster-6992.39891;Cluster-6992.77651;Cluster-6992.44149;Cluster-6992.32539;…	K02866+K02868+K02876+K02880+K02883+K02883+K02885+K02886+K02889+K02890+K02894+K02896+K02899+K02901+K02903+K02905+K02907+K02908+K02908+K02919+K02920+K02920+K02920+K02921+K02923+K02926+K02927+K02927+K02927+K02927+K02927+K02929+K02930+K02932+K02932+K02933+K02936+K02936+K02939+K02939+K02940+K02940+K02942+K02942+K02942+K02942+K02945+K02945+K02950+K02952+K02959+K02961+K02962+K02964+K02971+K02977+K02981+…	https:\\www.genome.jp\dbget-bin\www_bget?map03010

## Sheet: LR vs DR
Table S5 KEGG analysis of metabolites between groups. KEGG enrichment of 6 groups are shown, each table represents one group.
Kegg_pathway	ko_id	Cluter_frequency	Genome_frequency	P-value	Corrected_P-value	GeneID	KEGG Orthology	hyperlink
Plant-pathogen interaction	ko04626	234 out of 2332 10.0343053173242%	2540 out of 33408 7.602969348659%	5.88763e-06	0.000783054	Cluster-6992.2725;Cluster-6992.28022;Cluster-6992.2880;Cluster-6992.50838;Cluster-6992.63498;Cluster-6992.71620;Cluster-6992.17559;Cluster-6992.38262;Cluster-6992.26047;Cluster-6992.26693;Cluster-6992.27126;Cluster-6992.33962;Cluster-6992.36087;Cluster-6992.44843;Cluster-6992.83076;Cluster-6992.20907;Cluster-6992.22623;Cluster-6992.25303;Cluster-6992.27487;Cluster-6992.29574;Cluster-6992.36315;Cl…	K02183+K02183+K02183+K02183+K02183+K02183+K02183+K04079+K05391+K05391+K05391+K05391+K05391+K05391+K05391+K13412+K13412+K13412+K13412+K13412+K13412+K13412+K13412+K13412+K13412+K13412+K13412+K13412+K13412+K13413+K13413+K13413+K13413+K13413+K13413+K13413+K13413+K13414+K13414+K13416+K13416+K13416+K13416+K13416+K13416+K13416+K13416+K13416+K13416+K13416+K13416+K13416+K13416+K13416+K13420+K13420+K13420+…	https:\\www.genome.jp\dbget-bin\www_bget?map04626
Plant hormone signal transduction	ko04075	145 out of 2332 6.21783876500858%	1453 out of 33408 4.34925766283525%	8.31206e-06	0.0011055	Cluster-6992.18847;Cluster-6992.19805;Cluster-6992.33867;Cluster-6992.36768;Cluster-6992.49026;Cluster-6992.49453;Cluster-6992.50749;Cluster-6992.52425;Cluster-6992.52754;Cluster-6992.65620;Cluster-6992.22348;Cluster-6992.27575;Cluster-6992.34059;Cluster-6992.34060;Cluster-6992.39025;Cluster-6992.41827;Cluster-6992.49940;Cluster-6992.62685;Cluster-6992.63107;Cluster-6992.69036;Cluster-6992.69037;…	K12126+K12126+K13413+K13413+K13413+K13413+K13413+K13413+K13413+K13413+K13415+K13415+K13415+K13415+K13415+K13415+K13415+K13415+K13415+K13415+K13415+K13415+K13416+K13416+K13416+K13416+K13416+K13416+K13416+K13416+K13416+K13416+K13416+K13416+K13416+K13416+K13416+K13422+K13422+K13422+K13422+K13422+K13422+K13422+K13422+K13422+K13422+K13463+K13463+K13464+K13946+K14431+K14431+K14431+K14431+K14432+K14432+…	https:\\www.genome.jp\dbget-bin\www_bget?map04075
Phagosome	ko04145	56 out of 2332 2.40137221269297%	508 out of 33408 1.5205938697318%	0.000496244	0.0660005	Cluster-6992.34925;Cluster-6992.31079;Cluster-6992.45592;Cluster-6992.45593;Cluster-6992.45594;Cluster-6992.45596;Cluster-6992.45972;Cluster-6992.54801;Cluster-6992.59973;Cluster-6992.35777;Cluster-6992.47600;Cluster-6992.39779;Cluster-6992.39781;Cluster-6992.36415;Cluster-6992.62279;Cluster-6992.37011;Cluster-6992.46863;Cluster-6992.47226;Cluster-6992.49808;Cluster-6992.49119;Cluster-6992.50715;…	K00914+K00921+K00921+K00921+K00921+K00921+K00921+K00921+K00921+K02144+K02145+K02146+K02146+K02147+K02148+K02150+K02151+K02151+K02152+K02155+K02155+K02155+K02155+K04392+K04392+K04392+K07342+K07374+K07374+K07374+K07375+K07375+K07375+K07375+K07375+K07375+K07375+K07375+K07375+K07375+K07375+K07889+K07889+K07889+K07889+K07897+K07897+K07897+K08057+K08057+K08488+K08488+K08492+K08517+K10956+K10956	https:\\www.genome.jp\dbget-bin\www_bget?map04145
Flavonoid biosynthesis	ko00941	30 out of 2332 1.28644939965695%	229 out of 33408 0.685464559386973%	0.000669162	0.0889986	Cluster-6992.44188;Cluster-6992.55032;Cluster-6992.22776;Cluster-6992.32401;Cluster-6992.40000;Cluster-6992.40002;Cluster-6992.56410;Cluster-6992.65359;Cluster-6992.29488;Cluster-6992.42987;Cluster-6992.48560;Cluster-6992.53640;Cluster-6992.40888;Cluster-6992.54483;Cluster-6992.20597;Cluster-6992.46658;Cluster-6992.39355;Cluster-6992.50236;Cluster-6992.53021;Cluster-6992.36967;Cluster-6992.39753;…	K00475+K00475+K00487+K00588+K00588+K00588+K00588+K00588+K00660+K01859+K01859+K01859+K05277+K05277+K05278+K05280+K08695+K08695+K09754+K13065+K13065+K13065+K13065+K13065+K13065+K13065+K13081+K13083+K13083+K13083	https:\\www.genome.jp\dbget-bin\www_bget?map00941
MAPK signaling pathway - plant	ko04016	125 out of 2332 5.36020583190395%	1353 out of 33408 4.04992816091954%	0.00081278	0.1081	Cluster-6992.49261;Cluster-6992.49263;Cluster-6992.2725;Cluster-6992.28022;Cluster-6992.2880;Cluster-6992.50838;Cluster-6992.63498;Cluster-6992.71620;Cluster-6992.17559;Cluster-6992.49715;Cluster-6992.33867;Cluster-6992.36768;Cluster-6992.49026;Cluster-6992.49453;Cluster-6992.50749;Cluster-6992.52425;Cluster-6992.52754;Cluster-6992.65620;Cluster-6992.29449;Cluster-6992.32760;Cluster-6992.25980;Cl…	K00940+K00940+K02183+K02183+K02183+K02183+K02183+K02183+K02183+K03781+K13413+K13413+K13413+K13413+K13413+K13413+K13413+K13413+K13414+K13414+K13416+K13416+K13416+K13416+K13416+K13416+K13416+K13416+K13416+K13416+K13416+K13416+K13416+K13416+K13416+K13420+K13420+K13420+K13420+K13420+K13420+K13420+K13420+K13420+K13420+K13420+K13420+K13420+K13420+K13420+K13420+K13420+K13420+K13420+K13422+K13422+K13422+…	https:\\www.genome.jp\dbget-bin\www_bget?map04016
Nitrogen metabolism	ko00910	28 out of 2332 1.20068610634648%	218 out of 33408 0.652538314176245%	0.00134281	0.178594	Cluster-6992.45264;Cluster-6992.38121;Cluster-6992.21773;Cluster-6992.34599;Cluster-6992.34600;Cluster-6992.34602;Cluster-6992.35174;Cluster-6992.37386;Cluster-6992.40859;Cluster-6992.40860;Cluster-6992.40871;Cluster-6992.40874;Cluster-6992.40875;Cluster-6992.41312;Cluster-6992.48260;Cluster-6992.48267;Cluster-6992.48389;Cluster-6992.48397;Cluster-6992.48980;Cluster-6992.48985;Cluster-6992.48988;…	K00264+K00284+K01674+K01674+K01674+K01674+K01674+K01674+K01674+K01674+K01674+K01674+K01674+K01674+K01674+K01674+K01674+K01674+K01674+K01674+K01674+K01674+K01674+K01674+K01915+K01915+K10534+K10534	https:\\www.genome.jp\dbget-bin\www_bget?map00910
Tropane, piperidine and pyridine alkaloid biosynthesis	ko00960	24 out of 2332 1.02915951972556%	179 out of 33408 0.535799808429119%	0.00159725	0.212434	Cluster-6992.31747;Cluster-6992.35976;Cluster-6992.35979;Cluster-6992.37323;Cluster-6992.55456;Cluster-6992.16414;Cluster-6992.22572;Cluster-6992.22636;Cluster-6992.25655;Cluster-6992.34773;Cluster-6992.34774;Cluster-6992.34775;Cluster-6992.34779;Cluster-6992.34782;Cluster-6992.48823;Cluster-6992.48827;Cluster-6992.56409;Cluster-6992.65936;Cluster-6992.66151;Cluster-6992.66152;Cluster-6992.66435;…	K00276+K00276+K00276+K00276+K00276+K00276+K08081+K08081+K08081+K08081+K08081+K08081+K08081+K08081+K08081+K08081+K08081+K08081+K08081+K08081+K08081+K08081+K08081+K08081	https:\\www.genome.jp\dbget-bin\www_bget?map00960
Stilbenoid, diarylheptanoid and gingerol biosynthesis	ko00945	15 out of 2332 0.643224699828473%	96 out of 33408 0.28735632183908%	0.0026346	0.350402	Cluster-6992.22776;Cluster-6992.32401;Cluster-6992.40000;Cluster-6992.40002;Cluster-6992.56410;Cluster-6992.65359;Cluster-6992.53021;Cluster-6992.36967;Cluster-6992.39753;Cluster-6992.45597;Cluster-6992.62471;Cluster-6992.66357;Cluster-6992.68688;Cluster-6992.16226;Cluster-6992.43504	K00487+K00588+K00588+K00588+K00588+K00588+K09754+K13065+K13065+K13065+K13065+K13065+K13065+K13065+K16040	https:\\www.genome.jp\dbget-bin\www_bget?map00945
Phenylpropanoid biosynthesis	ko00940	64 out of 2332 2.74442538593482%	663 out of 33408 1.98455459770115%	0.00551725	0.733794	Cluster-6992.33626;Cluster-6992.18526;Cluster-6992.206;Cluster-6992.21019;Cluster-6992.28804;Cluster-6992.31593;Cluster-6992.35054;Cluster-6992.40957;Cluster-6992.42343;Cluster-6992.44297;Cluster-6992.46385;Cluster-6992.51371;Cluster-6992.54978;Cluster-6992.55104;Cluster-6992.56483;Cluster-27932.0;Cluster-6992.60040;Cluster-6992.61383;Cluster-6992.62479;Cluster-6992.68428;Cluster-6992.71365;Clust…	K00083+K00430+K00430+K00430+K00430+K00430+K00430+K00430+K00430+K00430+K00430+K00430+K00430+K00430+K00430+K00430+K00430+K00430+K00430+K00430+K00430+K00430+K00430+K00487+K00588+K00588+K00588+K00588+K00588+K01188+K01904+K01904+K01904+K01904+K05349+K05350+K05350+K06892+K06892+K09753+K09753+K09753+K09753+K09753+K09753+K09753+K09754+K13065+K13065+K13065+K13065+K13065+K13065+K13065+K13066+K13066+K22395+…	https:\\www.genome.jp\dbget-bin\www_bget?map00940
Glucosinolate biosynthesis	ko00966	7 out of 2332 0.300171526586621%	36 out of 33408 0.107758620689655%	0.0111262	1	Cluster-6992.22551;Cluster-6992.34912;Cluster-6992.66207;Cluster-6992.67061;Cluster-6992.67062;Cluster-6992.71089;Cluster-6889.0	K00826+K00826+K00826+K00826+K00826+K00826+K12153	https:\\www.genome.jp\dbget-bin\www_bget?map00966
Zeatin biosynthesis	ko00908	16 out of 2332 0.686106346483705%	127 out of 33408 0.38014846743295%	0.0156199	1	Cluster-26239.0;Cluster-6992.7976;Cluster-6992.42925;Cluster-6992.42819;Cluster-6992.19374;Cluster-6992.21522;Cluster-6992.27348;Cluster-6992.31652;Cluster-6992.39647;Cluster-6992.5473;Cluster-6992.69113;Cluster-6992.69717;Cluster-6992.70862;Cluster-6992.70872;Cluster-6992.84127;Cluster-6992.14982	K00279+K00279+K10717+K13495+K13496+K13496+K13496+K13496+K13496+K13496+K13496+K13496+K13496+K13496+K13496+K13496	https:\\www.genome.jp\dbget-bin\www_bget?map00908
Folate biosynthesis	ko00790	22 out of 2332 0.943396226415094%	195 out of 33408 0.583692528735632%	0.0178812	1	Cluster-6992.32499;Cluster-6992.58213;Cluster-6992.32371;Cluster-6992.57607;Cluster-6992.49316;Cluster-6992.25892;Cluster-6992.35216;Cluster-6992.35218;Cluster-6992.35222;Cluster-6992.42010;Cluster-6992.42244;Cluster-6992.48516;Cluster-6992.48868;Cluster-6992.49188;Cluster-6992.56435;Cluster-6992.85060;Cluster-6992.34882;Cluster-6992.34883;Cluster-6992.42585;Cluster-6992.42587;Cluster-6992.68979;…	K01307+K01307+K01930+K01930+K03639+K13950+K13950+K13950+K13950+K13950+K13950+K13950+K13950+K13950+K13950+K13950+K15376+K15376+K15631+K15631+K15631+K15631	https:\\www.genome.jp\dbget-bin\www_bget?map00790
alpha-Linolenic acid metabolism	ko00592	24 out of 2332 1.02915951972556%	222 out of 33408 0.664511494252874%	0.0221576	1	Cluster-6992.60010;Cluster-6992.39970;Cluster-6992.54550;Cluster-6992.59577;Cluster-6992.45529;Cluster-5926.0;Cluster-6992.16479;Cluster-6992.48348;Cluster-6992.58399;Cluster-6992.49502;Cluster-6992.49826;Cluster-6992.23998;Cluster-6992.44637;Cluster-6992.44638;Cluster-6992.23745;Cluster-6992.41632;Cluster-6992.54117;Cluster-6992.14550;Cluster-6992.33568;Cluster-6992.54098;Cluster-6992.69030;Clus…	K00224+K00232+K00232+K00232+K00454+K00454+K00454+K01723+K01723+K07513+K07513+K08241+K10526+K10526+K10527+K10527+K10527+K10527+K10528+K16818+K16818+K16818+K16818+K18857	https:\\www.genome.jp\dbget-bin\www_bget?map00592
Sesquiterpenoid and triterpenoid biosynthesis	ko00909	6 out of 2332 0.257289879931389%	36 out of 33408 0.107758620689655%	0.0367926	1	Cluster-6992.39611;Cluster-6992.57574;Cluster-6992.59635;Cluster-6992.59756;Cluster-6992.61818;Cluster-6992.69821	K00511+K15803+K15803+K15803+K15803+K15803	https:\\www.genome.jp\dbget-bin\www_bget?map00909
Vitamin B6 metabolism	ko00750	9 out of 2332 0.385934819897084%	68 out of 33408 0.203544061302682%	0.0461841	1	Cluster-6992.27053;Cluster-6992.62863;Cluster-6992.42172;Cluster-6992.62779;Cluster-6992.23915;Cluster-6992.26333;Cluster-6992.26335;Cluster-6992.36110;Cluster-6992.20550	K00275+K00275+K01733+K05275+K06215+K06215+K06215+K06215+K13248	https:\\www.genome.jp\dbget-bin\www_bget?map00750
[truncated: 118 more rows]

## Sheet: RD vs BR
Table S5 KEGG analysis of metabolites between groups. KEGG enrichment of 6 groups are shown, each table represents one group.
Kegg_pathway	ko_id	Cluter_frequency	Genome_frequency	P-value	Corrected_P-value	GeneID	KEGG Orthology	hyperlink
[truncated: 130 more rows]
