# Supplementary material for: Metabolome and transcriptome profiling reveal regulatory network and mechanism of flavonoid biosynthesis during color formation of Dioscorea cirrhosa L
Source: PeerJ. 2022 Jul 4;10:e13659. doi: 10.7717/peerj.13659 (PMC9261937; doi:10.7717/peerj.13659)
Supplement: Supplemental Information 6 — The 467 differential metabolites were divided into 9 sub classes. [file peerj-10-13659-s006.xlsx]

## Sheet: Sheet1
Table S6 K-means analysis results of metabolites.
Sub Class	Formula	Compounds	Class I	Class II	CAS	Level	LR_a	LR_b	LR_c	RD_a	RD_b	RD_c	DR_a	DR_b	DR_c	BR_a	BR_b	BR_c
9	C18H30O2	γ-Linolenic Acid*	Lipids	Free fatty acids	506-26-3	A	170330	130300	154820	205880	196700	216420	248290	247470	250010	1573000	1525900	1628000
3	C4H9NO2	γ-Aminobutyric acid	Organic acids	Organic acids	56-12-2	A	1494600	1373900	1466700	3266300	3483800	3417800	301530	261430	217350	125180	110520	108970
4	C9H12N2O6	β-Pseudouridine	Nucleotides and derivatives	Nucleotides and derivatives	1445-07-4	B	40214	45101	63257	65035	33902	73981	124470	88860	136670	9	9	9
5	C11H15N2O8P	β-Nicotinamide mononucleotide	Nucleotides and derivatives	Nucleotides and derivatives	1094-61-7	B	34247	31647	39062	19042	20891	24558	17475	14523	10699	9	9	9
9	C18H30O2	α-Linolenic Acid*	Lipids	Free fatty acids	463-40-1	A	171050	145040	150850	219820	193530	199410	254110	243930	239360	1617200	1502300	1609700
1	C5H6O5	α-Ketoglutaric acid	Organic acids	Organic acids	328-50-7	B	97301	62487	83993	74842	87884	108060	80206	100460	119150	29378	18218	16863
5	C5H12O5	Xylitol	Others	Saccharides and Alcohols	87-99-0	B	60682	53362	69589	22441	26603	19309	9	9	9	9	9	9
5	C10H12N4O6	Xanthosine	Nucleotides and derivatives	Nucleotides and derivatives	146-80-5	B	283780	304720	322730	9	9	9	9	9	9	9	9	9
9	C12H12O8	Vnilloylmalic acid	Phenolic acids	Phenolic acids	-	B	9264.3	7970.4	6602.3	9	9	9	9	9	9	67315	47736	49332
6	C14H18O9	Vanillic acid-4-O-glucoside	Phenolic acids	Phenolic acids	32142-31-7	B	82437	104300	89719	177310	161570	147360	181680	163590	178160	9	9	9
7	C6H6N2O2	Urocanic acid	Organic acids	Organic acids	104-98-3	A	3069900	3021000	3217000	1138100	1279500	1138800	3463900	3874700	3699800	9	9	9
1	C14H22N2O16P2	Uridine-5'-Diphosphate-D-Xylose	Nucleotides and derivatives	Nucleotides and derivatives	3616-06-6	B	89601	70867	87966	63163	62917	79982	129660	134840	119010	9	9	9
5	C9H13N2O9P	Uridine 5'-monophosphate	Nucleotides and derivatives	Nucleotides and derivatives	58-97-9	B	25265	28605	31228	9	9	9	9	9	9	9	9	9
8	C17H27N3O17P2	Uridine 5'-diphospho-N-acetylglucosamine	Alkaloids	Alkaloids	528-04-1	B	9843.9	9362	10716	37808	36861	24523	117470	130200	128000	62709	62013	90359
1	C15H24N2O17P2	Uridine 5'-diphospho-D-glucose	Nucleotides and derivatives	Nucleotides and derivatives	133-89-1	B	1217700	825740	1025200	680760	712030	676490	1227200	1309600	1190400	120490	103010	95196
5	C9H12N2O6	Uridine	Nucleotides and derivatives	Nucleotides and derivatives	58-96-8	A	48757	70291	66377	35316	37311	15371	22772	23064	29731	38940	52957	40541
9	C4H4N2O2	Uracil	Nucleotides and derivatives	Nucleotides and derivatives	66-22-8	A	172300	180150	159030	193830	194220	166460	134270	110700	105960	342810	312540	333010
4	C12H21O11Na	Turanose	Others	Saccharides and Alcohols	547-25-1	A	1849300	1758100	1467400	3551900	4190800	4620100	12476000	13083000	11658000	222330	116710	143540
4	C10H12N2	Tryptamine	Alkaloids	Plumerane	61-54-1	B	132850	117420	142520	297850	310560	233460	824220	624190	586550	75330	67351	73470
7	C51H82O23	Trillin-6'-O-sophorotrioside	Terpenoids	Triterpene Saponin	-	B	13228	9168	8864.1	9	9	9	16861	16863	18039	9	9	9
4	C39H62O13	Trillin-6'-O-glucoside	Terpenoids	Triterpene Saponin	-	B	966450	996750	1025400	1022800	934080	1000400	3742100	3718300	3455800	648460	697220	622990
7	C33H52O8	Trillin (Diosgenin-3-O-glucoside)	Terpenoids	Triterpene Saponin	14144-06-0	A	1916100	1911700	2249800	1036900	828150	936970	2680900	2925000	2476400	1253500	1431000	1155600
5	C16H20O10	Trihydroxycinnamoylquinic acid	Phenolic acids	Phenolic acids	-	B	117420	106460	110530	13844	16316	15855	37537	43763	38221	9	9	9
5	C7H7NO2	Trigonelline	Alkaloids	Alkaloids	535-83-1	A	23620000	24980000	21936000	14182000	13504000	14344000	1131900	1032900	1280100	265510	292040	334360
6	C29H34O17	Tricin-7-O-(2''-O-glucosyl)glucoside	Flavonoids	Flavonoid	-	B	445620	540890	509090	1642000	1854000	1949800	1235800	1150900	993930	101570	106040	86913
8	C6H6O6	Trans-Citridic acid	Organic acids	Organic acids	4023-65-8	A	511060	493280	472160	1597300	1548400	1598400	3005200	3220700	2955700	3564600	3553000	3356000
1	C5H9NO3	Trans-4-Hydroxy-L-proline	Amino acids and derivatives	Amino acids and derivatives	51-35-4	A	2295200	2424800	2096900	3216600	2952800	2967900	3217300	3050500	3278700	29905	40122	40554
9	C10H14N2O5	Thymidine	Nucleotides and derivatives	Nucleotides and derivatives	50-89-5	A	59611	58301	61732	31699	42191	29642	13065	16421	15407	78470	59492	71652
5	C8H6O4	Terephthalic acid	Phenolic acids	Phenolic acids	100-21-0	B	488570	543950	429990	9	9	9	84973	56097	61109	202060	197020	255870
4	C3H4O4	Tartronate semialdehyde	Organic acids	Organic acids	2480-77-5	B	24415	31737	59547	90711	122560	117910	282190	260220	246230	9	9	9
6	C28H32O16	Tamarixetin-3-O-glucoside-7-O-rhamnoside	Flavonoids	Flavonoid	-	A	348280	359150	356210	1412900	1505700	1539800	1641300	1679600	1496400	420460	377110	305980
6	C22H22O12	Tamarixetin-3-O-glucoside (Tamarixin)	Flavonoids	Flavonoid	27542-39-8	A	11667000	10628000	10054000	30593000	34001000	28224000	30121000	21707000	23728000	9	9	9
9	C16H12O7	Tamarixetin (3,3',5,7-Tetrahydroxy-4'-Methoxyflavone)*	Flavonoids	Flavonoid	603-61-2	A	7410.4	6086.6	4829.2	4864.9	5936.2	4628	5252	3859.3	4349	362720	322600	320880
4	C18H18O4	Tababiphenyl C	Others	Others	1644433-50-0	B	202980	200280	325470	466180	470910	462470	676000	675290	553240	9	9	9
5	C17H24O9	Syringin	Phenolic acids	Phenolic acids	118-34-3	B	511740	549580	574030	208530	249490	187340	227630	265480	248600	7533.1	8585	3891.8
9	C9H10O5	Syringic acid	Phenolic acids	Phenolic acids	530-57-4	B	9	9	9	9	9	9	9	9	9	81871	91552	76918
4	C28H36O13	Syringaresinol-4'-O-glucoside	Lignans and Coumarins	Lignans	7374-79-0	B	9	9	9	9	9	9	106140	119610	143490	9	9	9
4	C15H20O9	Syringaldehyde-4-O-glucoside	Phenolic acids	Phenolic acids	-	B	9	9	9	112410	111330	62684	215030	174910	272480	9	9	9
5	C9H10O4	Syringaldehyde; 4-Hydroxy-3,5-Dimethoxybenzaldehyde	Phenolic acids	Phenolic acids	134-96-3	B	563380	590300	582560	9	9	9	10875	12745	13773	9	9	9
3	C14H17N5O8	Succinyladenosine	Nucleotides and derivatives	Nucleotides and derivatives	4542-23-8	A	1639700	1863300	2045000	2420500	2159300	2422800	1465000	1243200	1141000	600700	646090	519170
9	C6H15O9P	Sorbitol-6-phosphate	Others	Saccharides and Alcohols	20479-58-7	B	18056	15344	7362.3	29178	17584	27360	16216	19087	21028	125280	154220	158290
5	C18H32O15	Solatriose	Others	Saccharides and Alcohols	528-40-5	B	81963	69360	124140	36343	25779	36918	18128	21812	16429	9	9	9
6	C15H16O10	Sinapoyltartaric acid	Phenolic acids	Phenolic acids	-	B	9	9	9	21214	17563	13463	11139	21808	18530	9	9	9
4	C15H22N2O4	Sinapoylputrescine	Alkaloids	Phenolamine	70185-57-8	B	106560	103080	116640	211870	274280	265220	941300	1005800	851410	9	9	9
4	C15H16O9	Sinapoyl malate	Phenolic acids	Phenolic acids	92344-58-6	B	180880	195640	274100	425630	394100	373110	1144200	1045700	852210	55024	67268	69331
5	C11H12O5	Sinapic acid	Phenolic acids	Phenolic acids	530-59-6	B	28385	28222	32110	10108	13148	8302.6	16036	16132	12090	23613	18340	10710
7	C7H10O5	Shikimic acid	Organic acids	Organic acids	138-59-0	A	66106000	69565000	69030000	26378000	27992000	26419000	87940000	82152000	89561000	9	9	9
4	C10H12N2O	Serotonin*	Alkaloids	Plumerane	50-67-9	B	149700	182530	141660	388580	313400	380080	823090	900230	677460	9	9	9
5	C7H14O7	Sedoheptulose	Others	Saccharides and Alcohols	3019-74-7	B	542390	486270	460210	347820	327930	370610	176100	98146	83826	151700	88609	100600
1	C26H36O11	Secoisolariciresinol 4-O-glucoside	Lignans and Coumarins	Lignans	-	B	179860	149000	164380	213930	155680	166930	194400	161460	195490	9	9	9
1	C13H16O8	Salicylic acid-2-O-glucoside	Phenolic acids	Phenolic acids	10366-91-3	A	1615100	1655000	1703700	1974300	1615800	1655000	1744600	1406800	1735000	58308	55835	54288
9	C7H6O3	Salicylic acid	Phenolic acids	Phenolic acids	69-72-7	A	82819	114950	143490	115860	139530	142320	114660	122980	124250	709720	734890	727020
3	C13H18O7	Salicin	Phenolic acids	Phenolic acids	138-52-3	B	199880	227910	212300	386100	389180	451000	275140	295250	240280	9	9	9
1	C15H22N6O5S	S-Adenosyl-L-methionine	Amino acids and derivatives	Amino acids and derivatives	29908-03-0	B	32559	38172	44774	17142	20282	37248	41936	36692	39846	9	9	9
1	C11H19N3O6S	S-(Methyl)glutathione	Amino acids and derivatives	Amino acids and derivatives	2922-56-7	B	168900	136460	165470	129390	110360	183440	148320	208390	158690	9	9	9
9	C38H60O12	Ruscogenin-1-O-xylosyl(1,3)fucoside	Steroids	Steroidal saponins	-	B	9	9	9	9	9	9	9	9	9	72123	71569	57305
4	C24H26O13	Rosmarinic acid-3'-O-glucoside	Phenolic acids	Phenolic acids	910028-78-3	B	74837	132680	110920	76121	99392	96348	344220	255520	224890	27853	23045	25483
1	C15H21N5O8	Ribosyladenosine	Nucleotides and derivatives	Nucleotides and derivatives	-	B	921260	1063700	1025900	1051300	992700	1102700	927430	853470	881670	79413	91417	66490
9	C17H20N4O6	Riboflavin (Vitamin B2)	Others	Vitamin	83-88-5	B	9132.5	6983.7	7943.8	11667	7957.7	9982.8	8231.4	12476	8687.8	268440	250520	299710
5	C5H12O5	Ribitol*	Others	Saccharides and Alcohols	488-81-3	B	46318	42165	44904	29288	39723	27037	9	9	9	9	9	9
3	C14H12O3	Resveratrol	Others	Stilbene	501-36-0	B	6742.4	8405.8	12256	11160	7301.6	12612	9	9	9	9	9	9
1	C16H22O7	Raspberryketone glucoside	Phenolic acids	Phenolic acids	38963-94-9	B	672540	745380	906080	550290	466530	544550	765930	949120	861840	15152	18695	15636
5	C18H32O16	Raffinose	Others	Saccharides and Alcohols	512-69-6	B	310850	353620	381110	188600	206750	152580	62184	48627	30556	9	9	9
5	C7H12O6	Quinic Acid	Organic acids	Organic acids	77-95-2	A	3675800	4001000	2976000	1897700	1863100	1769900	1085400	1408000	1368300	67877	51110	29390
1	C20H18O11	Quercetin-3-O-xyloside (Reynoutrin)	Flavonoids	Flavonols	549-32-6	B	417700	363890	399410	425200	391570	382260	300760	456050	374390	200810	172050	151910
3	C27H30O17	Quercetin-3-O-sophoroside (Baimaside)	Flavonoids	Flavonols	18609-17-1	B	381190	299020	384720	491300	506740	509830	355120	333090	286170	10007	6831.6	5312.1
1	C27H30O16	Quercetin-3-O-rutinoside (Rutin)*	Flavonoids	Flavonols	153-18-4	A	797870	853150	976440	1174300	876850	1388700	1402400	1408100	1530500	265400	319670	290780
9	C21H20O11	Quercetin-3-O-rhamnoside(Quercitrin)	Flavonoids	Flavonols	522-12-3	B	631830	632960	539450	32427	35404	26157	11806	14575	10897	599180	677570	546180
1	C27H30O16	Quercetin-3-O-neohesperidoside*	Flavonoids	Flavonols	117611-67-3	B	545870	602600	548040	462610	531190	645030	598110	472840	469460	157030	167560	154020
1	C21H20O12	Quercetin-3-O-glucoside (Isoquercitrin)	Flavonoids	Flavonols	482-35-9	A	39971000	33967000	33407000	29039000	28891000	30363000	33333000	38620000	42081000	2998800	2306300	3000300
1	C21H20O12	Quercetin-3-O-galactoside (Hyperin)*	Flavonoids	Flavonols	482-36-0	A	45299000	38994000	41091000	41675000	38942000	34121000	48754000	46566000	50524000	4863400	4036100	5002300
1	C20H18O11	Quercetin-3-O-arabinoside (Guaijaverin)	Flavonoids	Flavonols	22255-13-6	B	937820	1030400	1070700	960950	979490	1028700	1009000	729370	867890	436500	474220	484670
3	C26H28O16	Quercetin-3-O-apiosyl(1→2)galactoside	Flavonoids	Flavonols	-	B	12758	12883	11258	14917	19971	18187	9225.1	11012	7440.9	9	9	9
5	C24H22O15	Quercetin-3-O-(6''-malonyl)galactoside	Flavonoids	Flavonols	-	B	125100	125050	130180	8865.4	8141.3	18835	9	9	9	9	9	9
3	C27H30O16	Quercetin-3-O-(2''-O-rhamnosyl)galactoside	Flavonoids	Flavonols	-	B	1261100	1573500	1339800	1166500	1373400	1554600	253610	205480	173310	410510	381170	347570
6	C27H30O17	Quercetin-3-O-(2''-O-galactosyl)glucoside	Flavonoids	Flavonols	56782-99-1	B	13792	13247	24576	61275	57181	72167	76631	73519	85380	9	9	9
9	C17H14O7	Quercetin-3,4'-Dimethyl Ether	Flavonoids	Flavonols	33429-83-3	B	9	9	9	9	9	9	9	9	9	130120	147950	136670
9	C15H10O7	Quercetin	Flavonoids	Flavonols	117-39-5	A	158440	176440	139350	101030	92436	97631	83816	97876	93252	1411400	1418200	1468600
4	C14H21NO8	Pyridoxine-5'-O-glucoside	Others	Vitamin	-	B	1132600	837790	813130	2045900	1921700	1803100	5103700	4689300	3456900	7668.2	8047.5	13865
9	C8H11NO3	Pyridoxine	Others	Vitamin	65-23-6	A	105900	99623	99555	219170	179280	198960	125920	141520	114630	14639000	13012000	14041000
9	C18H30O2	Punicic acid (9Z,11E,13Z-octadecatrienoic acid)	Lipids	Free fatty acids	544-72-9	B	37902	23732	32402	64612	69186	68556	30384	36624	25670	138440	143410	118520
7	C51H82O21	Pseudoprotodioscin*	Steroids	Steroidal saponins	102115-79-7	A	2756500	2469800	2600300	1571400	1537400	1473200	5254200	5152300	4259000	1843700	1982400	1991800
8	C51H84O22	Protodioscin	Steroids	Steroidal saponins	55056-80-9	B	19502	19601	24019	8734.3	11547	10228	42949	40649	44469	28743	28478	29656
4	C13H16O9	Protocatechuic acid-4-O-glucoside	Phenolic acids	Phenolic acids	-	B	7404100	8116400	8243500	32406000	30818000	34186000	49978000	46906000	48143000	238300	217820	232540
1	C45H38O18	Procyanidin C2	Tannins	Proanthocyanidins	37064-31-6	B	18480000	20983000	18480000	14655000	21150000	19221000	21001000	21230000	20189000	4883500	4406600	5083700
1	C45H38O18	Procyanidin C1	Tannins	Proanthocyanidins	37064-30-5	B	7415500	7237800	8429600	8651400	10830000	9260200	8222800	8144300	10025000	3557400	4323400	4858500
6	C30H26O12	Procyanidin B4	Tannins	Proanthocyanidins	29106-51-2	A	15566000	13887000	16621000	35314000	29448000	33507000	38176000	39954000	37468000	2966300	2607100	2188100
1	C30H26O12	Procyanidin B3	Tannins	Proanthocyanidins	23567-23-9	A	50586000	50197000	49060000	46284000	58040000	43205000	41684000	46611000	48138000	18805000	18222000	20419000
1	C30H26O12	Procyanidin B2	Tannins	Proanthocyanidins	29106-49-8	A	78828000	82901000	77660000	99037000	106360000	102910000	105670000	113490000	105570000	24033000	26019000	22317000
1	C30H26O12	Procyanidin B1	Tannins	Proanthocyanidins	20315-25-7	A	4294400	3940600	4009400	3400700	3716000	3423200	2964900	3036200	3265300	574430	557700	473190
4	C31H28O12	Procyanidin A6	Tannins	Proanthocyanidins	-	B	23938	14267	12956	123520	130700	111010	267900	216240	284900	22962	27873	12356
6	C5H11N	Piperidine	Alkaloids	Alkaloids	110-89-4	B	164710	160560	125390	853420	744400	996930	1088600	1235700	1144200	227800	213150	218980
7	C6H11NO2	Pipecolic acid*	Amino acids and derivatives	Amino acids and derivatives	4043-87-2	A	3915100	4008100	4152500	1291300	1383100	1363300	4201600	4087400	3525000	93153	148840	131040
5	C26H32O11	Pinoresinol-4-O-glucoside	Lignans and Coumarins	Lignans	41607-20-9	B	137700	145200	121610	42075	58582	52118	65544	48243	38554	9	9	9
4	C21H22O9	Pinocembrin-7-O-glucoside (Pinocembroside)	Flavonoids	Flavonoid	75829-43-5	A	584590	687190	599340	993470	955600	969620	1669700	1514600	1387100	9	9	9
9	C15H12O5	Pinobanksin*	Flavonoids	Dihydroflavonol	548-82-3	A	420930	432370	431630	53512	49268	50432	164300	164530	173990	2125700	1891100	1823200
5	C14H12O4	Piceatannol	Others	Stilbene	10083-24-6	B	109300	96548	120510	9	9	9	9	9	9	9	9	9
3	C21H24O10	Phloretin-4'-O-glucoside (Trilobatin)	Flavonoids	Chalcones	4192-90-9	A	12108000	14703000	14678000	15328000	12028000	16444000	6287300	6497900	5245800	513070	397680	380580
6	C21H24O10	Phloretin-2'-O-glucoside (Phlorizin)	Flavonoids	Chalcones	60-81-1	A	557270	670610	607310	8054100	8729000	8543200	9369200	10563000	8616900	9	9	9
7	C8H11NO	Phenylethanolamine	Alkaloids	Alkaloids	7568-93-6	B	311470	288860	344210	70842	65363	55146	411640	421860	532440	13344	3260	8990.2
7	C8H11N	Phenethylamine	Alkaloids	Alkaloids	64-04-0	B	14260000	13181000	12348000	1691600	1727400	1668300	12500000	12747000	9521300	43128	43903	45400
4	C23H26O11	Persicoside	Flavonoids	Dihydroflavone	28978-03-2	B	169140	150400	168070	182000	185970	262890	372680	380870	364100	9	9	9
2	C33H52O9	Pennogenin-3-O-glucoside	Steroids	Steroidal saponins	37341-36-9	B	23001	29305	30723	66193	60336	78962	69137	79411	69268	89617	63293	87658
9	C17H17NO3	p-Coumaroyltyramine	Alkaloids	Phenolamine	36417-86-4	B	9	9	9	9	9	9	9	9	9	973050	869100	1005900
4	C13H18N2O2	p-Coumaroylputrescine	Alkaloids	Phenolamine	34136-53-3	B	276030	406310	322630	220750	208040	219660	940240	792330	812070	143670	142390	145630
4	C15H18O8	p-Coumaric acid-4-O-glucoside	Phenolic acids	Phenolic acids	117405-48-8	B	363980	346100	374150	324620	333760	341400	763340	820310	844600	30261	22328	23835
4	C9H8O3	p-Coumaric acid	Phenolic acids	Phenolic acids	501-98-4	B	19326	21822	22099	41374	46030	35360	73852	51026	56615	9	9	9
4	C50H80O21	Parisyunnanoside B	Steroids	Steroidal saponins	945865-37-2	A	283780	270880	261250	70945	66178	86449	1273800	1251300	1265700	273080	277660	281240
5	C11H22N2O4S	Pantetheine	Others	Others	496-65-1	B	23903	32750	28960	9	9	9	9	9	9	9	9	9
8	C16H32O	Palmitaldehyde	Lipids	Free fatty acids	629-80-1	B	61795000	63086000	63605000	61141000	59858000	52504000	106530000	106210000	106110000	142470000	123780000	129650000
5	C20H32N6O12S2	Oxiglutatione	Amino acids and derivatives	Amino acids and derivatives	27025-41-8	B	166590	131850	149380	54589	59203	45616	25211	16462	16933	9	9	661.91
1	C2H8NO4P	O-Phosphorylethanolamine	Alkaloids	Alkaloids	1071-23-4	B	71938	80042	93603	85265	79529	76106	57642	55504	70973	9	9	9
1	C5H15NO4P+	O-Phosphocholine	Alkaloids	Alkaloids	107-73-3	B	1201500	1390000	1563600	1847000	1807000	1698700	2172100	2535200	2177600	9	9	9
5	C5H9NO4	O-Acetylserine	Amino acids and derivatives	Amino acids and derivatives	5147-00-2	A	614560	593360	588040	257400	315380	255370	76135	78627	72197	80662	79600	88526
9	C7H14N2O3	N-α-Acetyl-L-ornithine	Amino acids and derivatives	Amino acids and derivatives	6205-08-9	A	314960	340930	341620	75521	71439	68220	138940	164110	178870	282090	294070	328500
9	C10H11NO3	N-Phenylacetylglycine	Amino acids and derivatives	Amino acids and derivatives	500-98-1	B	9	9	9	9	9	9	9	9	9	6002600	6648300	6152600
8	C20H39NO2	N-Oleoylethanolamine	Alkaloids	Alkaloids	111-58-0	B	292490	326150	318310	61191	52580	54017	401010	394430	323430	458570	465470	398010
5	C7H16N4O2	N-Monomethyl-L-arginine	Amino acids and derivatives	Amino acids and derivatives	17035-90-4	B	365250	494810	482720	24595	29364	17365	67855	62539	56002	10396	14824	16545
6	C6H11NO3	N-Methyl-Trans-4-Hydroxy-L-Proline	Amino acids and derivatives	Amino acids and derivatives	4252-82-8	B	264330	284170	195040	492020	421210	417140	582300	543670	491840	92200	73394	75532
6	C3H7NO2	N-Methylglycine	Amino acids and derivatives	Amino acids and derivatives	107-97-1	B	9	9	9	5895.1	6529	7553.7	2325.7	6691.6	3172.7	9	9	9
3	C21H27N7O14P2	Nicotinic acid adenine dinucleotide	Nucleotides and derivatives	Nucleotides and derivatives	53-84-9	B	203190	248710	232980	200530	185060	220270	115490	124550	139970	27423	31749	31645
2	C11H14NO6+	Nicotinate D-ribonucleoside	Others	Vitamin	17720-18-2	B	10341000	9479600	9496400	16812000	16534000	18194000	12372000	13477000	12848000	21382000	23178000	21005000
3	C6H6N2O	Nicotinamide	Others	Vitamin	98-92-0	B	175010	147710	149900	280620	283800	236490	65569	60397	47859	19633	15734	26225
5	C12H21N3O6	Nicotianamine	Amino acids and derivatives	Amino acids and derivatives	34441-14-0	B	331090	322620	407330	137450	174680	135530	119910	120870	88995	9	9	9
4	C10H12N2O	N-Hydroxytryptamine*	Alkaloids	Phenolamine	-	B	103410	95299	95852	198660	248680	263620	596360	580740	474700	9	9	9
4	C19H28N2O7	N-Glucosyl-p-coumaroylputrescine	Alkaloids	Phenolamine	-	B	20496	25897	20874	13476	14761	12146	63561	62053	56347	9	9	9
5	C8H18N4O2	NG,NG-Dimethyl-L-arginine	Amino acids and derivatives	Amino acids and derivatives	30315-93-6	A	252020	283540	246560	80692	105530	107530	103800	92116	71785	95424	81675	81258
9	C18H19NO4	N-Feruloyltyramine	Alkaloids	Phenolamine	66648-43-9	B	9	9	9	9	9	9	9	9	9	1367900	1122000	1166600
4	C15H22N4O3	N-Feruloylagmatine	Alkaloids	Phenolamine	-	B	110190	82947	144590	1276800	1145300	1276700	2988900	2747800	2496200	9	9	9
3	C19H18N2O2	N-Cinnamoylserotonin	Alkaloids	Phenolamine	-	B	20644	20183	26461	29771	28144	25136	11776	11823	14824	9	9	9
7	C13H18N2O3	N-Caffeoylputrescine	Alkaloids	Phenolamine	29554-26-5	B	29610	30952	38990	9	9	9	19577	23932	26727	9	9	9
6	C8H9N	N-Benzylmethylene isomethylamine	Alkaloids	Alkaloids	-	A	246540	264350	272820	6853900	6427500	6554000	9300300	9967900	7672600	592890	509740	541530
6	C8H9NO	N-benzylformamide	Alkaloids	Alkaloids	6343-54-0	B	28646	39557	48656	750330	633980	776310	735090	765420	722630	206910	186320	211750
5	C21H22O10	Naringenin-7-O-glucoside (Prunin)	Flavonoids	Dihydroflavone	529-55-5	A	31884000	30906000	30686000	12336000	11341000	12086000	21815000	18953000	17184000	9	9	9
7	C21H22O10	Naringenin-4'-O-glucoside	Flavonoids	Flavonoid	-	A	36720000	34571000	34621000	12433000	14295000	13029000	26085000	23431000	24790000	25994	35575	30374
9	C15H12O5	Naringenin (5,7,4'-Trihydroxyflavanone)*	Flavonoids	Dihydroflavone	480-41-1	A	433430	443750	431130	50846	47708	51215	174310	194940	188870	2057100	1840800	1954100
5	C21H28N7O17P3	NADP (Nicotinamide adenine dinucleotide phosphate)	Nucleotides and derivatives	Nucleotides and derivatives	53-59-8	B	238440	258920	224580	92308	111180	98813	109320	124860	134900	6701	5701.3	7148
4	C13H14N2O3	N-Acetyl-L-Tryptophan	Amino acids and derivatives	Amino acids and derivatives	1218-34-4	A	574750	597630	551220	871770	895700	892640	1546900	1337400	1577300	293890	216380	242730
8	C6H11NO4	N-Acetyl-L-threonine	Amino acids and derivatives	Amino acids and derivatives	17093-74-2	A	50111	45984	37887	30744	42258	40182	85696	106660	83277	71700	72345	137920
1	C11H13NO3	N-Acetyl-L-phenylalanine	Amino acids and derivatives	Amino acids and derivatives	2018-61-3	A	2049700	2166100	1944800	1257800	1280000	1957700	1647400	1585900	1649500	9	9	9
6	C7H13NO3S	N-Acetyl-L-methionine	Amino acids and derivatives	Amino acids and derivatives	65-82-7	B	14572	15063	14131	23325	32498	40492	35947	52492	30729	9	9	9
4	C7H11NO5	N-Acetyl-L-glutamic acid	Amino acids and derivatives	Amino acids and derivatives	1188-37-0	B	33406	60155	43613	199490	193940	214960	331530	405850	333020	67591	47466	110880
4	C6H9NO5	N-Acetyl-L-Aspartic Acid	Amino acids and derivatives	Amino acids and derivatives	997-55-7	B	36498	44330	33603	57742	85517	78088	119110	111060	98267	9	9	9
5	C8H16N4O3	N-Acetyl-L-Arginine	Amino acids and derivatives	Amino acids and derivatives	155-84-0	A	52918	69620	57371	25823	16089	27914	33657	16041	16538	8716.7	13820	39009
4	C8H15NO6	N-Acetyl-D-mannosamine	Others	Saccharides and Alcohols	7772-94-3	A	24180	19222	14785	69596	36753	52683	133260	135660	160940	18186	28282	19688
5	C8H16NO9P	N-Acetyl-D-glucosamine-1-phosphate	Others	Saccharides and Alcohols	6866-69-9	B	43366	34885	48562	9	9	9	9	9	9	9	3504.3	9
4	C8H15NO6	N-Acetyl-D-galactosamine	Others	Saccharides and Alcohols	1811-31-0	A	38864	51021	63949	77933	92460	79115	135190	110320	110930	73438	87272	63261
4	C25H31N3O4	N1,N10-Bis(p-coumaroyl)spermidine	Alkaloids	Phenolamine	114916-05-1	B	141940	147910	134300	304670	247350	303000	424170	340920	282700	209980	187980	182660
3	C4H9NO2	N,N-Dimethylglycine	Amino acids and derivatives	Amino acids and derivatives	1118-68-9	A	785070	772600	768180	1920300	1700800	1768800	278720	281030	258100	69410	63615	58507
1	C12H15NO7	N-(beta-D-Glucosyl)nicotinate	Others	Vitamin	-	B	42271	47452	47999	31683	27279	27454	56457	61491	42167	9	9	9
4	C21H32N4O8	N-(4'-O-glycosyl)-feruloyl agmatine	Alkaloids	Phenolamine	-	B	7788.4	8076.6	4879.3	23625	29978	26786	87614	96068	97812	32901	38241	25983
6	C21H20O13	Myricetin-3-O-galactoside	Flavonoids	Flavonols	15648-86-9	B	6277500	6181700	7615000	10918000	11758000	11649000	8945100	8933000	6648500	4882700	5202300	4690300
8	C6H6O4	Muconic acid	Organic acids	Organic acids	1119-72-8	A	1186700	1347800	1233400	3522400	3775000	3844100	7152100	7107000	7636000	7311100	7791900	7162800
4	C10H13NO4	Methyldopa	Amino acids and derivatives	Amino acids and derivatives	555-30-6	B	125880	140890	91666	160870	249350	219120	590300	568700	481790	9	9	9
5	C17H30O2	Methyl 7,10-hexadecadienoate	Lipids	Free fatty acids	-	B	18978000	19476000	19234000	11709000	11381000	11808000	3591400	3553600	3614100	9	9	9
6	C11H11NO3	Methoxyindoleacetic acid	Alkaloids	Plumerane	3471-31-6	B	32469	44519	24451	870570	945360	950220	521160	541330	492610	54063	52466	65389
1	C27H30O17	Meratin	Flavonoids	Flavonoid	27215-04-9	A	1022800	787990	927970	1495400	1754000	1572600	1270500	1220300	1286200	9	9	9
1	C12H22O11	Melibiose*	Others	Saccharides and Alcohols	585-99-9	A	560130	715220	486470	672080	630730	661620	590760	696790	618830	9	9	9
9	C8H8O3	Mandelic acid	Phenolic acids	Phenolic acids	90-64-2	B	26114	47082	47189	104960	60069	66880	62960	50318	51309	391460	427240	474130
4	C3H4O4	Malonic acid	Organic acids	Organic acids	141-82-2	B	23419	11167	20399	62690	66986	52115	177150	238720	215330	9	9	9
5	C4H4O4	Maleic acid*	Organic acids	Organic acids	110-16-7	B	180470	199640	166520	138780	100790	123800	28358	46834	26268	9	9	9
7	C22H45O9P	LysoPG 16:0	Lipids	Glycerol ester	-	B	1404700	1753900	1502900	597750	487400	608360	1654800	1648000	2541700	94137	96258	73078
9	C23H42NO7P	LysoPE 18:3(2n isomer)	Lipids	LPE	-	A	196850	189570	194130	69467	64818	83239	1673600	1802400	1476500	4622500	4759200	4237800
9	C23H42NO7P	LysoPE 18:3	Lipids	LPE	-	A	178320	170600	164270	68928	59525	63000	1398000	1610600	1469600	3993600	4433100	3628100
8	C23H44NO7P	LysoPE 18:2(2n isomer)	Lipids	LPE	-	A	1710200	2052300	1954100	1428600	1387900	1578200	24159000	27225000	23743000	16558000	17613000	16953000
8	C23H44NO7P	LysoPE 18:2	Lipids	LPE	-	A	3360200	3191200	3307800	2901000	2429900	2691900	35195000	37063000	32056000	24297000	25293000	21259000
8	C23H46NO7P	LysoPE 18:1(2n isomer)	Lipids	LPE	-	A	1447800	1447600	1424500	1390200	1296100	1435800	28440000	30262000	26324000	9968300	9515900	9369900
8	C23H46NO7P	LysoPE 18:1	Lipids	LPE	89576-29-4	A	1047400	965110	974980	972720	837610	1108000	21073000	22114000	18329000	7305500	7091000	6835900
8	C23H48NO7P	LysoPE 18:0	Lipids	LPE	-	B	8085.2	5697.1	6491.4	6083.4	6377.2	6747.5	162180	156700	149640	44659	48175	40316
8	C21H42NO7P	LysoPE 16:1(2n isomer)	Lipids	LPE	-	B	16834	18032	15128	5047.3	4455.2	3585.8	55505	81330	70344	99533	82862	71966
8	C21H42NO7P	LysoPE 16:1	Lipids	LPE	-	B	27953	29907	26917	5316.5	4109.2	5152.5	115660	149350	123260	142270	156360	132300
9	C21H44NO7P	LysoPE 16:0(2n isomer)	Lipids	LPE	-	A	441180	466810	471210	359860	307550	350740	585290	579940	567300	823560	789250	791610
9	C21H44NO7P	LysoPE 16:0	Lipids	LPE	53862-35-4	A	484220	473780	484130	298210	283710	311800	523160	631120	538590	789330	832200	785860
9	C20H42NO7P	LysoPE 15:0	Lipids	LPE	-	A	41225	42263	39026	14966	13405	15474	21517	20061	16833	53447	42972	35402
7	C27H54NO7P	LysoPC 19:1	Lipids	LPC	-	B	200580	217330	233120	65889	58343	62898	367540	407760	340610	39414	39726	35178
9	C26H48NO7P	LysoPC 18:3	Lipids	LPC	-	A	581820	574210	590470	220360	215830	255110	2880200	3273500	2750700	7107800	7135800	5749000
8	C26H50NO7P	LysoPC 18:2(2n isomer)	Lipids	LPC	-	A	6883100	6652400	6781600	6612600	5621500	6656000	47896000	44084000	42722000	24124000	27562000	22140000
8	C26H50NO7P	LysoPC 18:2	Lipids	LPC	-	A	9473600	8850900	9609200	8408100	8116100	8516800	57477000	60754000	52636000	29639000	30545000	24837000
4	C26H52NO7P	LysoPC 18:1(2n isomer)	Lipids	LPC	-	A	7582800	7316100	7724500	5308900	4833300	5563200	51336000	56044000	48839000	8164600	8093000	7445100
4	C26H52NO7P	LysoPC 18:1	Lipids	LPC	-	A	5434400	5411000	5271900	3846900	3547800	4487300	41945000	42966000	37654000	6482600	6070500	5807200
9	C26H54NO7P	LysoPC 18:0(2n isomer)	Lipids	LPC	-	A	10569	9985.5	8885.8	10019	6643.7	11727	24148	18168	19217	210640	180600	163820
9	C26H54NO7P	LysoPC 18:0	Lipids	LPC	19420-57-6	A	7527	6414.4	6862.8	8565.8	10175	10875	15401	20156	15356	157560	140140	154160
8	C25H48NO7P	LysoPC 17:2	Lipids	LPC	-	B	22597	15925	20984	18382	20887	21681	264570	262700	223420	184820	204400	162120
4	C25H50NO7P	LysoPC 17:1	Lipids	LPC	-	A	228360	224000	225380	253860	269680	332700	4007900	4414400	3385800	467130	444090	404190
9	C25H52NO7P	LysoPC 17:0	Lipids	LPC	50930-23-9	B	14972	13149	14003	24946	28422	22538	58173	62321	51869	102410	84065	89919
9	C24H48NO7P	LysoPC 16:1(2n isomer)	Lipids	LPC	-	A	146320	147820	123270	14665	13356	15745	126820	136560	123300	569710	459200	476570
9	C24H48NO7P	LysoPC 16:1	Lipids	LPC	76790-27-7	A	135270	145830	139280	26364	21716	28953	424480	453100	391110	802440	689680	611360
7	C24H50NO7P	LysoPC 16:0(2n isomer)	Lipids	LPC	-	A	1012200	1100200	1115100	794880	878910	845130	1357200	1421700	1171100	703760	543300	642430
7	C23H46NO7P	LysoPC 15:1	Lipids	LPC	-	B	3356.5	3529.3	3382.3	9	9	9	2138.3	4682.9	5482.2	9	9	9
5	C23H48NO7P	LysoPC 15:0	Lipids	LPC	108273-89-8	A	49618	46695	62832	28490	22078	25477	28391	38793	25835	28732	29853	22115
1	C14H20N2O3	L-Valyl-L-Phenylalanine	Amino acids and derivatives	Amino acids and derivatives	3918-92-1	B	20468	34844	34454	45226	31008	30969	43778	61976	53627	9	9	9
6	C5H11NO2	L-Valine	Amino acids and derivatives	Amino acids and derivatives	72-18-4	A	3005000	2952400	3105200	18457000	17341000	19218000	10931000	10941000	8850300	2010600	1779700	1938700
1	C21H20O11	Luteolin-4'-O-glucoside*	Flavonoids	Flavonoid	6920-38-3	A	8911600	8567500	8123800	6581400	7082500	7201700	11586000	10529000	11393000	14274	12227	8082.9
1	C21H20O11	Luteolin-3'-O-glucoside*	Flavonoids	Flavonoid	5154-41-6	A	8338400	9181000	6869500	7285400	7344900	6672400	11938000	11355000	10938000	26133	22551	21352
9	C15H10O6	Luteolin (5,7,3',4'-Tetrahydroxyflavone)	Flavonoids	Flavonoid	491-70-3	A	40311	36589	46171	9	9	9	17863	22698	14007	1958700	1787400	1941200
6	C9H11NO3	L-Tyrosine	Amino acids and derivatives	Amino acids and derivatives	60-18-4	A	814990	670960	777530	13561000	12816000	13861000	14260000	14155000	12912000	4217000	4357900	4435900
7	C8H11NO	L-Tyramine	Amino acids and derivatives	Amino acids and derivatives	51-67-2	A	893600	822750	867510	175640	136720	147070	1347100	1214200	944040	25639	11088	15905
6	C11H12N2O2	L-Tryptophan	Amino acids and derivatives	Amino acids and derivatives	73-22-3	A	307610	306630	314430	5043700	4715600	5345600	1994700	1881600	1781700	473230	379740	430240
3	C4H9NO3	L-Threonine*	Amino acids and derivatives	Amino acids and derivatives	72-19-5	A	3650900	3522000	3465700	5336400	5063800	5699200	1943600	1821300	1959200	188840	163850	160440
3	C5H9NO4	L-threo-3-Methylaspartate	Amino acids and derivatives	Amino acids and derivatives	6061-13-8	A	542240	581380	572400	1197600	1206900	1112600	435140	461960	514270	182160	164980	181890
3	C4H6O6	L-Tartaric acid	Organic acids	Organic acids	87-69-4	B	3583200	3781700	3703200	3141700	3539600	3235400	423460	469880	536980	9	9	9
6	C3H7NO3	L-Serine	Amino acids and derivatives	Amino acids and derivatives	56-45-1	A	463650	459260	504560	2181300	2192300	2078900	2164300	1869600	2091100	90457	78813	97739
9	C14H18N2O3	L-Prolyl-L-Phenylalanine	Amino acids and derivatives	Amino acids and derivatives	13589-02-1	A	11346	8877.8	12734	15199	23557	15767	12369	13534	11846	51867	69281	56997
3	C5H9NO2	L-Proline	Amino acids and derivatives	Amino acids and derivatives	147-85-3	A	5983100	6857300	6854800	24201000	25480000	25871000	4056600	4367300	3800700	1912600	1751700	1879700
6	C9H11NO2	L-Phenylalanine	Amino acids and derivatives	Amino acids and derivatives	63-91-2	A	8954900	9511800	10157000	68438000	76404000	72029000	61619000	62121000	58903000	21361000	20370000	22091000
6	C6H13NO2	L-Norleucine*	Amino acids and derivatives	Amino acids and derivatives	327-57-1	A	6646100	6784700	6403900	36631000	35085000	39751000	40162000	42638000	40418000	13081000	9789300	12281000
4	C5H11NO2S	L-Methionine	Amino acids and derivatives	Amino acids and derivatives	63-68-3	A	49434	73084	78472	505140	518750	502810	1507700	1539200	1369200	9	9	9
5	C4H6O5	L-Malic acid*	Organic acids	Organic acids	97-67-6	A	95962000	97000000	98609000	61370000	64934000	65752000	21386000	22067000	21601000	180520	187600	225050
9	C10H22N2O4	L-Lysine-Butanoic Acid	Amino acids and derivatives	Amino acids and derivatives	80407-71-2	A	100430	82911	70863	19132	14909	10874	5148.4	4176.9	7301.5	1689700	1509400	1658500
7	C6H14N2O2	L-Lysine	Amino acids and derivatives	Amino acids and derivatives	56-87-1	A	1498600	1457500	1508200	629730	577180	472300	1461800	1526200	1569700	700550	619920	662080
9	C15H22N2O3	L-Leucyl-L-phenylalanine	Amino acids and derivatives	Amino acids and derivatives	56217-82-4	B	8398.9	10084	6568.2	9	9	9	4342	2500.7	3318.6	122870	86183	87820
6	C6H13NO2	L-Leucine*	Amino acids and derivatives	Amino acids and derivatives	61-90-5	A	7057900	7536500	7184000	37054000	36284000	40518000	39946000	42844000	35932000	13642000	10974000	11538000
5	C10H18N2O5	L-Isoleucyl-L-Aspartate	Amino acids and derivatives	Amino acids and derivatives	-	A	90338	73320	76094	40759	62196	57853	20412	23701	21666	21363	55087	29530
6	C6H13NO2	L-Isoleucine*	Amino acids and derivatives	Amino acids and derivatives	73-32-5	A	7145500	6706000	6803400	36844000	33297000	36598000	41475000	43364000	37369000	13195000	10025000	12273000
9	C18H32O2	Linoleic acid	Lipids	Free fatty acids	60-33-3	A	345830	552840	454810	449770	751240	727330	1230100	1504700	993780	4181700	5221200	3871300
3	C4H9NO3	L-Homoserine*	Organic acids	Organic acids	672-15-1	A	3420000	3317300	3339200	4442700	4932500	4887000	2223500	1965300	2049700	182840	144350	134570
5	C7H15N3O3	L-Homocitrulline	Amino acids and derivatives	Amino acids and derivatives	1190-49-4	B	248750	203730	251630	59055	54323	49221	32450	27744	37028	135160	112290	91474
5	C6H9N3O2	L-Histidine	Amino acids and derivatives	Amino acids and derivatives	71-00-1	A	2462100	2578900	2524400	738470	1064300	1205900	253710	290300	305640	79211	60189	62563
9	C6H10O6	L-Gulono-1,4-Lactone	Others	Saccharides and Alcohols	1128-23-0	B	9	9	9	9	9	9	9	9	9	30765	36663	51821
9	C11H14N2O3	L-Glycyl-L-phenylalanine	Amino acids and derivatives	Amino acids and derivatives	721-66-4	B	37016	42648	58887	9	9	9	9	9	9	166600	163710	126090
3	C2H5NO2	L-Glycine	Amino acids and derivatives	Amino acids and derivatives	56-40-6	B	16389	15299	12454	40246	45512	45845	9920.7	11443	20394	3699.2	614.2	2451.7
4	C11H20N2O8	L-Glutamine-O-glycoside	Amino acids and derivatives	Amino acids and derivatives	-	B	19620	20038	9992.6	128610	151950	109130	491350	464550	523920	27483	24410	22642
7	C5H10N2O3	L-Glutamine	Amino acids and derivatives	Amino acids and derivatives	56-85-9	A	1324700	1269800	1352300	566350	380140	472370	1320500	1358700	1495500	639770	555730	500410
6	C11H19NO9	L-Glutamic acid-O-glycoside	Amino acids and derivatives	Amino acids and derivatives	-	B	15567	11135	15788	33133	24823	20085	33738	33281	33798	9	9	9
3	C5H9NO4	L-Glutamic acid	Amino acids and derivatives	Amino acids and derivatives	56-86-0	A	15664000	14012000	14781000	35141000	36119000	34489000	21527000	18258000	18868000	4805700	5437200	4714400
4	C6H12N2O4S2	L-Cystine	Amino acids and derivatives	Amino acids and derivatives	56-89-3	B	19085	20076	15047	21184	22869	25072	60147	63747	63031	9	9	9
1	C3H7NO2S	L-Cysteine	Amino acids and derivatives	Amino acids and derivatives	52-90-4	A	35145	39016	42272	30212	31063	37678	32771	32219	39157	9	9	9
5	C7H14N2O4S	L-Cystathionine	Amino acids and derivatives	Amino acids and derivatives	56-88-2	B	136200	186960	151920	7467.2	14789	12847	26549	18788	27939	45279	43699	48712
9	C7H13NO2	L-Cyclopentylglycine	Amino acids and derivatives	Amino acids and derivatives	2521-84-8	B	586210	746400	771690	251810	258650	216590	188580	185100	153180	686890	531990	664230
5	C6H13N3O3	L-Citrulline	Amino acids and derivatives	Amino acids and derivatives	372-75-8	B	239810	214250	215170	28051	20201	21221	32968	32315	27807	9	9	9
3	C16H27NO14	L-Aspartic acid-O-diglucoside	Amino acids and derivatives	Amino acids and derivatives	-	B	203240	193550	238110	1527400	1414300	1361000	350630	351970	326150	9	9	9
3	C4H7NO4	L-Aspartic Acid	Amino acids and derivatives	Amino acids and derivatives	56-84-8	A	4228300	4215300	4345400	4191800	4165800	4419300	1356100	1556600	1589700	108290	85909	73388
6	C4H8N2O3	L-Asparagine	Amino acids and derivatives	Amino acids and derivatives	70-47-3	A	100080	80800	84498	606240	669680	659370	440530	365610	399500	102320	98358	85915
5	C6H14N4O2	L-Arginine	Amino acids and derivatives	Amino acids and derivatives	74-79-3	A	5887500	5825900	5857900	1099900	1137700	1018300	2611500	2357300	2437800	3321500	2903700	3340600
3	C6H6O4	Kojic acid	Organic acids	Organic acids	501-30-4	B	14132	16972	22169	40420	27524	31058	19729	17449	25931	9	9	9
1	C14H20O9	Koaburaside	Phenolic acids	Phenolic acids	41653-73-0	B	500580	637860	642600	387000	381130	407640	408420	416370	405500	9	9	9
1	C21H20O11	Kaempferol-7-O-glucoside*	Flavonoids	Flavonols	16290-07-6	A	10907000	9298900	10142000	7971400	5564600	5802100	11453000	8468700	9637500	26846	25527	32870
1	C21H20O11	Kaempferol-3-O-glucoside (Astragalin)*	Flavonoids	Flavonols	480-10-4	A	10040000	10014000	12958000	7471100	8832600	9093300	11064000	11970000	10728000	28406	43229	22333
6	C27H30O14	Kaempferol-3,7-O-dirhamnoside (Kaempferitrin)	Flavonoids	Flavonols	482-38-2	B	1493100	1712400	2313000	3539400	4501100	4438400	6840900	4612400	4923900	9	9	9
9	C15H10O6	Kaempferol (3,5,7,4'-Tetrahydroxyflavone)	Flavonoids	Flavonols	520-18-3	A	9	9	9	9	9	9	9	9	9	304010	294540	279330
7	C21H22O10	Isosalipurposide (Phlorizin Chalcone)	Flavonoids	Chalcones	4547-85-7	B	7595200	8189400	6622500	2345400	2020900	2078500	4842900	4788700	5453600	9	9	9
9	C22H22O11	Isorhamnetin-3-O-rhamnoside	Flavonoids	Flavonols	-	B	75862	62033	78183	20328	26361	19442	2714.8	8538.6	3095.4	5055700	5636900	5263000
1	C28H32O16	Isorhamnetin-3-O-glucoside-7-O-rhamnoside*	Flavonoids	Flavonols	-	A	23421000	22474000	24971000	29251000	28618000	28358000	26075000	28565000	22815000	10325000	12297000	11754000
1	C28H32O16	Isorhamnetin-3-O-galactoide-7-O-rhamnoside*	Flavonoids	Flavonols	-	A	24898000	26801000	24815000	30651000	26422000	29975000	26917000	26707000	22896000	12339000	11176000	11296000
6	C28H32O17	Isorhamnetin-3,7-O-diglucoside	Flavonoids	Flavonols	6758-51-6	A	277420	254410	303030	640810	535580	700960	475080	611190	471440	9	9	9
9	C16H12O7	Isorhamnetin*	Flavonoids	Flavonols	480-19-3	A	39045	18194	30334	39662	17073	13469	17836	15354	13947	1609600	1692600	1541400
4	C16H23N5O5	Isopentenyladenine-7-N-glucoside	Nucleotides and derivatives	Nucleotides and derivatives	-	B	137570	136880	152360	376950	337450	376030	1008200	946140	806920	14858	19753	17582
1	C6H5NO2	Isonicotinic acid	Organic acids	Organic acids	55-22-1	A	1879000	2173600	2052500	1786300	1278300	1586400	2205000	2491700	2545900	353480	424490	339380
1	C12H22O11	Isomaltulose*	Others	Saccharides and Alcohols	13718-94-0	A	1340900	1489300	1524800	1865200	1831900	1543500	1326400	1352600	1268200	9	9	9
1	C21H20O12	Isohyperoside*	Flavonoids	Flavonols	35589-21-0	A	18120000	21735000	17915000	22746000	22546000	21298000	25427000	22325000	21613000	1630100	1550500	1528400
5	C6H8O7	Isocitric Acid*	Organic acids	Organic acids	320-77-4	A	9229800	8332500	8715400	4362300	5528500	4371200	4317400	4141700	3991600	153130	76548	98108
4	C6H12O6	Inositol*	Others	Saccharides and Alcohols	87-89-8	A	1511600	1584300	1937100	2565300	1976800	1637300	4553200	3853000	4333700	9	9	9
6	C8H7N	Indole	Alkaloids	Plumerane	120-72-9	B	9742.2	7696.6	4903.8	28380	34113	24907	13241	15968	16197	4695	6458.2	4175.6
7	C5H4N4O	Hypoxanthine	Nucleotides and derivatives	Nucleotides and derivatives	68-94-0	B	5824900	6092300	6090800	3983300	3607800	4044100	8610900	9125200	8090900	9	9	9
5	C7H16N4O2	Homoarginine	Amino acids and derivatives	Amino acids and derivatives	156-86-5	B	157720	161490	137220	21967	10709	7577.5	25327	20269	19408	11809	7425.6	6147.3
6	C22H24O11	Hesperetin-7-O-glucoside	Flavonoids	Flavonoid	31712-49-9	B	12355000	12377000	11766000	30507000	27682000	26023000	26821000	29660000	26055000	27943	27224	15163
3	C10H13N5O5	Guanosine	Nucleotides and derivatives	Nucleotides and derivatives	118-00-3	A	393540	365820	422070	464530	380020	443020	200940	225590	190220	246770	315730	237890
9	C5H5N5O	Guanine	Nucleotides and derivatives	Nucleotides and derivatives	73-40-5	A	27938	17940	20191	25171	18757	18187	24423	17641	15892	194910	197780	179860
6	C45H72O17	Gracillin	Steroids	Steroidal saponins	19083-00-2	A	1493100	1502900	1528200	6473700	5970600	6596100	5964500	6628000	6147100	2157300	2575300	2046300
9	C5H8O4	Glutaric acid	Organic acids	Organic acids	110-94-1	B	24616	25478	23867	9	9	9	6023.2	4552.1	8942.1	108890	89213	95660
1	C15H20O10	Glucosyringic Acid	Phenolic acids	Phenolic acids	-	A	14838000	13296000	13654000	9145700	8851900	9273900	11690000	13749000	12252000	50505	47832	47627
3	C6H13O9P	Glucose-1-phosphate*	Others	Saccharides and Alcohols	59-56-3	A	1067000	1051600	1231500	2719800	2495000	2401800	758990	752850	705750	354640	356590	447040
5	C6H12O7	Gluconic acid	Others	Saccharides and Alcohols	526-95-4	A	3346700	3414400	3598600	875870	965310	885730	316470	282510	316330	73615	71343	75784
5	C6H11PO11	Glucarate O-Phosphoric acid	Others	Saccharides and Alcohols	-	B	426740	373310	578990	91554	100830	54704	165980	139610	106280	141720	136650	65215
7	C33H58O14	Gingerglycolipid B	Lipids	Glycerol ester	88168-90-5	B	133490	137920	145380	53324	51904	47541	231120	220830	224440	79858	73848	122500
4	C15H14O7	Gallocatechin*	Flavonoids	Flavanols	970-73-0	A	232360	253710	259090	2903200	2921400	2620000	5462300	5845500	5224300	64184	49681	40252
1	C12H22O11	Galactinol*	Others	Saccharides and Alcohols	3687-64-7	A	212370	236690	263420	291580	172040	374290	233360	236960	256790	9	9	9
5	C4H4O4	Fumaric acid*	Organic acids	Organic acids	110-17-8	B	163960	193550	191210	116780	83616	115670	34271	41701	24221	9	9	9
6	C17H20O10	Fraxidin-8-O-glucoside	Lignans and Coumarins	Coumarins	-	B	25252	42411	21248	80429	68080	70070	57829	38705	44668	9	9	9
6	C16H18O10	Fraxetin-8-O-glucoside (Fraxin)	Lignans and Coumarins	Coumarins	524-30-1	B	75224	99064	54651	165720	175160	144380	124570	151210	173180	9	9	9
9	C22H28O15	Fraxetin-7,8-di-O-glucoside	Lignans and Coumarins	Coumarins	-	B	36170	31137	29879	131210	97883	173080	117150	95133	90295	448020	427350	381690
4	C15H16O9	Esculetin-7-O-glucoside	Lignans and Coumarins	Coumarins	-	B	43070	41080	36339	55289	41932	55401	130540	104820	117220	9	9	9
5	C21H22O11	Eriodictyol-7-O-glucoside	Flavonoids	Dihydroflavone	38965-51-4	A	1185700	1109100	1207600	366770	324690	303480	536640	568690	635690	9	9	9
6	C15H14O7	Epigallocatechin*	Flavonoids	Flavanols	970-74-1	A	329180	336130	256020	924360	898550	975810	1347000	1317200	900660	66407	62286	86362
4	C30H26O11	Epicatechin-epiafzelechin	Flavonoids	Flavanols	-	A	1256300	1133900	877170	5146500	6843100	5345700	8489500	8417100	9537500	368260	342130	251900
1	C15H14O6	Epicatechin	Flavonoids	Flavanols	490-46-0	A	48300000	50605000	52526000	71448000	59106000	57317000	55526000	65243000	64931000	6695000	6984900	8215400
9	C18H34O2	Elaidic Acid	Lipids	Free fatty acids	112-79-8	B	58413	63898	61376	58805	65611	95422	65240	99072	73806	282850	463800	251340
9	C20H36O2	Eicosadienoic acid	Lipids	Free fatty acids	5598-38-9	B	5328.6	6740.4	5093.7	7294.1	7512.2	6775	4656.8	5310.6	4931.5	11789	16083	10499
4	C20H22O9	E-3,4,5'-Trihydroxy-3'-glucosylstilbene	Others	Stilbene	-	B	9	9	9	216870	192010	170450	365360	373050	324920	9	9	9
5	C5H10O6	D-Xylonic acid	Organic acids	Organic acids	526-91-0	B	5701300	6097400	5835300	636200	660530	591350	454680	368370	385570	446560	442830	417050
1	C12H22O11	D-Trehalose*	Others	Saccharides and Alcohols	99-20-7	A	874430	697650	834970	568100	797550	849630	1243500	639880	689710	9	9	9
1	C12H22O11	D-Sucrose*	Others	Saccharides and Alcohols	57-50-1	A	854800	781030	1089700	1082000	760150	894500	609620	792180	704240	9	9	9
9	C6H14O6	D-Sorbitol	Others	Saccharides and Alcohols	50-70-4	A	138770	161450	198580	144950	170830	140890	27068	36684	28685	673780	857340	697150
5	C7H15O10P	D-Sedoheptuiose 7-phosphate	Others	Saccharides and Alcohols	2646-35-7	B	443170	461660	296950	9	9	9	107610	126460	57554	101620	134200	106610
6	C7H14O6	D-Pinitol	Others	Saccharides and Alcohols	10284-63-6	B	35362	28524	35013	80242	69675	61820	46862	45194	47954	24439	28445	34529
1	C9H17NO5	D-Pantothenic Acid	Others	Vitamin	79-83-4	A	4630200	4337400	4075900	4131100	4163300	3678700	4874000	5273200	3877900	9	9	9
5	C18H32O16	D-Panose	Others	Saccharides and Alcohols	33401-87-5	B	328740	309850	369480	161250	185710	180080	72002	62091	69771	9	9	9
9	C6H14O6	D-Mannitol	Others	Saccharides and Alcohols	69-65-8	A	42999	43968	39921	24785	50208	30304	8035.4	4019.5	8149.8	134410	126300	139660
1	C12H22O11	D-Maltose*	Others	Saccharides and Alcohols	133-99-3	A	1671900	1380600	1596200	1748500	1397500	1740500	2109100	1367400	1356900	9	9	9
5	C3H7O6P	DL-Glyceraldehyde-3-phosphate	Organic acids	Organic acids	591-59-3	B	57126	55498	75637	9	9	9	11308	11067	18579	9	9	9
1	C12H22O11	D-Lactulose*	Others	Saccharides and Alcohols	4618-18-2	A	1310300	1678300	2036900	2200900	1666000	1814800	2100100	1280400	1677100	9	9	9
9	C39H62O12	Diosgenin-3-O-rhamnosyl-(1→3)glcoside	Steroids	Steroidal saponins	-	A	9	9	9	9	9	9	3693.7	3535.8	2450.5	1025900	1075900	1067800
9	C39H62O12	Diosgenin-3-O-rhamnosyl(1,2)glcoside	Steroids	Steroidal saponins	-	A	9	9	9	9	9	9	9	9	9	1541500	1485500	1524100
7	C51H82O21	Diosgenin-3-O-glcosyl(1→4)rhamnosyl(1→4)rhamnosyl(1→2)glcoside*	Steroids	Steroidal saponins	113576-37-7	A	1790300	1636800	1741600	860020	863410	973550	3481500	3669600	2920200	1217200	1368100	1088500
5	C3H7O6P	Dihydroxyacetone phosphate	Others	Saccharides and Alcohols	57-04-5	B	34264	26694	25843	12133	14263	18076	15475	17597	19501	9	9	9
9	C18H39NO2	Dihydrosphingosine	Lipids	Sphingolipids	764-22-7	B	29232	24107	29286	9501.1	8695.6	8861.2	69295	61999	48538	175300	193780	136560
5	C15H12O7	Dihydroquercetin(Taxifolin)	Flavonoids	Dihydroflavonol	480-18-2	B	3366000	3454600	3221300	91628	96397	96093	92876	101770	166980	310500	380570	341400
6	C15H20O9	Dihydrocaffeoylglucose	Phenolic acids	Phenolic acids	-	B	253890	216410	231270	950490	1099900	958540	1045900	1042300	961220	9	9	9
3	C4H11NO2	Diethanolamine	Alkaloids	Alkaloids	111-42-2	B	185990	166280	146600	461870	538240	499770	188400	176910	171890	14559	11977	16504
4	C31H34O17	Dicaffeoylquinic acid-O-glucoside	Phenolic acids	Phenolic acids	-	B	9	9	9	20594	24017	18462	58480	34632	45837	9	9	9
4	C6H12O6	D-Glucose*	Others	Saccharides and Alcohols	14431-43-7	A	1455700	1779100	1697000	1889200	1922900	1870200	4083600	3910900	4521000	9	9	9
4	C6H12O6	D-Galactose*	Others	Saccharides and Alcohols	59-23-4	A	1431400	1738800	1568700	1809400	2111500	1806300	4561400	4525500	4092800	9	9	9
5	C6H10O8	D-Galactaric acid	Others	Saccharides and Alcohols	526-99-8	B	1352700	1352100	1347000	734450	854210	717900	804570	675630	814190	260680	264320	272860
9	C6H14O12P2	D-Fructose-1,6-biphosphate	Others	Saccharides and Alcohols	488-69-7	A	47930	33000	43005	29994	23300	34885	19261	20951	16856	51864	60834	71244
3	C6H13O9P	D-Fructose*	Others	Saccharides and Alcohols	643-13-0	A	1068900	1045500	962090	2216500	2667700	2253600	676440	502010	566980	373950	385090	387670
4	C6H12O6	D-Fructose 6-phosphate*	Others	Saccharides and Alcohols	7660-25-5	A	1395600	1482700	1376000	1971400	2092100	1896200	4065500	4457500	4606300	9	9	9
8	C4H6O4	D-Erythronolactone	Organic acids	Organic acids	15667-21-7	B	9	9	9	9	9	9	70787	71914	73342	68232	77634	83402
7	C6H6O6	Dehydroascorbic acid	Others	Vitamin	490-83-5	B	6557900	6609400	6290300	2531400	2613800	2411700	8961800	8959400	9925000	9	9	9
5	C5H12O5	D-Arabitol*	Others	Saccharides and Alcohols	488-82-4	B	48550	42854	62331	43419	29326	24987	9	9	9	9	9	9
5	C5H10O5	D-Arabinose	Others	Saccharides and Alcohols	10323-20-3	A	390160	485210	391580	258110	345250	295410	169110	127790	107810	54630	48224	61651
1	C4H5N3O	Cytosine	Nucleotides and derivatives	Nucleotides and derivatives	71-30-7	A	26492	22468	22922	33557	34787	24635	47861	39459	37703	9	9	9
3	C9H14N3O8P	Cytidine 5'-monophosphate(Cytidylic acid)	Nucleotides and derivatives	Nucleotides and derivatives	63-37-6	B	21225	23691	23608	27160	23373	28706	10677	14249	15326	9	9	9
9	C9H13N3O5	Cytidine	Nucleotides and derivatives	Nucleotides and derivatives	65-46-3	A	24091	22660	23494	21278	12028	21394	19384	13757	11434	69848	72438	60012
9	C9H13N3O5	Cytarabine	Nucleotides and derivatives	Nucleotides and derivatives	147-94-4	B	18864	19330	17962	9	9	9	10575	9137.5	5366.9	37279	35359	34203
6	C6H11NO2	Cycloleucine*	Amino acids and derivatives	Amino acids and derivatives	52-52-8	A	353070	446770	370440	1077800	1006400	1111100	821960	1243000	767340	364340	226180	209930
4	C8H12N2O3	Cyclo(Ser-Pro)	Amino acids and derivatives	Amino acids and derivatives	-	B	8372	7567.3	13386	50974	34774	54006	92475	100370	94194	9	9	9
2	C10H14N2O2	Cyclo(Pro-Pro)	Amino acids and derivatives	Amino acids and derivatives	6708-06-1	B	8209.3	6971.6	4981.7	63935	50551	57449	21234	17685	18154	40652	35630	48082
9	C10H14N2O4	Cyclo(Pro-Glu)	Amino acids and derivatives	Amino acids and derivatives	-	A	19067	28687	25681	12879	20026	11516	21605	26141	16921	57218	56364	64459
9	C10H12N5O6P	Cyclic 3',5'-Adenylic acid	Nucleotides and derivatives	Nucleotides and derivatives	60-92-4	B	9	9	9	9	9	9	9	9	9	750110	689460	778140
4	C16H22O8	Coniferin	Phenolic acids	Phenolic acids	531-29-3	B	331630	299470	274150	906480	938650	1000000	2011100	2304600	1888000	50774	46532	30404
5	C6H8O7	Citric Acid*	Organic acids	Organic acids	77-92-9	A	14172000	16363000	19717000	9679900	8723500	9816300	3787200	4048300	3993900	9	9	9
4	C14H20O8	Cimidahurinine	Phenolic acids	Phenolic acids	142542-89-0	A	868640	778970	935660	3043000	3023400	2598300	4778800	4864400	5099300	14587	12022	10689
3	C8H20NO6P	Choline Alfoscerate	Lipids	PC	28319-77-9	A	641220	730440	597950	3650600	3458400	4012600	918650	1032800	841190	197860	195000	246910
4	C5H13NO	Choline	Alkaloids	Alkaloids	62-49-7	A	4433300	4418300	4503000	7103600	6386000	7005300	13282000	13179000	12553000	1791000	1634400	1389400
1	C17H20O9	Chlorogenic acid methyl ester	Phenolic acids	Phenolic acids	29708-87-0	B	340110	351430	321090	293200	346230	345640	314030	328070	309460	9	9	9
3	C11H10N2O	Caulilexin C	Alkaloids	Plumerane	30536-48-2	B	6358.4	9048.9	7555.8	16616	13027	12889	8066.2	9699.2	9449.3	5409.2	3436.3	4204.1
5	C15H14O6	Catechin	Flavonoids	Flavanols	154-23-4	A	3915700	4187500	4406000	1473300	1378600	1300600	2010400	2050400	2157000	67949	64059	75480
1	C22H18O11	Caffeoyl-p-coumaroyltartaric acid	Phenolic acids	Phenolic acids	-	B	49166	61828	49323	59987	40219	62333	56227	50620	59832	9	9	9
5	C9H8O3	Caffeic aldehyde	Phenolic acids	Phenolic acids	141632-15-7	B	47389	41302	45753	17497	16520	17946	9	9	9	9	9	9
5	C13H8O8	Brevifolin carboxylic acid	Phenolic acids	Phenolic acids	18490-95-4	B	2117100	2240100	2075300	872140	872420	802550	1117200	1185600	876950	77457	76410	59267
3	C10H16N2O3S	Biotin	Others	Vitamin	58-85-5	B	21955	44338	29411	57143	44532	29208	24998	29448	23557	9	9	9
9	C5H11NO2	Betaine	Alkaloids	Alkaloids	107-43-7	B	1649200	1895100	1536200	686330	712590	696340	347870	351360	335580	4465500	3112600	3894900
6	C19H28O11	Benzyl-(2''-O-glucosyl)glucoside	Phenolic acids	Phenolic acids	-	B	43939	52378	61462	232470	211810	240600	271350	262160	280300	9	9	9
7	C7H7NO	Benzamide	Phenolic acids	Phenolic acids	55-21-0	B	3161000	2627600	2704100	418790	444690	365140	2837000	2454400	2097100	11041	6623.1	13866
9	C16H12O7	Azaleatin (5-O-Methylquercetin)	Flavonoids	Flavonols	529-51-1	B	1102500	844250	948360	255660	189650	159960	326770	302940	274770	2164400	1672100	2225500
1	C21H22O11	Aromadendrin-7-O-glucoside	Flavonoids	Flavonoid	28189-90-4	A	34063000	31595000	30065000	51585000	50034000	50425000	56838000	53455000	54428000	214220	157120	202200
1	C45H38O18	Arecatannin C1	Tannins	Tannin	87727-69-3	B	2129900	2574300	2213200	1906100	2021900	2185900	2457500	2084300	1949100	1016300	875680	666460
1	C45H38O18	Arecatannin B1	Tannins	Tannin	79763-28-3	A	4865900	4957500	4629700	4685000	4680900	4253000	5755100	5645500	4958500	1459600	1418600	1065200
5	C60H50O24	Arecatannin A1	Tannins	Tannin	-	A	1352500	1047600	1156900	689770	729090	636360	547230	603940	542710	642970	505570	630070
4	C12H16O7	Arbutin	Phenolic acids	Phenolic acids	497-76-7	B	51738	43757	51369	247080	262350	250610	360990	364020	426930	9	9	9
6	C27H30O14	Apigenin-7-O-rutinoside (Isorhoifolin)	Flavonoids	Flavonoid	552-57-8	B	1392500	1128700	1166700	2010500	3055600	2259400	2773300	2251500	2776800	9	9	9
3	C19H27NO12	Anthranilate-1-O-Sophoroside	Phenolic acids	Phenolic acids	-	B	488030	441680	559600	611980	983880	503150	55970	53024	52497	9	9	9
5	C15H20O8	Androsin	Others	Others	531-28-2	B	581900	591720	551010	265130	280590	273450	316530	338320	349970	36596	23621	28235
9	C6H10O4	Adipic Acid	Organic acids	Organic acids	124-04-9	B	135480	111920	116320	9	9	9	37606	33926	37859	4308700	4128900	4291400
3	C10H14N5O7P	Adenosine 5'-monophosphate	Nucleotides and derivatives	Nucleotides and derivatives	61-19-8	A	325100	358440	319080	447570	490680	478590	126490	149310	114210	27307	37641	21040
5	C10H15N5O10P2	Adenosine 5'-diphosphate	Nucleotides and derivatives	Nucleotides and derivatives	58-64-0	B	45670	39298	56098	15721	26797	14770	12740	12637	8667.5	9	9	9
5	C10H13N5O4	Adenosine	Nucleotides and derivatives	Nucleotides and derivatives	58-61-7	A	3030600	3287800	3124300	2283000	2438000	2313000	1584300	1396000	1537900	2764600	2166300	2153800
9	C5H5N5	Adenine	Nucleotides and derivatives	Nucleotides and derivatives	73-24-5	A	9	9	9	92583	104490	138620	111410	122330	118950	368650	373540	336200
4	C29H36O15	Acteoside	Phenolic acids	Phenolic acids	61276-17-3	B	9	9	9	9	9	9	21523	26196	24853	9	9	9
3	C7H16NO2	Acetylcholine	Alkaloids	Alkaloids	60-31-1	B	164090	148240	162900	196050	230950	191920	74308	102170	80345	48839	51828	56727
3	C15H20O4	Abscisic acid	Organic acids	Organic acids	21293-29-8	B	60860	61201	63404	65777	68804	73545	33776	32995	33287	15112	18324	15427
2	C18H32O3	9S-Hydroxy-10E,12Z-octadecadienoic acid*	Lipids	Free fatty acids	15514-85-9	A	31407	24317	26752	64995	67906	59712	32026	36344	30619	63874	61870	61443
9	C18H34O5	9,10,13-Trihydroxy-11-Octadecenoic Acid	Lipids	Free fatty acids	29907-57-1	B	15309	15553	14950	14853	14120	13326	8652.8	23751	10787	332120	338800	307560
5	C10H13N5O6	8-Hydroxyguanosine	Nucleotides and derivatives	Nucleotides and derivatives	3868-31-3	B	20659	33740	25962	6632.8	7093.8	5687.5	8451.6	3207.5	6575.9	9	9	9
4	C13H16O10	6-O-Galloyl-D-glucose	Tannins	Tannin	13186-19-1	A	401730	606320	511680	2006900	1681600	2046700	2999800	5664200	4923800	9	9	9
6	C16H20O9	6-O-Feruloyl-D-glucose	Phenolic acids	Phenolic acids	137887-25-3	B	240760	201610	177830	1908000	1880200	1890900	1427900	1583400	1615600	9	9	9
4	C15H18O9	6-O-Caffeoyl-D-glucose	Phenolic acids	Phenolic acids	-	B	408170	513460	458480	3443900	2990400	3048300	6621500	6771900	6280800	71076	53464	46666
6	C6H6N4S	6-Methylmercaptopurine	Nucleotides and derivatives	Nucleotides and derivatives	50-66-8	B	406030	527240	462380	10879000	11401000	13477000	15204000	16587000	13732000	1334300	1079300	1227400
9	C22H22O11	6-C-Methylquercetin-3-O-rhamnoside	Flavonoids	Flavonols	-	A	70390	71246	71549	22375	14979	18874	6712.6	5418.5	5499.3	5472900	4864100	4983200
6	C6H13NO2	6-Aminocaproic acid	Organic acids	Organic acids	60-32-2	A	760480	731130	770840	4000400	3869200	4582100	5684200	5302300	4745000	1094400	953820	1062100
6	C22H26O12	5-O-p-Coumaroylshikimic acid O-glucoside	Phenolic acids	Phenolic acids	-	B	23685	42960	31172	75380	69863	62709	56436	72916	45514	9	9	9
4	C5H7N3O	5-Methylcytosine	Nucleotides and derivatives	Nucleotides and derivatives	554-01-8	A	25054	15866	21444	51700	40843	33486	101720	102950	96277	7134.2	7541.4	7434.5
1	C27H34O12	5'-Methoxymatairesinoside	Lignans and Coumarins	Lignans	1691201-82-7	B	76666	70270	72226	59742	72550	46950	43767	53053	53718	9	9	9
4	C8H14N2O5	5-L-Glutamyl-L-amino acid	Amino acids and derivatives	Amino acids and derivatives	5875-41-2	B	51643	48893	52889	200510	294490	280270	393440	501830	470150	81906	116910	107660
4	C6H6O3	5-Hydroxymethylfurfural	Phenolic acids	Phenolic acids	67-47-0	B	28595	35139	30660	87089	110860	121130	539560	572850	629790	10544	5284.5	7896.6
4	C18H28O9	5'-Glucosyloxyjasmanic acid	Phenolic acids	Phenolic acids	-	B	123380	134060	102230	206870	192720	212760	1309000	1446500	1298400	9	9	9
5	C11H15N5O3S	5'-Deoxy-5'-(methylthio)adenosine	Nucleotides and derivatives	Nucleotides and derivatives	2457-80-9	A	5054200	6033600	5427900	3486000	3298000	3217100	1293300	1063900	885990	17494	23555	19732
4	C7H13NO3	5-Acetamidopentanoic Acid	Organic acids	Organic acids	1072-10-2	B	55209	50918	57657	154870	179580	167510	317850	317890	269100	17200	22129	19339
4	C14H19NO9	4-Pyridoxic acid-O-glucoside	Others	Vitamin	-	B	28698	15659	19535	110840	89300	103760	177090	204340	161410	3581.3	3128.6	2392.7
9	C8H9NO4	4-Pyridoxic acid	Others	Vitamin	82-82-6	B	15860	11890	13944	15530	24192	22613	15967	14091	13222	154700	132930	145760
6	C21H28O12	4-p-Cumaroyl-rhamnosyl-(1→6)-D-glucose	Phenolic acids	Phenolic acids	-	B	43707	34702	40097	70008	70709	68107	77348	65742	66677	9	9	422.64
9	C16H18O8	4-O-p-Coumaroylquinic acid	Phenolic acids	Phenolic acids	32451-86-8	B	9	9	9	9	9	9	9	9	9	17712	17850	25357
4	C17H22O10	4-O-Glucosyl-sinapate	Phenolic acids	Phenolic acids	-	B	54421	58388	61195	324830	330460	400340	556480	605250	571470	9	9	9
4	C13H16O8	4-O-Glucosyl-4-hydroxybenzoic acid	Phenolic acids	Phenolic acids	-	A	326950	399790	351280	519800	506490	442860	719250	748760	713200	18945	26234	18879
6	C13H18O8	4-O-Glucosyl-3,4-dihydroxybenzyl alcohol	Phenolic acids	Phenolic acids	-	B	91825	134320	125530	257980	235650	234200	320110	285990	313670	9	9	9
5	C28H34O15	4-O-(6'-O-Glucosylcaffeoylglucosyl)-4-hydroxybenzyl alcohol	Phenolic acids	Phenolic acids	-	B	197730	186050	221170	134540	159740	187980	39335	47351	58498	55766	82603	42347
4	C22H24O11	4-O-(6'-O-Glucosylcaffeoyl)-3,4-dihydroxybenzyl alcohol	Phenolic acids	Phenolic acids	-	B	3672.7	6303.2	5134.4	14408	14257	12340	24253	16903	22223	9	9	9
8	C6H5NO3	4-Nitrophenol	Phenolic acids	Phenolic acids	100-02-7	B	13716000	13765000	13398000	35832000	34587000	34398000	51421000	52520000	50628000	55669000	54780000	53182000
5	C10H10O3	4-Methoxycinnamic acid	Phenolic acids	Phenolic acids	830-09-1	B	11682	17789	12400	4710.7	5091.4	5289.6	9	9	9	9	9	9
9	C18H39NO3	4-Hydroxysphinganine	Lipids	Sphingolipids	554-62-1	A	1606200	1716000	1579100	2852500	2022300	2164200	5153400	5124600	4601900	11317000	10837000	9959800
9	C5H9NO5	4-Hydroxy-L-glutamic acid	Amino acids and derivatives	Amino acids and derivatives	3913-68-6	B	23859	24020	23195	16822	15826	20705	10180	12867	4892.5	59617	75081	70532
9	C5H8O4	4-Hydroxy-2-Oxopentanoic Acid*	Organic acids	Organic acids	3318-73-8	B	31357	28492	24378	9	9	9	6537.1	7413	5146.3	97588	99118	106550
4	C5H6O6	4-Hydroxy-2-oxoglutaric acid	Organic acids	Organic acids	1187-99-1	B	27383	17734	33719	45951	13515	34496	107680	55630	111940	9	9	9
6	C5H11N3O2	4-Guanidinobutyric acid	Organic acids	Organic acids	463-00-3	A	357080	419000	389650	1630700	1479800	1766200	970670	1057700	909840	547690	405390	492550
4	C14H20NO3+	4-Coumaroylcholine	Alkaloids	Alkaloids	-	B	14464	13457	23123	31212	19983	15950	37177	34960	29375	9	9	9
4	C7H7NO2	4-Aminobenzoic acid	Phenolic acids	Phenolic acids	150-13-0	A	275070	287810	275090	647300	677890	747090	1310700	1112700	1016200	9	9	9
6	C4H8N2O3	3-Ureidopropionic Acid	Organic acids	Organic acids	462-88-4	B	2066.5	2382.6	1034	18874	19814	12995	9152.8	10598	18291	8080.9	7579.2	2648.2
3	C3H7O7P	3-Phospho-D-glyceric acid	Others	Saccharides and Alcohols	820-11-1	B	144080	133920	175090	260590	279020	294870	120280	121470	143360	9	9	9
4	C16H16O6	3'-O-Methyl-(-)-epicatechin	Flavonoids	Flavanols	76549-34-3	B	1240400	1183100	1074900	2903800	2978700	2156100	3332900	4197900	3604000	168380	155200	187030
7	C38H60O10	3-O-(2-O-Acetyl-glucosyl)oleanolic acid	Terpenoids	Triterpene	-	B	17924	18303	16621	9	9	9	13709	13097	14002	6837.9	6233.8	10507
1	C5H8O5	3-Methylmalic acid*	Organic acids	Organic acids	152204-30-3	B	116140	122450	111730	185680	167120	134780	169270	227160	267340	9	9	9
4	C8H8O	3-Methylbenzaldehyde	Others	Others	620-23-5	B	9	9	9	8737.1	7396.1	6361	7135	17570	21631	9	9	9
4	C4H8O3	3-Hydroxybutyric acid	Organic acids	Organic acids	300-85-6	B	54271	47201	48916	193640	155570	195340	467820	546790	435710	9	9	9
5	C7H6O2	3-hydroxybenzaldehyde	Organic acids	Organic acids	100-83-4	B	130910	117080	130550	9	9	9	75694	57482	57786	9	9	9
6	C13H18O7	3-Hydroxy-5-Methylphenol-1-O-Glucoside	Phenolic acids	Phenolic acids	-	B	60531	64527	71474	189670	194590	183300	175870	176540	171700	9	9	9
8	C27H26O15	3-Hydroxy-5-Methylphenol-1-O-(6'-Digalloyl)Glucoside	Phenolic acids	Phenolic acids	-	B	42364	47298	46885	105580	103790	116360	308040	286720	269500	187110	208180	158820
8	C6H10O5	3-Hydroxy-3-methylpentane-1,5-dioic acid	Amino acids and derivatives	Amino acids and derivatives	503-49-1	B	9	9	9	65734	55394	88669	427470	458560	469240	251520	201140	210990
6	C4H9N3O2	3-Guanidinopropionic acid	Organic acids	Organic acids	353-09-3	B	19698	15334	13487	48331	57151	59065	41326	52303	35925	9	9	9
5	C7H8O5	3-Dehydroshikimic acid	Organic acids	Organic acids	2922-42-1	B	34313	52625	58889	26982	34205	23345	23648	18949	19570	9	9	9
5	C4H6O5	3-Dehydro-L-Threonic Acid*	Organic acids	Organic acids	-	A	93592000	89939000	91774000	61000000	59345000	62950000	21219000	21561000	21335000	9	9	9
6	C23H26O11	3,5-Digalloylshikimic acid	Phenolic acids	Phenolic acids	95753-52-9	B	27756	29728	32333	53485	63043	65969	56887	68367	67332	9	9	9
9	C7H6O4	3,4-Dihydroxybenzoic acid (Protocatechuic acid)*	Phenolic acids	Phenolic acids	99-50-3	A	498210	491660	485420	831850	854020	893340	858380	1053800	696110	4516100	3920800	4953700
6	C15H22O8	3,4,5-Trimethoxyphenyl-1-O-Glucoside	Phenolic acids	Phenolic acids	-	B	4931900	4683600	4727600	17526000	15649000	16638000	19969000	18866000	19272000	25069	33777	28551
6	C21H18O12	3,3'-O-Dimethylellagic Acid-4'-O-arabinoside	Tannins	Tannin	-	B	14716	21027	23652	135690	127840	150100	77779	90001	71290	49281	23535	36356
9	C9H10O3	3-(4-Hydroxyphenyl)-propionic acid	Phenolic acids	Phenolic acids	501-97-3	B	9	9	9	3789.4	5792.6	3846.5	4061.7	5651.8	6097.3	35262	33048	31720
7	C27H46O9	2-α-Linolenoyl-glycerol-1-O-glucoside	Lipids	Glycerol ester	-	B	25774	21598	21556	3791.2	4199	3313.5	18711	19421	19984	9	9	9
7	C33H56O14	2-α-Linolenoyl-glycerol-1,3-di-O-glucoside	Lipids	Glycerol ester	-	B	6806.9	5768.8	6145.7	9	9	9	4831.9	4522.7	3670.7	9	9	9
9	C21H36O4	2-α-Linolenoyl-glycerol	Lipids	Glycerol ester	55268-58-1	A	15603	13751	15970	28473	33390	24546	32026	32405	25088	142090	130560	108830
3	C7H12O5	2-Propylmalic Acid*	Organic acids	Organic acids	-	B	43311	38907	39272	54526	52829	62650	5605.8	4930.7	6556.8	9	9	9
7	C8H10O	2-Phenylethanol	Phenolic acids	Phenolic acids	60-12-8	B	2474700	2363100	2405500	321680	243190	255210	2088000	2020500	1680400	9	9	9
1	C20H20O12	2-O-Salicyl-6-O-Galloyl-D-Glucose	Phenolic acids	Phenolic acids	-	B	53230	53350	48255	99148	60473	81452	84380	71820	106450	9	9	9
1	C11H15N5O4	2'-O-Methyladenosine	Nucleotides and derivatives	Nucleotides and derivatives	2140-79-6	A	358310	332400	486190	328160	359780	459040	282140	377070	269370	103440	133800	91029
6	C13H16O10	2-O-Galloyl-D-glucose	Tannins	Tannin	-	B	725840	630070	622640	8050500	7371600	7538400	8066200	8943300	8283500	20602	17515	18577
4	C9H10O2	2-Methoxy-4-ethenylphenol	Phenolic acids	Phenolic acids	7786-61-0	A	872400	740280	859490	13508000	11348000	13139000	30081000	46447000	25895000	750900	442630	655390
7	C27H48O9	2-Linoleoylglycerol-1-O-glucoside	Lipids	Glycerol ester	-	B	59833	68040	52472	32110	20234	15802	117360	112580	101510	7530.4	8699.9	7408.6
7	C33H58O14	2-Linoleoylglycerol-1,3-di-O-glucoside	Lipids	Glycerol ester	-	A	59566	60954	65874	21443	18780	22062	94876	99776	84611	31043	30435	41263
8	C21H38O4	2-Linoleoylglycerol	Lipids	Glycerol ester	3443-82-1	B	7290.8	7877.9	5619.4	7784.1	5845.4	3245.3	16952	15629	11432	11756	9587	10266
3	C7H12O5	2-Isopropylmalic Acid*	Organic acids	Organic acids	49601-06-1	B	31970	47195	50735	60258	48598	60716	7858.6	9449.8	6601.5	9	9	9
9	C16H32O3	2-Hydroxyhexadecanoic acid	Organic acids	Organic acids	764-67-0	B	194630	188420	203030	145520	192990	194760	671780	741130	726060	4204400	4796800	4408700
4	C5H8O5	2-Hydroxyglutaric Acid*	Organic acids	Organic acids	13095-48-2	B	71719	132840	103540	152160	156400	109880	212550	229830	267540	9	9	9
5	C9H8O3	2-Hydroxycinnamic acid	Organic acids	Organic acids	583-17-5	B	128940	130880	120530	9	9	9	9	9	9	65253	89305	85847
9	C5H8O4	2-Hydroxy-2-methyl-3-oxobutanoic acid*	Organic acids	Organic acids	71698-08-3	B	27300	19370	26322	9	9	9	5890.3	7103.3	4309.8	105940	105600	100250
4	C14H19NO7	2-Glucosyloxy-2-phenylacetic acid amide	Alkaloids	Alkaloids	-	B	5314	8915.2	7585.7	11187	10452	14229	20598	21018	18688	9	9	9
9	C5H4O3	2-Furoic acid	Organic acids	Organic acids	88-14-2	B	9	9	9	9	9	9	9	9	9	5079400	5098600	4935900
3	C10H13N4O7P	2'-Deoxyinosine-5'-monophosphate	Nucleotides and derivatives	Nucleotides and derivatives	3393-18-8	A	17277000	15671000	16645000	16619000	18774000	16843000	6064600	5592400	9156900	6214500	7030100	5763300
4	C10H14N5O6P	2'-Deoxyadenosine-5'-monophosphate	Nucleotides and derivatives	Nucleotides and derivatives	653-63-4	B	302600	323730	295130	695940	787330	650630	1747400	1666700	1601800	13306	10777	19858
2	C10H13N5O3	2'-Deoxyadenosine	Nucleotides and derivatives	Nucleotides and derivatives	958-09-8	B	22335	17774	18964	80391	80373	58209	19492	16565	17785	48521	54202	51018
4	C4H9NO2	2-Aminoisobutyric acid	Amino acids and derivatives	Amino acids and derivatives	62-57-7	A	690530	647880	606360	1005100	1088200	1063100	2002700	2268000	1977800	249030	256700	216110
4	C31H38O16	2'-Acetylacteoside	Phenolic acids	Phenolic acids	94492-24-7	B	21439	21438	8222.7	20843	16236	21958	53741	34853	32269	13865	9403.5	11808
5	C7H14N2O4	2,6-Diaminooimelic acid	Amino acids and derivatives	Amino acids and derivatives	583-93-7	B	236090	235490	235890	67294	50591	44031	123690	110010	116850	61521	41119	54335
9	C7H6O4	2,5-Dihydroxybenzoic acid; Gentisic Acid*	Phenolic acids	Phenolic acids	490-79-9	A	677790	669600	468750	938940	963590	1029600	947510	1220600	693480	4973100	4132400	5074100
4	C9H7NO2	2,4-Dihydroxyquinoline	Alkaloids	Quinoline alkaloids	86-95-3	B	9	9	9	7342.2	8040	12622	25093	15008	16193	9	9	9
7	C6H8O4	2,3-Dimethylsuccinic acid	Amino acids and derivatives	Amino acids and derivatives	13545-04-5	B	17832	16984	14383	5366.1	5921.7	6904.5	12072	18652	12629	9	9	9
5	C3H6O3	2,3-Dihydroxypropanal	Others	Saccharides and Alcohols	56-82-6	B	13358	8391.8	14777	5270.6	12561	5843.7	9	9	9	9	9	9
9	C7H6O4	2,3-Dihydroxybenzoic Acid*	Organic acids	Organic acids	303-38-8	A	679220	764590	573940	1005600	949780	1164500	642800	800800	668940	4825900	4488400	5367800
5	C5H10O4	2,3-Dihydroxy-3-Methylbutanoic Acid	Organic acids	Organic acids	1756-18-9	A	53441000	53677000	47725000	29448000	32017000	29236000	13696000	12392000	12866000	158040	139830	140090
5	C20H22O9	2,3,5,4'-Tetrahydroxystilbene-2-O-glucoside	Others	Stilbene	-	B	2158000	1591900	1565900	768780	1060300	1056200	597020	632990	737490	9	9	9
9	C12H17N5O5	2-(Dimethylamino)guanosine	Nucleotides and derivatives	Nucleotides and derivatives	2140-67-2	A	263810	234320	286380	601350	703840	651320	138770	111610	117170	1043100	1048800	1262300
7	C27H46O9	1-α-Linolenoyl-glycerol-3-O-glucoside	Lipids	Glycerol ester	-	B	23884	26588	22695	5574.5	2932.4	3633.2	20657	20759	19484	9	9	9
7	C33H56O14	1-α-Linolenoyl-glycerol-2,3-di-O-glucoside	Lipids	Glycerol ester	-	B	7326.2	6593.7	7247.7	9	9	9	5086.9	5284.5	4002.5	2219.4	1885	1859.3
9	C21H36O4	1-α-Linolenoyl-glycerol	Lipids	Glycerol ester	-	A	15990	17160	13637	30306	27037	18038	35251	28171	30357	153130	133860	113570
9	C5H7NO3	1-Pyrroline-4-hydroxy-2-carboxylic acid	Organic acids	Organic acids	9054-77-7	B	9	9	9	9	9	9	4119.9	6112.5	3536.8	160630	162690	158060
5	C14H18O9	1-O-Vanilloyl-D-Glucose	Phenolic acids	Phenolic acids	-	A	197610	227550	232260	86096	90126	49692	40318	46353	29066	9	9	9
4	C17H22O10	1-O-Sinapoyl-D-glucose	Phenolic acids	Phenolic acids	-	B	41204	29814	51576	60840	52371	53874	188840	196040	218440	9	9	9
4	C13H16O8	1-O-Salicyl-D-glucose	Phenolic acids	Phenolic acids	60517-74-0	A	811640	947040	955490	1368300	1171500	1281500	4090900	4075200	3902300	68275	43768	52120
8	C21H40O4	1-Oleoyl-Sn-Glycerol	Lipids	Glycerol ester	129784-87-8	B	52321	60233	56351	37453	30439	35966	204310	194000	171570	257040	213370	314650
4	C13H16O9	1-O-Galloyl-rhamnose	Tannins	Tannin	-	B	21476	13439	14222	39402	41253	34755	71840	66395	46757	9	9	9
6	C13H16O10	1-O-Galloyl-D-glucose	Tannins	Tannin	58511-73-2	A	592910	575410	648730	7712700	6879600	7963900	8469800	8741200	9190100	24162	22374	24511
6	C14H18O10	1-O-(3,4-Dihydroxy-5-methoxy-benzoyl)-glucoside	Phenolic acids	Phenolic acids	-	A	1136800	1202400	1293900	6830100	6108900	6022200	8195300	8832800	9091900	9	9	9
9	C12H10O2	1-Naphthylacetic acid	Organic acids	Organic acids	86-87-3	B	9	9	9	9	9	9	9	9	9	159990	158130	188160
9	C7H13NO2	1-Methylpiperidine-2-carboxylic acid	Amino acids and derivatives	Amino acids and derivatives	7730-87-2	A	429280	390230	396660	473540	439380	434010	289980	269830	267220	5534300	5366500	5506400
3	C2H7N3	1-methylguanidine	Nucleotides and derivatives	Nucleotides and derivatives	471-29-4	B	32773	34144	25914	60411	59685	49800	27804	35242	37083	9	9	9
7	C33H58O14	1-Linoleoyl-sn-glycerol-diglucoside	Lipids	Free fatty acids	-	B	64914	65385	64442	18916	18758	22847	94044	99389	99728	28334	26688	55141
7	C27H48O9	1-Linoleoylglycerol-3-O-glucoside	Lipids	Glycerol ester	-	B	53681	58660	52719	27772	22914	31632	91767	118600	110660	7538.3	9347.2	4763.8
8	C21H38O4	1-Linoleoylglycerol	Lipids	Glycerol ester	2277-28-3	B	54422	48097	46173	104990	98462	86722	139330	149420	120350	120880	123620	88828
9	C33H56O14	1-Linolenoyl-rac-glycerol-diglucoside	Lipids	Free fatty acids	-	A	282810	315950	359730	228200	233760	217970	237280	278420	194150	842290	871440	877200
4	C26H32O12	1-Hydroxypinoresinol-1-O-Glucoside	Lignans and Coumarins	Lignans	81495-71-8	B	14047	16314	20312	21100	30557	25185	68153	83743	72815	9	9	9
4	C13H16O6	1-Feruloyl-sn-glycerol	Phenolic acids	Phenolic acids	-	B	9	9	9	9351.9	7119.7	8623.9	50808	41991	41399	9	9	9
4	C16H18O9	1-Caffeoylquinic acid	Phenolic acids	Phenolic acids	1241-87-8	B	24547	15003	13980	31807	16064	21759	44828	65602	49097	9	9	9
6	C4H7NO2	1-Aminocyclopropane-1-carboxylic acid	Organic acids	Organic acids	22059-21-8	B	154810	191580	179950	439390	429770	376240	253590	303080	291460	58364	33083	49595
6	C18H36O2	16-Methylheptadecanoic acid	Lipids	Free fatty acids	2724-58-5	A	9	9	9	9279500	9534800	6056000	6482800	11782000	11328000	9	9	9
2	C18H32O3	13(S)-HODE;13(S)-Hydroxyoctadeca-9Z,11E-dienoic acid*	Lipids	Free fatty acids	10219-69-9	A	31062	30344	25998	73864	82024	68171	35360	40871	33625	74247	61705	60278
9	C18H34O2	11-Octadecanoic acid(Vaccenic acid)	Lipids	Free fatty acids	506-17-2	B	16891	10391	19875	24235	23458	28771	40178	67362	17105	321740	323570	401150
5	C6H12O5	1,5-Anhydro-D-glucitol	Others	Saccharides and Alcohols	154-58-5	B	101680	67152	72728	30785	48635	36544	35306	46393	42638	25600	20751	30994
3	C9H19O11P	1-(sn-Glycero-3-phospho)-1D-myo-inositol	Others	Saccharides and Alcohols	-	A	108540	113780	116130	3028700	3295100	3358100	334870	318950	315160	14696	19985	21437
8	C10H14O2	1-(4-Methoxyphenyl)-1-propanol	Phenolic acids	Phenolic acids	5349-60-0	B	43042	45398	43530	41323	37112	31213	96526	89009	101050	139980	94591	114360
7	C8H8O	(S)-2-Phenyloxirane	Others	Others	20780-54-5	A	921880	860140	887280	161940	190200	147220	1377900	1058500	1449200	9	9	9
Note:
The metabolites with * indicate isomers, which have the same molecular formula, but the specific structure is not clear. The level of identification of a metabolite indicates the accuracy of the metabolite's qualitativeness. Level A represents about 90% accuracy. Level B represents an accuracy rate of about 60%.
