# Supplementary material for: Metabolome and transcriptome profiling reveal regulatory network and mechanism of flavonoid biosynthesis during color formation of Dioscorea cirrhosa L
Source: PeerJ. 2022 Jul 4;10:e13659. doi: 10.7717/peerj.13659 (PMC9261937; doi:10.7717/peerj.13659)
Supplement: Supplemental Information 7 [file peerj-10-13659-s007.xlsx]

## Sheet: Sheet 1
Table S7 Summary of the RNA sequencing data.
Sample	Raw Reads	Clean Reads	Clean Base(G)	Error Rate(%)	Q20(%)	Q30(%)	GC Content(%)
LR_a	49388962	47009620	7.05	0.02	98.61	95.6	45.89
LR_b	45603240	43427260	6.51	0.02	98.61	95.56	45.88
LR_c	43141122	41133742	6.17	0.02	98.57	95.45	45.33
RD_a	49325256	46326178	6.95	0.02	98.62	95.63	44.9
RD_b	48130422	45432242	6.81	0.02	98.61	95.58	45.14
RD_c	51878196	47885704	7.18	0.02	98.65	95.67	44.15
DR_a	46291106	42807482	6.42	0.02	98.55	95.42	44.83
DR_b	47861212	46673780	7	0.02	98.41	94.85	45.89
DR_c	53533950	51184598	7.68	0.02	98.61	95.43	44.45
BR_a	49858038	47560880	7.13	0.02	98.71	95.71	45.82
BR_b	44885028	42414226	6.36	0.02	98.58	95.34	44.77
BR_c	54168424	50764760	7.61	0.03	97.6	93.28	44.7
Note:
Q20: percentage of bases with a Phred value > 20; Q30: percentage of bases with a Phred value > 30.
