# Supplementary material for: Metabolome and transcriptome profiling reveal regulatory network and mechanism of flavonoid biosynthesis during color formation of Dioscorea cirrhosa L
Source: PeerJ. 2022 Jul 4;10:e13659. doi: 10.7717/peerj.13659 (PMC9261937; doi:10.7717/peerj.13659)
Supplement: Supplemental Information 8 — Differential gene analysis results of LR vs RD, RD vs DR, and DR vs BR. [file peerj-10-13659-s008.xlsx]

## Sheet: LR vs RD
Table S8 DEGs identified between groups. Differential gene analysis results of LR vs RD.
ID	LR_a_fpkm	LR_b_fpkm	LR_c_fpkm	RD_a_fpkm	RD_b_fpkm	RD_c_fpkm	log2FoldChange	pvalue	padj	regulated
Cluster-6992.44371	23.06	19.68	24.64	131.5	177.8	166.58	2.61251	0	0	up
Cluster-6992.49706	1.49	1.41	1.94	81.75	104.92	104.23	5.70898	1.09866e-263	1.63019e-259	up
Cluster-6992.27143	204.35	181.77	201.37	22.3	28.39	27.47	-3.11422	2.14495e-263	1.99383e-259	down
Cluster-6992.49356	136.61	126.32	138.28	3270.55	4613.38	5220.2	4.81057	2.68746e-263	1.99383e-259	up
Cluster-6992.49467	173.43	137.5	168.53	3422.44	4149.75	5061.12	4.53696	1.6341e-211	9.69872e-208	up
Cluster-6992.49175	7.87	5.44	7.45	116.11	143.9	161.62	4.14373	1.74198e-184	8.61585e-181	up
Cluster-6992.21894	779.67	776.63	858.36	2.02	2.44	1.03	-8.96406	4.21224e-171	1.78575e-167	down
Cluster-6992.47459	39.85	23.02	43.39	2012.39	2368.28	2271.23	5.78987	5.76661e-159	2.13913e-155	up
Cluster-6992.49476	13.93	11.16	13.67	315.97	298.49	309.29	4.39216	2.16116e-148	7.12606e-145	up
Cluster-6992.29961	645.13	377.32	694.69	5.31	5.35	7.67	-6.72399	2.17717e-138	6.46096e-135	down
Cluster-6992.44117	8.9	7.16	8.64	69.64	108.73	93.53	3.24529	8.77253e-138	2.36667e-134	up
Cluster-6992.23998	96.29	99.65	94.12	0.8	1.63	0.94	-6.65069	6.78347e-123	1.67755e-119	down
Cluster-6992.44391	2.57	2.41	2.4	23.72	29.78	33.11	3.33483	7.45788e-121	1.70246e-117	up
Cluster-6992.43860	21.53	15.71	20.23	140.86	193.56	197.7	3.00732	8.4091e-120	1.78249e-116	up
Cluster-6992.49461	106.11	73.03	126.62	1672.89	2405.92	2301.83	4.22877	1.52309e-118	3.01329e-115	up
Cluster-6992.49571	109.72	63.75	103.22	2027.05	3007.7	2331.79	4.57598	9.12649e-112	1.69274e-108	up
Cluster-6992.37229	14.98	10.38	13.36	135.19	171.08	153.88	3.3794	1.48732e-106	2.59633e-103	up
Cluster-6992.42270	145.17	117.95	154.43	29.44	41.97	37.62	-2.14076	2.16163e-100	3.56381e-97	down
Cluster-6992.21733	112.23	110.56	122.26	14.44	15.49	14.92	-3.14041	1.71898e-98	2.68487e-95	down
Cluster-6992.27517	343.75	225.25	390.5	16.51	21.75	23.81	-4.13785	2.04897e-92	3.04026e-89	down
Cluster-6992.49229	0.29	0	0.55	265.2	266.37	265.62	9.71438	1.33464e-90	1.88604e-87	up
Cluster-6992.69373	128.47	94.13	137.83	6.76	7.03	8.36	-4.20186	2.14387e-90	2.89188e-87	down
Cluster-6992.37263	8.6	5.96	9.17	133.96	161.6	128.95	3.97992	6.27787e-89	8.10009e-86	up
Cluster-6992.37226	5.28	3.49	6.59	86.08	112.35	115.06	4.16229	2.73033e-87	3.37605e-84	up
Cluster-6992.49192	7.97	0	7.15	10501.3	19977.3	26662.5	11.7766	3.7441e-87	4.4444e-84	up
Cluster-6992.35897	46.16	38.25	47.93	172.79	219.83	246.73	2.06601	1.16679e-82	1.33175e-79	up
Cluster-6992.66001	23.21	21.11	22.05	0.8	0.78	1.19	-4.78924	1.37503e-80	1.51131e-77	down
Cluster-6992.44003	8.8	6.82	7.56	49.76	56.16	58.47	2.62676	1.94277e-78	2.05906e-75	up
Cluster-6992.24211	349.59	216.16	363.62	21.88	29.52	23.35	-3.81992	4.32105e-77	4.42178e-74	down
Cluster-6992.48337	5.78	3.59	4.12	70.62	76.7	91.74	3.95083	4.19578e-76	4.15047e-73	up
Cluster-6992.48513	4.98	4.2	5.53	28.61	40.1	41.08	2.69079	1.63382e-73	1.56404e-70	up
Cluster-6992.49090	14.73	12.71	15.09	55.25	82.05	79.78	2.1366	4.70833e-72	4.36639e-69	up
Cluster-6992.42290	53.19	45.42	48.89	10.08	11.9	11.01	-2.36209	2.46003e-71	2.21223e-68	down
Cluster-6992.31705	594.81	368.48	567.97	37.42	39.19	32.75	-3.97243	2.03721e-70	1.77812e-67	down
Cluster-6992.35329	177.53	179.86	194.7	2276.42	2161.47	2045.17	3.38097	1.19407e-68	1.01243e-65	up
Cluster-6992.54700	152.19	133.01	182.41	9.1	14.34	17.05	-3.73795	1.51037e-68	1.24505e-65	down
Cluster-6992.26285	329.87	388.64	348.65	8.41	5.16	5.96	-5.93943	8.54708e-67	6.85522e-64	down
Cluster-6992.34989	8.01	6.08	9.46	81.47	78.48	88.94	3.22196	1.22257e-64	9.54759e-62	up
Cluster-6992.47494	33.95	37.93	37.68	955.07	743.28	836.21	4.35406	1.393e-64	1.05997e-61	up
Cluster-6992.44384	26.89	25.99	25.6	152.08	202.45	234.74	2.68951	4.59436e-64	3.40856e-61	up
Cluster-6992.46395	531.63	551.29	596.55	67.44	112.79	102.63	-2.78009	3.88933e-63	2.81512e-60	down
Cluster-6992.39292	2450.92	1980.47	2585.32	576.21	669.4	760.65	-1.97645	1.08458e-62	7.66333e-60	down
Cluster-6992.21477	894.85	376.96	724.27	3.54	4.25	7.05	-7.21078	4.35317e-62	3.0043e-59	down
Cluster-6992.39228	4.65	3.28	5.21	69.02	93.89	76.65	4.00221	1.17252e-61	7.9081e-59	up
Cluster-6992.43878	5.04	4.83	5.75	53.55	109.11	100.06	3.83295	1.83326e-61	1.20897e-58	up
Cluster-6992.21864	19.28	18.33	18.75	1.81	2.61	1.83	-3.38388	2.86798e-61	1.81086e-58	down
Cluster-6992.61783	19.28	18.33	18.75	1.81	2.61	1.83	-3.38388	2.86798e-61	1.81086e-58	down
Cluster-6992.44157	114.1	103.98	106.56	8.87	7.3	10.5	-3.79428	4.08439e-61	2.52518e-58	down
Cluster-6992.44381	10.85	10.18	15.58	97.65	148.35	148.92	3.22028	5.80925e-61	3.51827e-58	up
Cluster-6992.48971	83.08	56.19	73.94	297.11	384.99	366.25	2.10098	9.76753e-61	5.79723e-58	up
Cluster-6992.46883	104.54	68.58	82.78	2358.08	1854.36	2497.9	4.59633	2.17344e-60	1.26469e-57	up
Cluster-6992.34988	4.93	6.6	5.24	80.6	93.71	100.36	3.81039	2.50915e-60	1.43195e-57	up
Cluster-6992.51361	1.42	2.01	1.74	30.37	45.57	35.61	4.20641	2.79506e-59	1.56502e-56	up
Cluster-6992.47008	154.45	122.21	162.39	497.98	560.54	576.7	1.70856	1.88177e-58	1.03414e-55	up
Cluster-6992.47270	118.93	113.96	126.43	31.42	46.83	41.88	-1.7988	1.21602e-57	6.5612e-55	down
Cluster-6992.44875	0.09	0.07	0.14	41.35	41.9	42.06	8.54841	1.84351e-57	9.76929e-55	up
Cluster-6992.40844	1133.3	293.78	1282.69	1.37	1.03	0.5	-9.97405	2.3432e-57	1.21994e-54	down
Cluster-6992.45273	30.4	31.84	39.35	2118.2	1282.17	1447.91	5.42794	3.38091e-57	1.72986e-54	up
Cluster-6992.57755	713.14	780.3	670.08	47.93	54.93	37.15	-4.13063	1.69562e-56	8.5287e-54	down
Cluster-6992.29285	264.58	241.98	256.36	72.49	82.17	84.14	-1.86932	2.00883e-56	9.93565e-54	down
Cluster-6992.59213	21.19	17.98	24.07	63.75	78.84	79.07	1.61068	3.56676e-56	1.70721e-53	up
Cluster-6992.43730	1849.58	861.85	1839.64	30446.2	49836	52116.7	4.67156	1.58869e-55	7.48351e-53	up
Cluster-6992.34066	108.72	101.69	110.14	9.47	17.92	16.37	-3.10287	5.84663e-54	2.71101e-51	down
Cluster-6992.66944	42.36	44.1	45.49	6.48	8.92	9.18	-2.64076	6.87889e-54	3.14058e-51	down
Cluster-6992.66042	97.3	67.83	89.26	4.87	10.11	6.91	-3.75878	1.1508e-52	5.17441e-50	down
Cluster-6992.44833	109.02	101.15	112.02	28.46	36.01	29.27	-1.98414	3.84702e-52	1.70394e-49	down
Cluster-6992.52055	922.93	1221.18	721.24	32.66	37.3	26.12	-5.11671	5.24431e-52	2.28868e-49	down
Cluster-6992.38553	46.93	48.42	53.96	2.62	2.49	3.5	-4.30771	9.28781e-52	3.99456e-49	down
Cluster-6992.39662	8.46	11.12	10.76	473.7	327.82	335.42	5.05569	1.13722e-51	4.78076e-49	up
Cluster-6992.47386	28.73	27.53	28.59	129.12	216.23	201.98	2.46064	1.1438e-51	4.78076e-49	up
Cluster-6992.66151	114.71	157.94	109.61	1.71	0.76	1.28	-6.83964	2.0244e-51	8.3439e-49	down
Cluster-6992.52118	2.85	1.18	2.61	67.44	68.1	78.22	4.83657	3.50306e-51	1.42406e-48	up
Cluster-6992.21322	62.97	48.56	63.75	4.31	3.25	3.37	-4.17115	8.82666e-51	3.53973e-48	down
Cluster-6992.29089	160.35	97.51	149.19	5.13	5.8	3.13	-5.02248	9.64879e-51	3.81783e-48	down
Cluster-6992.38480	87.5	81.37	84.82	9.83	17.36	15.98	-2.77995	3.01676e-50	1.17797e-47	down
Cluster-6992.55956	138.19	138.83	141.51	36.68	49.99	45.75	-1.87172	3.23674e-50	1.24745e-47	down
Cluster-6992.43104	15.06	10.63	17.9	114.6	170.49	195.09	3.25812	3.81026e-50	1.44966e-47	up
Cluster-6992.44861	317.85	197.9	338.69	34.37	34.42	34.01	-3.2244	4.91715e-50	1.84711e-47	down
Cluster-6992.43504	1.06	0.66	0.79	98.43	61.95	66.56	6.34694	5.89331e-50	2.18612e-47	up
Cluster-6992.47944	187.59	136.95	184.77	40.26	41.28	43.01	-2.21479	1.04757e-49	3.838e-47	down
Cluster-6992.65747	4.84	4.02	5.01	23.79	34.29	30.45	2.46872	1.59841e-49	5.78468e-47	up
Cluster-6992.50902	3064.33	1859.88	3022.55	105.39	73.29	61.92	-5.17823	3.17161e-49	1.13398e-46	down
Cluster-6992.22572	229.2	320.79	228.76	7.61	4.9	5.28	-5.63429	3.50991e-49	1.24e-46	down
Cluster-6992.51037	7.29	9.11	8.79	84.8	91.33	84.52	3.16867	6.83013e-49	2.3846e-46	up
Cluster-6992.25730	197.37	193.46	181.24	7.11	15.45	8.09	-4.45331	1.42506e-48	4.91746e-46	down
Cluster-6992.42907	42.02	25.8	49.39	1142.85	889.69	979.32	4.56706	2.72242e-48	9.28627e-46	up
Cluster-6992.60745	117.79	110.96	134.87	25.27	25.32	26.29	-2.4263	2.96618e-48	1.00028e-45	down
Cluster-6992.41907	445.55	293.87	466.13	36.27	53.91	64.31	-3.1643	3.31637e-48	1.10581e-45	down
Cluster-6992.52174	99.35	85.93	109.75	31.26	43.02	41.7	-1.5476	4.4287e-48	1.46029e-45	down
Cluster-6992.45824	23.25	19.1	26.23	2.79	2.81	3.7	-3.07291	1.31974e-47	4.30381e-45	down
Cluster-6992.49016	76.1	64.37	74.52	25.89	32.23	31.6	-1.45969	6.37091e-47	2.05504e-44	down
Cluster-6992.36664	197.4	189.69	215.83	65.76	95.07	88.21	-1.48895	2.72773e-46	8.70411e-44	down
Cluster-6992.47513	67.14	52.69	68	135.26	176.71	163.6	1.13932	3.07948e-46	9.72198e-44	up
Cluster-6992.23757	63.42	56.3	63.65	11.25	17.32	17.08	-2.21567	6.99409e-46	2.18481e-43	down
Cluster-6992.48372	63.51	44.48	62.88	208.62	295.76	313.4	2.05345	1.91974e-45	5.93441e-43	up
Cluster-6992.48014	347.21	246.52	379.75	3727.87	8120.88	8690.49	4.28823	3.8251e-45	1.17024e-42	up
Cluster-6992.51327	150.71	141.93	146.97	51.5	70.65	65.62	-1.44182	7.82548e-45	2.36968e-42	down
Cluster-6992.53376	9.35	5.81	9.08	88.08	97	87.25	3.31853	8.41351e-45	2.52201e-42	up
Cluster-6992.47518	57.86	37.04	48.89	1147.13	840.77	866.19	4.16881	1.21144e-44	3.59508e-42	up
Cluster-6992.42197	9.3	8.18	7.03	63.16	66.36	77.33	2.86998	2.25891e-44	6.63718e-42	up
Cluster-6992.48132	370.08	383.3	408.53	75.15	87.37	68.06	-2.52763	2.67974e-44	7.79646e-42	down
Cluster-6992.46569	0.18	0	0	61.24	120.81	123.99	10.4093	2.50175e-43	7.20795e-41	up
Cluster-6992.48946	449.9	411.85	456.7	79.04	112.56	75.24	-2.50975	3.64131e-43	1.03903e-40	down
Cluster-6992.65956	71.57	88.55	68.35	2.44	1.52	1.66	-5.5318	7.85594e-43	2.22031e-40	down
Cluster-6992.25483	26.3	30.45	30.14	2.15	3.12	2.8	-3.64399	1.27928e-42	3.58149e-40	down
Cluster-6992.36245	154.5	107.42	156.55	15.27	28.52	21.49	-2.89162	3.2609e-42	9.04397e-40	down
Cluster-6992.43142	26.21	11.41	24.13	432.05	425.63	433.74	4.23343	4.24198e-42	1.1656e-39	up
Cluster-6992.46629	3	2.79	2.35	202.32	131.43	139.09	5.70602	6.30352e-42	1.71618e-39	up
Cluster-6992.38135	13.06	11.55	10.18	100.8	149.7	105.95	3.14612	7.44401e-42	2.00826e-39	up
Cluster-6992.58083	78.78	71.09	68.1	15.59	19.01	15.76	-2.31732	1.21228e-41	3.24104e-39	down
Cluster-6992.50175	348.55	319.89	345.64	140.29	194.41	173.56	-1.20943	1.24077e-41	3.28761e-39	down
Cluster-6992.34949	37.87	45.86	31.68	0.98	1.31	1.9	-5.02622	2.09541e-41	5.50295e-39	down
Cluster-6992.55035	4.72	3.96	4.4	19.45	21.41	21.22	2.05028	3.46446e-41	9.01853e-39	up
Cluster-6992.49474	1.35	1.69	1.67	49.88	40.18	36.66	4.57399	4.21401e-41	1.08743e-38	up
Cluster-6992.27766	65.97	58.64	64.07	21.85	28.89	24.95	-1.52371	4.74309e-41	1.21341e-38	down
Cluster-6992.23255	103.66	80.33	103.3	8.56	6.6	9.3	-3.71492	8.67903e-41	2.20136e-38	down
Cluster-6992.46347	27.37	21.48	27.61	508.9	366.56	364.9	3.86697	8.85015e-41	2.22574e-38	up
Cluster-6992.30378	68.88	80.5	61.32	2.54	3.03	1.52	-5.09696	1.19345e-40	2.97621e-38	down
Cluster-6992.49927	84.87	94.02	94.98	18.63	21.22	19.91	-2.39739	1.47947e-40	3.65874e-38	down
Cluster-6992.38631	19.3	18.98	18.67	123.75	120.09	117.41	2.47155	4.46009e-40	1.09386e-37	up
Cluster-6992.41937	4.16	3.95	3.61	30.78	33.99	30.3	2.81705	5.66717e-40	1.37852e-37	up
Cluster-6992.46650	290.91	369.66	339.29	19.58	35.45	40.56	-3.63065	3.84172e-39	9.26886e-37	down
Cluster-6992.48872	46.65	15.81	40.71	1290.76	1157.05	1359.72	5.08455	6.86677e-39	1.64337e-36	up
Cluster-6992.34042	68.31	54.54	60.05	251.23	368.58	269.74	2.07389	1.30268e-38	3.09267e-36	up
Cluster-6992.36661	33.07	29.31	37.39	12.58	16.2	15.77	-1.36675	1.78807e-38	4.21132e-36	down
Cluster-6992.66880	103.58	123.02	107.36	12.44	11.19	10.64	-3.47651	3.68518e-38	8.61113e-36	down
Cluster-6992.44860	109.12	81.74	111.05	19.16	17.23	16.86	-2.67588	5.48909e-38	1.27261e-35	down
Cluster-6992.39175	95.15	111.1	104.25	17.74	19.38	21.13	-2.62047	6.07921e-38	1.3985e-35	down
Cluster-6992.46596	102.67	126.1	101.81	1.77	5.64	2.98	-5.25926	6.37441e-38	1.45513e-35	down
Cluster-6992.40954	18.17	12.55	19.87	70.29	92.98	99.47	2.18076	7.30196e-38	1.65414e-35	up
Cluster-6992.50010	2593	3014.43	2066.42	297.74	334.59	303.39	-3.24714	1.2276e-37	2.75987e-35	down
Cluster-6992.30790	42.69	26.69	36.02	1.66	3.57	3.24	-3.85125	1.44653e-37	3.2276e-35	down
Cluster-6992.36364	2.42	3.22	3.78	40.78	41.24	45.08	3.5649	2.26783e-37	5.0224e-35	up
Cluster-6992.47408	79.02	45.79	64.65	1532.01	1115.7	1049.03	4.15057	2.91698e-37	6.41217e-35	up
Cluster-6992.59322	35.09	24.58	37.62	2.6	4.79	4.68	-3.2175	3.3213e-37	7.24727e-35	down
Cluster-6992.48867	176.63	160.23	216.45	1420.13	1220.51	1323.07	2.67315	4.65235e-37	1.00776e-34	up
Cluster-6992.46385	1.4	0.23	1.12	75.81	164.71	186.29	7.06367	7.25306e-37	1.55972e-34	up
Cluster-6992.53420	248.84	243.23	231.7	43.88	47.8	59.44	-2.44964	7.75622e-37	1.65592e-34	down
Cluster-6992.37781	42.35	2.78	43.49	20690	34068.8	36447.3	9.86768	1.1928e-36	2.52839e-34	up
Cluster-6992.35218	32.65	6.32	24.08	1550.85	3179.53	2517.29	6.67419	1.37008e-36	2.88359e-34	up
Cluster-6992.48532	184.72	203.54	183.13	743.22	952.23	983.71	2.00988	1.42813e-36	2.98459e-34	up
Cluster-6992.21400	53.73	43.96	60.54	11.81	16.82	15.34	-2.04318	1.8913e-36	3.92491e-34	down
Cluster-6992.41120	214.68	201.99	141.29	9.92	15.62	19.72	-3.86335	3.07369e-36	6.33435e-34	down
Cluster-6992.24597	26.1	27.77	39.77	1.44	2.08	1.36	-4.47697	3.55129e-36	7.26814e-34	down
Cluster-6992.47397	1685.79	1461.43	1780.19	309.79	249.9	312.91	-2.66424	3.69025e-36	7.50082e-34	down
Cluster-6992.52335	173.71	176.79	188.74	2.09	7.13	7.71	-5.25404	3.85858e-36	7.7896e-34	down
Cluster-6992.65965	35.31	47.38	32.5	1.03	0.56	0.73	-5.827	3.91084e-36	7.84177e-34	down
Cluster-6992.64494	117.91	134.99	123.42	15.03	14.02	11.41	-3.40554	4.89725e-36	9.75374e-34	down
Cluster-6992.29091	53.67	54.1	50.58	12.47	14.97	13.49	-2.16089	5.6709e-36	1.12193e-33	down
Cluster-6992.48656	272.49	268.66	326.6	62.83	96.87	100.49	-1.95593	6.21332e-36	1.2211e-33	down
Cluster-6992.54396	242.8	323.78	229.14	0.55	3.23	3.35	-7.09679	6.37145e-36	1.24394e-33	down
Cluster-6992.52629	51.86	42.04	54.01	0.98	0.56	0.26	-6.54552	8.20591e-36	1.59162e-33	down
Cluster-6992.48868	70.13	33.27	54.5	1719.68	1671.3	1002.68	4.66107	1.06502e-35	2.0523e-33	up
Cluster-6992.38706	1072.17	865.57	1004.03	431.55	577.34	494.29	-1.17033	1.88254e-35	3.60428e-33	down
Cluster-6992.50790	0.09	0	0	47.33	60.18	71.32	10.6892	3.7841e-35	7.19851e-33	up
Cluster-6992.40187	208.66	111.91	163.6	19.71	27.51	22	-2.99208	3.93793e-35	7.44344e-33	down
Cluster-6992.37057	133.69	100.86	121.27	35.37	45.16	36.21	-1.80238	4.12212e-35	7.74227e-33	down
Cluster-6992.43602	6.81	5.2	5.05	30.8	48.97	52.23	2.72527	5.65735e-35	1.0559e-32	up
Cluster-6992.34622	33.18	28.73	44.05	158.64	268.13	267.21	2.49407	8.56659e-35	1.58889e-32	up
Cluster-6992.51169	757.76	613.3	717.71	204.48	212.91	189.11	-1.96341	9.80745e-35	1.80774e-32	down
Cluster-6992.49417	227.62	229.36	269.49	51.22	45.46	50.36	-2.48338	1.01788e-34	1.86461e-32	down
Cluster-6992.61351	168.46	167	174.02	43.02	54.34	49.98	-1.96656	1.44552e-34	2.63174e-32	down
Cluster-6992.47919	3.03	3.29	4.81	26.49	37.81	43.61	3.06303	2.03713e-34	3.68621e-32	up
Cluster-6992.66225	115.44	123.23	114.15	6.85	9.9	5.9	-4.14125	2.70853e-34	4.87141e-32	down
Cluster-6992.50143	177.11	244.9	169.93	5.65	10.18	3.88	-5.14265	3.30684e-34	5.91167e-32	down
Cluster-6992.64487	51.28	41.86	49.53	11.76	14.46	11.47	-2.115	3.45181e-34	6.13388e-32	down
Cluster-6992.40956	8.27	6.99	9	47.64	46.26	57.04	2.45226	4.446e-34	7.85355e-32	up
Cluster-6992.52327	165.51	158.84	163.67	64.91	78.6	76.23	-1.35547	9.95023e-34	1.74724e-31	down
Cluster-6992.38039	308.45	290.64	301.19	107.91	120.63	135.75	-1.50895	1.25323e-33	2.1877e-31	down
Cluster-6992.60810	33.44	28.57	35.54	0.23	1.03	1.06	-5.64405	1.3397e-33	2.32496e-31	down
Cluster-6992.43225	228.97	277.16	237.43	43.42	62.98	55.19	-2.42722	1.5681e-33	2.70551e-31	down
Cluster-6992.59522	44.57	43.87	45.21	11.13	12.03	10.7	-2.179	2.54254e-33	4.36141e-31	down
Cluster-6992.42910	6.95	4.41	6.86	106.03	100.84	91.79	3.88474	3.1357e-33	5.34798e-31	up
Cluster-6992.74242	87.06	72.86	64.76	3.3	4	1.84	-4.81139	3.35949e-33	5.69692e-31	down
Cluster-6992.36327	175.96	114.36	177.69	30.94	47.8	41.48	-2.15915	3.9702e-33	6.6943e-31	down
Cluster-6992.45829	321.08	290.97	388.77	120.95	138.54	152.42	-1.47721	5.15131e-33	8.63674e-31	down
Cluster-6992.34895	479.1	539.7	474.26	113.76	156.33	130.7	-2.11777	1.36942e-32	2.28308e-30	down
Cluster-6992.34652	0.07	0.18	0.03	10.29	19.57	21.89	7.24978	1.72951e-32	2.86732e-30	up
Cluster-6992.46648	227.86	254.31	249.95	17.17	31.21	38.65	-3.3098	2.50041e-32	4.12234e-30	down
Cluster-6992.56768	159.74	179.87	173.47	40.34	48.66	40.68	-2.18874	3.1683e-32	5.19461e-30	down
Cluster-6992.67206	52.79	101.59	65.73	1.21	2.37	2.32	-5.47766	3.92793e-32	6.40469e-30	down
Cluster-6992.52835	6.44	3.17	5.64	52.66	55.71	72.45	3.38869	5.78703e-32	9.38448e-30	up
Cluster-6992.34552	3.82	2.96	2.48	19.8	31.15	30.09	2.90178	7.18614e-32	1.159e-29	up
Cluster-6992.48167	3620.94	1628.88	2348.77	221.99	234.99	183.77	-3.7225	8.37178e-32	1.34292e-29	down
Cluster-6992.47913	590.51	426.27	486.86	80.26	140.89	94.39	-2.46258	8.93868e-32	1.42615e-29	down
Cluster-6992.50587	3.63	6.6	4.9	76.83	87.99	88.42	3.84516	2.23331e-31	3.54416e-29	up
Cluster-6992.45239	56.59	44.86	52.75	19.05	27.21	26.09	-1.30146	2.68476e-31	4.22412e-29	down
Cluster-6992.65964	314.89	152.07	342.41	0.42	3.47	0.97	-7.61468	2.69025e-31	4.22412e-29	down
Cluster-6992.66095	267.44	140.94	278.15	3.64	1.82	6.51	-5.98436	4.16526e-31	6.5057e-29	down
Cluster-6992.43095	7.51	3.41	6.51	56.35	74.75	85.23	3.44426	4.22772e-31	6.56868e-29	up
Cluster-6992.50146	1.81	4.69	4.44	100.58	125.71	125.52	4.79431	4.25399e-31	6.57508e-29	up
Cluster-6992.49323	15.24	13.09	17.65	52.15	56.78	66.15	1.73521	5.19563e-31	7.98888e-29	up
Cluster-6992.28464	57.34	53.6	70.62	14.81	19.35	15.95	-2.05085	5.31507e-31	8.13041e-29	down
Cluster-6992.49607	271.96	263.26	277.47	3080.31	2188.31	2513.15	3.09184	6.3279e-31	9.63009e-29	up
Cluster-6992.52084	0.55	0.64	0.77	9.74	13	10.8	3.89903	6.3887e-31	9.67301e-29	up
Cluster-6992.25826	39.67	31.42	35.79	7.68	11.97	8.77	-2.12096	7.70425e-31	1.16057e-28	down
Cluster-6992.41019	241.34	187.23	267.18	690.11	785.22	903.56	1.59076	9.51594e-31	1.42624e-28	up
Cluster-6992.52990	7.72	14.26	11.87	571.48	356.69	388.62	5.13224	9.63191e-31	1.43636e-28	up
Cluster-6992.51832	0.28	0.21	0.32	16.25	11.74	13.61	5.5294	9.81807e-31	1.45681e-28	up
Cluster-6992.22636	136.96	108.59	163.26	12.28	23.97	24.59	-2.95978	1.1035e-30	1.62922e-28	down
Cluster-6992.30688	11.46	9.29	12.56	32.24	39.63	36.18	1.50269	1.94126e-30	2.85192e-28	up
Cluster-6992.34735	24.07	17.95	25.24	84.46	99.23	97.52	1.88425	2.65675e-30	3.88383e-28	up
Cluster-6992.44956	35.6	31.41	35.29	74.69	87.69	86.73	1.08361	2.87896e-30	4.18804e-28	up
Cluster-6992.40006	104.1	96.87	102.37	44.82	53.77	54.5	-1.19153	4.31577e-30	6.24755e-28	down
Cluster-6992.38381	1.49	1.23	3.19	113.47	71.8	107.53	5.49154	5.69708e-30	8.20712e-28	up
Cluster-6992.48528	253.3	281.18	249.84	1083.34	1195.49	1263.81	1.96525	5.82287e-30	8.3478e-28	up
Cluster-6992.35222	146.23	16.66	123.03	12034.6	24575.8	21372.6	7.53059	6.67343e-30	9.52118e-28	up
Cluster-6992.67010	89	78.34	108.3	1.93	5.51	3.16	-4.88121	7.15222e-30	1.01555e-27	down
Cluster-6992.60878	49.66	46.51	53.55	19.91	22.6	22.24	-1.408	8.95333e-30	1.26523e-27	down
Cluster-6992.28076	75.67	84.58	77.39	18.82	24.06	25.38	-2.01752	2.81584e-29	3.94164e-27	down
Cluster-6992.38650	350.01	393.64	385.48	112.47	127.29	132.32	-1.80573	2.87335e-29	4.00326e-27	down
Cluster-6992.47764	24.04	24.05	18.04	2.63	3.88	3.96	-2.89284	3.0147e-29	4.18057e-27	down
Cluster-6992.22347	57.95	49.31	31.21	0.76	0.28	0.43	-6.73899	4.13093e-29	5.70183e-27	down
Cluster-6992.38484	731.03	805.9	904.58	166.21	162.41	142.9	-2.51223	4.56042e-29	6.26148e-27	down
Cluster-6992.31702	149.41	80.46	169.24	9.89	6.6	9.37	-4.0882	4.57858e-29	6.26148e-27	down
Cluster-6992.66180	61.13	57.34	75.34	0.49	2.01	2.47	-5.54555	5.39564e-29	7.345e-27	down
Cluster-6992.49764	58.83	46.6	71.89	585.26	485.74	456.28	2.95673	5.85972e-29	7.94032e-27	up
Cluster-6992.29076	6.05	5.17	5.68	24.3	27.21	25.64	1.99582	6.08229e-29	8.20445e-27	up
Cluster-6992.33268	3.47	2.76	4.45	16.1	20.46	21.68	2.24572	8.69669e-29	1.1678e-26	up
Cluster-6992.46912	105.85	88.36	129.16	32.11	47.87	42.7	-1.60413	9.53748e-29	1.27493e-26	down
Cluster-6992.32876	2.21	1.94	1.48	18.75	27.77	27.11	3.49007	1.09044e-28	1.45111e-26	up
Cluster-6992.16280	212.75	117.19	252.75	14.52	13.08	15.35	-3.8934	1.16206e-28	1.53952e-26	down
Cluster-6992.45968	63.97	44.46	62.78	1.85	5.7	3.14	-4.23712	1.17662e-28	1.55189e-26	down
Cluster-6992.58338	7.13	5.4	8.64	25.66	36.8	32.32	1.9644	1.35234e-28	1.77576e-26	up
Cluster-6992.27090	27.22	23.95	25.69	7.65	9.59	9.54	-1.72534	1.49248e-28	1.95114e-26	down
Cluster-6992.34850	1208.31	1306.47	1102.29	313.27	344.35	336.26	-2.06996	1.72271e-28	2.24225e-26	down
Cluster-6992.42762	50.18	46.25	45.75	118.31	144.54	152.33	1.33533	2.15748e-28	2.79586e-26	up
Cluster-6992.38793	163.99	169.64	177.13	58.68	62.78	63.55	-1.66237	3.19943e-28	4.1281e-26	down
Cluster-6992.45867	5.36	3.01	4.58	89.45	102.7	66.76	4.1601	4.9524e-28	6.36222e-26	up
Cluster-6992.52231	313.08	263	338.41	117.3	127.29	144.18	-1.41478	6.44205e-28	8.24027e-26	down
Cluster-6992.47376	2.97	1.64	2.51	14.95	25.38	25.73	3.00222	6.58553e-28	8.38765e-26	up
Cluster-6992.49059	307.99	308.75	319.29	121.69	152.92	130.58	-1.41477	8.0159e-28	1.01658e-25	down
Cluster-6992.38583	16.26	19.71	14.45	0.95	1.73	1.43	-3.85291	1.42101e-27	1.79446e-25	down
Cluster-6992.62572	34.56	24.91	30.27	1.31	3.18	3.05	-3.77797	1.70273e-27	2.14111e-25	down
Cluster-6992.58846	0.09	0.14	0.49	15.26	24.64	23.22	6.28272	3.36998e-27	4.21973e-25	up
Cluster-6992.22177	88.59	145.89	122.14	0.44	1.1	0	-8.10335	4.76747e-27	5.94451e-25	down
Cluster-6992.44065	0.13	0	0	29.78	36.35	41.97	9.39863	5.18936e-27	6.44349e-25	up
Cluster-6992.28744	57.13	31.42	52.33	5.89	9.71	8.95	-2.72191	5.69866e-27	7.04639e-25	down
Cluster-6992.40454	27.9	23.41	25.8	6.84	9.74	7.35	-1.89458	5.99542e-27	7.38258e-25	down
Cluster-6992.34858	8.84	7.76	13.03	170.58	118.6	119.13	3.639	6.4636e-27	7.92619e-25	up
Cluster-6992.38220	311.29	319.26	321.77	1034.2	1251.35	1043.81	1.62488	9.27491e-27	1.13268e-24	up
Cluster-6992.28607	1.28	0.96	1.09	6.04	8.03	8.82	2.57327	1.24515e-26	1.51127e-24	up
Cluster-6992.37698	8.49	6.11	10.5	38.53	48.29	41.42	2.16756	1.24768e-26	1.51127e-24	up
Cluster-6992.35825	6.11	4.36	6.73	23.42	36.32	36.69	2.28096	1.4314e-26	1.72676e-24	up
Cluster-6992.48433	3.23	4.59	5.98	89.63	78.91	76.31	3.9897	1.71181e-26	2.05666e-24	up
Cluster-6992.55622	98.2	60.78	111.73	0	0.31	0	-10.0457	2.05886e-26	2.46366e-24	down
Cluster-6992.47426	9.02	9.61	10.42	32.67	36.03	40.95	1.71072	2.33868e-26	2.78726e-24	up
Cluster-6992.36237	9.1	7.27	9.43	18.88	24.53	24.72	1.19584	2.64844e-26	3.1438e-24	up
Cluster-6992.50405	4.09	2.45	5.1	23.05	36.83	31.93	2.78353	2.95076e-26	3.48871e-24	up
Cluster-6992.62479	0.22	0.24	0.51	25.56	51.28	40.59	6.72969	3.57023e-26	4.20437e-24	up
Cluster-6992.47936	393.93	324.16	336.07	104.1	143.37	160.61	-1.58322	3.68469e-26	4.322e-24	down
Cluster-6992.70419	37.68	32.54	46	11.28	14.28	14.79	-1.72222	3.94552e-26	4.60973e-24	down
Cluster-6992.42700	174.33	182.85	142.49	10.56	26.45	15.47	-3.50843	5.53743e-26	6.44426e-24	down
Cluster-6992.48580	215.44	187.03	182.21	40.79	35.63	51.77	-2.3841	5.76919e-26	6.68776e-24	down
Cluster-6992.48719	16.39	9.68	17.44	62.26	83.08	85.69	2.21709	6.56612e-26	7.58196e-24	up
Cluster-6992.33593	672.94	650.87	696.35	99.66	76.23	61.71	-3.24208	1.2156e-25	1.39823e-23	down
Cluster-6992.48933	484.71	549.97	515	138.84	135.66	147.48	-2.06941	1.55962e-25	1.787e-23	down
Cluster-6992.25418	3.09	2.57	3.24	10.19	16.39	16.4	2.05354	2.19785e-25	2.50859e-23	up
Cluster-6992.21175	277.15	278.69	296.31	31.05	18.19	18.95	-3.78997	2.61414e-25	2.97231e-23	down
Cluster-6992.62663	71.71	43.75	67.92	12.3	17.25	12.86	-2.302	2.64574e-25	2.99675e-23	down
Cluster-6992.36810	15.58	12.39	14.31	30.39	38.22	39.51	1.14927	2.75037e-25	3.10342e-23	up
Cluster-6992.55092	64.29	82.04	73.27	11.37	11.1	12.61	-2.84186	2.9574e-25	3.32439e-23	down
Cluster-6992.29068	152.25	131.5	125.96	43.07	51.2	47.25	-1.72813	3.46238e-25	3.87734e-23	down
Cluster-6992.66669	176.26	234.85	189.5	26.18	24.47	20.59	-3.25712	3.5124e-25	3.91857e-23	down
Cluster-6992.48887	8.16	2.29	4.53	93.21	127.95	143.77	4.42311	3.62364e-25	4.02753e-23	up
Cluster-6992.42756	36.03	28.49	38.69	121.82	180.37	219.03	2.12895	3.6583e-25	4.05088e-23	up
Cluster-6992.47625	298.48	323.84	278.84	59.79	101.35	87.25	-2.09494	3.95979e-25	4.36843e-23	down
Cluster-6992.25216	45.87	42.53	34.1	6.17	8.14	7.26	-2.71736	4.06927e-25	4.47258e-23	down
Cluster-6992.25969	17.78	18.33	14.07	1.58	1.13	1.65	-3.72977	4.93304e-25	5.40195e-23	down
Cluster-6992.45695	26.5	32.09	23.33	1690.95	715.57	775.34	5.13908	5.03723e-25	5.49577e-23	up
Cluster-6992.43476	2.48	0.84	0.69	45.57	66.53	72.56	5.3164	5.39496e-25	5.8645e-23	up
Cluster-6992.51773	4.42	2.82	4.38	15.1	19.32	19.69	2.02264	5.64714e-25	6.11623e-23	up
Cluster-6992.53230	175.23	215.59	183.93	33.15	35.02	47.96	-2.52313	6.8153e-25	7.35457e-23	down
Cluster-6992.49433	5.3	6.88	3.68	89.04	87.8	74	3.77066	7.08445e-25	7.61733e-23	up
Cluster-6992.22278	12.27	7.93	13.03	1.2	1.39	1.6	-3.17062	7.2337e-25	7.74973e-23	down
Cluster-6992.58078	14.81	10.46	12.65	37.32	51.51	46.59	1.63326	9.22991e-25	9.85276e-23	up
Cluster-6992.44194	10.65	10.73	12.42	30.38	36.19	37.72	1.42254	9.438e-25	1.00388e-22	up
Cluster-6992.43838	29.09	24.26	23.9	65.7	93.74	83.02	1.43348	1.05112e-24	1.11404e-22	up
Cluster-6992.47508	63.98	66.91	68.05	318	296.23	303.85	2.01961	1.69479e-24	1.78984e-22	up
Cluster-6992.43833	26.3	19.43	29.43	94.3	93.72	99.87	1.7572	2.39348e-24	2.51876e-22	up
Cluster-6992.44025	20.75	19.82	24.32	56.41	63.39	66.2	1.32275	2.54694e-24	2.67078e-22	up
Cluster-6992.44378	26.75	32.02	24.34	139.09	192.21	236.58	2.53176	2.68737e-24	2.80811e-22	up
Cluster-6992.48950	39.48	15.44	26.89	333.4	367.94	323.12	3.49978	3.64587e-24	3.79631e-22	up
Cluster-6992.57765	74.64	71.72	77.19	26.21	26.24	30.76	-1.62241	3.73304e-24	3.87348e-22	down
Cluster-6992.31640	49.99	45.83	48.74	19.78	22.81	20.95	-1.38557	3.99823e-24	4.1342e-22	down
Cluster-6992.46673	2.19	1.94	2.29	13.61	35.23	36.96	3.48776	4.48426e-24	4.62066e-22	up
Cluster-6992.30260	39.11	35.43	41.94	12.4	16.54	18.51	-1.50387	4.74622e-24	4.87366e-22	down
Cluster-6992.34273	111.96	124.37	105.59	28.91	37.32	37.57	-1.93832	4.84811e-24	4.96113e-22	down
Cluster-6992.48267	112.15	70.13	117.6	416.83	763.42	567.12	2.34135	5.21401e-24	5.31722e-22	up
Cluster-6992.46636	67.12	56.73	68.86	22.07	22.23	26.21	-1.63807	6.04553e-24	6.14408e-22	down
Cluster-6992.51817	27.19	25.44	32.25	6.15	10.89	8.66	-1.94489	6.39049e-24	6.4725e-22	down
Cluster-6992.22354	149.32	181.95	145.31	1.33	7.75	4.03	-5.47063	6.77192e-24	6.8355e-22	down
Cluster-6992.69234	9.16	9.21	8.27	0.41	0.84	0.82	-3.91443	7.37641e-24	7.42042e-22	down
Cluster-6992.42293	77.62	84.41	73.25	19.63	21.7	21.38	-2.1119	7.97734e-24	7.99782e-22	down
Cluster-6992.38726	1.95	1.18	1.42	15.16	35.42	28.19	3.88127	9.01037e-24	8.94758e-22	up
Cluster-6992.34143	223.5	267.11	247.62	45.12	63.5	76.13	-2.22393	9.01512e-24	8.94758e-22	down
Cluster-6992.21476	240.85	151.63	230.73	11.67	5.36	4.89	-4.93288	9.40612e-24	9.30454e-22	down
Cluster-6992.49827	85.37	87.15	93.98	33.1	34.69	36.38	-1.55208	1.0838e-23	1.06853e-21	down
Cluster-6992.31812	18.91	12.03	16.35	3.24	3.51	2.97	-2.46629	1.13786e-23	1.11812e-21	down
Cluster-6992.60112	21.72	19.4	23.85	6.13	6.58	7.27	-1.8962	1.21097e-23	1.18603e-21	down
Cluster-6992.58732	60.26	42.62	67.25	7.16	5.04	5.32	-3.42705	1.44447e-23	1.41007e-21	down
Cluster-6992.35953	12.7	9.8	12.53	30.36	42.73	48.92	1.5877	1.45776e-23	1.41838e-21	up
Cluster-6992.47470	37.37	28.69	35.6	520.71	459.31	271.47	3.46591	1.64954e-23	1.59973e-21	up
Cluster-6992.55867	128.91	117.67	87.34	9.83	18.07	10.94	-3.32686	1.71268e-23	1.65446e-21	down
Cluster-6992.74698	22.19	10.81	24.61	0.54	0.66	1.28	-4.71876	1.71712e-23	1.65446e-21	down
Cluster-6992.44657	314.88	377.63	354.78	80.46	128.05	115.08	-1.92478	1.97557e-23	1.89732e-21	down
Cluster-6992.22296	36.98	72.25	38.61	2.47	3.7	3.45	-4.20027	2.07591e-23	1.98725e-21	down
Cluster-6992.64717	13.14	13.28	11.68	2.52	3.25	3.76	-2.21974	2.60639e-23	2.48705e-21	down
Cluster-6992.38380	7.98	3.14	7.78	277.48	159.9	156.57	4.87518	3.44618e-23	3.27785e-21	up
Cluster-6992.42378	595.29	669.14	657.44	193.35	198.59	181.07	-1.93605	3.74257e-23	3.54839e-21	down
Cluster-6992.47464	0	0	0	242.73	219.24	991.35	13.8986	4.2361e-23	4.00352e-21	up
Cluster-6992.22403	38.11	66.38	41.46	0.29	0.43	1.42	-6.34131	4.30522e-23	4.05593e-21	down
Cluster-6992.48371	13.26	9.33	16.22	78.34	71.1	80.44	2.39929	4.57894e-23	4.30015e-21	up
Cluster-6992.42268	398	406.21	440.68	101.96	89.7	80.33	-2.36315	4.78097e-23	4.47571e-21	down
Cluster-6992.24290	311.42	252.76	350.94	1.47	7.81	11.04	-5.73712	4.85992e-23	4.53532e-21	down
Cluster-6992.40663	58.57	69.75	68.88	11.87	14.28	19.29	-2.33868	5.29065e-23	4.9218e-21	down
Cluster-6992.35737	31.45	29.62	25.45	384.12	257.7	275.85	3.24314	7.2207e-23	6.6963e-21	up
Cluster-6992.43405	191.7	219.73	203.37	6.77	23.27	18.08	-3.93773	9.25632e-23	8.55733e-21	down
Cluster-6992.51615	288.63	259.54	282.06	59.62	101.08	109.27	-1.84967	1.14928e-22	1.05919e-20	down
Cluster-6992.39276	918.08	931.02	813.29	250.78	238.92	248.4	-2.03572	1.22575e-22	1.12617e-20	down
Cluster-6992.28317	27.64	23.34	28.79	8.99	10.09	10.68	-1.61695	1.25e-22	1.14491e-20	down
Cluster-6992.65555	72.44	47.5	55.61	10.3	13.01	12.14	-2.48429	1.34278e-22	1.2261e-20	down
Cluster-6992.37549	2926.36	3267.45	2624.4	282.38	612.93	586.78	-2.82164	1.48603e-22	1.35274e-20	down
Cluster-6992.30592	135.09	60.61	133.59	11.07	12.08	8.66	-3.52394	1.71131e-22	1.55305e-20	down
Cluster-6992.49866	166.87	133.89	153	55.95	54.48	64.29	-1.56472	1.91583e-22	1.73336e-20	down
Cluster-6992.38403	66.91	132.21	94.54	0	0.42	0	-9.80893	2.20281e-22	1.98093e-20	down
Cluster-6992.58153	57.94	47.3	67.73	13.77	20.98	20.47	-1.84351	3.40477e-22	3.05256e-20	down
Cluster-6992.38227	313.8	343.52	305.74	1021.03	1294.54	1121.84	1.62291	3.51321e-22	3.14031e-20	up
Cluster-6992.43486	5.15	3.58	5.86	17.49	25.39	28.65	2.08866	3.78303e-22	3.37133e-20	up
Cluster-6992.43072	16.22	15.37	18	50.04	82.64	80.85	1.89022	4.33441e-22	3.85114e-20	up
Cluster-6992.50830	26.93	20.31	30.08	0.63	2.03	2.19	-4.2332	4.48669e-22	3.96413e-20	down
Cluster-6992.42174	140.22	87.41	136.43	18.75	32.23	18.75	-2.58318	4.4883e-22	3.96413e-20	down
Cluster-6992.54000	45.58	39.44	47.96	21.76	27.35	23.89	-1.06506	4.59358e-22	4.04508e-20	down
Cluster-6992.29505	17.23	11.14	18.51	0.71	1.88	1.76	-3.65041	5.66234e-22	4.97147e-20	down
Cluster-6992.42259	102.78	142.22	104.85	14.64	21.07	25.31	-2.76321	5.85293e-22	5.12364e-20	down
Cluster-6992.61702	26.41	26.42	27.24	9.04	10.35	9.23	-1.68769	7.67026e-22	6.67515e-20	down
Cluster-6992.37678	242.44	239.24	259.05	117.76	145.88	152.34	-1.03629	7.79612e-22	6.76485e-20	down
Cluster-6992.46894	2362.96	3137.99	2552.93	557.4	638.08	774.04	-2.24772	9.41949e-22	8.14965e-20	down
Cluster-6992.58466	343.45	275.41	398.23	79.83	65.35	63.82	-2.43352	9.64012e-22	8.31628e-20	down
Cluster-6992.56001	61.38	61.03	58.16	15.12	24.91	20.77	-1.7945	1.00394e-21	8.63563e-20	down
Cluster-6992.49210	404.73	468	394.22	110	110.08	100.08	-2.18303	1.29423e-21	1.11004e-19	down
Cluster-6992.48787	0	0	0	15.98	51.95	60.03	12.5994	1.30469e-21	1.11579e-19	up
Cluster-6992.57996	42.32	37.16	32.1	5.25	5.09	5.19	-3.03141	1.76588e-21	1.50587e-19	down
Cluster-6992.21914	25.66	22.76	21.24	1.57	3.39	3.33	-3.29799	1.78798e-21	1.52035e-19	down
Cluster-6992.49637	32.65	24.02	39.26	1409.71	587.39	623.66	4.67503	2.07155e-21	1.75276e-19	up
Cluster-6992.43234	153.25	127.72	154.63	41.21	67	68.81	-1.51581	2.07312e-21	1.75276e-19	down
Cluster-6992.52888	345.32	399.3	293.42	24.1	51.79	56.84	-3.21629	2.10061e-21	1.77096e-19	down
Cluster-6992.49191	69.76	6.69	65.39	3078.41	5903.15	7960.15	6.81974	2.21843e-21	1.86499e-19	up
Cluster-6992.61912	10.43	14.11	12.31	0.08	0.22	0.49	-5.80024	2.2904e-21	1.92006e-19	down
Cluster-6992.51005	24.84	20.75	24.87	51.38	68.87	79.53	1.29096	2.35145e-21	1.96568e-19	up
Cluster-6992.50905	233.88	209.78	250.44	35.9	71.44	72.67	-2.182	2.39514e-21	1.99658e-19	down
Cluster-6992.36380	0.47	0.13	0.28	5.19	7.75	8.36	4.39546	2.52793e-21	2.10137e-19	up
Cluster-6992.38488	5.28	6.06	5.75	42.1	57.07	78.02	3.16393	2.64387e-21	2.19008e-19	up
Cluster-6992.51803	0.89	0.55	0.77	4.91	7.98	6.76	2.9409	2.65155e-21	2.19008e-19	up
Cluster-6992.37556	23.93	20.49	26.78	8.1	9.34	9.88	-1.57604	2.65679e-21	2.19008e-19	down
Cluster-6992.21852	25.03	9.01	22.67	0.21	0.88	0.47	-5.40101	2.91657e-21	2.39756e-19	down
Cluster-6992.47539	0	0	0	45.88	55.42	49.71	11.4095	2.93145e-21	2.40314e-19	up
Cluster-6992.40403	14.42	12.52	13.73	44.72	47.31	43.97	1.54923	3.48805e-21	2.85155e-19	up
Cluster-6992.42258	78.96	101.44	75.77	9.01	11.44	5.66	-3.50787	3.49895e-21	2.85261e-19	down
Cluster-6992.26138	2.81	1.69	3.92	24.09	25.74	26.23	3.00798	3.87223e-21	3.14828e-19	up
Cluster-6992.59063	9.05	7.65	9.1	26.48	41.08	31.68	1.73402	3.89324e-21	3.15138e-19	up
Cluster-6992.53749	18.06	27.35	27.54	0	0	0	-11.8184	3.89728e-21	3.15138e-19	down
Cluster-6992.23531	135.55	81.29	149.37	6.25	2.47	2.37	-5.13506	4.26075e-21	3.42986e-19	down
Cluster-6992.45425	481.78	522.87	452.16	159.38	186.15	164.07	-1.72602	4.26478e-21	3.42986e-19	down
Cluster-6992.41141	32.31	26.26	33.39	6.89	12.25	10.16	-1.86374	4.33277e-21	3.47511e-19	down
Cluster-6992.50043	659.36	655.28	617.92	228.02	219.26	234.46	-1.69963	4.96994e-21	3.97542e-19	down
Cluster-6992.59543	7.43	4.36	7.17	25.21	43.85	37.12	2.27831	5.15559e-21	4.11283e-19	up
Cluster-6992.68347	45.19	45.37	46.89	9.32	10.75	6.76	-2.55039	5.82303e-21	4.63282e-19	down
Cluster-6992.28720	26.53	27.15	27.91	9.17	13.14	11.41	-1.49005	6.05316e-21	4.80304e-19	down
Cluster-6992.52632	199.47	153.53	186.02	34.76	28.25	24.72	-2.76161	6.12489e-21	4.847e-19	down
Cluster-6992.41758	1079.92	1303.41	807.86	139.38	99.84	104.29	-3.39893	7.1089e-21	5.61074e-19	down
Cluster-6992.39227	25.91	8.52	25.86	335.07	568.74	299.55	4.1477	7.27149e-21	5.72036e-19	up
Cluster-6992.49328	2.53	2.97	1.81	21.7	33.21	22.83	3.17552	7.28635e-21	5.72036e-19	up
Cluster-6992.27179	875.31	1703.57	796.61	82.82	107.02	87.65	-3.84436	7.9703e-21	6.24081e-19	down
Cluster-6992.25461	37.55	40.71	42.52	12.9	19.02	16.65	-1.53424	8.36146e-21	6.52986e-19	down
Cluster-6992.47755	115.55	143.68	126.19	25.44	39.73	26.94	-2.29124	8.89764e-21	6.93035e-19	down
Cluster-6992.44552	345.16	444.82	318.45	34.75	72.23	63.34	-2.94473	9.05491e-21	7.03439e-19	down
Cluster-6992.40900	0	0	0	87.13	76.25	242.01	12.559	9.17286e-21	7.10741e-19	up
Cluster-6992.35163	134.65	113.06	152.82	50.96	51.08	53.43	-1.54136	9.26377e-21	7.15916e-19	down
Cluster-6992.56666	77.54	81.71	79.6	10.3	13.41	18.63	-2.69194	9.50195e-21	7.32415e-19	down
Cluster-16171.0	75.36	44.86	79.47	1.68	1.72	1.53	-5.47275	9.96303e-21	7.65966e-19	down
Cluster-6992.55510	188.16	277	279.04	9.31	25.27	28.35	-3.82624	1.01064e-20	7.74977e-19	down
Cluster-6992.27865	64.8	61.91	62.13	22.91	29.29	23.74	-1.51816	1.21544e-20	9.29625e-19	down
Cluster-6992.48003	8.28	6.63	7.47	20.07	22.91	22.83	1.35932	1.27581e-20	9.73286e-19	up
Cluster-6992.56916	66.77	61.4	72.65	14.82	17.57	23.84	-2.03114	1.43255e-20	1.09006e-18	down
Cluster-6992.47187	36.65	48.14	45.81	3.22	1.53	3.05	-4.21783	1.54444e-20	1.17219e-18	down
Cluster-6992.48449	24.93	16.89	27.4	150.34	123.1	128.25	2.37775	1.62865e-20	1.23295e-18	up
Cluster-6992.19977	16.16	18.25	15.09	0.18	0.92	0.36	-5.36569	1.94683e-20	1.46264e-18	down
Cluster-6992.21401	16.16	18.25	15.09	0.18	0.92	0.36	-5.36569	1.94683e-20	1.46264e-18	down
Cluster-6992.37779	163.59	2.2	204.69	49295.6	88951.2	78668.6	9.17926	2.00941e-20	1.50584e-18	up
Cluster-6992.50551	238.99	235.03	258.56	57.22	95	101.2	-1.75178	2.01796e-20	1.50843e-18	down
Cluster-6992.41757	2.32	1.22	2.16	46.89	27.45	31.93	4.0921	2.05841e-20	1.53481e-18	up
Cluster-6992.43188	5.06	5.05	5.31	46.39	35.47	36.23	2.76586	2.08163e-20	1.54823e-18	up
Cluster-6992.59300	14.89	15.87	12.92	2.18	4.14	3.09	-2.45909	2.11351e-20	1.56802e-18	down
Cluster-6992.47334	529.48	583.35	513.43	18.13	69.93	43.44	-3.90254	2.40253e-20	1.77799e-18	down
Cluster-6992.34632	2.29	2.9	2.71	37.73	25.75	29.81	3.38835	2.47432e-20	1.82657e-18	up
Cluster-6992.33588	0	0	0	151.56	79.51	65.29	12.3575	2.52262e-20	1.8576e-18	up
Cluster-6992.40096	15.78	23.3	21.34	0.96	2.46	1.64	-3.8245	2.57568e-20	1.89198e-18	down
Cluster-6992.54483	3.21	2.89	5.12	39.81	36.49	30.98	3.09131	2.71944e-20	1.99264e-18	up
Cluster-6992.53019	171.21	117.51	185.91	12.18	33	19.61	-3.09937	3.04218e-20	2.22364e-18	down
Cluster-6992.42430	598.21	449.65	639.09	124.44	84.3	112.75	-2.54839	3.10792e-20	2.26611e-18	down
Cluster-6992.47989	146.2	149.27	161.16	61.38	73.39	84.5	-1.26811	3.1976e-20	2.32578e-18	down
Cluster-6992.54948	312.4	274.87	291.94	116.18	121.62	107.11	-1.53707	3.22991e-20	2.34354e-18	down
Cluster-6992.41787	20.15	15.36	17.83	52.55	53.56	60.14	1.44852	3.56225e-20	2.57837e-18	up
Cluster-6992.55665	141.39	148.21	146.96	54.82	55.17	55.65	-1.59604	3.83939e-20	2.7722e-18	down
Cluster-6992.34580	8.28	4.99	9.72	65.14	81.91	49.56	2.9245	4.28498e-20	3.08643e-18	up
Cluster-6992.45947	234.9	269.11	261.89	84.65	85.33	90.84	-1.75112	5.17445e-20	3.71809e-18	down
Cluster-6992.66464	27.44	12.26	21.6	2	2.29	1.69	-3.52606	5.61886e-20	4.02766e-18	down
Cluster-6992.47277	7.86	5.63	8.69	18.75	25.54	24.55	1.43499	6.11773e-20	4.37469e-18	up
Cluster-6992.45027	296.78	273.1	300.7	90.72	148.93	104.24	-1.55761	7.49546e-20	5.347e-18	down
Cluster-6992.37877	0	0	0	2.59	14.85	16.62	12.8759	7.56933e-20	5.38675e-18	up
Cluster-6992.41215	27.62	21.36	22.81	60.02	72.11	81.83	1.36992	8.49251e-20	6.02928e-18	up
Cluster-6992.57836	91.4	30.74	70.41	2.51	2.18	1.05	-5.19066	8.85534e-20	6.27186e-18	down
Cluster-6992.40692	65.63	54.26	68.18	30.25	34.7	36.21	-1.08627	8.94589e-20	6.32091e-18	down
Cluster-6992.83864	20.42	12.05	19.81	0.49	0.61	0.9	-4.88046	9.82006e-20	6.91348e-18	down
Cluster-6992.67169	88.1	158.06	76.18	0	0	0	-11.9855	9.83113e-20	6.91348e-18	down
Cluster-6992.65981	472.69	426.62	501.96	3.54	20.47	23.12	-5.17005	1.07397e-19	7.53456e-18	down
Cluster-6992.55201	17.4	13.78	18.23	1.47	1.41	1.63	-3.63152	1.15379e-19	8.07544e-18	down
Cluster-6992.28380	20.09	21.58	18.35	4.16	5.81	5.88	-2.1429	1.24451e-19	8.68993e-18	down
Cluster-6992.27021	333.88	364.1	336.08	69.43	48.12	52.03	-2.77581	1.34095e-19	9.34136e-18	down
Cluster-6992.51177	76.68	64.83	57.35	7.12	14.65	11.67	-2.78683	1.40476e-19	9.74011e-18	down
Cluster-6992.34976	0	0.14	0.32	14.45	31.39	36.72	7.22497	1.41076e-19	9.75894e-18	up
Cluster-6992.42317	45.86	42.82	44.97	7.73	11.81	6.23	-2.58365	1.43141e-19	9.87874e-18	down
Cluster-6992.53434	163.02	162	164.51	66.52	87.2	95.32	-1.19209	1.44254e-19	9.92463e-18	down
Cluster-6992.33838	40.08	48.21	47.93	10.84	17.36	15.82	-1.86048	1.44475e-19	9.92463e-18	down
Cluster-6992.57532	100.8	49.27	84.32	6.99	11.42	14.14	-3.04617	1.55355e-19	1.06474e-17	down
Cluster-6992.41485	0	0	0	5.33	27.57	35.29	12.769	1.58311e-19	1.0825e-17	up
Cluster-6992.49384	14.23	9.91	13.32	37.94	66.42	69.39	1.99359	1.61045e-19	1.09866e-17	up
Cluster-6992.50060	489.4	558.05	497.92	157.7	182.33	144.39	-1.88007	1.6512e-19	1.12388e-17	down
Cluster-6992.44354	29.69	30.93	26.05	169.98	155.8	144.91	2.25089	1.74948e-19	1.18804e-17	up
Cluster-6992.65357	38.24	21.14	51.64	3.41	3.72	2.74	-3.64764	2.10758e-19	1.42796e-17	down
Cluster-6992.51545	460.7	434.46	433.81	150.15	148.28	127.25	-1.82578	2.30985e-19	1.56144e-17	down
Cluster-6992.46406	99.26	80.18	102.04	13.12	26.88	27.59	-2.28568	2.38748e-19	1.61025e-17	down
Cluster-6992.21671	74.11	64.2	72.29	0.79	3.14	0.51	-5.81722	2.52282e-19	1.69767e-17	down
Cluster-6992.45961	0	0	0	18.19	18.46	51.58	12.0226	2.53172e-19	1.69981e-17	up
Cluster-6992.51561	0	0	0	18.7	12.46	11.95	11.5365	2.76688e-19	1.8535e-17	up
Cluster-6992.47442	14.94	8.62	11.61	59.66	66.97	59	2.22279	2.83525e-19	1.89502e-17	up
Cluster-6992.48981	16.48	14.54	12.15	48.9	61.82	69.04	1.83906	3.17102e-19	2.11468e-17	up
Cluster-6992.38648	229.74	241.53	218.95	84.91	95.14	85.74	-1.58132	3.2641e-19	2.17187e-17	down
Cluster-6992.49785	107.9	82.67	93.18	18.01	14.81	11.91	-2.82143	3.40151e-19	2.25824e-17	down
Cluster-6992.47245	182.7	195.14	183.12	69.65	81.73	89.78	-1.4282	3.6278e-19	2.4031e-17	down
Cluster-6992.67427	136.22	66.7	137.2	0	1.84	1.33	-6.98609	3.79743e-19	2.50986e-17	down
Cluster-6992.56185	34.4	44.55	41.07	3.35	2.24	4.84	-3.71853	3.8307e-19	2.52622e-17	down
Cluster-6992.29408	161.45	119.34	150.31	31.36	47.29	56.73	-1.87426	4.62842e-19	3.04552e-17	down
Cluster-6992.36407	0	0	0	15.21	30.36	31.44	11.1664	4.88145e-19	3.20491e-17	up
Cluster-6992.29282	16.81	16.61	16.09	4.53	5.75	5.4	-1.86438	5.20232e-19	3.40803e-17	down
Cluster-6992.46980	1.05	0	1.1	59.81	68.12	77.52	6.43534	5.55807e-19	3.63307e-17	up
Cluster-6992.66191	18.12	16.58	21.31	6.23	6.71	6.2	-1.7388	6.07852e-19	3.96453e-17	down
Cluster-6992.33291	4.99	5.48	5.93	20.14	31.77	26	2.03371	6.10867e-19	3.97546e-17	up
Cluster-6992.35635	4.94	4.17	6.3	13.64	19.57	20.04	1.58224	6.52814e-19	4.23915e-17	up
Cluster-6992.38720	494.34	838.54	610.11	103.06	115.16	89.74	-2.87463	6.80168e-19	4.40714e-17	down
Cluster-6992.49439	46.54	30.65	46.35	236.41	193.57	203.96	2.19919	6.91882e-19	4.47326e-17	up
Cluster-6992.45595	0	0	0	2.92	6.98	7.39	11.364	7.27429e-19	4.69286e-17	up
Cluster-6992.42305	9.02	6.38	10.02	32.74	70.5	67.88	2.52382	7.33394e-19	4.72109e-17	up
Cluster-6992.59414	45.93	33.89	44.47	6.8	14.42	10.39	-2.19758	7.53066e-19	4.83723e-17	down
Cluster-6992.46740	1448.01	1565.62	1328.92	380.03	319.27	313.07	-2.28536	8.06641e-19	5.16002e-17	down
Cluster-6992.28067	58.7	50.04	63.37	12.02	8.54	12.1	-2.5631	8.06797e-19	5.16002e-17	down
Cluster-6992.49317	60.56	53.18	58.41	155.28	215.43	156.22	1.4085	8.6594e-19	5.52638e-17	up
Cluster-6992.21237	40.61	33.61	27.56	0	0	0	-11.0668	8.79158e-19	5.59869e-17	down
Cluster-6992.36296	545.13	622.73	555.98	195.69	212.42	192.93	-1.72284	8.87955e-19	5.6426e-17	down
Cluster-6992.47504	1.21	2.65	2.64	37.7	42.14	28.86	3.86082	9.11578e-19	5.78034e-17	up
Cluster-6992.33597	24.59	28.33	23.44	7.15	8.85	8.75	-1.84624	9.1546e-19	5.79258e-17	down
Cluster-6992.23246	0.44	0.36	0.26	5.63	8.6	6.2	4.04249	9.84279e-19	6.21187e-17	up
Cluster-6992.22016	23.43	16.74	23.96	0	0	0	-10.852	9.85911e-19	6.21187e-17	down
Cluster-6992.39395	0	0	0	122.51	36.96	155.3	12.4019	9.91263e-19	6.23236e-17	up
Cluster-6992.53748	475.57	400.52	506.39	127.86	96.75	104.45	-2.22762	1.02263e-18	6.41596e-17	down
Cluster-6992.46541	63.91	68.09	72.59	12.72	24.18	21.6	-2.03495	1.20564e-18	7.54825e-17	down
Cluster-6992.33496	29.48	31.9	31.59	10.49	11.2	10.9	-1.7135	1.26714e-18	7.91655e-17	down
Cluster-6992.20590	40.04	35.53	24.78	0.5	2.07	0.73	-5.18442	1.29916e-18	8.09957e-17	down
Cluster-6992.22348	54.81	51.58	42.86	0	0	0.22	-9.54898	1.51635e-18	9.43382e-17	down
Cluster-6992.35385	72.92	67	82.82	30.62	40.8	37.55	-1.22276	1.5961e-18	9.90918e-17	down
Cluster-6992.21521	10.35	11.44	9.58	1.26	0.94	0.78	-3.57908	1.67545e-18	1.03801e-16	down
Cluster-6992.47744	9.89	8.42	10.41	26.12	27.3	27.45	1.30304	1.75367e-18	1.08421e-16	up
Cluster-6992.41001	31.74	16.83	32.42	110.12	141.87	160.81	2.16203	1.84267e-18	1.13686e-16	up
Cluster-6992.37577	45.77	50.99	46.6	13.6	21.22	17.24	-1.68956	2.04404e-18	1.25849e-16	down
Cluster-6992.35514	0	0.1	0	65.17	41.31	30.7	10.2429	2.08227e-18	1.27936e-16	up
Cluster-6992.53221	63.94	70.25	63.6	13.2	20.37	23.57	-2.02402	2.1319e-18	1.30716e-16	down
Cluster-6992.43236	2.07	2.25	2.7	42.59	53.81	27.76	3.97461	2.74202e-18	1.67778e-16	up
Cluster-6992.51782	9.8	7.18	9.83	20.69	27.56	27.5	1.29742	2.84045e-18	1.73443e-16	up
Cluster-6992.49502	145.48	153.21	142.79	59.81	70.07	66.24	-1.37759	2.87656e-18	1.75287e-16	down
Cluster-6992.47265	16.76	10.56	13.3	48.07	50.01	54.79	1.72588	2.9221e-18	1.77697e-16	up
Cluster-6992.47331	5.59	3.8	4.88	15.75	19.2	22.9	1.81775	3.25637e-18	1.9762e-16	up
Cluster-6992.25576	91.18	73.24	85.48	41.45	48.64	52.37	-1.00728	3.56524e-18	2.15923e-16	down
Cluster-6992.26835	103.07	104.72	89.2	28.26	29.41	31.62	-1.92876	3.6e-18	2.17584e-16	down
Cluster-6992.50148	26.43	27.59	30.39	7.41	12.32	10.03	-1.72488	3.68099e-18	2.22026e-16	down
Cluster-6992.31986	203.04	285.39	239.33	50.51	47.31	61.5	-2.39714	3.78897e-18	2.28076e-16	down
Cluster-6992.49370	101.03	107.45	112.92	1160.03	717.9	801.93	2.91083	3.95665e-18	2.37688e-16	up
Cluster-6992.45681	1.01	0.66	0.97	5.02	12.12	13.25	3.28595	4.29155e-18	2.57285e-16	up
Cluster-6992.44915	145.46	158.67	148.8	52.67	53.13	51.22	-1.72379	4.75074e-18	2.8424e-16	down
Cluster-6992.26194	41.01	42.69	38.64	13.81	17.09	14.53	-1.6396	4.91448e-18	2.93445e-16	down
Cluster-6992.53811	25.64	20.19	23.56	56.84	62.93	65.73	1.22694	5.32181e-18	3.16493e-16	up
Cluster-6992.26931	181.45	197.53	194.8	36.88	22.54	28.95	-2.86294	5.49886e-18	3.26368e-16	down
Cluster-6992.49462	65.26	60.25	73.91	27.08	26.67	32.36	-1.40406	5.8496e-18	3.4624e-16	down
Cluster-6992.46829	1314.86	905.27	1374.24	445.6	493.26	417.66	-1.57482	5.857e-18	3.4624e-16	down
Cluster-6992.39924	0.91	0.37	0.97	6.81	13.22	12.48	3.64988	6.12949e-18	3.61628e-16	up
Cluster-6992.59568	8.09	4.44	8.47	34.87	42.62	38.54	2.28782	6.83251e-18	4.01508e-16	up
Cluster-6992.28022	155.35	72.24	91.35	2.02	2.29	0.23	-6.28612	6.86378e-18	4.02549e-16	down
Cluster-6992.60625	147.57	151.82	146.26	34.47	23.55	29.4	-2.52227	6.88567e-18	4.03036e-16	down
Cluster-6992.42279	482.48	332.7	356.87	44.53	98.85	64.51	-2.65865	7.1374e-18	4.16948e-16	down
Cluster-6992.50521	34.98	28.15	34.81	12.89	13.15	15.42	-1.43049	7.78505e-18	4.53888e-16	down
Cluster-6992.37676	5763.66	3199.72	6086.56	707.93	501.66	380.37	-3.34917	7.9581e-18	4.63068e-16	down
Cluster-6992.39252	0.04	0	0.16	60.68	20.38	19.91	8.98034	8.43791e-18	4.90026e-16	up
Cluster-6992.45859	90.89	62.17	99.29	330.7	644.81	795.85	2.59633	8.50778e-18	4.93119e-16	up
Cluster-6992.39851	33.24	27.78	34.88	11.39	15.24	11.99	-1.50817	8.97095e-18	5.18951e-16	down
Cluster-6992.43737	0	0	0	25.2	26.58	52.26	11.0694	9.1388e-18	5.26608e-16	up
Cluster-6992.30935	33.73	29.29	30.24	12.54	17.95	16.04	-1.21581	9.16444e-18	5.27062e-16	down
Cluster-6992.47276	16.82	6.23	16.73	104.99	152.65	163.49	3.22806	9.20013e-18	5.28091e-16	up
Cluster-6992.42936	6.43	4.6	5	15.27	20.15	19.37	1.56628	9.29147e-18	5.32305e-16	up
Cluster-6992.42635	0.53	0.06	0.53	12.26	16.21	17.03	5.13848	9.38993e-18	5.36909e-16	up
Cluster-6992.67330	33.3	38.64	29.43	0	0	0.38	-8.32177	9.52707e-18	5.43703e-16	down
Cluster-6992.51130	26.81	31.39	28.59	5.91	5.97	4.98	-2.5602	9.86958e-18	5.62168e-16	down
Cluster-6992.38520	81.91	72.51	86.59	33.93	34.77	38.78	-1.34931	1.14444e-17	6.50619e-16	down
Cluster-6992.54365	4.51	4.98	4.55	30.53	25.19	27.18	2.37461	1.18416e-17	6.71917e-16	up
Cluster-6992.63465	69.51	101.57	56.82	0.18	2.12	1.78	-6.12398	1.19984e-17	6.7951e-16	down
Cluster-6992.40152	313.27	326.84	322.54	1007.86	1056.56	987.33	1.4914	1.33181e-17	7.52818e-16	up
Cluster-6992.44631	29.11	28.84	34.11	65.31	87.76	74.61	1.1002	1.33949e-17	7.55717e-16	up
Cluster-6992.44997	15.52	12.45	15.99	31.21	36.49	34.82	1.02669	1.39793e-17	7.87194e-16	up
Cluster-6992.48534	10.23	5.94	10.88	33.07	58.02	59.97	2.27189	1.41195e-17	7.93579e-16	up
Cluster-6992.28139	13.25	12.89	6.61	0	0	0	-11.2291	1.46296e-17	8.20696e-16	down
Cluster-6992.35638	3.69	4.34	4.59	14.9	29.06	25.3	2.21396	1.60333e-17	8.97743e-16	up
Cluster-6992.36708	36.74	35.67	41.02	17.11	22.39	23.23	-1.06337	1.84293e-17	1.02996e-15	down
Cluster-6992.46501	148.45	146.21	161.28	78.95	93.8	83.93	-1.03112	1.90998e-17	1.06542e-15	down
Cluster-6992.33539	156.04	165.34	130.26	34.3	43.77	31.34	-2.24472	1.92966e-17	1.07438e-15	down
Cluster-6992.57837	38.82	16.53	36.54	0.45	0.6	1.61	-5.24969	1.9362e-17	1.07601e-15	down
Cluster-6992.35475	1.11	1.23	1.85	6.95	14.42	14.35	2.86131	1.97691e-17	1.09657e-15	up
Cluster-6992.43178	42.35	40.7	36.1	13.38	18.41	17.73	-1.48677	2.05906e-17	1.14001e-15	down
Cluster-6992.37339	44.56	49.77	40.52	4.49	10.89	7.03	-2.83895	2.29399e-17	1.26772e-15	down
Cluster-6992.82469	68.03	71.07	66.71	12.43	11.12	14.17	-2.61414	2.33541e-17	1.28691e-15	down
Cluster-6992.39023	3.11	2.54	4.58	17.84	25.09	35.28	2.72919	2.3374e-17	1.28691e-15	up
Cluster-6992.29050	32.73	34.82	38.93	5.62	11.52	9.61	-2.22342	2.43222e-17	1.33664e-15	down
Cluster-6992.54642	226.54	203.08	207.77	43.28	79.74	82.63	-1.86169	2.45693e-17	1.34773e-15	down
Cluster-6992.57625	85.57	96.52	104.64	18.81	33.62	33.79	-1.96311	2.47209e-17	1.35354e-15	down
Cluster-6992.33419	2929.04	2814.02	2877.37	260.48	162.3	82.82	-4.19435	2.48469e-17	1.35793e-15	down
Cluster-6992.41634	6.79	6.32	6.99	14.17	18.61	17.24	1.10817	2.78776e-17	1.52076e-15	up
Cluster-6992.43169	0.49	0.18	0.11	7.99	9.39	11.56	5.00211	2.99866e-17	1.63281e-15	up
Cluster-6992.42645	1468.94	1987.61	1450.97	371.46	347.37	406.49	-2.31851	3.47189e-17	1.88358e-15	down
Cluster-6992.48380	51.27	59.9	56.28	20.18	24.09	23.58	-1.51753	3.58117e-17	1.93932e-15	down
Cluster-6992.37754	94.54	93.19	88.3	34.12	34.27	32.77	-1.64138	3.68383e-17	1.99128e-15	down
Cluster-6992.21646	24.63	20.9	17.36	3.13	5.87	4.98	-2.40522	3.70021e-17	1.9965e-15	down
Cluster-6992.50504	3.48	4.33	4.58	18	19.48	19.3	1.9961	3.75926e-17	2.02468e-15	up
Cluster-6992.46896	78.36	81.9	74.42	30.48	39.22	39.79	-1.31868	3.92469e-17	2.10995e-15	down
Cluster-6992.45539	26.53	16.54	27.39	63.49	93.8	90.76	1.61637	4.35523e-17	2.33296e-15	up
Cluster-6992.19694	5.91	5.37	5.18	0.32	0.27	0.23	-4.51199	4.41714e-17	2.36186e-15	down
Cluster-6992.54985	64.2	58.81	59.88	18.39	17.19	23.52	-1.82261	4.46184e-17	2.38147e-15	down
Cluster-6992.59990	8.62	7.62	8.51	16.78	20.45	22.07	1.05444	4.49652e-17	2.39567e-15	up
Cluster-6992.66539	32.12	27	33.49	0.27	1.99	0.68	-5.23817	4.59877e-17	2.44576e-15	down
Cluster-6992.50419	24.57	19.84	21.63	60.5	76.56	63.27	1.4061	4.88271e-17	2.59212e-15	up
Cluster-6992.55729	1.88	0.83	1.54	13.43	15.33	12.12	3.09054	4.99547e-17	2.64724e-15	up
Cluster-6992.43190	21.73	23	24.93	75.3	152	158.81	2.22987	5.45397e-17	2.88506e-15	up
Cluster-6992.30707	50.69	47.61	49.04	21.5	27.46	23.65	-1.22494	5.66887e-17	2.9934e-15	down
Cluster-6992.46401	8.61	7.44	9	20.04	34.83	32.72	1.58233	6.02136e-17	3.17389e-15	up
Cluster-6992.33610	131.39	98.2	126.55	321.22	323.91	352.32	1.31138	6.19467e-17	3.25945e-15	up
Cluster-6992.42957	451.12	376.12	431.26	97.64	180.69	180.81	-1.67878	6.90327e-17	3.62587e-15	down
Cluster-6992.82657	13.09	8.63	14.15	1.91	2.44	2.55	-2.56903	6.99378e-17	3.66691e-15	down
Cluster-6992.35109	665.25	713.14	639.96	201.92	166.85	173.15	-2.07785	7.19613e-17	3.76636e-15	down
Cluster-6992.51400	6.13	4.83	4.21	16.91	25.91	26.15	1.95854	7.2801e-17	3.8036e-15	up
Cluster-6992.50687	331.98	416.68	371.52	107.26	106.49	135.06	-1.89222	7.42572e-17	3.87286e-15	down
Cluster-6992.28546	142	122.62	133.13	50.96	51.73	43.6	-1.62587	7.68854e-17	3.99885e-15	down
Cluster-6992.22124	27.86	32.66	27.01	2.58	5.26	5.95	-2.91199	7.75261e-17	4.02214e-15	down
Cluster-6992.51920	8.79	7.2	8.86	20.1	21.86	23.5	1.2023	7.78487e-17	4.03183e-15	up
Cluster-6992.49638	109.14	84.68	131.07	19.47	33.47	30.36	-2.13316	8.0424e-17	4.15795e-15	down
Cluster-6992.47505	0	0	0	10.11	27.23	23.25	10.7995	8.98001e-17	4.63462e-15	up
Cluster-6992.32903	188.85	211.74	200.94	57.4	49.44	45.95	-2.15691	9.44915e-17	4.86828e-15	down
Cluster-6992.66513	19.95	15.89	23.26	0.96	2.64	1.02	-3.8968	9.94099e-17	5.11281e-15	down
Cluster-6992.62754	94.67	98.58	105.3	18.4	37.01	24.56	-2.12239	1.04503e-16	5.36545e-15	down
Cluster-6992.46732	10.48	8.57	8.81	22.69	26.49	26.98	1.24754	1.07363e-16	5.50277e-15	up
Cluster-6992.37375	11.26	9.41	11.72	22.2	36.3	34.5	1.3025	1.09469e-16	5.60106e-15	up
Cluster-6992.22551	42.63	27.2	46.59	0.26	1.09	2.15	-5.28745	1.10785e-16	5.65864e-15	down
Cluster-6992.45678	0.62	0.49	1.09	4.74	8.87	9.44	3.17677	1.13998e-16	5.81271e-15	up
Cluster-6992.20830	23.66	18.55	27.18	7.09	10.05	10.85	-1.5141	1.2316e-16	6.26914e-15	down
Cluster-6992.21019	7.94	6.93	13.22	0.12	0.06	0.27	-6.11692	1.23709e-16	6.28626e-15	down
Cluster-6992.22933	0.7	0.52	0.53	3.36	3.51	3.99	2.43501	1.35157e-16	6.85626e-15	up
Cluster-6992.50608	8.65	7.05	10.11	26.17	27.92	29.2	1.50457	1.36823e-16	6.92895e-15	up
Cluster-6992.46101	79.13	73.74	94.95	35.56	46.33	37.51	-1.25011	1.45689e-16	7.36537e-15	down
Cluster-6992.44736	17.38	20.03	19.73	53.53	60.68	62.97	1.42363	1.50761e-16	7.60883e-15	up
Cluster-6992.33352	10.68	13.12	9.66	0.71	0.27	0.49	-4.71333	1.69657e-16	8.53346e-15	down
Cluster-6992.25977	26.1	26.96	22.25	0	0.41	0.37	-6.87493	1.81333e-16	9.1053e-15	down
Cluster-6992.19241	15.56	17.46	13.87	0	0	0	-10.4148	2.07036e-16	1.03609e-14	down
Cluster-6992.36370	0.71	0.56	0.37	15.59	11.83	12.17	4.41602	2.21013e-16	1.10417e-14	up
Cluster-6992.38725	1.68	0.62	0.95	10.9	31.38	21.88	4.07067	2.22436e-16	1.10942e-14	up
Cluster-6992.34779	154.63	152.46	217.95	11.5	31.01	30.33	-3.06628	2.35555e-16	1.17287e-14	down
Cluster-6992.46130	0	0	0	10.34	12.25	33.5	11.244	2.40716e-16	1.19656e-14	up
Cluster-6992.39782	12.9	11.68	13.1	353.26	225.79	112.52	4.06554	2.43326e-16	1.20752e-14	up
Cluster-6992.43385	35.4	43.89	42.13	137.06	249.5	282.58	2.21662	2.47558e-16	1.22646e-14	up
Cluster-6992.53316	33.46	37.64	35.22	9.64	7.39	8.43	-2.24828	2.50956e-16	1.24123e-14	down
Cluster-6992.46712	4.04	2.88	4.57	19.53	56.06	46.2	3.17172	2.69692e-16	1.33168e-14	up
Cluster-6992.32022	2.43	2.64	3.29	13.05	15.15	12.41	2.08152	2.78152e-16	1.37117e-14	up
Cluster-6992.31866	9.88	5.77	12.16	72.59	65.03	71.4	2.76366	2.80128e-16	1.37653e-14	up
Cluster-6992.43502	0	0	0	10.64	9.6	7.45	10.4677	2.80168e-16	1.37653e-14	up
Cluster-6992.37096	2.62	1.99	2.8	8.68	14.61	15.19	2.15658	2.84123e-16	1.39366e-14	up
Cluster-6992.63486	25.33	21.95	19.43	2.66	5.46	5.67	-2.51699	2.98921e-16	1.46383e-14	down
Cluster-6992.42595	12.45	9.37	11.75	24.46	31.68	37.47	1.27135	3.40476e-16	1.66184e-14	up
Cluster-6992.67291	29.86	41.54	34.83	4.01	4.04	2.92	-3.46093	3.70746e-16	1.80661e-14	down
Cluster-6992.36646	27.19	48.16	43.73	0	0	0	-10.6595	3.73042e-16	1.81482e-14	down
Cluster-6992.33689	482.87	523.72	443.88	164.03	154.79	159.41	-1.79497	3.93262e-16	1.91006e-14	down
Cluster-6992.28364	31.67	45.2	32.73	7.65	7.3	7.49	-2.5011	4.09447e-16	1.98542e-14	down
Cluster-6992.53047	261.29	302.71	311.08	95.68	87.4	94.76	-1.83183	4.19212e-16	2.02945e-14	down
Cluster-6992.23696	13.56	19.03	21.18	2.49	3.55	2.82	-2.81444	4.2905e-16	2.0737e-14	down
Cluster-6992.67435	11.75	13.05	10.3	0.96	2.13	1.28	-3.24811	4.39627e-16	2.12106e-14	down
Cluster-6992.56023	22.19	14.85	28.88	3.81	6.34	5.15	-2.30152	4.40279e-16	2.12106e-14	down
Cluster-6992.25490	2.68	2.3	3.17	12.45	13.74	12.08	2.04367	4.58854e-16	2.20696e-14	up
Cluster-6992.49920	148.76	99.13	149.59	282.44	393.99	359.18	1.18477	4.61661e-16	2.21687e-14	up
Cluster-6992.80478	9.24	8.4	11.72	1.73	2.77	2.08	-2.36193	5.17439e-16	2.4767e-14	down
Cluster-6992.56617	0	0	0	10.2	19.71	17.1	10.184	6.73302e-16	3.21754e-14	up
Cluster-6992.36855	0	0	0	5.45	3.94	8.04	10.5473	6.82574e-16	3.2566e-14	up
Cluster-6992.49437	942.27	969.79	1031.18	414.61	390.81	389.47	-1.4899	6.94562e-16	3.30848e-14	down
Cluster-6992.45438	27.88	25.57	27.77	10.18	15.98	14.76	-1.20811	7.29084e-16	3.46736e-14	down
Cluster-6992.35887	17.11	17.32	20.91	4.9	7.11	8.03	-1.68068	7.64835e-16	3.63156e-14	down
Cluster-6992.46565	0	0	0.36	29.83	21.87	38.9	7.89491	7.953e-16	3.7608e-14	up
Cluster-6992.39383	5.9	3.81	5.13	25.54	21.97	28.54	2.18143	7.95856e-16	3.7608e-14	up
Cluster-6992.49170	236.09	300.2	255.05	72.89	62.83	70.6	-2.13129	8.11949e-16	3.83075e-14	down
Cluster-6992.43379	2.41	0.65	0.8	37.39	32.05	31.41	4.53981	8.58705e-16	4.04491e-14	up
Cluster-6992.44978	8.64	6.8	9.55	18.97	22.65	24.71	1.21202	8.93797e-16	4.20354e-14	up
Cluster-6992.40649	25.56	20.31	27.8	66.25	132.68	136.48	1.95643	8.96526e-16	4.2097e-14	up
Cluster-6992.52933	458.69	580.77	433.3	126.46	108.19	116.65	-2.26454	9.08287e-16	4.25819e-14	down
Cluster-6992.23033	1.88	1.36	0.92	11.28	15.26	16.56	3.15159	9.40624e-16	4.40283e-14	up
Cluster-6992.21853	75.77	38.53	58.26	0.91	1.07	0	-6.59587	9.56882e-16	4.47188e-14	down
Cluster-6992.67104	257.31	252.91	277.12	0	3.81	5.17	-6.70871	9.95786e-16	4.64637e-14	down
Cluster-6992.34906	429.31	221.63	355.04	83.62	112.07	84.54	-2.02041	1.0334e-15	4.81432e-14	down
Cluster-6992.31200	3.34	2.05	2.66	15.52	21.12	14.25	2.46777	1.03808e-15	4.82853e-14	up
Cluster-6992.30689	40.61	41.93	37.4	12.46	19.27	15.84	-1.55955	1.10627e-15	5.13765e-14	down
Cluster-6992.34152	264.24	156.41	280.74	44.92	30.62	28.57	-2.88231	1.12595e-15	5.22088e-14	down
Cluster-6992.58554	51.69	55.14	28.72	0	0.42	0	-8.7168	1.23222e-15	5.69803e-14	down
Cluster-6992.51550	17.9	11.08	18.75	46.04	56.28	59.13	1.57102	1.23269e-15	5.69803e-14	up
Cluster-6992.43800	82.47	72.3	87.98	42.04	44.62	43.87	-1.08379	1.37222e-15	6.33312e-14	down
Cluster-6992.48583	634.87	581.75	583.53	270.42	265.24	259.85	-1.36874	1.57217e-15	7.24466e-14	down
Cluster-6992.26106	35.19	60.31	28.45	0.4	2.4	1.19	-5.27249	1.61602e-15	7.43522e-14	down
Cluster-6992.29005	387.12	405.85	413.53	10.96	50.54	39.99	-3.83509	1.6197e-15	7.44061e-14	down
Cluster-6992.47615	27.57	22.43	30.62	50.01	67.29	72.44	1.03004	1.68554e-15	7.73107e-14	up
Cluster-6992.35155	92.01	98.02	92.54	39.82	52.98	51.75	-1.18535	1.71964e-15	7.86316e-14	down
Cluster-6992.41921	0	0	0.12	13.25	21.3	29.84	8.96409	1.81972e-15	8.30801e-14	up
Cluster-6992.19184	18.67	23.29	24.91	0.11	0.96	0.16	-6.03555	1.82665e-15	8.32681e-14	down
Cluster-6992.66207	19.01	19.97	13.53	0	0	0	-10.3048	1.85452e-15	8.44092e-14	down
Cluster-6992.44995	6.53	4.62	7.84	22.95	54.61	48.04	2.4968	2.05368e-15	9.33309e-14	up
Cluster-6992.34439	231.64	240.38	244.27	107.1	114.51	133.2	-1.21742	2.14441e-15	9.7305e-14	down
Cluster-6992.10504	18.27	7.21	21.2	0.8	1.38	0.93	-4.09343	2.15882e-15	9.78093e-14	down
Cluster-6992.59551	32.99	24.35	31.91	7.42	7.52	10.16	-2.01737	2.19797e-15	9.94311e-14	down
Cluster-6992.67001	33.38	31.38	38.25	1.84	6.42	4.83	-3.23212	2.20267e-15	9.94922e-14	down
Cluster-6992.46743	47.7	34.24	54.63	12.87	15.51	11.17	-1.96515	2.20683e-15	9.95289e-14	down
Cluster-6992.26697	3.14	2.96	3.1	7.59	8.79	9.74	1.29623	2.22892e-15	1.00372e-13	up
Cluster-6992.47333	381.85	444.23	300.47	9.1	42.75	33.45	-4.01891	2.37858e-15	1.06788e-13	down
Cluster-6992.33230	20.95	21.83	19.94	53.98	61.59	63.96	1.30743	2.49093e-15	1.11663e-13	up
Cluster-6992.48526	22.94	15.42	22.33	44.04	65.66	58.75	1.26958	2.81797e-15	1.26096e-13	up
Cluster-6992.54080	0	0	0	29.53	16.12	16.04	10.684	2.82139e-15	1.26096e-13	up
Cluster-6992.37972	28.79	21.37	34.59	138.41	131.84	115.86	2.03235	3.01852e-15	1.34703e-13	up
Cluster-6992.37472	3.03	2.48	3.2	23.21	71.49	43.81	3.75455	3.19025e-15	1.4194e-13	up
Cluster-6992.46922	565.79	558.51	576.76	283.45	292.61	303.79	-1.14651	3.22357e-15	1.43208e-13	down
Cluster-6992.57800	6.33	6.3	6.25	19.06	25.09	20.54	1.5686	3.33363e-15	1.47876e-13	up
Cluster-6992.47163	17.28	7.87	11.76	59.58	83.46	82.96	2.42653	3.4259e-15	1.51742e-13	up
Cluster-6992.44053	34.91	54.48	45.95	7.42	9.57	11.96	-2.46105	3.4496e-15	1.52564e-13	down
Cluster-6992.52112	104.21	95.55	109.11	29.31	33.2	20.59	-2.07754	3.47409e-15	1.53418e-13	down
Cluster-6992.59086	132.2	159.81	128.31	37.51	35.42	45.77	-2.02922	3.66458e-15	1.6159e-13	down
Cluster-6992.34499	180.39	247.11	170.08	20.89	9.2	9.26	-4.06983	4.06347e-15	1.78913e-13	down
Cluster-6992.59267	9.68	12.59	15.48	0	0	0	-10.1224	4.22377e-15	1.85696e-13	down
Cluster-6992.21129	23.91	24.7	28.1	3.27	5.49	7.49	-2.46563	4.33973e-15	1.90512e-13	down
Cluster-6992.33374	2.95	3.04	2.61	7.97	10.68	10.78	1.5517	4.35743e-15	1.91006e-13	up
Cluster-6992.41104	0	0	0	2.56	6.96	11.44	10.9134	4.47572e-15	1.95902e-13	up
Cluster-6992.79190	4.1	2.61	5.11	0	0	0	-10.1229	4.49524e-15	1.96467e-13	down
Cluster-6992.50839	1022.24	1060.72	1069.33	342.91	262.14	297.76	-1.97304	4.50738e-15	1.96707e-13	down
Cluster-6992.44897	37.12	40.7	35.13	11.81	16.68	13.51	-1.64702	4.52915e-15	1.97367e-13	down
Cluster-6992.68593	4.96	5.87	5.02	0	0	0	-10.0268	4.54765e-15	1.97883e-13	down
Cluster-6992.49869	3	1.13	3.42	20.63	48.91	58.13	3.86755	4.79523e-15	2.08197e-13	up
Cluster-6992.68566	13.66	4.51	14.11	0.41	0.46	0.16	-5.10837	4.79872e-15	2.08197e-13	down
Cluster-6992.54978	0.24	0	2.52	133.72	196.72	126.05	7.27508	5.2378e-15	2.26915e-13	up
Cluster-6992.52758	6.58	25.98	16.07	0	0	0	-11.2967	5.26051e-15	2.27567e-13	down
Cluster-6992.75125	16.59	11.91	19.84	0.99	2.07	2.32	-3.38717	5.47633e-15	2.36558e-13	down
Cluster-6992.49979	10.73	1.31	6.9	168.16	312.68	199.82	5.01593	5.78766e-15	2.49643e-13	up
Cluster-6992.38081	25.69	26.18	25.38	8.76	9.78	11.44	-1.57236	6.05424e-15	2.60763e-13	down
Cluster-6992.47227	24.31	20.5	23.48	11.02	12.52	10.67	-1.19219	6.12928e-15	2.63612e-13	down
Cluster-6992.66097	21.24	6.69	18.87	0.63	0.48	1.24	-4.47954	6.27978e-15	2.69694e-13	down
Cluster-6992.55751	0.46	0.12	0.75	8.85	38.25	33.77	5.70522	6.40163e-15	2.7453e-13	up
Cluster-6992.27227	1.55	0.74	1.14	0	0	0	-10.1655	6.68862e-15	2.86424e-13	down
Cluster-6992.38183	116.19	66.83	116.26	24.79	38.54	38.03	-1.76127	6.89428e-15	2.94805e-13	down
Cluster-6992.78347	10.56	11.32	8.79	1.07	0.72	0.98	-3.67407	6.99096e-15	2.98509e-13	down
Cluster-6992.52318	33.21	48.42	34.56	6.53	8.94	10.07	-2.42472	7.09053e-15	3.02326e-13	down
Cluster-6992.50226	299.86	309.33	247.81	84.56	78.7	65.62	-2.09521	7.25273e-15	3.08798e-13	down
Cluster-6992.45761	11.91	7.5	16.42	47.89	88.43	75.27	2.35984	7.42163e-15	3.15536e-13	up
Cluster-6992.73155	5.04	2.62	4.25	0.27	0.42	0.58	-3.43829	7.64546e-15	3.24588e-13	down
Cluster-6992.49489	151.99	110.91	152.99	10.44	32.85	25.6	-2.83692	7.66294e-15	3.24865e-13	down
Cluster-6992.48976	1.05	0.12	1.36	27.26	48.29	46.08	5.41864	7.72133e-15	3.26873e-13	up
Cluster-6992.42043	616.39	839.95	626.71	163.5	129.26	132.73	-2.47485	7.73459e-15	3.26968e-13	down
Cluster-6992.51607	136.31	134.6	136.87	22.88	45.06	50.35	-2.02845	7.95682e-15	3.35884e-13	down
Cluster-6992.56363	0	0	0	8.7	12.17	14.07	9.7757	8.05244e-15	3.38956e-13	up
Cluster-6992.44243	12.72	8.31	16.09	40.98	56.42	60.23	1.89523	9.07141e-15	3.80768e-13	up
Cluster-6992.30999	6.66	3.84	5.48	16.93	27.94	24.29	1.90485	9.12168e-15	3.82337e-13	up
Cluster-6992.38772	135.96	109.34	137.36	58.3	55.27	62.19	-1.30163	9.42055e-15	3.94308e-13	down
Cluster-6992.56412	0	0	0	10.98	16.77	15.89	9.70078	9.73799e-15	4.0702e-13	up
Cluster-6992.19818	22	24.61	16.47	0.42	2.09	1.22	-4.35928	1.00997e-14	4.20363e-13	down
Cluster-6992.43590	1748.05	1488.58	1422.99	379.83	332.95	220.22	-2.48554	1.01294e-14	4.21009e-13	down
Cluster-6992.44868	110.79	131	72.49	15.17	15.62	11.8	-3.08379	1.01569e-14	4.21561e-13	down
Cluster-6992.62856	8.63	7.9	7.1	0.19	0.64	0.71	-4.16692	1.01926e-14	4.22331e-13	down
Cluster-6992.43339	5.08	4.51	5.68	18.26	19.06	17.17	1.65012	1.02039e-14	4.22331e-13	up
Cluster-6992.47498	31.43	17.8	20.2	209.46	144.07	154.07	2.72079	1.05626e-14	4.36566e-13	up
Cluster-6992.41920	22.12	18.02	17.21	56.18	59.13	60.75	1.42059	1.07132e-14	4.42175e-13	up
Cluster-6992.59865	13.63	15.54	15.19	2.09	3.67	4.36	-2.3684	1.08112e-14	4.45601e-13	down
Cluster-6992.62073	18.12	13.88	12.65	0.55	2	1.01	-3.89042	1.08415e-14	4.46231e-13	down
Cluster-6992.41848	57.67	43.32	55.39	25.36	28.01	26.27	-1.16056	1.24235e-14	5.10637e-13	down
Cluster-6992.37458	0	0	0	5.66	4.24	6.36	9.97618	1.27173e-14	5.21991e-13	up
Cluster-6992.52610	2.18	1.08	2.86	12.25	17.18	18.48	2.78549	1.30158e-14	5.33504e-13	up
Cluster-6992.43156	208.92	250.87	208.77	46.72	35.43	30.26	-2.73167	1.33363e-14	5.45887e-13	down
Cluster-6992.52509	1.37	1.14	1.26	4.61	8.16	8.89	2.29122	1.34309e-14	5.49002e-13	up
Cluster-6992.39270	425.98	140.57	460.46	37.21	27.03	26.06	-3.62268	1.35183e-14	5.51816e-13	down
Cluster-6992.44522	5.41	5.43	4.09	16.44	23.51	25.55	1.89914	1.3572e-14	5.53244e-13	up
Cluster-6992.47497	121.09	93.64	110.2	391.29	354.22	340.48	1.56773	1.36918e-14	5.57362e-13	up
Cluster-6992.57599	5.25	4.01	5.39	12.54	21.36	21.98	1.71035	1.46163e-14	5.94182e-13	up
Cluster-6992.53383	27.93	27.17	28.72	88.46	80.14	98.62	1.481	1.49997e-14	6.08933e-13	up
Cluster-6992.54569	52.36	62.33	35.25	4.33	3.46	4.1	-3.84807	1.50713e-14	6.11006e-13	down
Cluster-6992.39580	15.91	12.29	18.94	36.62	56.74	61.9	1.50798	1.52874e-14	6.18921e-13	up
Cluster-6992.44623	99.33	98.8	97.03	35.01	31.95	27.57	-1.82725	1.62634e-14	6.57539e-13	down
Cluster-6992.36899	57.99	56.63	51.53	12.39	7.72	8.05	-2.723	1.62882e-14	6.57646e-13	down
Cluster-6992.38999	112.01	131.34	96.53	31.35	41.19	36.65	-1.85887	1.69637e-14	6.83987e-13	down
Cluster-6992.37974	2.13	1.14	1.34	8.91	17.06	15.03	2.93248	1.73223e-14	6.97497e-13	up
Cluster-6992.31074	102.55	54.65	99.87	15.19	9.3	10.93	-2.9886	1.75866e-14	7.07181e-13	down
Cluster-6992.31305	127.17	88.15	134.39	34.75	28.21	28.02	-2.09462	1.76289e-14	7.07924e-13	down
Cluster-6992.50795	329.11	345.49	334.65	133.89	182.98	200.8	-1.18591	1.77652e-14	7.12432e-13	down
Cluster-6992.49234	267.13	192.23	313.33	764.45	831.75	998.92	1.6236	1.90073e-14	7.61216e-13	up
Cluster-6992.62313	53.82	60.45	41.61	4.47	4.17	3.05	-3.90426	2.0313e-14	8.12412e-13	down
Cluster-6992.46786	6.46	4.26	6.26	17.76	39.86	37.13	2.24968	2.05219e-14	8.19662e-13	up
Cluster-6992.41557	155.63	122.88	139.05	40.02	71.38	69.37	-1.4344	2.21698e-14	8.8429e-13	down
Cluster-6992.34176	225.84	240.32	227.39	85.16	72.99	80.57	-1.7253	2.44505e-14	9.73951e-13	down
Cluster-6992.47021	14.08	13.22	11.95	44.41	43.6	47.02	1.58536	2.49512e-14	9.92562e-13	up
Cluster-6992.52755	285.82	360.33	287.95	103.3	117.1	110.31	-1.71	2.76872e-14	1.09993e-12	down
Cluster-6992.48010	858.63	863	728.04	241.17	347.96	228.39	-1.76905	2.82933e-14	1.1225e-12	down
Cluster-6992.38391	635.72	805.93	625.72	209	188.73	187.09	-2.02237	2.85376e-14	1.13068e-12	down
Cluster-6992.52746	130.58	67.23	178.88	11.57	23.3	21.04	-2.94379	2.97405e-14	1.17677e-12	down
Cluster-6992.41435	82.58	67.05	84.03	36.13	33.45	36.06	-1.32624	3.1072e-14	1.22782e-12	down
Cluster-6992.48924	6.58	1.04	5.47	84.28	233.35	272.12	5.32551	3.24873e-14	1.28204e-12	up
Cluster-6992.39985	5.69	4.29	7.97	23.48	48.94	51.81	2.57079	3.3329e-14	1.31351e-12	up
Cluster-6992.46309	50.85	40.59	40.16	14.13	21.35	17.79	-1.51411	3.46116e-14	1.36044e-12	down
Cluster-6992.49482	2.9	1.66	2.39	8.07	13.08	12.71	2.08192	3.82224e-14	1.4984e-12	up
Cluster-6992.58407	6.04	4.72	5.55	14.27	26.52	25.37	1.79318	3.9369e-14	1.54131e-12	up
Cluster-6992.56373	42.13	48.9	51.54	14.17	16.4	21.08	-1.67613	3.98761e-14	1.55911e-12	down
Cluster-6992.35736	1.23	0.56	0.43	32.05	17.19	18.57	4.78269	4.09085e-14	1.59737e-12	up
Cluster-6992.47742	10.36	7.59	10.8	19.45	24.73	25.08	1.07003	4.14497e-14	1.61637e-12	up
Cluster-6992.35341	14.27	11.52	13.43	91.75	62.28	67.49	2.34094	4.18116e-14	1.62835e-12	up
Cluster-6992.33511	16.27	16.26	14.9	41.02	44.45	52.69	1.33169	4.22698e-14	1.64403e-12	up
Cluster-6992.32582	0	0	0	0.99	2.36	2.09	9.89215	4.70842e-14	1.82889e-12	up
Cluster-6992.49828	0.47	0.29	1.21	28.99	17.28	15.8	4.89789	4.82216e-14	1.87062e-12	up
Cluster-6992.7975	6.92	8.17	5.99	0	0.22	0.04	-6.639	4.88039e-14	1.89074e-12	down
Cluster-6992.47519	52.06	48.23	52.33	18.21	27.44	29.08	-1.24628	5.16209e-14	1.99727e-12	down
Cluster-6992.43533	151.75	141.98	128.29	55.39	57.55	48.7	-1.57989	5.18173e-14	2.00225e-12	down
Cluster-6992.57873	19.59	13.86	24.64	3.42	4.86	4.66	-2.35143	5.25821e-14	2.02916e-12	down
Cluster-6992.38582	118.82	135.41	120.16	44	61.2	47.26	-1.5137	5.34067e-14	2.05831e-12	down
Cluster-6992.51685	191.96	166.54	202.88	0.92	10.3	7.98	-5.15655	5.41356e-14	2.08369e-12	down
Cluster-6992.68873	5.64	4.94	6.48	14.57	25.66	24.63	1.70251	5.45134e-14	2.09552e-12	up
Cluster-6992.33661	3.11	2.1	2.82	7.52	9.6	9.78	1.54261	5.45981e-14	2.09606e-12	up
Cluster-6992.57698	3.04	2	3.06	10.97	15.93	20.1	2.32907	5.59847e-14	2.14652e-12	up
Cluster-6992.56057	55.35	58.47	65.37	27.12	38.23	36.59	-1.03056	5.79203e-14	2.21786e-12	down
Cluster-6992.44821	0	0	0	1.46	3.28	5.08	10.268	6.60823e-14	2.52389e-12	up
Cluster-6992.21975	34.32	26.09	33.58	0.36	1.77	2.64	-4.55815	6.624e-14	2.52666e-12	down
Cluster-6992.28173	177.97	156.25	213.75	28.6	22.89	11.99	-3.24553	6.68345e-14	2.54606e-12	down
Cluster-6992.72219	0	0	0	3.2	3.09	2.61	9.64821	6.8221e-14	2.59555e-12	up
Cluster-6992.21012	10.01	12.28	11.78	0.2	1.15	0.56	-4.42694	6.83183e-14	2.59592e-12	down
Cluster-6992.49134	3.48	2.5	3.02	11.68	27.71	20.29	2.49423	6.8611e-14	2.60353e-12	up
Cluster-6992.40372	36.59	33.46	44.34	13.77	16.44	13.61	-1.56971	6.86941e-14	2.60353e-12	down
Cluster-6992.44874	35.69	39.25	40.68	9.57	16.07	15.93	-1.70082	6.96301e-14	2.63564e-12	down
Cluster-6992.50085	8.06	2.65	5.47	97.53	140.07	62.48	4.06619	7.18838e-14	2.71748e-12	up
Cluster-6992.53849	6.74	7.35	15.09	78.16	85.23	81.64	2.91731	7.334e-14	2.76901e-12	up
Cluster-6992.45077	0	0.15	0	12.64	11.14	25.29	8.06786	7.37355e-14	2.7804e-12	up
Cluster-6992.59050	1.78	1.18	1.89	30.55	15.92	21.34	3.67959	7.46707e-14	2.81209e-12	up
Cluster-6992.59477	4.62	3.8	3.35	13	16.55	18.21	1.80689	7.62702e-14	2.86869e-12	up
Cluster-6992.54860	29.76	26.47	24.33	9.49	10.74	8.89	-1.66877	7.73259e-14	2.90471e-12	down
Cluster-6992.60958	45.52	43.2	40.26	12.95	16.8	20.79	-1.56938	8.12986e-14	3.05009e-12	down
Cluster-6992.49711	9.09	12.62	5.61	101.23	159.4	96.57	3.49732	8.27994e-14	3.10247e-12	up
Cluster-6992.21008	63.7	27.9	63.22	1.27	2.38	0.29	-5.46376	8.39309e-14	3.1409e-12	down
Cluster-6992.64921	29.46	24.51	37.92	10.02	10.61	12.13	-1.67004	8.59134e-14	3.21104e-12	down
Cluster-6992.25464	2.54	2.1	2.57	16.74	12.57	15.69	2.4684	9.45064e-14	3.52776e-12	up
Cluster-6992.39571	85.09	91.89	94.31	41.45	46.22	50.41	-1.17874	1.03224e-13	3.84835e-12	down
Cluster-6992.58012	35.82	17.81	11.06	0	0	0	-10.5094	1.05022e-13	3.91046e-12	down
Cluster-6992.52023	10.03	6.46	8.05	36.61	66.19	81.16	2.6952	1.09871e-13	4.08588e-12	up
Cluster-6992.57686	25.75	23.08	26.78	10.44	14.7	15.78	-1.09823	1.13682e-13	4.22233e-12	down
Cluster-6992.55470	54.96	50.96	59.22	25.97	33.01	26.41	-1.1488	1.16262e-13	4.31275e-12	down
Cluster-6992.41157	639.95	749.46	702.08	249.46	219.7	207.65	-1.8156	1.28879e-13	4.77479e-12	down
Cluster-6992.40672	260.89	311.29	267.76	75.7	51.8	63.71	-2.31207	1.32401e-13	4.89916e-12	down
Cluster-6992.30166	46.05	45.72	48.95	6.52	14.7	14.65	-2.21332	1.32675e-13	4.90318e-12	down
Cluster-6992.26117	2.63	2.26	2.62	19.01	19.3	31.08	3.03289	1.32949e-13	4.90719e-12	up
Cluster-6992.33367	0	0	0	0.76	4.62	4.5	10.918	1.34827e-13	4.97035e-12	up
Cluster-6992.59907	0	0	0	1.47	6.79	7.38	10.662	1.38095e-13	5.08417e-12	up
Cluster-6992.56762	49.01	55.58	34.92	2.77	8.34	5.86	-3.308	1.38257e-13	5.08417e-12	down
Cluster-6992.40095	336.59	348.14	290.15	15.53	51.77	57.27	-3.24171	1.39882e-13	5.13756e-12	down
Cluster-6992.39425	0	0	0	4.77	5	5.85	9.40371	1.46163e-13	5.36159e-12	up
Cluster-6992.19424	28.19	34.03	18.67	2.09	3.55	1.72	-3.69301	1.50211e-13	5.50329e-12	down
Cluster-6992.49215	124.15	111.05	162.39	409.13	438.44	384.76	1.47654	1.509e-13	5.5217e-12	up
Cluster-6992.39685	98.35	93.27	98.23	37.67	56.85	60.39	-1.12681	1.51706e-13	5.53863e-12	down
Cluster-6992.55959	411.02	563.53	514.59	99.09	59.08	65.83	-2.87651	1.51736e-13	5.53863e-12	down
Cluster-6992.54003	7.55	9.42	6.97	27.24	35.15	37.95	1.83547	1.51937e-13	5.53916e-12	up
Cluster-6992.40617	1.95	2.33	1.86	7.46	10.12	9.65	1.92708	1.54007e-13	5.60773e-12	up
Cluster-6992.34430	184.95	162.97	166.16	29.74	48.61	19.75	-2.59788	1.57325e-13	5.72153e-12	down
Cluster-6992.34506	0.69	0.23	0.62	4.79	9.78	10.32	3.80115	1.6504e-13	5.99477e-12	up
Cluster-6992.32365	117.91	127.86	130.93	51.97	48.69	47.72	-1.53395	1.66278e-13	6.03236e-12	down
Cluster-6992.38221	48.36	25.21	41.7	334.69	397.41	654.07	3.54515	1.68404e-13	6.10201e-12	up
Cluster-6992.41619	142.24	171.57	136.28	48.53	55.99	44.98	-1.7994	1.71048e-13	6.19027e-12	down
Cluster-6992.32999	36.28	32.53	49.94	8.19	9.21	5.47	-2.54745	1.71477e-13	6.19824e-12	down
Cluster-6992.23037	140.92	143.53	151.77	74.43	79.06	80.82	-1.09266	1.73397e-13	6.26002e-12	down
Cluster-6992.44802	63.3	61.66	60.4	22.92	19.9	21.61	-1.70861	1.74558e-13	6.29427e-12	down
Cluster-6992.39869	5.42	5.65	5.12	0.94	1.62	1.54	-2.21272	1.77443e-13	6.39052e-12	down
Cluster-6992.28854	0.66	0.65	0.66	2.45	6.13	5.32	2.56219	1.78229e-13	6.41107e-12	up
Cluster-6992.27501	103.59	90.2	82.77	29.62	26.14	29.17	-1.87917	1.78784e-13	6.42325e-12	down
Cluster-6992.51261	132.9	130.32	133.47	57.64	52.78	58.96	-1.41496	1.80225e-13	6.46717e-12	down
Cluster-6992.32762	26.95	30.52	30.64	7.53	5.51	5.98	-2.3896	1.81321e-13	6.49865e-12	down
Cluster-6992.28829	0	0	0	1.58	1.9	3.87	9.94448	1.83271e-13	6.56061e-12	up
Cluster-6992.29127	1.09	0.07	0.16	26.04	45.9	39.77	6.20152	1.98257e-13	7.08e-12	up
Cluster-6992.62302	1.12	0.5	0.87	6.22	8.41	8.24	3.00332	1.99039e-13	7.09938e-12	up
Cluster-6992.41799	4.66	2.51	2.77	17.81	18.5	21.62	2.35134	2.00214e-13	7.13272e-12	up
Cluster-6992.49996	15.44	10.36	16.46	31.08	42.57	37.89	1.20462	2.03182e-13	7.22816e-12	up
Cluster-6992.47974	110.76	124.44	118.8	48.73	49.36	55.29	-1.40774	2.0338e-13	7.22816e-12	down
Cluster-6992.38149	113.56	137.69	117.27	44.3	52.06	43.99	-1.60377	2.10794e-13	7.48267e-12	down
Cluster-6992.47877	8.92	7.38	11.69	54.07	50.71	60.47	2.41196	2.16662e-13	7.67261e-12	up
Cluster-6992.65895	9.62	7.93	9.78	4.15	4.36	4.73	-1.23966	2.17432e-13	7.69071e-12	down
Cluster-6992.33178	1.24	0.87	0.31	25.64	21.6	17.88	4.56397	2.21077e-13	7.81033e-12	up
Cluster-6992.43881	226.5	267	214.15	86.51	102.74	93.34	-1.53919	2.26821e-13	8.00372e-12	down
Cluster-6992.30769	40	44.28	39.24	13.96	16.97	14.59	-1.64643	2.32012e-13	8.17717e-12	down
Cluster-6992.49079	59.08	79.82	51.71	833.27	501.18	493.71	3.09351	2.34501e-13	8.25511e-12	up
Cluster-6992.46419	2.49	1.92	2.77	9.15	25.11	27.02	2.84899	2.54575e-13	8.94056e-12	up
Cluster-6992.47164	18.37	13.48	17.09	30.62	48.2	49.44	1.17255	2.57752e-13	9.04142e-12	up
Cluster-6992.81577	21.63	20.82	30.47	5.71	7.92	8.89	-1.8896	2.63879e-13	9.24543e-12	down
Cluster-6992.38630	0	0	0	4.45	5.89	3.61	9.52624	2.77511e-13	9.71156e-12	up
Cluster-6992.37668	122.7	166.44	102.95	23.74	21.96	14.58	-2.89872	2.78552e-13	9.73652e-12	down
Cluster-6992.47641	60.54	56.78	57.41	30.21	34.28	34.37	-1.02265	2.8078e-13	9.80286e-12	down
Cluster-6992.44762	4.39	4.15	5.51	15.8	15.66	20.75	1.69878	2.85401e-13	9.95247e-12	up
Cluster-6992.55979	54.59	53.45	57.13	21.67	27.8	20.73	-1.43059	2.95615e-13	1.02965e-11	down
Cluster-6992.38660	1.2	0.98	1.83	6.1	7.49	6.85	2.15493	3.02507e-13	1.05243e-11	up
Cluster-6992.60639	2.7	1.89	2.35	8.57	9.96	11.09	1.89746	3.0293e-13	1.05266e-11	up
Cluster-6992.48354	598.09	383.1	670.89	154.19	108.73	130.49	-2.21073	3.04392e-13	1.05651e-11	down
Cluster-6992.48346	295.09	281.77	287.84	28.05	75.07	76.36	-2.51651	3.0689e-13	1.06393e-11	down
Cluster-6992.49859	131.18	128.41	116.05	49.07	53.6	63.86	-1.37654	3.08015e-13	1.06659e-11	down
Cluster-6992.56193	0	0.04	0	2.21	3.66	8.56	8.45479	3.17514e-13	1.09692e-11	up
Cluster-6992.37326	30.22	26.25	29.54	109.44	89.5	107.53	1.65782	3.20307e-13	1.10528e-11	up
Cluster-6992.40024	125.19	138.52	111.95	38.19	37.84	30.51	-2.00906	3.44959e-13	1.18897e-11	down
Cluster-6992.46974	290.18	300.21	301.2	122.79	106.7	113.79	-1.56042	3.51528e-13	1.2102e-11	down
Cluster-6992.32098	89.01	90.06	124.79	14.74	29.43	28.89	-2.24774	3.56047e-13	1.22434e-11	down
Cluster-6992.41675	71.65	62.53	67.81	233.11	192.51	250.15	1.56105	3.57362e-13	1.22744e-11	up
Cluster-6992.48390	2.67	1.76	1.65	12.8	17.99	21.82	2.89872	3.80577e-13	1.30567e-11	up
Cluster-6992.31910	3.57	3.09	3.28	1.08	1.2	1.39	-1.64454	4.07402e-13	1.39608e-11	down
Cluster-6992.63722	3.9	3.08	2.77	0.15	0.33	0.36	-3.70783	4.07927e-13	1.39627e-11	down
Cluster-6992.66212	42.95	15.82	43.02	0	0.9	0.42	-6.52807	4.1275e-13	1.41115e-11	down
Cluster-6992.50665	253.87	205.51	219.81	105.79	108.39	104.92	-1.26443	4.13961e-13	1.41366e-11	down
Cluster-6992.44529	154.43	146.34	160.41	73.67	73.38	87.3	-1.1665	4.26381e-13	1.4544e-11	down
Cluster-6992.56399	33.87	25.17	40.1	92.91	169.55	185.96	1.97094	4.63528e-13	1.57748e-11	up
Cluster-6992.41504	39.12	36.01	37.91	179.69	140.8	141.62	1.85992	4.70371e-13	1.59894e-11	up
Cluster-6992.50011	405.49	420.13	387.85	110.1	92.09	65.17	-2.35072	4.75414e-13	1.61423e-11	down
Cluster-6992.42400	1138.86	1389.05	1112.24	374.43	291.89	322.72	-2.06612	5.00264e-13	1.69667e-11	down
Cluster-6992.41798	83.29	49.84	81.7	10.61	23.17	21.99	-2.16598	5.01388e-13	1.69854e-11	down
Cluster-6992.46220	127.17	102.14	102.85	33.1	34.63	22.22	-2.06447	5.10907e-13	1.72881e-11	down
Cluster-6992.28931	68.56	74.61	60.61	19.37	16.62	15.62	-2.16471	5.17502e-13	1.74913e-11	down
Cluster-6992.26997	36.62	35.28	32.82	8.64	15.64	13.97	-1.68085	5.35796e-13	1.8089e-11	down
Cluster-6992.20333	9.06	2.8	10.06	0	0	0	-10.2415	5.58534e-13	1.88139e-11	down
Cluster-6992.49318	5.16	7.23	6.77	19.97	29.68	31.21	1.84361	5.74209e-13	1.932e-11	up
Cluster-6992.42714	35.83	36.65	35.04	10.23	14.03	9.02	-1.8955	5.75923e-13	1.93557e-11	down
Cluster-6992.64986	33.11	27.12	30.55	12.63	13.58	16.27	-1.29224	5.8146e-13	1.95197e-11	down
Cluster-6992.44405	2.13	1.56	1.69	9.12	10.71	15.62	2.51924	6.07899e-13	2.03842e-11	up
Cluster-6992.39668	101.85	94.04	110.08	56.44	58.39	57.84	-1.01593	6.28949e-13	2.10663e-11	down
Cluster-6992.57830	2.34	1.89	2.48	6.61	13.37	12.39	2.04272	6.95278e-13	2.32307e-11	up
Cluster-6992.35338	42.93	41.68	43.55	346.94	217.3	218.69	2.45696	6.95919e-13	2.32307e-11	up
Cluster-6992.47627	937.08	959.38	845.07	361.71	358.11	314.69	-1.58466	6.98535e-13	2.32918e-11	down
Cluster-6992.39733	0.6	0.65	1.12	4.12	587.77	557.02	8.63265	7.02688e-13	2.3404e-11	up
Cluster-6992.66603	30.99	29.95	30.82	0.66	3.07	1.9	-4.27326	7.18854e-13	2.39156e-11	down
Cluster-6992.23347	66.35	47.11	52.71	17.26	21.77	21.13	-1.6443	7.53979e-13	2.50281e-11	down
Cluster-6992.55489	103.41	150.17	44.83	0	0	0	-10.4401	7.80194e-13	2.58693e-11	down
Cluster-6992.57464	0.65	0.23	0.25	17.24	9.33	10.96	4.91671	7.89596e-13	2.61518e-11	up
Cluster-6992.42131	18.14	14.14	23.4	160.38	105.83	104.3	2.59938	8.14904e-13	2.696e-11	up
Cluster-6992.49834	3.63	3.41	5.04	20	48.46	40.77	2.95406	8.28845e-13	2.73906e-11	up
Cluster-6992.43128	194.48	121.47	116.18	751.58	718.76	756.58	2.27557	8.50782e-13	2.80843e-11	up
Cluster-6992.39058	54.35	83.58	45.48	1.77	7.39	5.59	-3.93322	9.0407e-13	2.97771e-11	down
Cluster-6992.57156	16.57	10.81	4.77	0	0	0	-10.3035	9.2071e-13	3.02916e-11	down
Cluster-6992.33725	2.64	2.36	4.46	20.67	26.76	32.76	2.90554	9.32781e-13	3.06547e-11	up
Cluster-6992.59938	28.36	16.61	28.18	3.98	4.21	2.38	-2.95156	9.35214e-13	3.07007e-11	down
Cluster-6992.41354	285.21	253.82	260.69	45.17	110.97	83	-1.98555	9.36723e-13	3.07162e-11	down
Cluster-6992.35263	14.64	11.57	17.75	29.97	42.73	44.46	1.20938	9.40651e-13	3.0811e-11	up
Cluster-6992.50334	75.04	90.98	66.37	20.45	18.9	15.15	-2.28809	9.9975e-13	3.27107e-11	down
Cluster-6992.46886	191.48	96.95	114.03	27.85	27.2	22.12	-2.53377	1.00691e-12	3.29086e-11	down
Cluster-6992.64756	44.45	30.33	47.34	12.79	10.75	11.67	-1.95559	1.01439e-12	3.31166e-11	down
Cluster-6992.48676	89.16	80.12	103.13	160.04	238.9	252.33	1.04729	1.04773e-12	3.41673e-11	up
Cluster-6992.58231	187.04	164.16	197.43	84.77	93.35	74.65	-1.29455	1.05236e-12	3.42807e-11	down
Cluster-6992.47996	19.69	12.19	18.07	57.4	135.88	79.04	2.22372	1.06442e-12	3.46356e-11	up
Cluster-6992.40064	2.04	0.75	2.54	13.69	20.61	26.33	3.32371	1.08718e-12	3.53374e-11	up
Cluster-6992.35460	7.55	6.45	9.13	18.39	35.64	29.51	1.62977	1.10265e-12	3.58013e-11	up
Cluster-6992.46371	35.32	33.54	43	15.92	18.61	22.31	-1.17919	1.11352e-12	3.61144e-11	down
Cluster-6992.34112	229.43	206.56	250.87	68.33	46.39	48.33	-2.22006	1.11941e-12	3.62659e-11	down
Cluster-6992.24809	31.21	33.42	36.93	6.93	7.7	4.27	-2.60821	1.12105e-12	3.62796e-11	down
Cluster-6992.68031	29.73	24.7	25.4	6.21	8.32	9.74	-1.9242	1.16478e-12	3.76535e-11	down
Cluster-6992.59452	2.27	0.81	0.63	16.56	22.26	25.05	3.90502	1.188e-12	3.83625e-11	up
Cluster-6992.47826	16.52	16.51	16.34	34.29	60.37	54.22	1.35848	1.19182e-12	3.84439e-11	up
Cluster-6992.41671	2.21	2.21	2.39	10.11	14.82	17.77	2.43386	1.19412e-12	3.84763e-11	up
Cluster-6992.48435	0	0	0	8.79	172.83	169.51	11.8171	1.20187e-12	3.8684e-11	up
Cluster-6992.32424	24.78	17.9	21.23	3.5	8.12	6.69	-2.03853	1.20862e-12	3.88592e-11	down
Cluster-6992.12919	75.84	53.2	69.95	9.5	20.6	17.34	-2.25948	1.22695e-12	3.94058e-11	down
Cluster-6992.32802	29.64	30.94	25.28	4.95	10.6	6.65	-2.19667	1.28e-12	4.1065e-11	down
Cluster-6992.42101	4.68	4.08	5.31	11.94	20.48	21.56	1.71857	1.28264e-12	4.11034e-11	up
Cluster-6992.67942	18.7	9.01	17.21	2.12	2.27	2.18	-2.94124	1.28396e-12	4.11034e-11	down
Cluster-6992.46626	102.9	89.82	114.56	239.11	496.81	424.55	1.72275	1.35153e-12	4.32199e-11	up
Cluster-6992.42534	128.8	120.77	155.36	8.19	1.23	3.71	-5.02696	1.38888e-12	4.43666e-11	down
Cluster-6992.52547	2.2	1.58	2.46	9.34	8.36	8.71	1.91096	1.41617e-12	4.51896e-11	up
Cluster-6992.55509	24.01	21.11	24.55	9.3	10.46	7.79	-1.52872	1.42074e-12	4.52868e-11	down
Cluster-6992.51019	1.08	0.42	1.17	6.06	16.54	17.89	3.69845	1.43841e-12	4.58006e-11	up
Cluster-6992.57839	25.49	29.37	28.39	0.39	2.16	2.57	-4.29185	1.44036e-12	4.58135e-11	down
Cluster-6992.65266	11.87	9.03	11.49	2.66	2.3	1.98	-2.39531	1.44783e-12	4.60019e-11	down
Cluster-6992.25233	46.78	26.4	39.91	8	11.94	7.34	-2.23709	1.46956e-12	4.66424e-11	down
Cluster-6992.24596	81.42	75.88	81.74	1.34	8.79	6.83	-4.0641	1.53312e-12	4.86078e-11	down
Cluster-6992.35318	116.37	96.09	115.53	264.79	534.01	592.81	1.85851	1.53727e-12	4.86874e-11	up
Cluster-6992.56631	2.57	2.36	2.57	7.37	12.37	9.33	1.73464	1.54515e-12	4.88846e-11	up
Cluster-6992.22150	75.85	88.64	84.16	21.45	21.78	15.16	-2.26623	1.56026e-12	4.92576e-11	down
Cluster-6992.35306	0	0	0	17.02	7.32	47.15	10.825	1.58689e-12	5.00451e-11	up
Cluster-6992.60992	24.48	14.53	26.44	0	0.76	0.7	-5.73737	1.59592e-12	5.02767e-11	down
Cluster-6992.41437	108.61	137.89	124.08	28.88	55.18	38.38	-1.83944	1.60039e-12	5.03638e-11	down
Cluster-6992.45090	0	0	0	1.49	10.93	10.59	10.7676	1.62737e-12	5.11588e-11	up
Cluster-6992.77323	0	0	0	1.45	2.77	3.4	9.42802	1.66547e-12	5.2294e-11	up
Cluster-6992.43402	422.97	336.7	436.75	116.51	223.55	192.4	-1.37917	1.66701e-12	5.2294e-11	down
Cluster-6992.31441	51.67	51.66	45.43	14.31	9.68	12.04	-2.22272	1.67548e-12	5.25044e-11	down
Cluster-6992.48207	22.5	25.12	26.26	9.7	12.39	12.12	-1.32032	1.67994e-12	5.25886e-11	down
Cluster-6992.46806	596.15	757.51	698.33	53.03	159.19	156.85	-2.74513	1.7334e-12	5.42049e-11	down
Cluster-6992.20508	13.92	15.14	9.8	2.69	3.45	2.27	-2.42564	1.74839e-12	5.4616e-11	down
Cluster-6992.35362	0	0	0	1.45	5.02	3.67	9.78632	1.88537e-12	5.8833e-11	up
Cluster-6992.46098	42.17	16.09	54.21	0	1.03	0.35	-6.59323	1.89905e-12	5.91976e-11	down
Cluster-6992.34215	6.51	6.28	4.53	40.96	51.83	27.73	2.5933	1.91893e-12	5.97545e-11	up
Cluster-6992.34579	1.81	0.82	2.74	12.78	31.25	31.03	3.60382	1.94186e-12	6.04054e-11	up
Cluster-6992.35581	7.6	4.59	8.48	25.86	54.27	55.77	2.50375	1.96503e-12	6.10621e-11	up
Cluster-6992.54538	63.11	65.84	71.28	32.4	32.67	34	-1.20965	2.04451e-12	6.34653e-11	down
Cluster-6992.51951	119.07	109.12	124.66	59.96	57.56	56.93	-1.2016	2.0479e-12	6.3504e-11	down
Cluster-6992.47319	92.27	128.13	93.75	24.23	38.97	36.83	-1.89823	2.07839e-12	6.43825e-11	down
Cluster-6992.35238	41.67	36.89	49.7	14.25	19.55	13.39	-1.63221	2.11752e-12	6.54779e-11	down
Cluster-6992.56422	123.12	129.97	108.01	31.73	20.52	22.72	-2.43594	2.11817e-12	6.54779e-11	down
Cluster-6992.76512	0	0	0	2.06	4.73	3.2	9.35555	2.12286e-12	6.55547e-11	up
Cluster-6992.53397	87.55	64.99	88.63	7.35	22.91	18.46	-2.55373	2.1899e-12	6.75546e-11	down
Cluster-6992.33302	121.9	148.79	116.25	18.85	16.32	17.73	-2.97321	2.20522e-12	6.79566e-11	down
Cluster-6992.18537	0	0	0	8.53	14.73	19.85	9.38943	2.2288e-12	6.8612e-11	up
Cluster-6992.56704	126.91	167.1	119.27	28.45	19.77	15.71	-2.8671	2.29947e-12	7.0714e-11	down
Cluster-6992.68236	19.77	19.88	22.22	5.81	10.03	9.12	-1.53216	2.30395e-12	7.07567e-11	down
Cluster-6992.50032	711.8	825.32	715	7782.96	4066.6	5291.04	2.91904	2.30562e-12	7.07567e-11	up
Cluster-6992.40051	0	0	0	1.06	1.24	1.94	9.27397	2.44172e-12	7.48558e-11	up
Cluster-6992.52444	7.84	6.78	10.3	20.35	24.87	24.91	1.30026	2.46366e-12	7.54506e-11	up
Cluster-6992.54988	69.33	71.38	65.42	21.21	24.55	16.09	-1.93054	2.56191e-12	7.83787e-11	down
Cluster-6992.36740	175.14	185.1	158.55	42.97	33.04	24.13	-2.53846	2.57031e-12	7.85547e-11	down
Cluster-6992.47612	18.29	12.57	22.36	45.45	65.78	60.48	1.49731	2.62951e-12	8.02813e-11	up
Cluster-6992.47477	0	0	0	0.42	2.06	2.14	10.2721	2.66471e-12	8.12723e-11	up
Cluster-6992.47306	29.9	10.36	9.68	0	0	0	-10.167	2.71677e-12	8.2775e-11	down
Cluster-6992.66622	13.59	6.67	15.62	0	0	0	-9.53921	2.7808e-12	8.46391e-11	down
Cluster-6992.47468	0	0.13	0.23	11.15	7.74	15.53	6.36495	2.88011e-12	8.75717e-11	up
Cluster-6992.43002	52.31	44.25	64.92	100.48	154.03	136.83	1.07078	2.97277e-12	9.02967e-11	up
Cluster-6992.32696	0	0	0	2.15	7.56	5.55	9.73803	3.01633e-12	9.15261e-11	up
Cluster-6992.57146	28.18	7.63	28.83	177.51	279.14	291.1	3.37285	3.11049e-12	9.4287e-11	up
Cluster-6992.47662	7.26	6.93	9.81	21.33	39.26	46.58	1.9274	3.24539e-12	9.80755e-11	up
Cluster-6992.42311	0.72	0.26	0.14	7.51	23.32	18.42	5.20132	3.2573e-12	9.83355e-11	up
Cluster-6992.41016	598.89	523.27	580.45	46.36	156.09	128.68	-2.62236	3.28863e-12	9.91802e-11	down
Cluster-6992.41445	7.13	5.28	9.29	18.75	26.53	28.52	1.56508	3.29686e-12	9.92468e-11	up
Cluster-6992.57981	120.57	113.62	10.72	0	0	0	-11.5282	3.29752e-12	9.92468e-11	down
Cluster-6992.52687	0.61	0.39	0.38	2.76	8.29	10.96	3.74151	3.30665e-12	9.94205e-11	up
Cluster-6992.37466	4.84	4.03	7.28	26.35	28.7	23.07	2.10363	3.33194e-12	1.0008e-10	up
Cluster-6992.57409	26.13	29.6	25.35	3.68	8.29	7.39	-2.3147	3.44963e-12	1.0351e-10	down
Cluster-6992.46999	47.42	40.97	48.74	22.18	25.22	20.27	-1.20986	3.61549e-12	1.08377e-10	down
Cluster-6992.43122	376.27	311.94	424.72	188.45	180.18	194.71	-1.15749	3.63487e-12	1.08848e-10	down
Cluster-6992.43666	881.73	799.81	957.04	382.54	323.55	324.39	-1.5178	3.65201e-12	1.09251e-10	down
Cluster-6992.66882	22.46	12.01	24.66	3.86	3.76	2.73	-2.66792	3.81047e-12	1.13877e-10	down
Cluster-6992.60707	46.29	46.49	46.57	18.16	17.07	15.79	-1.63483	3.85001e-12	1.14942e-10	down
Cluster-6992.19413	14.45	14.6	12.62	4.01	3.78	4.27	-1.98804	4.24439e-12	1.26589e-10	down
Cluster-6992.40281	39.06	28.9	45.23	92.86	128.96	100.13	1.32276	4.30742e-12	1.2834e-10	up
Cluster-6992.42092	10.95	10.11	17.82	161.64	1442.62	1445.68	6.17625	4.37723e-12	1.3029e-10	up
Cluster-6992.42548	4.41	0.94	5.46	43.76	116.05	86.23	4.32128	4.38387e-12	1.30356e-10	up
Cluster-6992.41554	0	0	0	2.43	1.93	4.69	9.59244	4.43217e-12	1.31661e-10	up
Cluster-6992.49338	178.81	132.55	194.01	465.77	482.14	423.85	1.26695	4.49187e-12	1.33301e-10	up
Cluster-6992.41418	39.74	36.97	37.41	14.9	24.24	22.05	-1.12446	4.51093e-12	1.33733e-10	down
Cluster-6992.56024	11.66	13.37	8.88	0.14	0.87	0.9	-4.43581	4.56808e-12	1.35292e-10	down
Cluster-6992.66644	50.26	18.06	40.15	2.81	6.71	3.78	-3.22759	4.61675e-12	1.36597e-10	down
Cluster-6992.54595	37.78	33.66	45.56	17.93	25.28	23.31	-1.01641	4.66658e-12	1.37934e-10	down
Cluster-6992.29874	1.15	1.41	2.73	14.79	15.62	18.6	3.03957	4.6863e-12	1.38379e-10	up
Cluster-6992.42672	24.4	16.58	22.45	54.56	103.86	126.11	1.93714	4.79437e-12	1.41422e-10	up
Cluster-6992.39791	61.1	58.66	68.39	27.9	32.38	24.85	-1.3349	4.79888e-12	1.41422e-10	down
Cluster-6992.46195	5.11	4.01	7.22	15.64	23.18	22.71	1.71284	4.80893e-12	1.41577e-10	up
Cluster-6992.44244	81.2	79.69	84.64	16.98	37.43	25.24	-1.85611	4.83815e-12	1.42296e-10	down
Cluster-6992.23069	11.95	8.52	11.52	0.82	0.54	0.38	-4.36731	4.88438e-12	1.43514e-10	down
Cluster-6992.49701	387.48	424.05	376.15	167.42	222.61	231.53	-1.1554	4.90711e-12	1.44039e-10	down
Cluster-6992.50783	7.08	2.92	23.72	0	0	0	-10.8984	5.02601e-12	1.47383e-10	down
Cluster-6992.32877	82.82	89.21	75.52	33.77	35.91	35.81	-1.43493	5.06165e-12	1.48282e-10	down
Cluster-6992.35986	28.55	27.34	27.6	13.79	16.67	16.03	-1.05082	5.11345e-12	1.49652e-10	down
Cluster-6992.42094	52.8	18.5	55.66	261.98	3231.37	3615.78	5.56418	5.13655e-12	1.5018e-10	up
Cluster-6992.47252	30.03	25.45	32.03	70.04	69.86	85.44	1.1766	5.21041e-12	1.52189e-10	up
Cluster-6992.38423	880.02	1061.02	787.89	172.63	109.02	74.3	-3.0936	5.28451e-12	1.54202e-10	down
Cluster-6992.51880	6.07	2.9	6.08	19.86	25.52	25.29	2.04994	5.29392e-12	1.54324e-10	up
Cluster-6992.54031	9.36	8.93	10.12	0.71	1.4	1.68	-3.12018	5.36823e-12	1.56337e-10	down
Cluster-6992.40664	41.26	45.93	48.67	2.04	8.82	6.13	-3.27061	5.38054e-12	1.56542e-10	down
Cluster-6992.32399	7.35	3.5	6.32	102.41	82.49	42.7	3.60858	5.50134e-12	1.599e-10	up
Cluster-6992.60781	63.06	54.86	56.87	17.16	16.01	24.46	-1.79158	5.57994e-12	1.62026e-10	down
Cluster-6992.53338	15.17	13.15	15.69	31.72	59.74	60.89	1.56024	5.68275e-12	1.6485e-10	up
Cluster-6992.49930	0	0	0	3.22	8.79	5.08	9.41514	5.77663e-12	1.6741e-10	up
Cluster-6992.46512	100.67	87.89	116.98	51.7	50.52	54	-1.14894	5.89393e-12	1.70517e-10	down
Cluster-6992.35982	100.89	98.36	104.63	48.96	45.41	47.39	-1.28734	5.89536e-12	1.70517e-10	down
Cluster-6992.37687	326.63	156.02	349.06	45.39	27.88	27.91	-3.12671	6.01152e-12	1.73708e-10	down
Cluster-6992.67061	26.63	14.69	24.85	0.55	0	0.65	-5.87922	6.12887e-12	1.76926e-10	down
Cluster-6992.49114	9.08	7.26	10.76	22.27	36.85	39.08	1.64568	6.21539e-12	1.7925e-10	up
Cluster-6992.35967	2.56	2	2.89	5.6	9.06	8.87	1.44497	6.27801e-12	1.8088e-10	up
Cluster-6992.70461	0	0	0	9.88	6.65	8.31	9.28184	6.37541e-12	1.83508e-10	up
Cluster-6992.30875	110.3	126.49	96.37	3.65	18.05	12.88	-3.55551	6.68365e-12	1.92008e-10	down
Cluster-6992.42713	1.94	0.76	1.8	8.53	14.27	18.52	3.00056	6.83564e-12	1.9603e-10	up
Cluster-6992.47711	462.14	322.67	467.86	2455.34	1668.16	1745.57	2.08362	6.83686e-12	1.9603e-10	up
Cluster-6992.43512	0	0	0	3.63	2.23	5.4	9.54613	7.19356e-12	2.06058e-10	up
Cluster-6992.24801	1.17	1.11	1.26	7.79	20.86	13.89	3.34362	7.27539e-12	2.08201e-10	up
Cluster-6992.42986	66.23	63.47	68.66	130.09	212.94	239.13	1.32313	7.33039e-12	2.09573e-10	up
Cluster-6992.39964	177.94	186.08	178.26	61.65	94.46	103.41	-1.29051	7.42019e-12	2.11936e-10	down
Cluster-6992.46679	14.62	11.31	14.67	30.01	62.13	58.3	1.65816	7.58945e-12	2.16562e-10	up
Cluster-6992.58257	0	0	0	4.62	11.88	16.18	9.62661	7.77492e-12	2.21641e-10	up
Cluster-6992.53803	1.91	1.84	1.28	0	0	0	-9.28901	7.89692e-12	2.24903e-10	down
Cluster-6992.53594	2.09	1.48	1.9	5.87	8.53	9.96	1.94481	8.46407e-12	2.40824e-10	up
Cluster-6992.26825	47.1	32.93	49.09	9.99	18.12	18.55	-1.68046	8.6822e-12	2.46794e-10	down
Cluster-6992.34759	18.92	13.19	17.89	34.6	39	42.66	1.0249	9.28049e-12	2.63548e-10	up
Cluster-6992.34773	44.11	51.98	62.98	566.39	293.76	344.83	2.78356	9.54345e-12	2.70757e-10	up
Cluster-6992.33848	0	0	0	1.24	3.81	7.21	10.1543	9.65554e-12	2.73414e-10	up
Cluster-6992.45691	3.99	4.24	3.67	11.62	14.62	15	1.57938	9.87694e-12	2.79417e-10	up
Cluster-6992.38398	1.33	1.24	0.78	4.86	8.78	7.22	2.39354	1.02369e-11	2.89325e-10	up
Cluster-6992.25855	49.95	61.78	51.4	18.38	24.18	24.68	-1.5034	1.03028e-11	2.90909e-10	down
Cluster-6992.47628	0	0	0	0.76	3.7	3.44	10.004	1.03601e-11	2.92248e-10	up
Cluster-6992.62307	0	0	0	3.96	3.67	10.04	9.66565	1.05363e-11	2.96937e-10	up
Cluster-6992.53538	0	0	0	3.78	5.47	5.47	8.86124	1.05635e-11	2.97422e-10	up
Cluster-6992.23839	66.44	76.67	76.96	25.14	26.1	19.29	-1.83009	1.06685e-11	3.00093e-10	down
Cluster-6992.40460	15.79	11.39	13.96	31.34	42.85	55.22	1.44055	1.07622e-11	3.02442e-10	up
Cluster-6992.39326	0.25	0.19	0.11	1.83	3.32	4.09	3.81551	1.08319e-11	3.04114e-10	up
Cluster-6992.43945	1115.17	1036.2	1205.53	383.36	284.73	274.34	-1.95447	1.1119e-11	3.11879e-10	down
Cluster-6992.53012	16.18	18.24	17.46	1.77	0.9	0.49	-4.17716	1.11982e-11	3.13804e-10	down
Cluster-6992.52715	14.66	13.49	14.98	28.3	37.82	38.38	1.07273	1.14473e-11	3.20179e-10	up
Cluster-6992.53822	15.95	17.54	18.48	7.17	7.94	7.06	-1.43129	1.16116e-11	3.24469e-10	down
Cluster-6992.25707	0.28	0.19	0.56	3.2	6.44	8.97	3.93015	1.16746e-11	3.25923e-10	up
Cluster-6992.37550	4.09	3.62	5.97	0.29	0.26	0.49	-3.88909	1.18174e-11	3.296e-10	down
Cluster-6992.40605	20.64	12.3	28.37	112.64	294.85	414.93	3.55958	1.23951e-11	3.45386e-10	up
Cluster-6992.45934	104.29	78.6	99.96	40.13	65.89	52.8	-1.04323	1.2554e-11	3.49234e-10	down
Cluster-6992.48039	3.71	2.8	2.95	8.25	15.84	15.98	1.85048	1.25567e-11	3.49234e-10	up
Cluster-6992.43764	0	0	0	5.7	3.17	5.94	9.38728	1.29134e-11	3.58817e-10	up
Cluster-6992.30872	64.01	33	58.99	12.14	16.22	14.1	-2.04834	1.29989e-11	3.60857e-10	down
Cluster-6992.35692	2.44	4.41	2.14	20.18	32.85	32.85	2.99473	1.33297e-11	3.69694e-10	up
Cluster-6992.42052	0	0	0	3.19	6.09	7.07	9.10308	1.3396e-11	3.71185e-10	up
Cluster-6992.85060	25.76	5.59	30.53	0	0	0	-10.2439	1.38234e-11	3.8267e-10	down
Cluster-6992.66244	34.89	23.71	45.45	0.27	2.6	1.95	-4.70212	1.39765e-11	3.86547e-10	down
Cluster-6992.45731	0	0	0	8.23	9.25	17.23	9.23053	1.41294e-11	3.90413e-10	up
Cluster-6992.43552	40.24	30.14	55.31	146	153.51	163.83	1.73167	1.42081e-11	3.92222e-10	up
Cluster-6992.41776	1594.27	706.65	1658.74	273	357.43	410.41	-2.09982	1.49003e-11	4.1095e-10	down
Cluster-6992.49496	0	0	0	1.7	47.58	53.4	14.3925	1.55184e-11	4.27598e-10	up
Cluster-6992.58472	9.78	9.39	9.74	20.67	24.45	28.49	1.14186	1.55591e-11	4.28322e-10	up
Cluster-6992.51345	1.77	3.88	1.52	0	0	0	-9.91324	1.57523e-11	4.3324e-10	down
Cluster-6992.25155	50.91	59.08	54.7	15.51	13.76	10.28	-2.23738	1.57947e-11	4.34002e-10	down
Cluster-6992.40260	27.74	25.26	22.05	4.22	7.06	9.54	-2.0905	1.58154e-11	4.3417e-10	down
Cluster-6992.29664	38.5	35.65	37.81	19.7	23.69	20.2	-1.01703	1.64993e-11	4.52527e-10	down
Cluster-6992.49663	108.81	81.24	109.4	277.58	282.09	269.39	1.32464	1.69008e-11	4.6311e-10	up
Cluster-6992.47343	8.68	6.52	6.78	2.78	3.29	3.32	-1.42965	1.69726e-11	4.64647e-10	down
Cluster-6992.53953	6.24	6.7	7.65	16.96	24.63	19.2	1.34918	1.73434e-11	4.74361e-10	up
Cluster-6992.38057	8.78	6.39	14.13	35.09	50.31	49.71	2.01631	1.75318e-11	4.79074e-10	up
Cluster-6992.46192	21.41	19	23.97	37.8	59.23	54.92	1.02727	1.75739e-11	4.79783e-10	up
Cluster-6992.37140	208.18	140.95	210.18	78.8	109.26	79.91	-1.25131	1.79541e-11	4.89712e-10	down
Cluster-6992.32817	0	0	0	10.53	8.6	13.26	9.02274	1.80971e-11	4.93159e-10	up
Cluster-6992.33857	0.55	0.37	0.74	4.13	5.67	5.51	3.01732	1.81847e-11	4.95092e-10	up
Cluster-6992.45215	336.61	336.96	323.21	126.05	114.41	91.01	-1.76377	1.83169e-11	4.98233e-10	down
Cluster-6992.55085	2.6	1.78	2.27	6.8	8.19	8.27	1.60749	1.84341e-11	5.00962e-10	up
Cluster-6992.41176	2.22	2.01	2.27	6.48	11.72	8.25	1.80176	1.84859e-11	5.01909e-10	up
Cluster-6992.48555	71.95	64.53	72.91	119.82	186.26	202.19	1.05573	1.87116e-11	5.07574e-10	up
Cluster-6992.25572	6.25	6.32	2.26	0	0	0	-9.84224	1.92337e-11	5.2126e-10	down
Cluster-6992.18827	31.82	30.74	39.35	13.6	16.57	16.03	-1.33059	1.92582e-11	5.21448e-10	down
Cluster-6992.30945	15.84	21.99	21.99	90.23	79.62	80.12	1.87036	2.04971e-11	5.54488e-10	up
Cluster-6992.31904	97.77	136.06	89.52	19.98	11.55	11.7	-3.06907	2.09783e-11	5.66986e-10	down
Cluster-6992.31260	7.29	7.85	7.62	25.77	25.34	34.43	1.71011	2.14355e-11	5.78818e-10	up
Cluster-6992.38190	0.42	0.31	1.77	16.76	41.86	37.74	5.08876	2.15153e-11	5.80445e-10	up
Cluster-6992.43571	16.87	11.25	14.82	29.46	38.68	42.07	1.15915	2.15981e-11	5.82147e-10	up
Cluster-6992.47718	0	0	0	1.38	11.58	22.69	11.0505	2.16833e-11	5.83915e-10	up
Cluster-6992.517	8.31	20.33	11.19	0	0	0	-9.71471	2.17076e-11	5.84039e-10	down
Cluster-6992.55688	117.42	97.66	118.61	9.4	31.95	24.25	-2.59801	2.21259e-11	5.94217e-10	down
Cluster-6992.48901	98.44	97.62	93.86	50.93	54.25	54.02	-1.06602	2.24472e-11	6.023e-10	down
Cluster-6992.38805	341.75	417.3	356.59	17.08	65.28	69.45	-3.1599	2.27379e-11	6.09548e-10	down
Cluster-6992.43664	680.33	759.81	616.34	198.72	185.95	120.35	-2.20495	2.29014e-11	6.13378e-10	down
Cluster-6992.49506	4820.65	6595.64	7175.47	16832.5	19405.2	22493.1	1.61845	2.41337e-11	6.45799e-10	up
Cluster-6992.54171	28.1	24.93	26.03	11.99	12.01	10.2	-1.39829	2.41854e-11	6.466e-10	down
Cluster-6992.49636	74.5	69.99	66.42	34.89	40.36	34.93	-1.1382	2.47631e-11	6.60855e-10	down
Cluster-6992.44066	0	0	0	15.07	5.92	6.69	9.82596	2.71903e-11	7.24476e-10	up
Cluster-6992.47728	13.09	24.16	21.3	2.53	3.27	3.05	-2.95004	2.71959e-11	7.24476e-10	down
Cluster-6992.42757	5.64	4.29	6.18	11.51	18.78	20.27	1.43268	2.76145e-11	7.34967e-10	up
Cluster-6992.35439	0.99	0.53	1.09	3.63	11.73	12.59	3.18532	2.88651e-11	7.67564e-10	up
Cluster-6992.67637	12.72	10.47	14.03	2.45	3.7	2.12	-2.36684	3.00275e-11	7.97758e-10	down
Cluster-6992.45301	30.51	35.13	35.16	0	0.92	1.48	-5.65257	3.10302e-11	8.2366e-10	down
Cluster-6992.38916	28.7	31.39	29.75	9.9	16	11.87	-1.4726	3.17892e-11	8.43052e-10	down
Cluster-6992.36901	10.09	13.56	12.57	54.77	136.39	109.31	2.84012	3.41305e-11	9.04336e-10	up
Cluster-6992.58690	52.07	53.47	51.18	23.64	29.05	32.27	-1.09578	3.4247e-11	9.06613e-10	down
Cluster-6992.48871	905.31	759.22	804.56	4964.22	4274.24	2791.15	2.1315	3.47428e-11	9.18919e-10	up
Cluster-6992.45699	5.88	12.23	5.49	414.25	184.22	103.7	4.76278	3.49197e-11	9.22777e-10	up
Cluster-6992.36203	136.17	134.93	117.54	56.35	81.36	72.44	-1.11149	3.54855e-11	9.36892e-10	down
Cluster-6992.39177	39.17	40.65	42.88	115.77	112.05	152.48	1.44049	3.65898e-11	9.6519e-10	up
Cluster-6992.46893	179.41	243.85	193.46	45.41	48.9	78.05	-2.06179	3.69417e-11	9.73607e-10	down
Cluster-6992.36842	26.88	37.16	38.68	132.17	175.36	118.12	1.84523	3.8242e-11	1.00698e-09	up
Cluster-6992.45308	0	0	0.04	1.72	41.36	42.63	10.8599	3.89961e-11	1.02593e-09	up
Cluster-6992.34377	261.76	244.47	283.69	57.79	117.67	123.62	-1.63852	3.90807e-11	1.02724e-09	down
Cluster-6992.58923	0.29	0.22	0.56	2.56	9.78	8.11	4.01526	3.92581e-11	1.03099e-09	up
Cluster-6992.33039	20.36	13.31	19.09	34.45	44.92	46.46	1.05659	3.93944e-11	1.03366e-09	up
Cluster-6992.49826	155.34	176.99	171.99	73.7	79.97	73.28	-1.33727	3.99741e-11	1.04794e-09	down
Cluster-6992.67774	31.3	31.92	25.86	4.8	7.64	4.23	-2.62251	4.2773e-11	1.12033e-09	down
Cluster-6992.43378	32.03	38.45	30.59	295.06	182.6	178.3	2.53318	4.31348e-11	1.12881e-09	up
Cluster-6992.46186	0	0	0	1.02	3.12	2.15	9.22804	4.33759e-11	1.13412e-09	up
Cluster-6992.52302	2.39	0.9	3.22	21.84	19.4	20.53	3.11168	4.4438e-11	1.16086e-09	up
Cluster-6992.45153	2.21	5.32	4.62	0	0	0	-9.50459	4.57718e-11	1.19466e-09	down
Cluster-6992.62584	5.28	2.51	5.61	16.11	35.28	33.84	2.4558	4.65701e-11	1.21442e-09	up
Cluster-6992.27418	461.08	409.16	429.23	1.87	21.57	27.39	-4.95204	4.72123e-11	1.23009e-09	down
Cluster-6992.33966	45.34	46.51	45.6	17.63	29.16	23.66	-1.19114	4.84874e-11	1.2622e-09	down
Cluster-6992.42846	7.23	3.87	6.34	46.5	33.6	28.51	2.50132	4.94939e-11	1.28727e-09	up
Cluster-6992.47188	228.9	169.7	249.29	13.07	41.06	49.36	-2.88415	5.08336e-11	1.32096e-09	down
Cluster-6992.38729	4.51	1.26	6.67	35.22	373.09	282.52	5.56215	5.17972e-11	1.34482e-09	up
Cluster-6992.60067	0.68	1.26	1.56	9.59	18.63	21.41	3.60236	5.21137e-11	1.35186e-09	up
Cluster-6992.44361	142.27	145.07	150.75	67.39	63.22	58.15	-1.39756	5.23555e-11	1.35694e-09	down
Cluster-6992.57591	0	0	0	1.13	2.05	3.82	9.3814	5.34973e-11	1.38533e-09	up
Cluster-6992.49564	12.11	12.48	15.76	2.96	6.23	4.38	-1.80164	5.41553e-11	1.40114e-09	down
Cluster-6992.54475	0	0	0	9.23	4.97	6.64	9.23468	5.47173e-11	1.41445e-09	up
Cluster-6992.55177	38.45	40.62	38.17	15.25	12.6	15.76	-1.61844	5.65581e-11	1.46076e-09	down
Cluster-6992.36834	451.13	523.34	455.48	185.71	151.38	163.44	-1.70126	5.71531e-11	1.47357e-09	down
Cluster-6992.47230	0.59	0.28	0.1	7.15	11.18	8.87	4.61991	5.86312e-11	1.50905e-09	up
Cluster-6992.53284	0	0	0	6.58	6.55	20.6	9.64884	5.97761e-11	1.53678e-09	up
Cluster-6992.50785	216.46	303.12	125.12	36.58	34.73	36.93	-2.79812	5.98119e-11	1.53678e-09	down
Cluster-6992.48948	0.23	0.1	0.05	3.28	5.38	4.24	4.83311	6.02493e-11	1.54668e-09	up
Cluster-6992.35885	16.34	10.63	18.22	41.85	92.31	70.29	1.96095	6.12579e-11	1.57121e-09	up
Cluster-6992.43848	0.89	0.5	0.83	2.64	6.46	5.73	2.5146	6.13487e-11	1.57218e-09	up
Cluster-6992.38542	6.25	3.59	5.75	15.57	18.78	16	1.50813	6.30724e-11	1.61496e-09	up
Cluster-6992.43408	6.17	6.88	4.1	280.19	92.26	61.01	4.55151	6.44405e-11	1.64857e-09	up
Cluster-6992.10204	0.03	0.06	0.03	1.76	5.43	3.45	6.26214	6.4874e-11	1.65823e-09	up
Cluster-6992.21104	19.41	34.46	20.5	0	0.88	0.26	-6.36495	6.66911e-11	1.70321e-09	down
Cluster-6992.64525	1.56	0.77	1.82	6.87	8.66	8.51	2.35332	6.69797e-11	1.7091e-09	up
Cluster-6992.74570	0.24	0.26	0.08	2.71	4.87	2.9	3.94064	6.8099e-11	1.73468e-09	up
Cluster-6992.29662	197.69	213.7	134.84	38.59	47.1	25.1	-2.50477	6.83361e-11	1.73923e-09	down
Cluster-6992.25796	0.28	0.61	0.49	7.28	8.66	6.38	3.81983	6.87773e-11	1.74896e-09	up
Cluster-6992.67009	12.85	17.22	16.94	2.15	4.48	3.03	-2.51153	7.28534e-11	1.84944e-09	down
Cluster-6992.33507	19.7	21.93	23.87	81.4	93.04	79.08	1.80069	7.41806e-11	1.88152e-09	up
Cluster-6992.19906	23.1	26.05	20.04	1.74	3.48	4.84	-3.02445	7.60949e-11	1.92678e-09	down
Cluster-6992.48101	10.95	10.82	15.49	72.22	52.38	53.53	2.10141	7.61602e-11	1.92679e-09	up
Cluster-6992.42083	5.27	2.04	2.07	0	0	0	-9.48022	7.74699e-11	1.95826e-09	down
Cluster-6992.24200	0.69	0.55	1.54	6.9	12.37	10.83	3.26753	7.76642e-11	1.96143e-09	up
Cluster-6992.39765	257.03	221.45	337.11	83.04	123.97	149	-1.40275	7.77275e-11	1.96143e-09	down
Cluster-6992.38384	180.54	72.51	171.31	18.51	35.81	17.18	-2.7527	7.85315e-11	1.98003e-09	down
Cluster-6992.25344	42.41	46.5	41.43	18.34	18.47	19.47	-1.41269	8.00133e-11	2.01568e-09	down
Cluster-6992.46253	0.44	0.27	0.3	2.22	19.26	22.38	5.16849	8.43851e-11	2.12402e-09	up
Cluster-6992.44159	16.37	10.41	8.53	0.36	1.27	1.45	-3.77217	8.5971e-11	2.1621e-09	down
Cluster-6992.45260	2707.27	2896.3	2568.23	819.18	546.7	482.94	-2.28944	8.75478e-11	2.19989e-09	down
Cluster-6992.40878	0	0	0	3.77	8.66	5.89	8.86939	8.95223e-11	2.2476e-09	up
Cluster-6992.40250	99.84	110.54	102.51	44.68	65.14	56.07	-1.13513	9.08379e-11	2.2787e-09	down
Cluster-6992.40498	8.46	10.44	5.85	1.59	1.65	1.44	-2.61818	9.5378e-11	2.38855e-09	down
Cluster-6992.55901	63.6	69.35	65.64	22.43	15.98	18.09	-1.98777	9.85225e-11	2.46522e-09	down
Cluster-6992.54511	13.27	8.12	14.13	28.3	42.87	46.07	1.5209	1.0027e-10	2.50683e-09	up
Cluster-6992.35662	6.1	8.33	9.35	0	0.26	0.43	-5.33973	1.01716e-10	2.54085e-09	down
Cluster-6992.39264	0	0	0	3.59	16.47	18.54	9.72733	1.01941e-10	2.54431e-09	up
Cluster-6992.43612	32.56	30.46	39.05	15.82	15.81	18.54	-1.212	1.02831e-10	2.56438e-09	down
Cluster-6992.26985	29.9	24.99	22.62	1.43	1.77	2.1	-3.98219	1.03683e-10	2.58346e-09	down
Cluster-6992.61968	1.41	0.98	1.28	3.94	8.21	7.92	2.21774	1.04696e-10	2.60431e-09	up
Cluster-6992.40599	7.33	8.89	8.44	23.58	26.15	23.89	1.37075	1.05833e-10	2.62986e-09	up
Cluster-6992.21265	39.73	28.27	34.2	16.71	17.86	18.53	-1.13292	1.059e-10	2.62986e-09	down
Cluster-6992.34010	40.48	41.61	39.33	20.29	25.86	22.41	-1.03718	1.09261e-10	2.71106e-09	down
Cluster-6992.44485	0	0	0.08	4.85	9.85	4.8	7.73847	1.17222e-10	2.90616e-09	up
Cluster-6992.48575	201.73	210.99	197.61	98.85	97.73	105.86	-1.20682	1.19106e-10	2.9504e-09	down
Cluster-6992.43943	1693.99	1695.89	1574.15	476.22	355.77	243.06	-2.35917	1.1981e-10	2.96536e-09	down
Cluster-6992.72580	9.71	7.19	8.57	1.63	2.79	3.28	-1.94912	1.21431e-10	3.00299e-09	down
Cluster-6992.67062	6.59	2.44	5.72	0	0	0	-9.20358	1.2442e-10	3.07434e-09	down
Cluster-6992.46393	1583.37	1697.65	1557.65	533.68	358.87	350.29	-2.11518	1.24936e-10	3.08452e-09	down
Cluster-6992.40492	0.15	0.22	0.06	0.5	173.25	176.32	9.33697	1.27242e-10	3.13693e-09	up
Cluster-6992.55043	1.11	0.94	1.69	4.25	6.47	5.22	1.88648	1.2727e-10	3.13693e-09	up
Cluster-6992.58098	37.89	33.06	35.26	5.48	12.71	8.07	-2.23399	1.27981e-10	3.15184e-09	down
Cluster-6992.20550	13.35	6.01	9.88	1.41	1.13	0.95	-3.23465	1.32098e-10	3.25054e-09	down
Cluster-6992.37767	20.98	21.28	20.22	7.18	6.15	5.58	-1.90952	1.32661e-10	3.26167e-09	down
Cluster-6992.61682	28.17	31.37	27.03	1.94	7.18	4.35	-2.9523	1.33457e-10	3.27854e-09	down
Cluster-6992.27605	51.85	56.08	44.49	17.11	14.29	18.39	-1.81186	1.34359e-10	3.29797e-09	down
Cluster-6992.39133	299.33	329.06	303.58	159.61	177.39	178.06	-1.06316	1.35167e-10	3.31504e-09	down
Cluster-6992.64109	0	0	0	8.69	4.88	6.36	9.06264	1.36067e-10	3.33437e-09	up
Cluster-6992.34623	666.2	382.47	689.58	163.22	172.57	104.6	-2.12305	1.3766e-10	3.37063e-09	down
Cluster-6992.34030	1.61	0	1.71	23.93	422.36	304.63	7.59943	1.40106e-10	3.42769e-09	up
Cluster-6992.57247	0	0.06	0	35.94	16.15	17.49	9.43109	1.40321e-10	3.43012e-09	up
Cluster-6992.30873	113.88	86.21	76.39	13.41	7.42	4.98	-3.53019	1.40749e-10	3.43776e-09	down
Cluster-6992.47948	22.65	39.71	29.21	484.24	212.56	274.2	3.25373	1.41619e-10	3.45616e-09	up
Cluster-6992.44775	2.67	2.08	3.22	9.96	33.82	21.92	2.79459	1.42298e-10	3.46986e-09	up
Cluster-6992.62624	80.51	84.25	86.09	27.58	20.84	25.22	-1.92825	1.45839e-10	3.55331e-09	down
Cluster-6992.41113	11.78	8.75	14.37	26.13	35.45	29.84	1.19661	1.56289e-10	3.80203e-09	up
Cluster-6992.66508	55.79	60.76	48.78	1.77	1.78	0	-5.71059	1.56304e-10	3.80203e-09	down
Cluster-6992.24846	0	0	0	0.57	2.56	0.76	9.70977	1.57574e-10	3.82979e-09	up
Cluster-6992.44328	1927.36	2044.94	2019.92	737.28	540.95	510.68	-1.89963	1.58805e-10	3.85514e-09	down
Cluster-6992.56818	15.22	13.09	15.23	6.79	8.52	8.56	-1.06872	1.58877e-10	3.85514e-09	down
Cluster-6992.53279	2.51	2.07	3.51	8.31	20.51	22	2.41595	1.59065e-10	3.85656e-09	up
Cluster-6992.36191	7.88	4.28	5.87	97.99	52.43	37.94	3.27403	1.59604e-10	3.86646e-09	up
Cluster-6992.40215	39.91	40.9	39.04	18.93	23.47	18.81	-1.177	1.61583e-10	3.9112e-09	down
Cluster-6992.58633	0	0	0	1.64	1.69	5.43	9.53304	1.64016e-10	3.96687e-09	up
Cluster-6992.61359	43.86	38.58	27.35	1.71	0.9	2.77	-4.51743	1.64234e-10	3.9689e-09	down
Cluster-6992.44309	0	0	0	3.26	3.13	5.06	8.72627	1.64943e-10	3.98279e-09	up
Cluster-6992.34220	92.43	86.67	91.54	49.84	49.1	51.89	-1.03529	1.67148e-10	4.03275e-09	down
Cluster-6992.1263	0	0	0.21	4.89	9.07	8.28	6.76792	1.73525e-10	4.18321e-09	up
Cluster-6992.35415	2.4	1.14	1.85	0	0	0	-8.92426	1.78039e-10	4.28855e-09	down
Cluster-6992.26286	31.94	27.39	29.92	0.18	1.54	0.11	-5.90113	1.81443e-10	4.367e-09	down
Cluster-6992.46035	2.26	1.05	5.32	64.54	41.09	48.02	4.05661	1.82769e-10	4.39533e-09	up
Cluster-39603.0	1.52	0	1.09	70.01	46.6	79.45	6.12723	1.8307e-10	4.39902e-09	up
Cluster-6992.45235	122.16	137.75	112.58	24.33	55.29	36.81	-1.92706	1.85421e-10	4.44831e-09	down
Cluster-6992.46097	67.99	60.05	59.21	18.09	24.54	12.77	-1.95559	1.87867e-10	4.50335e-09	down
Cluster-6992.72531	3.37	2.98	4.48	0.16	0.1	0	-5.55644	1.94332e-10	4.65456e-09	down
Cluster-6992.46747	332.69	420.65	342	133.73	189.27	146.31	-1.44655	1.94603e-10	4.65729e-09	down
Cluster-6992.14519	7.84	18.02	9.53	0	0.22	0.2	-6.65543	1.94833e-10	4.65905e-09	down
Cluster-6992.22374	40.16	17.27	37.11	0.74	0.61	0	-6.24758	1.95196e-10	4.66397e-09	down
Cluster-6992.57228	14.58	14.48	12.9	2.75	2.4	1.39	-2.85822	1.9605e-10	4.68059e-09	down
Cluster-6992.32982	27.85	86.77	49.25	0	0	0	-9.58666	1.96782e-10	4.69068e-09	down
Cluster-6992.62170	19.9	14.6	19.32	7.59	9.09	10.76	-1.17104	1.96789e-10	4.69068e-09	down
Cluster-6992.45208	8.93	4.85	6.33	19.48	46.72	37.68	2.13894	1.99281e-10	4.74627e-09	up
Cluster-6992.55487	46.1	54.87	42.21	16.22	23.39	17.92	-1.5444	2.01251e-10	4.78936e-09	down
Cluster-6992.23162	5.41	3.68	5.15	10.58	19.43	20.73	1.6091	2.02841e-10	4.82332e-09	up
Cluster-6992.33320	2983.8	3264.4	3319.35	1328.92	1029.07	1059.21	-1.65799	2.07536e-10	4.93101e-09	down
Cluster-6992.67645	149.51	135.22	105.86	3.61	5.94	1.6	-5.24598	2.14057e-10	5.08189e-09	down
Cluster-6992.51439	74.47	86.42	72.83	27.67	22.77	22.03	-1.87382	2.14476e-10	5.08776e-09	down
Cluster-6992.45606	7.88	5.93	7.88	18.62	53.74	48.47	2.2287	2.167e-10	5.13642e-09	up
Cluster-6992.49888	65.11	65.57	63.68	113.93	182.78	179.19	1.06062	2.18345e-10	5.17127e-09	up
Cluster-6992.47297	35.21	30.55	29.49	57.04	83.93	88.31	1.0435	2.20643e-10	5.22153e-09	up
Cluster-6992.51332	142.44	155.99	142.67	51.78	77.35	84.31	-1.2719	2.27744e-10	5.38528e-09	down
Cluster-6992.45814	126.98	145.53	112.02	25.38	42.89	17.75	-2.38779	2.31887e-10	5.47888e-09	down
Cluster-6992.45929	1108.36	1174.57	1119.52	445.69	342.15	320.09	-1.79073	2.32253e-10	5.48317e-09	down
Cluster-6992.61024	6.78	4.65	6.66	12.83	22.95	20.87	1.43107	2.42817e-10	5.728e-09	up
Cluster-6992.26883	5.3	14.66	11.12	0	0	0	-9.3995	2.45225e-10	5.78022e-09	down
Cluster-6992.45405	86	82.11	69.38	29.19	33.48	22.27	-1.68342	2.51614e-10	5.9261e-09	down
Cluster-6992.49530	19.37	8.88	20	54.11	102.3	77.3	2.07831	2.57053e-10	6.04941e-09	up
Cluster-6992.33714	2.35	1.52	3.21	7.79	17.71	16.02	2.33583	2.59412e-10	6.10009e-09	up
Cluster-6992.46884	0.19	0.39	0	6.47	15.6	13.53	5.67363	2.69343e-10	6.32861e-09	up
Cluster-6992.66152	5.26	5.67	6.62	0	0.23	0	-6.69633	2.70298e-10	6.34602e-09	down
Cluster-6992.36171	192.87	208.98	152.2	71.09	75.82	72.43	-1.54442	2.72189e-10	6.38537e-09	down
Cluster-6992.53501	0	0.34	0.28	12.35	13.47	10.22	5.657	2.74691e-10	6.43897e-09	up
Cluster-6992.38486	92.36	86.49	89.54	26.83	31.1	16.39	-2.03767	2.75554e-10	6.4541e-09	down
Cluster-6992.36097	10.3	8.48	10.41	37.44	29.19	34.47	1.61982	2.7754e-10	6.49548e-09	up
Cluster-6992.40168	2.01	2.12	2.88	6.4	14.11	13.67	2.04618	2.83716e-10	6.63479e-09	up
Cluster-6992.26171	74.38	62.95	82.89	25.8	40.66	45.3	-1.19151	2.96048e-10	6.91229e-09	down
Cluster-6992.38987	13.07	10.33	14.86	29.94	42.76	31.26	1.2456	2.96943e-10	6.92773e-09	up
Cluster-6992.50068	19.05	15.78	16.04	32.49	50.51	40.66	1.06391	2.98341e-10	6.95489e-09	up
Cluster-6992.51084	7.27	7.36	10.09	159.77	59.77	80.52	3.50219	3.00014e-10	6.9884e-09	up
Cluster-6992.56056	0.2	0	0.04	4.1	5.95	4.26	5.67447	3.08626e-10	7.18337e-09	up
Cluster-6992.52836	18.24	18.9	18.13	8.32	9.3	8.97	-1.25921	3.11591e-10	7.24669e-09	down
Cluster-6992.26364	3.55	3.37	4.17	0.92	1.16	1.41	-1.86667	3.14576e-10	7.30139e-09	down
Cluster-6992.40298	2374.4	2396.56	2260.26	774.86	1074.6	629.09	-1.53128	3.14669e-10	7.30139e-09	down
Cluster-6992.51250	47.26	46.47	49.17	10.48	24.28	16.47	-1.72206	3.14681e-10	7.30139e-09	down
Cluster-6992.42767	8.74	7.02	12.87	25.97	32.92	30.11	1.44972	3.25433e-10	7.52732e-09	up
Cluster-6992.27158	68.65	73.87	58.28	19.23	21.61	15.25	-2.02697	3.30279e-10	7.63347e-09	down
Cluster-6992.47806	5321.46	3421.56	5886.68	1420.42	1231.28	1079.3	-1.94316	3.35147e-10	7.73993e-09	down
Cluster-6992.32655	137.09	117.6	131.42	60.57	52.76	68.39	-1.26933	3.40484e-10	7.85708e-09	down
Cluster-6992.40837	0.46	0.35	0.42	1.74	5.42	4.4	2.97994	3.44205e-10	7.93678e-09	up
Cluster-6992.44664	95.76	104.47	104.74	51.26	51.63	56.76	-1.13228	3.46486e-10	7.98317e-09	down
Cluster-6992.64755	44.44	43.38	30.98	10.1	7.25	6.76	-2.47502	3.49075e-10	8.03306e-09	down
Cluster-6992.32554	0	0	0	0.27	2.51	2.24	10.1093	3.49193e-10	8.03306e-09	up
Cluster-6992.22127	0	0	0	11.31	19.83	19.72	8.53126	3.5312e-10	8.11712e-09	up
Cluster-6992.54785	2.38	1.23	3.38	18.23	16.2	16.07	2.70632	3.546e-10	8.14482e-09	up
Cluster-6992.22729	48.14	51.71	40.98	11.4	9.56	7.56	-2.47384	3.60128e-10	8.26539e-09	down
Cluster-6992.65884	33.18	31.61	32.05	17.29	19.37	17.51	-1.03879	3.6281e-10	8.32052e-09	down
Cluster-6992.67245	39.45	27.28	25.02	4.82	3.51	1.96	-3.30301	3.79658e-10	8.70018e-09	down
Cluster-6992.36635	86.83	76.5	75.28	41.43	43.59	44.08	-1.07852	3.91144e-10	8.95647e-09	down
Cluster-6992.21381	7.97	4.83	9.78	0.17	0.93	0.56	-4.00279	3.93422e-10	9.00169e-09	down
Cluster-6992.21190	9.45	15.28	8.22	0.14	0.99	0.75	-4.42944	3.96978e-10	9.07606e-09	down
Cluster-6992.38262	222.36	232.94	159.97	65.38	91.85	69.66	-1.66137	3.99339e-10	9.12301e-09	down
Cluster-6992.37672	0.14	0.15	0.49	3.55	16.18	11.68	5.09896	4.23906e-10	9.6768e-09	up
Cluster-6992.46576	0.66	3.02	3.81	0	0	0	-9.95776	4.32037e-10	9.85482e-09	down
Cluster-6992.45874	99.45	77.42	108.26	256.42	231.08	255.61	1.2127	4.3966e-10	1.00205e-08	up
Cluster-6992.58577	11.99	13.32	11.08	2.49	1.82	3.64	-2.40339	4.39976e-10	1.00205e-08	down
Cluster-6992.25380	91.97	102.35	85.73	36.52	40.49	32.09	-1.55713	4.46029e-10	1.01506e-08	down
Cluster-6992.33599	22.94	32.14	31.18	7.44	9.61	9.81	-1.89431	4.4697e-10	1.01642e-08	down
Cluster-6992.56278	8.83	10.21	5.23	0.39	0.83	0.17	-4.37495	4.65709e-10	1.05822e-08	down
Cluster-6992.58263	0.19	0.63	0.15	5.01	41.65	40.66	6.13633	4.68526e-10	1.063e-08	up
Cluster-6992.35246	11.77	7.59	16.7	51.99	54.18	49.99	1.9544	4.71793e-10	1.06959e-08	up
Cluster-6992.48698	170.53	148.4	169.27	64.47	46.77	50.47	-1.74999	4.83655e-10	1.09564e-08	down
Cluster-6992.29404	48.12	35.45	33.49	1.37	6.38	5.51	-3.39828	4.86139e-10	1.10043e-08	down
Cluster-6992.44167	1.16	0.69	0.52	4.37	6.97	7.63	2.76455	5.06906e-10	1.14657e-08	up
Cluster-6992.38133	4.8	3.85	4.75	18.03	18.7	13.9	1.73846	5.0875e-10	1.14986e-08	up
Cluster-6992.52881	48.39	45.24	43.94	11.24	14.51	6.77	-2.2734	5.09161e-10	1.14991e-08	down
Cluster-6992.50841	6.07	4.86	5.16	12.84	21.64	23.69	1.62724	5.10396e-10	1.15183e-08	up
Cluster-6992.27514	6.07	5.31	6.07	16.03	15.23	16.51	1.26535	5.10902e-10	1.15209e-08	up
Cluster-6992.52992	4.63	2.68	3.64	0	0	0	-8.66438	5.19723e-10	1.17109e-08	down
Cluster-6992.38353	1.32	1.48	5.8	43.95	46.54	87.78	4.20284	5.20591e-10	1.17216e-08	up
Cluster-6992.37914	83.24	75.89	81.18	33.43	29.47	23.38	-1.65205	5.29089e-10	1.19039e-08	down
Cluster-6992.67709	22.07	26.69	22.28	6.33	8.04	8.06	-1.87364	5.32991e-10	1.19826e-08	down
Cluster-6992.62553	34.88	15.02	23.58	0	1.15	0.66	-5.60633	5.35946e-10	1.20399e-08	down
Cluster-6992.35497	717.21	882.64	529.85	172.47	162.53	114.15	-2.39232	5.37989e-10	1.20767e-08	down
Cluster-6992.9372	0	0	0	7.09	3.9	5.02	8.90143	5.38419e-10	1.20772e-08	up
Cluster-6992.44783	7.04	2.16	6.89	28.98	43.14	44.57	2.681	5.4603e-10	1.22387e-08	up
Cluster-6992.52420	54.08	76.59	65.51	23.51	24.31	24.28	-1.65234	5.5169e-10	1.23562e-08	down
Cluster-6992.24028	57.22	49.14	61.95	29.55	28.05	33.06	-1.078	5.54164e-10	1.24022e-08	down
Cluster-6992.45889	719.91	834.35	645.15	271.6	227.97	238.07	-1.74597	5.55639e-10	1.24165e-08	down
Cluster-6992.27065	18.65	16.09	18.09	5.49	10.22	8.88	-1.32879	5.64221e-10	1.25988e-08	down
Cluster-6992.40757	0.78	0.22	0.18	5.62	12.12	10.65	4.35098	5.66089e-10	1.2631e-08	up
Cluster-6992.49864	27.27	18.3	26.2	72.31	174.68	94.68	2.02851	5.7136e-10	1.27391e-08	up
Cluster-6992.67236	20.91	5.32	19.31	0.87	1.35	0.57	-4.18106	5.7396e-10	1.27874e-08	down
Cluster-6992.61636	6.66	3.54	6.25	14.41	21.82	19.6	1.56594	5.89224e-10	1.31078e-08	up
Cluster-6992.35342	28.53	25.85	27.23	186.23	113.7	120.98	2.21832	5.9446e-10	1.32144e-08	up
Cluster-6992.40547	0	0	0	0.37	4.14	5.91	10.4577	5.97634e-10	1.3275e-08	up
Cluster-6992.37674	73.58	81.66	81.71	34.29	30.08	37.74	-1.40725	5.99539e-10	1.33073e-08	down
Cluster-6992.47006	160.52	120.55	160.53	466.38	484.33	364.56	1.4176	6.00717e-10	1.33235e-08	up
Cluster-6992.64677	15.27	21.76	17.22	1.74	2.18	4.3	-2.96269	6.07523e-10	1.34644e-08	down
Cluster-6992.40533	99.09	112.14	101.81	46.31	46.76	54.23	-1.28882	6.08111e-10	1.34674e-08	down
Cluster-6992.43814	1.42	1.25	2.23	6.01	16.97	17.86	2.81791	6.19399e-10	1.37071e-08	up
Cluster-6992.67341	18.69	21.52	21.45	0.61	3.28	1.95	-3.67001	6.29553e-10	1.39215e-08	down
Cluster-6992.57949	57.22	46.19	58.26	28.64	28.27	31.24	-1.05776	6.56268e-10	1.44906e-08	down
Cluster-6992.37957	1.48	1.02	0.98	3.25	4.81	5.34	1.72222	6.58088e-10	1.452e-08	up
Cluster-6992.66406	6.81	3.01	3.86	0	0.18	0.18	-5.44313	6.81078e-10	1.5005e-08	down
Cluster-6992.23939	53.89	36.51	53.84	242.08	162.98	227.94	1.99926	6.82608e-10	1.50275e-08	up
Cluster-6992.48814	1.26	0.36	0.49	4.92	20.6	20.56	4.20397	6.93399e-10	1.52537e-08	up
Cluster-6992.51271	0	0	0	5.43	1.93	2.03	9.51564	6.94258e-10	1.52613e-08	up
Cluster-6992.50789	1.17	1.29	1.81	4.63	6.19	5.94	1.7713	7.01073e-10	1.53997e-08	up
Cluster-6992.42056	2.15	1.99	2.6	7.36	22.42	24.57	2.75183	7.05121e-10	1.54772e-08	up
Cluster-6992.47955	1.44	1.21	1.59	4.49	20.2	22.15	3.19239	7.11617e-10	1.56082e-08	up
Cluster-6992.41368	0	0	0	1.48	1.96	3.71	8.79387	7.12442e-10	1.56148e-08	up
Cluster-6992.63837	1.66	2.45	2.44	8.06	10.79	11.28	1.99156	7.1543e-10	1.56687e-08	up
Cluster-6992.56305	0	0	0	1.21	1.78	2.94	8.71459	7.18871e-10	1.57325e-08	up
Cluster-6992.42091	8.25	3.27	10.78	49.22	575.1	550	5.50634	7.24733e-10	1.58491e-08	up
Cluster-6992.62382	0	0	0	0.88	2.19	3.48	9.10415	7.3329e-10	1.60244e-08	up
Cluster-6992.37364	18.43	16.16	18.04	4.24	6.77	7.14	-1.74062	7.54946e-10	1.64855e-08	down
Cluster-6992.26799	0	0	0	1.79	2.24	3.62	8.59431	7.5756e-10	1.65304e-08	up
Cluster-6992.52149	8.98	3.49	5.99	24.41	37.02	32.62	2.15646	7.67989e-10	1.67457e-08	up
Cluster-6992.38146	16.34	16.01	14.19	3.41	1.65	3.5	-2.61925	7.68927e-10	1.67538e-08	down
Cluster-6992.54001	29.51	38.23	29.46	11.36	12.9	12.55	-1.61809	7.87563e-10	1.71221e-08	down
Cluster-6992.62181	25.71	16.76	27.08	7.94	6.94	8.52	-1.73839	7.93629e-10	1.72414e-08	down
Cluster-6992.42396	179.54	197.06	215.74	60.99	55.57	32.88	-2.15429	8.0594e-10	1.7496e-08	down
Cluster-6992.42813	9.82	7.59	8.16	16.8	30.33	29.64	1.3558	8.15942e-10	1.77002e-08	up
Cluster-6992.35938	237.26	137.43	199.43	72.1	61.72	63.18	-1.69219	8.18345e-10	1.77394e-08	down
Cluster-6992.80338	12.82	6.57	14.89	0.49	1.35	0.56	-4.02903	8.19899e-10	1.77601e-08	down
Cluster-6992.68235	56.74	94.45	60.54	5.6	5.06	3.6	-4.02074	8.5497e-10	1.84658e-08	down
Cluster-6992.60473	11.73	9.59	5.34	0	0	0	-8.96546	8.55622e-10	1.84665e-08	down
Cluster-6992.42470	629.43	655.52	604.06	279.2	221.03	240.45	-1.53308	8.61451e-10	1.85765e-08	down
Cluster-6992.59053	116.48	160.34	129.78	43.66	35.39	37.79	-1.98066	8.61973e-10	1.85765e-08	down
Cluster-6992.60621	0	0	0	2.09	1.12	4.08	9.23937	8.62995e-10	1.85851e-08	up
Cluster-6992.30323	0.1	0.11	0.2	0.7	2.08	2.22	3.38878	8.64398e-10	1.85883e-08	up
Cluster-6992.47854	9.7	6.92	13.12	0.98	0.25	1	-3.86865	8.69244e-10	1.8679e-08	down
Cluster-6992.47467	0	0	0	0.95	3.07	5.13	9.37731	8.70863e-10	1.87002e-08	up
Cluster-6992.36159	14.09	11.81	12.43	57.99	43.44	45.98	1.77491	8.80884e-10	1.89017e-08	up
Cluster-6992.55529	54.79	53.14	45.36	8.91	17.78	7.84	-2.37295	9.089e-10	1.94607e-08	down
Cluster-6992.28081	4.21	2.76	3.08	0	0	0	-8.57072	9.14266e-10	1.95615e-08	down
Cluster-6992.41820	1.54	0.38	0.71	7.38	10.44	13.23	3.37107	9.21292e-10	1.96976e-08	up
Cluster-6992.55858	121.84	126.55	151.87	42.56	25.3	32.17	-2.14913	9.2524e-10	1.97678e-08	down
Cluster-6992.59998	3.78	1.23	2.34	0	0	0.02	-8.53005	9.55158e-10	2.03923e-08	down
Cluster-6992.50256	524.7	552.92	530.45	194.86	129.98	130.88	-1.97867	9.97529e-10	2.12816e-08	down
Cluster-6992.30716	18.4	17.78	18.2	5.89	6.26	3.98	-1.94103	1.00023e-09	2.13239e-08	down
Cluster-6992.36313	0.95	2.49	1.9	19.62	28.57	15.79	3.36161	1.00756e-09	2.14646e-08	up
Cluster-6992.22100	3.3	1.11	2.47	0	0.09	0.04	-5.92421	1.03467e-09	2.20265e-08	down
Cluster-6992.38611	2.43	3.98	3.3	13.11	31.18	23.63	2.55055	1.03902e-09	2.21032e-08	up
Cluster-6992.51796	0.44	1.26	1.76	11.24	19.85	26.39	3.82819	1.0479e-09	2.22761e-08	up
Cluster-6992.22474	15.6	48.56	12.4	0	0	0.12	-9.24982	1.04929e-09	2.22897e-08	down
Cluster-6992.38704	2179.3	2229.09	2366.27	846.03	530.78	604.56	-1.93242	1.05749e-09	2.24478e-08	down
Cluster-6992.53523	0.13	0	0	2.7	14.03	13.94	7.58661	1.07782e-09	2.28631e-08	up
Cluster-6992.24979	160.31	257.51	153.77	1.13	16.73	8.1	-4.79139	1.10203e-09	2.33598e-08	down
Cluster-6992.44173	21.09	19.5	24.83	39.6	57.02	66.86	1.10511	1.11523e-09	2.36227e-08	up
Cluster-6992.35646	59.71	70.99	63.7	22.67	23.46	16.87	-1.81574	1.11803e-09	2.36651e-08	down
Cluster-6992.50417	3.24	3.91	3.38	14.33	15.61	12.46	1.81012	1.13893e-09	2.40905e-08	up
Cluster-6992.48240	26.14	17.47	25.04	52.31	55.75	58.8	1.09997	1.14449e-09	2.41908e-08	up
Cluster-6992.39766	56.79	50.96	32.75	1.6	1.4	0	-5.72283	1.15785e-09	2.44558e-08	down
Cluster-6992.43289	10.72	4.91	10.69	33.24	59.66	37.12	2.11314	1.16195e-09	2.45086e-08	up
Cluster-6992.44289	190.84	150.79	163.25	91.37	100.9	89.34	-1.02359	1.162e-09	2.45086e-08	down
Cluster-6992.51562	169.54	140.46	157.64	49.04	95.72	81.62	-1.26854	1.17296e-09	2.47222e-08	down
Cluster-6992.42980	6.35	7.19	5.06	83.24	39.6	42.95	3.00658	1.17461e-09	2.47392e-08	up
Cluster-6992.30626	9.64	10.55	11.83	1.82	3.55	3.28	-2.10812	1.18266e-09	2.48913e-08	down
Cluster-6992.53095	3.99	2.6	4.7	10.16	17.37	19.58	1.84969	1.18933e-09	2.50138e-08	up
Cluster-6992.22797	8.03	5.94	6.55	1.35	1.93	2.49	-2.04105	1.21045e-09	2.54401e-08	down
Cluster-12088.0	0	0	0	1.29	2	1.43	8.3405	1.22791e-09	2.57887e-08	up
Cluster-6992.66557	6.44	5.44	6.97	2.57	2.3	2.11	-1.60893	1.25192e-09	2.62744e-08	down
Cluster-6992.50680	8.61	5.77	6.37	21.08	42.16	37.28	2.05517	1.2665e-09	2.65616e-08	up
Cluster-6992.44329	352.91	537.35	292.57	82.96	62.46	46.96	-2.78749	1.27013e-09	2.66189e-08	down
Cluster-6992.53520	22.26	22.41	18.1	4.23	1.97	2.49	-2.99919	1.2839e-09	2.68886e-08	down
Cluster-6992.33196	0.6	0	0	184.45	36.73	28.79	8.64506	1.32327e-09	2.76935e-08	up
Cluster-6992.56207	34.61	44.1	41.42	14.52	19.77	18.64	-1.40078	1.32684e-09	2.77487e-08	down
Cluster-6992.57057	15.11	14.72	2.36	0	0	0	-10.0139	1.33788e-09	2.79598e-08	down
Cluster-6992.64460	0	0	0	4.22	4.97	13.84	9.10934	1.33926e-09	2.7969e-08	up
Cluster-6992.39059	79.38	86.56	65.87	30.71	33.94	30.95	-1.48492	1.36723e-09	2.85331e-08	down
Cluster-6992.26764	13.57	7.1	12.28	2.71	2.88	3.64	-2.01496	1.37527e-09	2.86807e-08	down
Cluster-6992.26429	16.82	14.02	22.02	3.26	3.46	6.52	-2.19802	1.37777e-09	2.87125e-08	down
Cluster-6992.50490	24.02	28.24	29.85	4.12	10.3	4.48	-2.36379	1.38233e-09	2.87874e-08	down
Cluster-6992.45232	0	0	0	0.93	25.13	17.64	10.704	1.43465e-09	2.9856e-08	up
Cluster-6992.56027	0	0	0	2.38	11.54	11.11	9.27475	1.43918e-09	2.99294e-08	up
Cluster-6992.40279	18.89	20.03	14.78	1.21	3.27	2.84	-3.10978	1.5059e-09	3.12511e-08	down
Cluster-6992.54099	12.35	19.89	6.72	0.45	1.72	1.08	-3.90497	1.51409e-09	3.13992e-08	down
Cluster-6992.41335	0.2	0	0	4.55	9.93	14.93	7.06247	1.51896e-09	3.14611e-08	up
Cluster-6992.44639	138.31	86.94	134.88	19.71	45.76	44.77	-1.92869	1.5192e-09	3.14611e-08	down
Cluster-6992.42040	0	1.31	2.18	55.28	54.15	75.5	5.56281	1.52067e-09	3.14697e-08	up
Cluster-6992.35121	244.86	284.49	257.82	127.36	129.35	126.64	-1.23686	1.53244e-09	3.1691e-08	down
Cluster-6992.55730	10.23	7.26	9.26	21.23	45.52	52.5	1.92119	1.5346e-09	3.17136e-08	up
Cluster-6992.31829	6.03	6.17	7.45	14.02	26.31	26.4	1.53162	1.53603e-09	3.17211e-08	up
Cluster-6992.64908	0.93	0.6	0.95	2.5	3.89	3.45	1.78407	1.59648e-09	3.29466e-08	up
Cluster-6992.29735	95.34	125.94	111.93	41.4	46.27	37.95	-1.60452	1.61614e-09	3.3306e-08	down
Cluster-6992.46281	28.11	16.19	29.09	136.93	103.21	93.86	2.04626	1.64268e-09	3.38273e-08	up
Cluster-6992.50451	2.4	2.91	3.97	8.3	14.73	15.01	1.80701	1.64372e-09	3.38273e-08	up
Cluster-6992.34607	25.68	21.94	23.53	10.99	11.24	9.24	-1.36381	1.64581e-09	3.38469e-08	down
Cluster-6992.25655	9.28	3.28	11.87	70.17	67.53	90.04	3.10501	1.65748e-09	3.40632e-08	up
Cluster-6992.27993	30.53	26.1	28.68	11.53	11.29	14.76	-1.37219	1.66498e-09	3.41936e-08	down
Cluster-6992.54295	2.49	3.01	3.01	6.91	13.18	11.34	1.64439	1.66704e-09	3.42124e-08	up
Cluster-6992.28426	0.4	0.36	0.52	1.67	6.86	6.8	3.33033	1.72214e-09	3.52944e-08	up
Cluster-6992.49198	123	143.33	123.76	48.1	78.78	65.72	-1.25261	1.76196e-09	3.60855e-08	down
Cluster-6992.33690	5.35	3.13	5.81	12.04	17.36	17.53	1.51956	1.7876e-09	3.65855e-08	up
Cluster-6992.51547	0.84	0.28	1.1	4.5	11.99	11.17	3.43847	1.79046e-09	3.66187e-08	up
Cluster-6992.37296	329.25	375.34	308.82	158.02	169.77	156.48	-1.27232	1.79956e-09	3.67794e-08	down
Cluster-6992.68331	23.39	26.6	35.63	2.6	1.43	0.42	-4.37481	1.81976e-09	3.71667e-08	down
Cluster-6992.34169	38.89	29.36	29.63	13.99	20.53	18.27	-1.10327	1.82354e-09	3.72183e-08	down
Cluster-6992.16200	82.4	88.3	63.16	15.27	15.82	9.02	-2.70758	1.84494e-09	3.76033e-08	down
Cluster-6992.35327	0	0.33	0	32.7	28.46	14.11	7.68828	1.86785e-09	3.8018e-08	up
Cluster-6992.60152	60.47	56.22	57.37	23.73	20.41	19.55	-1.62048	1.87217e-09	3.80798e-08	down
Cluster-6992.32567	0.45	0.13	0.26	2.38	4.54	3.4	3.42869	1.93922e-09	3.93896e-08	up
Cluster-6992.46935	68.24	65.13	72.99	33.37	49.12	35.33	-1.01794	1.94475e-09	3.9475e-08	down
Cluster-6992.47674	48.36	40.91	31.9	9.77	18.28	12.16	-1.82433	1.96298e-09	3.98179e-08	down
Cluster-6992.37819	0	0	0	8.38	13.21	34.35	9.15802	1.98234e-09	4.0183e-08	up
Cluster-6992.38728	8.28	1.41	14.25	61.07	811.98	791.94	5.93429	1.98849e-09	4.02801e-08	up
Cluster-6992.29128	0	0	0	1.14	3.65	5.26	9.09592	1.99027e-09	4.02887e-08	up
Cluster-6992.53898	2.19	2.07	1.75	9.44	27.04	27.81	3.16257	1.99527e-09	4.03624e-08	up
Cluster-6992.56921	5.3	4.62	5.95	18.67	81.16	94.71	3.35087	2.00911e-09	4.06147e-08	up
Cluster-6992.47049	93.71	105.96	80.22	32.38	37.49	28.03	-1.71518	2.01112e-09	4.06276e-08	down
Cluster-6992.38710	753.45	856.65	820.77	296.99	186.23	241.97	-1.91097	2.01465e-09	4.06714e-08	down
Cluster-6992.48414	5.16	3.08	3.06	0.4	0.4	0.92	-2.92751	2.01674e-09	4.06857e-08	down
Cluster-6992.43113	3.33	4.09	4.08	10.07	21.19	16.77	1.81837	2.04467e-09	4.12213e-08	up
Cluster-6992.65979	17.64	9.54	11.96	0.3	1.85	1.22	-3.78658	2.05066e-09	4.13139e-08	down
Cluster-6992.50871	0	0	0.21	5.79	11.88	7.97	6.68921	2.0555e-09	4.13833e-08	up
Cluster-6992.24318	9.05	10.44	9.67	2.76	2.03	2.15	-2.25396	2.06448e-09	4.15359e-08	down
Cluster-6992.46926	192.35	149.41	192.88	19.4	53.04	56.91	-2.26972	2.08378e-09	4.18959e-08	down
Cluster-6992.40755	23.48	27.96	41.06	8.23	9.65	11.66	-1.84364	2.1216e-09	4.25985e-08	down
Cluster-6992.24759	6.4	7.57	7.96	0.69	0.41	1.21	-3.43518	2.16593e-09	4.34005e-08	down
Cluster-6992.72114	0	0	0	0.92	1.19	1.55	8.29269	2.17731e-09	4.35992e-08	up
Cluster-6992.31678	3.85	2.62	4.28	10.54	21.96	19.04	2.04544	2.24465e-09	4.49173e-08	up
Cluster-6992.56276	2.03	1.32	1.9	4.9	6.67	5.44	1.49514	2.25178e-09	4.50295e-08	up
Cluster-6992.52035	329.52	372.51	351.16	79.02	146.98	71.21	-1.97841	2.26086e-09	4.51593e-08	down
Cluster-6992.36035	32.34	32.16	28.09	14.06	16.55	16.6	-1.1825	2.26131e-09	4.51593e-08	down
Cluster-6992.48192	60.55	40.82	76.03	2.07	8.72	10.19	-3.31692	2.45593e-09	4.89799e-08	down
Cluster-6992.60512	1.9	0.96	2.18	14.07	11.88	9.68	2.67962	2.45913e-09	4.90108e-08	up
Cluster-6992.37280	21.7	13.26	6.2	0.5	1.85	0.91	-3.91478	2.47993e-09	4.93592e-08	down
Cluster-6992.56046	109.84	104.48	95.1	31.43	22.66	17.18	-2.27359	2.48956e-09	4.95175e-08	down
Cluster-6992.28072	8.44	5.75	7.98	15.52	26.89	27.43	1.43948	2.57827e-09	5.12476e-08	up
Cluster-6992.41388	0.28	0.17	0.39	2.32	4.03	6.83	3.76963	2.60876e-09	5.1819e-08	up
Cluster-6992.24016	1.66	1.56	1.54	11.38	8.78	13.49	2.64984	2.6276e-09	5.21235e-08	up
Cluster-6992.35140	0	0	0	1.57	0.79	1.16	8.71469	2.64056e-09	5.23456e-08	up
Cluster-6992.60970	57.72	59.63	55.67	20.6	19.57	14.87	-1.82868	2.67506e-09	5.2994e-08	down
Cluster-6992.38734	5.58	2.18	3.44	19.94	316.05	327.12	5.64892	2.67748e-09	5.30066e-08	up
Cluster-6992.19701	6.06	5.87	6.69	2.04	2.94	2.39	-1.54354	2.69451e-09	5.33082e-08	down
Cluster-6992.50058	154.41	76.72	171.32	3.96	21.5	19.5	-3.41061	2.71293e-09	5.36368e-08	down
Cluster-6992.68709	39.57	42	37.36	9.44	14.05	15.41	-1.81173	2.78317e-09	5.4989e-08	down
Cluster-6992.41295	18.12	14.49	18.45	45.1	99.93	135.21	2.21903	2.7981e-09	5.52472e-08	up
Cluster-6992.35910	584	692.91	580.96	218.49	153.23	140.87	-2.02557	2.8001e-09	5.52498e-08	down
Cluster-6992.43858	0	0	0	2.12	10.85	14.94	9.44847	2.83034e-09	5.58095e-08	up
Cluster-6992.39144	54.38	49.32	42.39	20.65	27.75	22.25	-1.25952	2.83462e-09	5.58566e-08	down
Cluster-6992.66692	12.24	15.19	10.11	0.75	1.92	0.48	-3.824	2.83948e-09	5.59153e-08	down
Cluster-6992.57480	84.58	62.26	99.95	25.96	22.4	16.71	-2.06268	2.88725e-09	5.67806e-08	down
Cluster-6992.48064	8991.3	10957.2	8155.2	2986.84	1829.3	1959.12	-2.21337	2.90089e-09	5.70111e-08	down
Cluster-6992.47451	14.2	11.66	17.99	26.97	40.56	43.54	1.13101	2.92957e-09	5.74987e-08	up
Cluster-6992.44473	5.27	1.22	4.07	21.27	45.76	42.68	3.18217	3.02854e-09	5.94017e-08	up
Cluster-6992.40615	80.47	58.93	89.9	37.91	45.8	35.14	-1.1316	3.03698e-09	5.9528e-08	down
Cluster-6992.60998	0.96	1	1.13	2.7	5.31	4.11	1.74244	3.06403e-09	6.00186e-08	up
Cluster-6992.43516	2.27	0.33	1.57	13.35	26.57	26.4	3.80381	3.06842e-09	6.00649e-08	up
Cluster-6992.45363	67.12	90.73	64.23	24.11	19.68	20.65	-1.98137	3.08245e-09	6.02998e-08	down
Cluster-6992.31836	3.83	3.78	4.85	11.2	15.81	10.69	1.39466	3.10809e-09	6.07612e-08	up
Cluster-6992.49231	0.07	0.07	0.04	0.43	2.3	2.59	4.65002	3.14133e-09	6.13666e-08	up
Cluster-6992.9228	1.38	1.33	0.74	0	0.01	0	-8.72587	3.14319e-09	6.13666e-08	down
Cluster-6992.3559	0	0	0	0.73	1.06	1.97	8.61697	3.15926e-09	6.16399e-08	up
Cluster-19139.0	0	0	0	2.46	5.16	2.45	8.52041	3.16276e-09	6.16599e-08	up
Cluster-6992.37346	7.13	4.66	6.85	12.36	20.05	19.6	1.26876	3.16444e-09	6.16599e-08	up
Cluster-6992.44770	5.07	3.27	8.02	18.55	49.94	49.5	2.62936	3.20244e-09	6.23594e-08	up
Cluster-6992.58795	0	0	0	24.86	5.13	14.18	9.53678	3.28387e-09	6.38613e-08	up
Cluster-6992.34737	0	0	0	3.07	0.6	5.65	9.90637	3.29559e-09	6.40471e-08	up
Cluster-6992.50182	0	0	0	11.59	3.67	2.69	9.65054	3.38498e-09	6.57412e-08	up
Cluster-6992.41298	696.75	759.29	685.21	278.45	187.43	215.45	-1.81834	3.52464e-09	6.83641e-08	down
Cluster-6992.62138	4.94	3.75	4.81	15.34	13.83	14.22	1.5065	3.61047e-09	6.99375e-08	up
Cluster-6992.58133	33.43	39.36	51.73	12.96	14.37	17.87	-1.65334	3.61569e-09	6.99929e-08	down
Cluster-6992.48929	704.6	464.79	708.06	252.29	182.76	241.92	-1.61897	3.73851e-09	7.23233e-08	down
Cluster-6992.25668	34.3	23.48	37.03	10.49	16.35	17.32	-1.30573	3.77502e-09	7.2982e-08	down
Cluster-6992.44668	3.66	1.97	2.07	9.3	12.56	12.08	1.93385	3.77798e-09	7.29918e-08	up
Cluster-6992.61254	8.12	13.49	8.82	0.97	1.83	1.89	-2.93988	3.80564e-09	7.34782e-08	down
Cluster-6992.37011	1293.76	1510.18	1402.28	521.39	342.37	356.96	-1.94709	3.81095e-09	7.35016e-08	down
Cluster-6992.19930	10.88	5.85	8.65	0	0.13	0.25	-6.2336	3.8118e-09	7.35016e-08	down
Cluster-6992.52886	11.56	9.66	12.72	4.5	5.58	5.8	-1.29191	3.836e-09	7.39202e-08	down
Cluster-6992.39521	6.37	5.48	8.92	2.07	2.9	2.56	-1.65716	3.86455e-09	7.4422e-08	down
Cluster-6992.45134	31.83	39.18	34.56	12.85	12.13	9.26	-1.81683	3.96562e-09	7.63189e-08	down
Cluster-6992.61544	0	0	0	1.43	1.27	1.48	8.21697	4.01175e-09	7.71566e-08	up
Cluster-6992.43782	19.02	14.04	19.62	37.93	38.66	45.2	1.02346	4.02867e-09	7.74319e-08	up
Cluster-6992.34898	4.09	2.3	3.83	10.02	15.84	20.02	1.95953	4.067e-09	7.8118e-08	up
Cluster-6992.48428	7.38	4.1	6.45	14.13	18.73	19.47	1.35056	4.11063e-09	7.8905e-08	up
Cluster-6992.47095	45.98	32.31	40.54	7.32	7.17	2.52	-2.9587	4.15824e-09	7.97423e-08	down
Cluster-6992.57192	0.3	0.46	1.04	5.1	10.57	8.48	3.51733	4.15963e-09	7.97423e-08	up
Cluster-6992.31541	0	0	0	0.68	3.38	3.3	9.13618	4.19939e-09	8.04527e-08	up
Cluster-6992.56593	81.2	67.71	80.52	1.32	11.06	8.41	-3.74805	4.2253e-09	8.08968e-08	down
Cluster-6992.47916	100.3	95.66	101.45	14.92	38.32	39.46	-1.93604	4.27184e-09	8.1735e-08	down
Cluster-6992.68750	3.66	1.92	2.46	10.39	11.87	11.59	1.88006	4.27475e-09	8.17381e-08	up
Cluster-6992.71084	0	0	0	9.62	5.26	5.81	8.6635	4.28574e-09	8.18955e-08	up
Cluster-6992.46775	14.27	13.48	13.56	6.96	7.35	8.52	-1.06094	4.29431e-09	8.20064e-08	down
Cluster-6992.34376	19.93	16.04	23.43	6.48	6.85	4.17	-1.93391	4.34623e-09	8.28912e-08	down
Cluster-6992.30110	1.25	2.42	2.16	10.62	19.48	11.16	2.5837	4.37776e-09	8.34389e-08	up
Cluster-6992.21952	7.42	6.94	9.09	0	0	0.27	-6.50602	4.45014e-09	8.4764e-08	down
Cluster-6992.49078	30.36	14.32	39.44	496.4	234.85	190.31	3.38601	4.58645e-09	8.73044e-08	up
Cluster-6992.23720	2.54	3.58	3.81	0.11	0	0	-6.87776	4.83757e-09	9.20255e-08	down
Cluster-6992.48477	60.81	49.17	57.68	20.88	37.84	32.94	-1.09233	4.85766e-09	9.23483e-08	down
Cluster-6992.52943	0	0	0	0.38	7.52	5.35	10.2293	4.86952e-09	9.25146e-08	up
Cluster-6992.49877	31.31	28.35	36.71	64.17	115.91	140.18	1.50282	4.87586e-09	9.25609e-08	up
Cluster-6992.45957	231.96	264.57	199.32	90.44	73.31	75.39	-1.72802	4.88074e-09	9.25609e-08	down
Cluster-6992.34631	0	0	0	2.2	1.42	2.39	8.42623	4.92545e-09	9.32786e-08	up
Cluster-6992.56676	37.68	28.2	58.04	7.67	8.82	4.62	-2.69738	4.93047e-09	9.33142e-08	down
Cluster-6992.40077	44.31	51.62	38.71	16.13	15.18	12.54	-1.81555	4.98167e-09	9.42231e-08	down
Cluster-6992.49884	45.6	46.32	38.92	88.95	119.93	141.07	1.1908	5.081e-09	9.60406e-08	up
Cluster-6992.6116	10.75	11.59	10.42	0.4	1.83	1.62	-3.34552	5.10852e-09	9.6438e-08	down
Cluster-6992.31967	11.05	12.5	9.27	0.55	2.14	1.57	-3.20426	5.14588e-09	9.70815e-08	down
Cluster-6992.32685	5.55	2.37	5.8	18.25	25.71	22.67	2.102	5.1536e-09	9.71653e-08	up
Cluster-6992.54604	7.73	5.02	7.3	13.02	20.15	18.73	1.16469	5.1782e-09	9.75671e-08	up
Cluster-6992.49617	119.06	92.48	121.78	42.46	71.53	73.97	-1.04551	5.18638e-09	9.76594e-08	down
Cluster-6992.63944	1.78	1.55	1.57	4.35	6.46	7.86	1.71047	5.21102e-09	9.80609e-08	up
Cluster-6992.60200	0	0	0	7.44	2.07	3.05	9.31044	5.28904e-09	9.94661e-08	up
Cluster-6992.47077	7.82	8.6	8.74	2.57	3.19	1.77	-1.94092	5.31022e-09	9.98011e-08	down
Cluster-6992.64337	0	0	0	6.69	2.88	7.8	8.81679	5.4119e-09	1.01584e-07	up
Cluster-6992.42869	136.99	105.4	125.26	5.92	28.06	25.64	-2.89474	5.47654e-09	1.02732e-07	down
Cluster-6992.34981	2.12	0.28	1.1	12.53	21.74	26.38	3.9388	5.49236e-09	1.02964e-07	up
Cluster-6992.37144	4.86	3.79	6.57	11.76	23.92	20.52	1.66464	5.51639e-09	1.03349e-07	up
Cluster-6992.33944	0.08	0.28	0.26	3.47	2.27	3.1	3.63819	5.62621e-09	1.0534e-07	up
Cluster-6992.46773	159.09	178.35	165.32	85.92	87.57	79.9	-1.18769	5.66801e-09	1.06055e-07	down
Cluster-6992.66372	29.25	38.4	23.57	5.24	5.21	2.45	-3.02448	5.7304e-09	1.07155e-07	down
Cluster-6992.5948	14.82	10.72	11.89	0	0	0	-8.30302	5.74868e-09	1.07429e-07	down
Cluster-6992.48696	106.81	113.02	102.85	50.81	42.03	45.79	-1.40771	5.75237e-09	1.07431e-07	down
Cluster-6992.39000	87.06	110.37	107.66	46.22	55.9	51.85	-1.19583	5.90444e-09	1.10201e-07	down
Cluster-6992.41654	2.08	0.91	1.67	5.3	28.16	32.63	3.57035	5.92454e-09	1.10507e-07	up
Cluster-6992.36178	10.29	11.92	11.02	4.18	4.89	3.38	-1.62329	5.96363e-09	1.11166e-07	down
Cluster-6992.37214	0	0	0	0.62	17.99	17.44	10.5652	5.98421e-09	1.1148e-07	up
Cluster-6992.62972	23.72	39.18	14.62	1.15	0.62	2.54	-4.39898	6.01109e-09	1.1191e-07	down
Cluster-6992.52001	281.52	303.7	280.24	94.18	97.21	51.86	-2.01331	6.03132e-09	1.12217e-07	down
Cluster-6992.46343	43.39	81.93	17.14	0	0	0	-9.47426	6.05001e-09	1.12494e-07	down
Cluster-6992.49211	141.4	134.82	137.63	649.74	435.99	470.17	1.74798	6.07734e-09	1.12931e-07	up
Cluster-6992.49777	113.21	101.57	112.51	217.89	521.91	447.05	1.62579	6.11965e-09	1.13646e-07	up
Cluster-6992.28878	47.99	50.96	31.68	9.85	8.76	5.31	-2.63261	6.12393e-09	1.13655e-07	down
Cluster-6992.47152	1.19	0.78	3.49	15.14	65.52	31.92	4.13831	6.15466e-09	1.14154e-07	up
Cluster-6992.43979	5.64	2.99	6.13	0.9	0.8	1.01	-2.61145	6.22548e-09	1.15395e-07	down
Cluster-6992.39468	101.98	76.6	114.61	338.14	271.4	280.13	1.4427	6.29573e-09	1.16624e-07	up
Cluster-6992.41872	5.74	4.54	7.61	14.79	34.76	33.34	1.98148	6.31456e-09	1.169e-07	up
Cluster-6992.16974	1.59	2.6	3.13	0	0	0	-8.56642	6.39145e-09	1.1825e-07	down
Cluster-6992.38844	4.11	3.83	3.57	9.9	10.56	10.84	1.23962	6.44306e-09	1.1913e-07	up
Cluster-6992.29182	55.27	96.65	53.75	11.51	7.84	4.52	-3.28481	6.64598e-09	1.22806e-07	down
Cluster-6992.46497	2.34	1.41	2.35	5.7	16.58	17.91	2.48023	6.71382e-09	1.23982e-07	up
Cluster-6992.49606	1705.87	752.77	1709.45	377.67	447.26	535.91	-1.7813	6.77573e-09	1.25048e-07	down
Cluster-6992.47842	6.5	3.9	6.47	15.17	24.06	30.73	1.84337	6.87872e-09	1.26869e-07	up
Cluster-6992.65134	19.91	17.85	26.07	0.53	0.38	2.44	-4.46681	6.88712e-09	1.26945e-07	down
Cluster-6992.21376	2.58	2.89	2.27	0	0	0	-8.34997	6.91488e-09	1.27378e-07	down
Cluster-6992.38496	2.22	1.66	3.42	7.9	11.15	12.77	1.92859	6.92292e-09	1.27447e-07	up
Cluster-6992.46583	231.95	203.96	242.33	1180.82	761.04	772.9	1.85121	6.94373e-09	1.27751e-07	up
Cluster-6992.53315	45.06	79.92	67.27	15.19	17.25	14.14	-2.24103	6.97027e-09	1.2816e-07	down
Cluster-6992.54300	0	0	0	0.44	6.56	10.19	10.2783	7.06033e-09	1.29655e-07	up
Cluster-6992.13816	0.03	0	0	1.6	2.12	2.19	7.55676	7.07516e-09	1.29847e-07	up
Cluster-6992.54113	35.45	37.02	44.24	14.99	12.79	10.55	-1.77581	7.12421e-09	1.30666e-07	down
Cluster-6992.48074	51.36	52.45	48.41	19.6	31.84	31.7	-1.10604	7.13868e-09	1.30851e-07	down
Cluster-6992.66711	7.36	1.08	2.12	0	0	0	-9.62424	7.15202e-09	1.31014e-07	down
Cluster-6992.48046	18.86	10.07	18.35	2.56	4.65	3.58	-2.32098	7.25628e-09	1.32842e-07	down
Cluster-6992.38846	0	0	0	5.36	90.17	99.43	10.1601	7.41322e-09	1.35632e-07	up
Cluster-6992.48391	22.32	13.11	20.23	36.94	55.58	57.42	1.2257	7.72303e-09	1.41213e-07	up
Cluster-6992.45065	56.45	47.34	62.21	10.95	26.39	21.93	-1.7161	7.83256e-09	1.43128e-07	down
Cluster-6992.56967	4.42	3.81	7.58	0.67	1.55	1.11	-2.46444	7.83927e-09	1.43162e-07	down
Cluster-6992.48818	1611.76	1664.61	1367.92	601	644.51	411.89	-1.67272	7.98249e-09	1.45688e-07	down
Cluster-6992.21238	4.8	4.16	13.88	0	0	0	-8.97729	7.99123e-09	1.45758e-07	down
Cluster-6992.34799	0	0	0	1.52	2.61	2.83	8.15289	8.0298e-09	1.46371e-07	up
Cluster-6992.31292	36.14	36.51	36.92	16.39	18.82	13.47	-1.36615	8.0622e-09	1.46872e-07	down
Cluster-6992.48848	1.47	0.27	0.92	5.49	20.45	23.46	3.99256	8.12599e-09	1.47943e-07	up
Cluster-6992.49110	85.18	83.56	80.6	415.53	284.7	282.51	1.81648	8.22611e-09	1.49674e-07	up
Cluster-6992.50843	96.08	129.3	91.2	27.53	14.47	20.62	-2.50738	8.27355e-09	1.50445e-07	down
Cluster-6992.24145	2.86	1.67	3.23	8.05	15.49	18.9	2.23808	8.3098e-09	1.51011e-07	up
Cluster-6992.59933	80.06	40.17	67.15	15.57	13.69	13.15	-2.27198	8.38987e-09	1.52373e-07	down
Cluster-6992.56937	2.57	1.7	3.18	7.8	11.25	9.15	1.73042	8.40295e-09	1.52468e-07	up
Cluster-6992.25553	20.06	16.47	18.08	1.36	4.89	4.48	-2.60815	8.40539e-09	1.52468e-07	down
Cluster-6992.43044	0	0	0	0.73	28.43	25.21	10.6711	8.4501e-09	1.53186e-07	up
Cluster-6992.39696	0	0	0	1.25	3.04	0.93	8.74628	8.56585e-09	1.55189e-07	up
Cluster-6992.67043	36.49	44.28	37.41	12.24	10.36	7.4	-2.15849	8.71107e-09	1.57724e-07	down
Cluster-6992.35748	0	0	0	2.55	3.09	1.28	8.5559	8.84018e-09	1.59964e-07	up
Cluster-6992.37711	22.6	26.47	28.52	12.4	13.48	12.17	-1.22799	8.89019e-09	1.60771e-07	down
Cluster-6992.37553	26567.5	14220.8	28564.2	6094.02	7172.96	4010.27	-1.95424	9.02328e-09	1.63049e-07	down
Cluster-6992.46000	303.61	407.4	328.37	122.92	83.72	87.68	-1.99719	9.02715e-09	1.63049e-07	down
Cluster-6992.49604	5.55	5.77	8.18	16.94	46.11	55.79	2.35539	9.10474e-09	1.6435e-07	up
Cluster-6992.40303	0.07	0	0.2	1.17	25.07	27.25	7.38889	9.17535e-09	1.65524e-07	up
Cluster-6992.18749	9.76	5.49	7.51	1.18	0.97	0.72	-3.15505	9.21515e-09	1.66141e-07	down
Cluster-6992.37172	128.67	142.69	147.3	67.59	57.44	65.21	-1.32246	9.32916e-09	1.68095e-07	down
Cluster-6992.64375	35.75	40.68	43.69	17.22	24.84	24.79	-1.06474	9.62184e-09	1.73155e-07	down
Cluster-6992.45890	145.81	183.65	101.88	35.97	29.79	24.96	-2.43016	9.62338e-09	1.73155e-07	down
Cluster-6992.72532	4.2	1.44	3.18	0	0	0	-8.64075	9.6275e-09	1.73155e-07	down
Cluster-6992.29660	59.91	58.66	65.92	24.91	32.54	39.92	-1.1262	9.67283e-09	1.73865e-07	down
Cluster-6992.42637	121.08	81.42	140.69	33.03	35.13	17.41	-2.15948	9.77663e-09	1.75624e-07	down
Cluster-6992.65018	35.48	23.58	38.41	12.23	15.58	18.29	-1.27255	9.80848e-09	1.7609e-07	down
Cluster-6992.51934	94.41	79.96	75.11	32.53	29.71	42.72	-1.43947	9.86961e-09	1.7708e-07	down
Cluster-6992.65734	33.41	45.48	32.25	6.1	2.23	2.84	-3.45262	9.93298e-09	1.78109e-07	down
Cluster-6992.53576	100.85	94.61	81.93	34.89	28.89	23.72	-1.83618	9.94946e-09	1.78297e-07	down
Cluster-6992.36134	7.67	3.98	9.16	21.46	69.06	57.49	2.60085	1.00199e-08	1.79342e-07	up
Cluster-6992.43586	0	0	0	0.38	4.88	1.57	9.77452	1.0093e-08	1.80542e-07	up
Cluster-6992.56337	173.31	147.97	179.47	37.07	91.48	59.76	-1.64179	1.01549e-08	1.81539e-07	down
Cluster-6992.34980	0.16	0	0.13	1.93	3.29	3.64	4.76997	1.02445e-08	1.83031e-07	up
Cluster-6992.66374	42.59	25.65	40.37	0.2	1.81	3.43	-4.57523	1.03122e-08	1.8413e-07	down
Cluster-6992.59848	43.34	83.31	40.87	0	1.65	1.44	-6.11085	1.03298e-08	1.84334e-07	down
Cluster-6992.56794	0	0	0	1.89	2.38	2.33	8.00268	1.03426e-08	1.84451e-07	up
Cluster-6992.57900	0	0	0.16	4.4	9.99	15.43	7.41463	1.03518e-08	1.84504e-07	up
Cluster-6992.41100	2.27	1.55	2.84	11.92	11.43	12.55	2.25537	1.04532e-08	1.86199e-07	up
Cluster-6992.44773	8.73	5.1	6.3	17.89	50.24	48.05	2.28438	1.04777e-08	1.86524e-07	up
Cluster-6992.66929	14.07	1.6	14.56	0	0	0	-9.71646	1.0502e-08	1.86845e-07	down
Cluster-6992.24029	92.69	85.59	99.53	46.81	40.06	40.77	-1.29437	1.06095e-08	1.88644e-07	down
Cluster-6992.43846	2.38	1.41	2.51	7.4	18.52	21.2	2.67246	1.07071e-08	1.90265e-07	up
Cluster-6992.43259	2.89	2.13	2.06	7.98	8.78	7.75	1.59791	1.08556e-08	1.9279e-07	up
Cluster-6992.28566	29.04	34.5	40.72	14.24	16.27	18.43	-1.29383	1.0965e-08	1.94616e-07	down
Cluster-6992.32666	134.77	166.89	143.38	64.35	60.65	51.22	-1.53168	1.10097e-08	1.95292e-07	down
Cluster-6992.42154	5.96	4.58	4.96	10.69	16.06	17.63	1.29891	1.11302e-08	1.97312e-07	up
Cluster-6992.60293	13.93	4.76	5.37	0	0	0	-8.83911	1.11514e-08	1.97561e-07	down
Cluster-6992.27419	18.27	17.28	15.25	5.15	5.39	7.49	-1.70067	1.11576e-08	1.97561e-07	down
Cluster-6992.37738	4.32	0.88	3.16	33.21	36.23	21.82	3.31255	1.15398e-08	2.04207e-07	up
Cluster-6992.55104	67.33	81.9	59.36	23.71	22.41	19.65	-1.85761	1.16177e-08	2.05463e-07	down
Cluster-6992.12037	0.87	0.65	0.76	5.67	8.05	4.9	2.83281	1.1685e-08	2.06529e-07	up
Cluster-6992.41764	44.34	38.63	41.88	21.95	20.41	19.86	-1.18933	1.17508e-08	2.07569e-07	down
Cluster-6992.52334	4.07	3.94	5.39	18.07	23.15	26.92	2.16277	1.18432e-08	2.09076e-07	up
Cluster-6992.39046	5.53	5.43	6.95	11.44	16.96	17.79	1.15181	1.19643e-08	2.1109e-07	up
Cluster-6992.43081	2152.53	899.13	1689.12	360.06	219.18	207.67	-2.62753	1.20318e-08	2.12154e-07	down
Cluster-6992.37014	0.82	0.79	1.18	6.16	4.61	4.49	2.28673	1.20597e-08	2.12519e-07	up
Cluster-6992.6922	14.49	14.47	11.59	1.18	3.5	2.69	-2.70752	1.21956e-08	2.14788e-07	down
Cluster-6992.45826	68.61	65.21	58.2	8.87	25.83	21.03	-2.0459	1.22839e-08	2.16214e-07	down
Cluster-6992.52860	1.95	1.41	1.19	5.96	17.71	17.72	2.92802	1.23123e-08	2.16458e-07	up
Cluster-6992.49820	68.14	69.89	63.36	29.28	23.09	30.14	-1.47541	1.24158e-08	2.18147e-07	down
Cluster-6992.47002	52.71	37.05	64.53	23.11	27.73	25.04	-1.20425	1.24807e-08	2.19158e-07	down
Cluster-6992.58393	81.63	97.71	78.21	31.59	32.75	44.37	-1.46072	1.25131e-08	2.19598e-07	down
Cluster-6992.44443	575.33	647.09	538.39	259.57	230.17	201.07	-1.53502	1.27017e-08	2.22775e-07	down
Cluster-6992.35261	255.6	212.03	283	96.39	173.8	155.35	-1.02874	1.27901e-08	2.24194e-07	down
Cluster-6992.60912	70.46	42.6	58.37	21.17	27.81	29.49	-1.31149	1.28871e-08	2.2576e-07	down
Cluster-6992.68465	40.73	25.66	42.29	2.15	9.11	5.68	-2.91808	1.31098e-08	2.29526e-07	down
Cluster-6992.57580	2.88	2.3	3.55	16.48	11.45	19.16	2.26785	1.32396e-08	2.31526e-07	up
Cluster-6992.55740	0.23	0	0.33	4.82	8.02	4.85	4.80796	1.34547e-08	2.35009e-07	up
Cluster-6992.67795	24.88	25.83	26.17	8.72	15.52	14.29	-1.22784	1.3588e-08	2.37198e-07	down
Cluster-6992.42580	8.81	8.35	4.21	1.06	1.92	1.61	-2.47416	1.36473e-08	2.38093e-07	down
Cluster-6992.25863	23.62	21.95	22.66	4.08	10.2	8.7	-1.8166	1.40378e-08	2.44762e-07	down
Cluster-6992.44803	9.8	4.5	11.54	28.83	41.81	41.82	1.93866	1.44062e-08	2.51038e-07	up
Cluster-6992.38702	55.11	72.07	38.43	11.93	11.39	6.52	-2.67193	1.46187e-08	2.54592e-07	down
Cluster-6992.36949	5.75	4.2	7.11	12.37	20.37	21.29	1.4535	1.47044e-08	2.55934e-07	up
Cluster-6992.60228	0.41	0	0.06	9.13	9.27	8.57	5.65877	1.48808e-08	2.58853e-07	up
Cluster-6992.24182	0	0	0	5.27	3.21	4.33	8.30684	1.48996e-08	2.59028e-07	up
Cluster-6992.41084	334.77	286.98	385.24	0	0	0.65	-10.8308	1.49466e-08	2.59692e-07	down
Cluster-6992.74274	0.08	0.26	0.32	2.4	4.92	3.13	3.76447	1.4956e-08	2.59704e-07	up
Cluster-6992.48678	62.31	56.38	63.53	112.24	158.19	196.99	1.15409	1.49898e-08	2.59987e-07	up
Cluster-6992.38222	1	0.83	0	30.85	41.94	58.72	5.90586	1.514e-08	2.62285e-07	up
Cluster-6992.45406	6.29	5.27	10.58	29.84	28.53	29.5	1.82531	1.51997e-08	2.63166e-07	up
Cluster-6992.44315	1.08	0.54	0.91	2.75	9.97	11.02	2.98225	1.54281e-08	2.66809e-07	up
Cluster-6992.60481	0	0	0	3.16	2.84	1.51	8.45882	1.55216e-08	2.6827e-07	up
Cluster-6992.35803	359.7	317.93	393.67	39.26	121.47	125.64	-2.15985	1.56859e-08	2.70951e-07	down
Cluster-6992.57916	43.39	26.79	32.79	8.62	13.24	15.87	-1.65341	1.58322e-08	2.73319e-07	down
Cluster-6992.49115	15.75	14.77	12.1	30.34	41.14	45.77	1.23474	1.60046e-08	2.76136e-07	up
Cluster-6992.50014	78.88	72.79	78.1	42.89	42.93	39.06	-1.06453	1.61395e-08	2.78139e-07	down
Cluster-6992.21773	28.89	4.92	35.82	0	0	0	-9.3919	1.63792e-08	2.82106e-07	down
Cluster-6992.44763	10.68	8.56	10.54	24.53	23.59	24.58	1.10592	1.64922e-08	2.83888e-07	up
Cluster-6992.40752	1.72	2.28	2.1	11.13	12.74	8.68	2.21949	1.65062e-08	2.83963e-07	up
Cluster-6992.43451	2.91	2.06	1.54	7.15	14.47	11.58	2.10961	1.68277e-08	2.8916e-07	up
Cluster-6992.38768	0	0	0	1.09	2.25	2.84	8.27344	1.68466e-08	2.89316e-07	up
Cluster-6992.35368	109.84	117.22	98.36	29.04	61.21	38.58	-1.5818	1.69661e-08	2.91201e-07	down
Cluster-6992.43886	7.34	8.07	7.32	2.56	3.94	3.61	-1.39559	1.7095e-08	2.93243e-07	down
Cluster-6992.54179	1.47	1.63	1.27	5.05	12.22	12.68	2.51053	1.72091e-08	2.95031e-07	up
Cluster-6992.21397	78.72	17.08	64.06	3.46	4.77	1.03	-4.24156	1.75998e-08	3.01554e-07	down
Cluster-6992.52890	804.82	607.07	455.57	133.02	89.96	44.73	-2.93255	1.78068e-08	3.04925e-07	down
Cluster-6992.52683	33.38	38.23	29.26	9.47	15.59	16.32	-1.52728	1.79501e-08	3.07201e-07	down
Cluster-6992.51018	138.78	135.63	131.77	903.71	475.15	617.66	2.16891	1.81082e-08	3.09729e-07	up
Cluster-6992.33087	9.12	4.79	7.88	105.16	46.9	55.17	3.15766	1.83403e-08	3.13517e-07	up
Cluster-6992.56150	6.13	4.12	5.45	12.85	14.02	14.76	1.21859	1.85139e-08	3.16304e-07	up
Cluster-6992.22149	13.79	12.07	15.01	5.13	5.4	5.03	-1.57321	1.86346e-08	3.18183e-07	down
Cluster-6992.47174	1	0.56	1.68	4.67	8.92	11.12	2.73055	1.87004e-08	3.19123e-07	up
Cluster-6992.33425	6.56	2.09	2.79	23.25	45.39	60.35	3.28295	1.89086e-08	3.22489e-07	up
Cluster-6992.31384	5.46	4.52	5.74	9.41	15.08	15.81	1.13922	1.90032e-08	3.23916e-07	up
Cluster-6992.31483	1.87	1	1.67	6.81	17.92	10.29	2.71966	1.90386e-08	3.24335e-07	up
Cluster-6992.27077	1.77	1.04	1.53	3.92	7.45	6.58	1.83187	1.9361e-08	3.29638e-07	up
Cluster-6992.26928	0	0	0	0.58	0.18	0.73	8.92889	1.98719e-08	3.37948e-07	up
Cluster-6992.39891	902.51	1021.13	952.42	401.77	298.9	418.44	-1.53164	1.99147e-08	3.38338e-07	down
Cluster-6992.50647	6.45	3.46	4.82	15.52	54.58	62.86	2.92323	1.99177e-08	3.38338e-07	up
Cluster-6992.44916	574.91	490.52	576.38	4	46.21	56.08	-4.22158	2.00845e-08	3.40977e-07	down
Cluster-6992.52145	34.84	33.65	33.94	18.38	19.23	19.5	-1.03721	2.01333e-08	3.4161e-07	down
Cluster-6992.49255	165.96	148.64	149.95	1120.63	592.91	633.9	2.19722	2.01896e-08	3.42174e-07	up
Cluster-6992.34500	0	0	0	1.07	28.83	31.23	10.2971	2.0772e-08	3.51843e-07	up
Cluster-6992.52101	48.85	33.48	52.2	2.64	8.91	10.13	-2.85687	2.09436e-08	3.54536e-07	down
Cluster-6992.39072	4621.38	5803.74	3901.09	1617.56	1044.7	1212.64	-2.05065	2.1026e-08	3.55537e-07	down
Cluster-6992.40879	0.11	0.04	0.11	0.42	3.79	4.84	4.88643	2.10592e-08	3.55895e-07	up
Cluster-6992.52631	230.32	213.06	194.38	92.57	134.03	114.16	-1.07538	2.12645e-08	3.5916e-07	down
Cluster-6992.45488	0	0	0	3.41	2.4	5.23	8.3001	2.13258e-08	3.59992e-07	up
Cluster-6992.43942	6031.95	5924.49	5939.77	2368.65	1564.77	1470.49	-1.86152	2.13936e-08	3.6093e-07	down
Cluster-6992.48158	3.56	1.55	4.28	11.77	28.76	36.2	2.81507	2.17081e-08	3.66027e-07	up
Cluster-6992.32031	0.58	0.17	0.19	12.68	6.73	6.6	4.72055	2.17204e-08	3.66027e-07	up
Cluster-6992.37720	2.86	1.39	3.66	9.92	12.38	13.08	1.98548	2.17397e-08	3.66145e-07	up
Cluster-6992.25148	0	0	0	9.55	22.74	49.08	8.86	2.19751e-08	3.69899e-07	up
Cluster-6992.46953	0	0.1	0.78	8.5	47.76	40.2	6.57062	2.20605e-08	3.71126e-07	up
Cluster-6992.45068	12.72	15.81	15.35	1.97	1.95	1.08	-3.33699	2.23575e-08	3.7591e-07	down
Cluster-6992.41079	1.71	3.16	2.3	0	0	0	-8.42693	2.24519e-08	3.77283e-07	down
Cluster-6992.52704	13.3	12.05	13.37	5.91	7.47	8.86	-1.00972	2.26269e-08	3.80009e-07	down
Cluster-6992.45115	11.28	10.89	10.08	25.15	64.82	63.98	1.99733	2.27429e-08	3.81741e-07	up
Cluster-6992.27680	0.53	0	0.31	5.82	10.64	11.78	4.87596	2.27879e-08	3.82135e-07	up
Cluster-6992.53063	2.67	3.06	3.49	9.75	14.21	9.34	1.64467	2.27921e-08	3.82135e-07	up
Cluster-6992.19809	14.41	17.61	15.4	1.63	3.57	4.96	-2.47686	2.29598e-08	3.84729e-07	down
Cluster-6992.40567	0.29	0.11	0.4	1.36	4.58	5.95	3.68591	2.30171e-08	3.85253e-07	up
Cluster-6992.29104	58.59	51.13	62.81	29.43	32.9	33.31	-1.02458	2.3148e-08	3.87227e-07	down
Cluster-6992.47196	0.89	0.85	1.12	9.18	4.74	7.04	2.71846	2.32152e-08	3.88133e-07	up
Cluster-6992.55423	60.71	80.23	87.92	18.39	35.54	19.89	-1.85713	2.34066e-08	3.90891e-07	down
Cluster-6992.59104	0	0	0	1.69	0.68	2.58	8.79525	2.34203e-08	3.90901e-07	up
Cluster-6992.49436	3.01	3.05	3.55	33.67	33.98	11.85	2.88842	2.3566e-08	3.93111e-07	up
Cluster-6992.35259	49.65	53.63	46.14	13.1	9.78	6.16	-2.52119	2.35831e-08	3.93175e-07	down
Cluster-6992.13068	3.6	4.18	5.6	14.5	14.89	15.65	1.56431	2.4124e-08	4.01967e-07	up
Cluster-6992.78992	3.91	6.07	3.38	0	0.24	0.04	-5.8622	2.4167e-08	4.02458e-07	down
Cluster-6992.28451	0	0	0	0.4	1.74	0.92	8.62349	2.42218e-08	4.03144e-07	up
Cluster-6992.46413	2.85	2.5	3.76	7.69	11.09	13.52	1.6162	2.4294e-08	4.04119e-07	up
Cluster-6992.39622	2.19	3.17	2.42	0	0	0	-8.28043	2.4487e-08	4.07098e-07	down
Cluster-6992.39346	1.81	2.78	2.89	10.5	9.58	13.03	1.94507	2.45005e-08	4.07098e-07	up
Cluster-6992.17840	0	0	0	2.13	2.21	3.24	8.00432	2.45383e-08	4.07497e-07	up
Cluster-6992.46907	0.97	0.79	0.43	3.04	10.06	11.69	3.21733	2.45865e-08	4.08069e-07	up
Cluster-6992.51396	29.13	25.6	33.59	12.32	14.89	9.59	-1.44903	2.48342e-08	4.11951e-07	down
Cluster-6992.29678	5.26	2.23	3.82	12.64	20.76	18.56	2.00075	2.54212e-08	4.21453e-07	up
Cluster-6992.41801	24.14	24.76	25.19	43.5	81.74	82.5	1.24572	2.54508e-08	4.21708e-07	up
Cluster-6992.57345	0	0	0	4.63	7.73	10.26	8.10861	2.55281e-08	4.22753e-07	up
Cluster-6992.41852	9.88	12.36	11.52	4.39	3.84	4.58	-1.59977	2.55876e-08	4.23473e-07	down
Cluster-6992.59993	8.49	7.04	8.05	24.4	21.38	24.6	1.39895	2.56001e-08	4.23473e-07	up
Cluster-6992.31591	22.15	20.65	21.28	11.28	12.47	11.02	-1.07878	2.59078e-08	4.28323e-07	down
Cluster-6992.59753	3.81	2.41	4.29	8.7	10.54	11.9	1.37657	2.60438e-08	4.30284e-07	up
Cluster-6992.48545	66.14	72.53	64.02	11.19	26.31	25.71	-1.92261	2.60554e-08	4.30284e-07	down
Cluster-6992.66859	10.35	9.32	13.25	3.77	5.36	5.46	-1.37834	2.62475e-08	4.33216e-07	down
Cluster-6992.38177	2.23	2.23	2.04	4.7	7.92	6.73	1.34312	2.66697e-08	4.395e-07	up
Cluster-6992.29403	865.93	322.61	762.78	104.23	84.55	39.28	-3.13911	2.66727e-08	4.395e-07	down
Cluster-6992.43636	76.92	71.99	64.58	33.91	33.89	32.63	-1.27443	2.67486e-08	4.40506e-07	down
Cluster-6992.34443	1.15	0.57	2.51	28.21	25.5	13.36	3.87971	2.68746e-08	4.42335e-07	up
Cluster-6992.34925	0	0	0	2	9.68	1.41	9.38354	2.68995e-08	4.42499e-07	up
Cluster-6992.40888	3.6	1.81	0.95	50.82	24	22.18	3.81519	2.69422e-08	4.42956e-07	up
Cluster-6992.32524	20.88	20.7	12.74	3.28	3.86	2.09	-2.75974	2.74593e-08	4.51174e-07	down
Cluster-6992.39569	24.05	24.34	31.39	46.51	73.38	78.72	1.09472	2.74724e-08	4.51174e-07	up
Cluster-6992.53097	1.13	0.53	1.48	4.1	10.8	9.59	2.7463	2.77152e-08	4.54909e-07	up
Cluster-6992.37943	6.2	3.96	6.71	13.21	32.59	36.24	2.04855	2.77421e-08	4.55099e-07	up
Cluster-6992.54862	1.82	3.19	2.6	0.4	0.4	0.64	-2.6432	2.77669e-08	4.55255e-07	down
Cluster-6992.48870	395.75	154.44	457.47	81.14	54.65	53.61	-2.52288	2.80283e-08	4.59286e-07	down
Cluster-6992.48018	9.36	10.76	14.14	34.15	53.15	61.72	1.93061	2.83646e-08	4.64541e-07	up
Cluster-6992.52132	27.81	28.35	33.56	12.98	17.88	19.84	-1.03412	2.84127e-08	4.65072e-07	down
Cluster-6992.33330	170.34	176.89	155.24	71.28	59.02	47.24	-1.67851	2.86853e-08	4.69275e-07	down
Cluster-6992.44100	0.54	0.3	0.23	1.52	8.68	10.16	3.97076	2.95486e-08	4.826e-07	up
Cluster-6992.45266	0.21	0.29	0.25	1.03	3.62	5.24	3.44004	2.96102e-08	4.83341e-07	up
Cluster-6992.29758	0.99	3.78	1.14	25.69	29.05	30.28	3.57376	2.96347e-08	4.83474e-07	up
Cluster-6992.51347	0	0	0	2.66	1.32	1.44	8.47503	2.96569e-08	4.83571e-07	up
Cluster-6992.47658	5.99	4.91	4.96	11.95	31.87	30.84	1.97824	2.97915e-08	4.85498e-07	up
Cluster-6992.60880	0.11	0	0.52	23.8	10.61	11.28	6.14643	2.98764e-08	4.86614e-07	up
Cluster-6992.45884	0	0	0	1.13	0.69	1.26	8.23245	2.9953e-08	4.87595e-07	up
Cluster-6992.42113	20.97	28.06	22.02	6.39	11.07	9.52	-1.63961	3.03557e-08	4.9388e-07	down
Cluster-6992.47194	2.47	3.18	6.95	20.97	26.95	27.24	2.38437	3.06579e-08	4.98523e-07	up
Cluster-6992.48361	18.97	17.34	21	7.08	12.1	12.35	-1.0864	3.09726e-08	5.03156e-07	down
Cluster-6992.57559	538.08	698.84	581.56	236.04	181.79	160.52	-1.8251	3.09767e-08	5.03156e-07	down
Cluster-6992.54697	0.31	0.25	0.87	8.76	6.39	4.48	3.66239	3.11068e-08	5.04991e-07	up
Cluster-6992.43331	42.09	33.13	37.27	11.9	10.97	5.97	-2.12732	3.12437e-08	5.06765e-07	down
Cluster-6992.51095	0	0	0	0.72	1.78	3.03	8.58389	3.12502e-08	5.06765e-07	up
Cluster-6992.30692	18.04	14.46	14.13	2.81	6.78	4.69	-1.94399	3.1502e-08	5.10291e-07	down
Cluster-6992.40421	3.48	1.73	1.97	10.64	10.78	10.88	1.98725	3.21891e-08	5.21137e-07	up
Cluster-6992.64626	97.31	117.54	94.25	28.58	20.34	14.41	-2.4395	3.25266e-08	5.26314e-07	down
Cluster-6992.31338	13.1	17.9	15.52	3.33	6.49	5.91	-1.81102	3.26653e-08	5.28269e-07	down
Cluster-6992.28838	28.79	25.88	23.76	11.74	12.48	14.17	-1.22971	3.26976e-08	5.28504e-07	down
Cluster-6992.36840	0	0	0.11	1.27	62.86	60.26	9.86939	3.28169e-08	5.30144e-07	up
Cluster-6992.43558	0	0	0	0.29	2.26	2.86	9.30225	3.28518e-08	5.30419e-07	up
Cluster-6992.67240	31.96	23.12	33.22	6.22	4.52	10.39	-2.24384	3.31466e-08	5.34888e-07	down
Cluster-6992.49418	199.68	208.45	107.32	18.44	47.38	14.95	-2.93151	3.37814e-08	5.44834e-07	down
Cluster-6992.47193	11.34	7.25	6.65	35.67	32.35	29.51	1.77305	3.3876e-08	5.46065e-07	up
Cluster-6992.56911	9.75	8.28	11.26	16.46	27.73	27.97	1.08137	3.41299e-08	5.4959e-07	up
Cluster-6992.34683	2.24	1.05	3.48	15.39	20.91	13.4	2.71529	3.41462e-08	5.4959e-07	up
Cluster-6992.51097	6.33	2.7	5.24	15.13	27.42	23.57	2.01252	3.42643e-08	5.51126e-07	up
Cluster-6992.56044	20.1	29.76	17.59	0.73	1.38	4.03	-3.73224	3.47524e-08	5.58673e-07	down
Cluster-6992.58735	37.17	29.33	40.18	16.13	17.97	13.04	-1.35535	3.49528e-08	5.6148e-07	down
Cluster-6992.50241	3.32	4.44	4.39	10.62	15.44	15.59	1.55439	3.54275e-08	5.68394e-07	up
Cluster-6992.32133	3.85	1.27	2.9	0	0	0	-8.49557	3.54336e-08	5.68394e-07	down
Cluster-6992.62457	24.66	16.39	19.11	0.91	4.77	2.61	-3.11987	3.56183e-08	5.71047e-07	down
Cluster-6992.53454	18.98	16.42	18.39	8.77	8.43	7.17	-1.3245	3.59732e-08	5.76426e-07	down
Cluster-6992.46965	0	0	0	2.22	3.51	1.1	8.48873	3.61257e-08	5.78383e-07	up
Cluster-6992.40445	12.59	4.96	13.73	42.11	92.63	53.37	2.39403	3.61343e-08	5.78383e-07	up
Cluster-6992.43040	222.49	115.2	214.61	61.11	47.24	37.93	-2.04653	3.6394e-08	5.82225e-07	down
Cluster-6992.59501	187.39	162.39	165.86	45.12	62.57	74.44	-1.61162	3.65488e-08	5.84387e-07	down
Cluster-6992.39843	153.38	156.32	148.55	77.11	64.22	71.37	-1.29033	3.6918e-08	5.89973e-07	down
Cluster-6992.46758	168.55	167.07	150.98	76.74	68.19	58.58	-1.43834	3.69945e-08	5.90876e-07	down
Cluster-6992.41659	1.19	1.02	1.31	4.79	21.49	29.21	3.7073	3.70167e-08	5.90913e-07	up
Cluster-6992.47649	10.38	9.53	10.92	18.09	30.51	33.24	1.18069	3.748e-08	5.97373e-07	up
Cluster-6992.38188	2.3	1.93	1.87	4.44	6.57	8.5	1.44948	3.74818e-08	5.97373e-07	up
Cluster-6992.34504	45.28	47.9	45.9	6.7	19.56	14.61	-2.02276	3.80045e-08	6.05054e-07	down
Cluster-6992.62160	0.76	3.73	1.86	0	0	0	-9.16649	3.80259e-08	6.05071e-07	down
Cluster-6992.42211	198.06	182.24	153.67	60.79	56.53	37.3	-1.94356	3.81478e-08	6.06685e-07	down
Cluster-6992.65849	5.06	3.13	4.82	9.69	15.94	15.68	1.45892	3.84092e-08	6.10515e-07	up
Cluster-6992.66459	14.72	16.33	11.6	3.4	4.18	2.17	-2.3334	3.84676e-08	6.11055e-07	down
Cluster-6992.25789	81.38	87.76	106.74	40.85	36.76	40.92	-1.38388	3.84843e-08	6.11055e-07	down
Cluster-6992.43393	34.49	34.93	32.01	84.48	85.63	80.92	1.11198	3.86672e-08	6.13301e-07	up
Cluster-6992.28550	32.59	37.6	29.63	13.01	12.49	12	-1.61006	3.91692e-08	6.20565e-07	down
Cluster-6992.40747	19.29	15.89	10.02	78.95	145.17	85.4	2.60935	3.91854e-08	6.20565e-07	up
Cluster-6992.41515	13.23	6.57	10.93	25.16	39.32	35.08	1.49905	3.91878e-08	6.20565e-07	up
Cluster-6992.39120	6.43	7.66	10.66	2.3	2.97	2.61	-1.85318	3.93174e-08	6.22285e-07	down
Cluster-6992.42294	57.4	66.27	74.29	31.77	30.68	32.86	-1.24169	3.97088e-08	6.27809e-07	down
Cluster-6992.41495	67.05	75.51	66.83	195.2	176.58	213.74	1.29417	4.0077e-08	6.32956e-07	up
Cluster-6992.38136	0	0.21	0	5.56	12.16	9.7	6.6116	4.0696e-08	6.42049e-07	up
Cluster-6992.33323	17.36	12.04	16.01	4	3.86	2.48	-2.3048	4.07886e-08	6.43168e-07	down
Cluster-6992.48278	756.35	883.58	762.25	328.37	329.51	215.71	-1.64855	4.18545e-08	6.59625e-07	down
Cluster-6992.63061	21.57	27.31	21.47	6.89	6.48	7.08	-1.97432	4.24064e-08	6.67614e-07	down
Cluster-6992.38271	1.99	0.5	0.92	6.93	20.42	16.25	3.44879	4.26098e-08	6.7046e-07	up
Cluster-6992.7675	0	0	0	1.92	1.03	1.93	8.24878	4.35092e-08	6.83888e-07	up
Cluster-6992.37155	1.53	0.4	0.36	7.2	17	9.7	3.67675	4.35445e-08	6.84079e-07	up
Cluster-6992.19778	24.54	26.81	33.51	0.89	1.36	4.51	-3.85915	4.36693e-08	6.85678e-07	down
Cluster-6992.25585	38.61	39.49	40.04	20.31	23.07	24	-1.00653	4.37382e-08	6.86396e-07	down
Cluster-6992.60801	0.05	0	0.15	2	1.97	2.86	5.00484	4.3883e-08	6.88304e-07	up
Cluster-6992.31242	5.81	4.38	7.44	12.38	19.24	22.18	1.40091	4.4206e-08	6.93005e-07	up
Cluster-6992.38732	13.56	1.32	7.24	41.35	744.48	760.32	5.94236	4.49914e-08	7.04573e-07	up
Cluster-6992.42187	26.94	13.87	27.67	3.36	1.07	2.09	-3.48993	4.56525e-08	7.14548e-07	down
Cluster-6992.36457	10069	10152.1	10471.6	3976	2673.2	2146.07	-1.94896	4.5784e-08	7.16228e-07	down
Cluster-6992.82786	0.25	0.11	0.2	2.56	1.97	2.51	3.52793	4.67525e-08	7.3061e-07	up
Cluster-6992.36230	9.74	18.6	11.63	1.37	3.58	2.87	-2.63679	4.70621e-08	7.3506e-07	down
Cluster-361.0	9.08	10.74	10.77	0	0	0	-8.05699	4.73771e-08	7.39531e-07	down
Cluster-6992.57061	0	0	0	0.3	36.17	28.86	10.9151	4.73981e-08	7.39531e-07	up
Cluster-6992.60212	27.05	35.44	38.88	10.42	10.16	5.85	-2.11839	4.76444e-08	7.42775e-07	down
Cluster-6992.49365	4750.46	2106.15	4001.64	862.67	882.61	375.91	-2.48281	4.76561e-08	7.42775e-07	down
Cluster-6992.33316	2287.06	2949.2	2095.16	536.09	410.83	254.19	-2.57331	4.81277e-08	7.49338e-07	down
Cluster-6992.48407	267.49	190.15	301.05	5.29	40.46	38.32	-3.44382	4.98591e-08	7.75888e-07	down
Cluster-6992.32079	0	0	0	4.09	55.02	41.71	9.46678	5.0018e-08	7.77953e-07	up
Cluster-6992.5669	0	0	0	0.63	3.22	3.76	8.83015	5.10053e-08	7.92893e-07	up
Cluster-6992.33271	58.59	58.37	63.33	31.83	28.74	28.1	-1.20534	5.13559e-08	7.97507e-07	down
Cluster-6992.47528	0	0	0	3.03	53.84	60.71	9.81856	5.16054e-08	8.00964e-07	up
Cluster-6992.37192	61.81	59.64	63.59	12.81	27.44	10.53	-2.0923	5.17704e-08	8.03105e-07	down
Cluster-6992.36690	387.83	434.65	313.33	144.76	126.84	120.16	-1.69375	5.21181e-08	8.08075e-07	down
Cluster-6992.29074	0.88	0.78	0.47	3.11	4.8	3.48	2.17594	5.24106e-08	8.12186e-07	up
Cluster-6992.46032	3366.02	3635.03	3479.73	1227.01	700.38	623.56	-2.1808	5.25035e-08	8.13201e-07	down
Cluster-6992.44703	589.84	317.86	645.35	207.25	222.84	208.93	-1.43598	5.27194e-08	8.16119e-07	down
Cluster-6992.41861	6.57	4.85	5.48	11.59	22.5	15.7	1.33459	5.28433e-08	8.17611e-07	up
Cluster-6992.38103	175.66	269.84	3.29	0	0	0	-11.0037	5.29215e-08	8.18085e-07	down
Cluster-6992.35233	15.33	7.49	14.48	33.05	87.46	87.91	2.25851	5.29527e-08	8.18085e-07	up
Cluster-6992.1138	0	0	0	3.74	2.29	2.47	8.18085	5.29567e-08	8.18085e-07	up
Cluster-6992.37281	89.65	63.95	69.54	156.55	230.65	275.36	1.39502	5.32018e-08	8.21445e-07	up
Cluster-6992.66198	17	14.94	14.8	4.26	2.47	2.36	-2.51201	5.42645e-08	8.37417e-07	down
Cluster-6992.43780	8.58	5.64	6.43	17.56	54.78	58.03	2.40514	5.46992e-08	8.43687e-07	up
Cluster-6992.57681	3.09	13.66	1.62	0	0	0	-9.79074	5.48226e-08	8.45151e-07	down
Cluster-6992.36841	1.25	0.04	0.85	16.75	23.11	20.05	4.65219	5.6387e-08	8.68366e-07	up
Cluster-6992.27796	5.42	4.7	4.09	10.22	12.97	13.94	1.16884	5.64796e-08	8.69341e-07	up
Cluster-6992.31306	47.12	29.52	37.36	17.06	16.8	16.37	-1.356	5.71986e-08	8.79951e-07	down
Cluster-6992.51509	11.51	9.71	12.84	25.63	49.43	59.19	1.75451	5.74987e-08	8.84109e-07	up
Cluster-6992.34231	1.31	0.83	1.73	3.97	9.01	12.28	2.48001	5.75717e-08	8.84773e-07	up
Cluster-6992.43891	115.28	159.86	112.81	35.38	62.38	57.9	-1.57108	5.86453e-08	9.00265e-07	down
Cluster-6992.20123	6.19	6.51	2.91	0	0.07	0.3	-5.72601	5.86462e-08	9.00265e-07	down
Cluster-6992.48308	11.08	11.1	11.96	21.26	40.09	42.58	1.3682	5.86707e-08	9.00265e-07	up
Cluster-6992.51892	1904.41	2189.97	1383	394.17	303.4	198.49	-2.59161	5.9017e-08	9.0511e-07	down
Cluster-6992.50274	23.94	14.7	23.53	5.54	9.35	10.58	-1.49632	5.92091e-08	9.07587e-07	down
Cluster-6992.33254	38.12	48.88	44.07	18.03	15.91	19.52	-1.49372	5.92783e-08	9.08179e-07	down
Cluster-6992.54447	0	0	0	1.13	2.01	4.55	8.5265	5.97206e-08	9.14484e-07	up
Cluster-6992.34987	0	0	0	0.45	1.98	0.98	8.51516	5.99551e-08	9.176e-07	up
Cluster-6992.67629	4.24	3.46	7.17	0.06	0.5	0.15	-4.62134	6.00766e-08	9.18987e-07	down
Cluster-6992.48877	59.24	41.1	65.32	27.9	30.41	35.51	-1.00481	6.02609e-08	9.21331e-07	down
Cluster-6992.43347	19.29	19.94	19.09	7.32	7.52	9.15	-1.474	6.03534e-08	9.22269e-07	down
Cluster-6992.68995	9.92	10.95	11.31	2.56	4.97	5.26	-1.57085	6.06698e-08	9.26627e-07	down
Cluster-6992.27763	14.74	15.28	10.75	3.4	5.69	4.42	-1.82997	6.10632e-08	9.32156e-07	down
Cluster-6992.51983	0	0	0	0.66	1.4	1.12	7.93095	6.25151e-08	9.53339e-07	up
Cluster-6992.39042	2391.42	2258.16	965.89	340.91	235.89	135.85	-3.0766	6.27275e-08	9.56088e-07	down
Cluster-6992.56879	48.31	57.53	44.05	14.82	18.19	9.74	-2.01334	6.3303e-08	9.63843e-07	down
Cluster-6992.41497	1.85	2.11	1.58	5.01	11.23	10.65	2.01838	6.40199e-08	9.73784e-07	up
Cluster-6992.46888	2555.48	2467.44	2259.63	1156.15	1469.57	1023.07	-1.09675	6.43325e-08	9.77168e-07	down
Cluster-6992.53278	5.88	2.7	4.32	13.04	33.05	28.16	2.29511	6.43411e-08	9.77168e-07	up
Cluster-6992.46768	43.16	48.14	46	1816.11	328.17	351.09	4.1194	6.49074e-08	9.85265e-07	up
Cluster-6992.22785	2.45	2.84	3.65	8.2	10.03	13.01	1.59647	6.55411e-08	9.94375e-07	up
Cluster-6992.23911	0.74	0	0.57	23.37	13.71	19.79	5.32607	6.60684e-08	1.00186e-06	up
Cluster-6992.46151	18.01	17.82	19.6	5.71	11.14	9.92	-1.28265	6.61888e-08	1.00318e-06	down
Cluster-6992.51085	532.08	574.75	551.2	279.36	241.68	225.47	-1.32638	6.64702e-08	1.00693e-06	down
Cluster-6992.56199	1.6	2.59	1.78	6.14	21.12	19.03	2.66111	6.66974e-08	1.00985e-06	up
Cluster-6992.55398	11.66	9.31	12.09	4.1	6.74	5.63	-1.21602	6.73592e-08	1.01864e-06	down
Cluster-6992.32306	19.22	14.58	18.61	3.78	8.48	4.74	-1.84333	6.74143e-08	1.01864e-06	down
Cluster-6992.48927	10.29	4.94	12.15	26.39	108.95	97.73	2.85225	6.74153e-08	1.01864e-06	up
Cluster-6992.62581	0	0	0	1.89	0.93	2.2	8.29367	6.75129e-08	1.0196e-06	up
Cluster-6992.47305	206.49	248.32	221.31	92.34	80.75	60.07	-1.71286	6.81659e-08	1.02894e-06	down
Cluster-6992.36670	0.45	0.25	0.3	2.51	5.82	5.5	3.56184	6.83775e-08	1.03161e-06	up
Cluster-6992.51272	43.35	35.56	40.16	1.52	8.48	6.65	-3.09811	6.88952e-08	1.03889e-06	down
Cluster-6992.63842	0	0	0	0.93	19.48	21.91	9.87625	6.96027e-08	1.04902e-06	up
Cluster-6992.55235	11.02	7.99	9.43	21.14	24.49	21.68	1.05114	7.11614e-08	1.07143e-06	up
Cluster-6992.35766	6.73	5.62	6.43	12	22.25	25.72	1.44066	7.18592e-08	1.08139e-06	up
Cluster-6992.36959	178.29	113.64	202.22	73.93	93.17	75.82	-1.19652	7.27606e-08	1.0944e-06	down
Cluster-6992.41130	7.3	4.09	5.57	12.94	22.07	18.08	1.43743	7.29888e-08	1.09727e-06	up
Cluster-6992.66668	4.28	3.29	6	15.43	17.79	22.56	1.86096	7.35327e-08	1.10489e-06	up
Cluster-6992.46527	1.55	1.18	1.75	3.63	6.49	6.2	1.64843	7.42504e-08	1.11511e-06	up
Cluster-6992.43460	12.15	3.71	11.51	42.65	50.46	58.66	2.30699	7.45989e-08	1.11978e-06	up
Cluster-6992.36873	617.95	398.15	672.66	240.47	192.43	199.02	-1.54026	7.49076e-08	1.12384e-06	down
Cluster-6992.59692	0	0	0	1.17	3.95	2.83	8.22168	7.5099e-08	1.12614e-06	up
Cluster-6992.71649	0	0	0	0.4	2.73	1.14	8.84681	7.55521e-08	1.13179e-06	up
Cluster-6992.57780	18.9	22.9	21.4	77.28	69.2	78.06	1.66987	7.63961e-08	1.14328e-06	up
Cluster-6992.34460	27.74	32.81	24.48	5.88	9.57	3.74	-2.36988	7.67718e-08	1.14775e-06	down
Cluster-6992.41544	516.38	477.06	448.97	220.77	170.57	153.8	-1.56662	7.72953e-08	1.15499e-06	down
Cluster-6992.56480	0	0	0	3.02	0.84	1.58	8.74491	7.73928e-08	1.15541e-06	up
Cluster-6992.33148	2.89	2.23	3.76	9.06	41.71	34.11	3.00095	7.74014e-08	1.15541e-06	up
Cluster-6992.28505	10.64	7.47	12.4	2.81	4.04	5.51	-1.51205	7.85163e-08	1.17147e-06	down
Cluster-6992.50344	1145.9	1368.97	986.67	341.51	468.81	246.39	-1.83293	7.87474e-08	1.17433e-06	down
Cluster-6992.65405	9.28	7.91	8.69	3.57	5.49	5.7	-1.02739	7.88312e-08	1.17499e-06	down
Cluster-6992.43591	7.1	8.24	5.16	0.26	1.27	0.88	-3.34798	7.94612e-08	1.18319e-06	down
Cluster-6992.68062	0	0	0	2.41	7.08	12.66	8.6135	8.23084e-08	1.22454e-06	up
Cluster-6992.42291	935.68	1070.37	801.74	342.15	213.18	209.49	-2.03631	8.23208e-08	1.22454e-06	down
Cluster-6992.39213	4.22	4.32	4	11.66	11.68	12.08	1.30043	8.24502e-08	1.22585e-06	up
Cluster-6992.10170	0	0	0	1.16	1.73	0.9	7.96797	8.25683e-08	1.22699e-06	up
Cluster-6992.63015	33.85	20.06	22.65	8.04	12.04	9.41	-1.5751	8.27069e-08	1.22843e-06	down
Cluster-6992.36432	688.8	748.59	657.98	241.76	144.72	125.51	-2.16891	8.36318e-08	1.24155e-06	down
Cluster-6992.48588	0.54	0.49	0.92	2.31	3.53	3.44	2.06104	8.58492e-08	1.27383e-06	up
Cluster-6992.59895	30.51	36.21	33.17	15.65	17.66	15.08	-1.25025	8.61267e-08	1.27731e-06	down
Cluster-6992.38527	16.33	12.06	14.16	1.24	3.95	4.02	-2.44753	8.65617e-08	1.28312e-06	down
Cluster-6992.69758	14.56	16.08	20.63	5.17	6.92	8.97	-1.49466	8.69964e-08	1.28892e-06	down
Cluster-6992.53694	1.51	1.76	1.53	4.32	9.41	10.24	2.06825	8.88904e-08	1.31632e-06	up
Cluster-6992.41461	171.64	186.41	164.42	79.7	74.2	56.64	-1.4964	8.9058e-08	1.31777e-06	down
Cluster-6992.38825	2.84	2.45	2.27	5.69	9.95	11.44	1.60372	8.91075e-08	1.31777e-06	up
Cluster-6992.33964	7.31	8.4	7.12	17.09	19.75	21.37	1.13344	8.91215e-08	1.31777e-06	up
Cluster-6992.51426	13.01	9.87	15.6	30.05	31.47	33.34	1.12295	9.02563e-08	1.33389e-06	up
Cluster-6992.21578	16.33	23.22	9.52	1.84	3.51	1.98	-2.99589	9.04111e-08	1.33551e-06	down
Cluster-6992.21349	44.41	74.8	44.75	4.65	11.12	3.63	-3.31319	9.10978e-08	1.34498e-06	down
Cluster-6992.28647	2.16	1.94	1.67	5.39	8.14	11.85	1.89868	9.16554e-08	1.35254e-06	up
Cluster-6992.51871	15.18	7.46	13.96	29.31	47.31	56.21	1.65723	9.33141e-08	1.37634e-06	up
Cluster-6992.14727	13.67	12.8	14.36	1.42	3.95	4.5	-2.29378	9.35893e-08	1.37971e-06	down
Cluster-6992.48055	107.03	115.65	124.12	52.42	58.12	41.42	-1.36704	9.39963e-08	1.38502e-06	down
Cluster-6992.21854	21.27	8.2	20.45	0.39	1.8	2.1	-3.76079	9.42138e-08	1.38754e-06	down
Cluster-6992.3738	17.79	25.74	18.48	2.31	3.08	1.7	-3.27983	9.52548e-08	1.40217e-06	down
Cluster-6992.58556	3.54	1.65	2.4	7.7	23.84	19.85	2.52608	9.56491e-08	1.40728e-06	up
Cluster-6992.61532	9.72	11.25	8.26	2.16	4.11	3.65	-1.80494	9.58184e-08	1.40907e-06	down
Cluster-6992.42281	65.51	46.82	58.95	11.16	25.97	13.53	-1.96195	9.65606e-08	1.41858e-06	down
Cluster-6992.55333	0.28	0.41	0.26	1.55	6.24	4.33	3.3783	9.70816e-08	1.42553e-06	up
Cluster-6992.28375	73.76	72.15	58.94	24.62	19.28	14.59	-1.97646	9.73156e-08	1.42826e-06	down
Cluster-6992.37038	144.72	157.98	121.32	59.33	47.74	50.38	-1.61014	9.89858e-08	1.45205e-06	down
Cluster-6992.21003	43.56	53.57	104.2	0	0	0	-8.2531	9.93607e-08	1.45654e-06	down
Cluster-6992.36357	41.87	41.83	42.45	22.14	21.22	19.96	-1.18111	9.93902e-08	1.45654e-06	down
Cluster-6992.51740	4.58	2.45	4.43	9.72	28.42	26.66	2.2663	1.00001e-07	1.46477e-06	up
Cluster-6992.72440	3.64	8.58	3.65	0	0.15	0.07	-6.43179	1.00791e-07	1.47489e-06	down
Cluster-6992.33468	109.26	118.8	110.96	59.64	71.37	54.02	-1.08013	1.02309e-07	1.49637e-06	down
Cluster-6992.30306	3.65	2.76	3.92	7.89	22.34	19.9	2.03403	1.04367e-07	1.52571e-06	up
Cluster-6992.54051	136.39	128.48	132.21	61.93	70.48	51.16	-1.276	1.05636e-07	1.5435e-06	down
Cluster-6992.46089	0	0	0	6.05	11	1.88	8.81617	1.05894e-07	1.54652e-06	up
Cluster-6992.31220	71.32	44.8	53.3	2.67	9.62	13.3	-2.96852	1.06765e-07	1.55847e-06	down
Cluster-6992.9954	1.93	1.22	1.4	3.97	9.08	8.61	2.02183	1.08244e-07	1.57928e-06	up
Cluster-6992.56041	25.44	19.46	17.86	6.24	4.71	8.96	-1.85049	1.09027e-07	1.58992e-06	down
Cluster-6992.80980	8.28	6.84	6.38	0	0	0.31	-6.2539	1.10386e-07	1.60895e-06	down
Cluster-6992.46428	1734.75	1700.19	1769.03	785.93	572.21	493.3	-1.64809	1.10623e-07	1.61161e-06	down
Cluster-6992.20548	3.65	6.12	6.05	0.68	1.47	1.14	-2.51068	1.10986e-07	1.6161e-06	down
Cluster-6992.64032	25.13	28.47	16.47	5.35	3.4	2.65	-2.78946	1.11178e-07	1.61811e-06	down
Cluster-6992.25522	3.4	4.18	1.17	0	0	0	-8.71206	1.12654e-07	1.63799e-06	down
Cluster-6992.48864	0	0	0	0.43	2.87	2.24	8.75023	1.1297e-07	1.64177e-06	up
Cluster-6992.44407	0	0	0	0.5	76.11	59.56	10.8662	1.14467e-07	1.66271e-06	up
Cluster-6992.38686	6.25	3.95	6.75	12.41	21.7	23.82	1.5611	1.14757e-07	1.66606e-06	up
Cluster-6992.49574	44.69	23.68	50.23	112.16	157.84	115.41	1.5247	1.14993e-07	1.66791e-06	up
Cluster-6992.45070	457.96	524.62	306.97	113.05	64.29	51.94	-2.63093	1.16631e-07	1.69001e-06	down
Cluster-6992.40145	28.07	26.51	26.34	10.26	15.52	9.41	-1.41045	1.1679e-07	1.69149e-06	down
Cluster-6992.56772	5.29	4.1	4.34	9	12.58	14.39	1.1734	1.1853e-07	1.71584e-06	up
Cluster-6992.30432	26.58	24.99	20.15	9.59	8.13	10.1	-1.5631	1.18675e-07	1.71712e-06	down
Cluster-6992.62904	17.17	15.51	21.16	6.29	5.36	6.25	-1.75654	1.19057e-07	1.7218e-06	down
Cluster-6992.35845	7.39	3.83	6.94	13.93	27.25	26.37	1.68299	1.20274e-07	1.73686e-06	up
Cluster-6992.45851	1598.36	1973.72	1691.34	716.08	488.25	466.82	-1.81605	1.20833e-07	1.74408e-06	down
Cluster-6992.56126	59.89	85.89	59.95	24.84	23.84	24.12	-1.70622	1.21116e-07	1.74733e-06	down
Cluster-6992.56523	3.67	1.87	1.51	12.03	13.77	13.45	2.28532	1.21738e-07	1.75544e-06	up
Cluster-6992.67773	28.72	41.34	37.04	5.18	12.16	9.37	-2.22862	1.22393e-07	1.76403e-06	down
Cluster-6992.37968	168.02	135.26	155.89	49.79	28.64	22.52	-2.31109	1.23472e-07	1.77871e-06	down
Cluster-6992.60468	0	0	0	3.43	1.3	3.97	8.42839	1.24203e-07	1.78751e-06	up
Cluster-6992.39601	75.16	98.95	79.77	25.08	43.65	42.71	-1.43255	1.25702e-07	1.80821e-06	down
Cluster-6992.45267	0	0	0	0.11	2.39	1.51	9.58473	1.25901e-07	1.80978e-06	up
Cluster-6992.78869	8.68	9.74	7.89	1.81	2.15	3.13	-2.1092	1.261e-07	1.8113e-06	down
Cluster-6992.59572	8.03	8.68	8.42	2.26	3.64	4.42	-1.5147	1.26975e-07	1.8221e-06	down
Cluster-6992.57389	42.88	44.73	55.92	14.64	14.69	24.68	-1.60609	1.3177e-07	1.88909e-06	down
Cluster-6992.44235	2.11	2.02	3.38	6.43	18.14	17.89	2.25564	1.32657e-07	1.90069e-06	up
Cluster-6992.63348	0	0	0	0.97	1.58	3.78	8.38479	1.32707e-07	1.90069e-06	up
Cluster-6992.13242	0.73	0.75	1.53	4.98	6.48	9.32	2.59172	1.33938e-07	1.91647e-06	up
Cluster-6992.20160	5.6	12.26	9.03	0.08	0.91	0.54	-4.42705	1.34816e-07	1.92809e-06	down
Cluster-6992.31835	1.5	0.83	0.69	4.53	6.22	6.15	2.2683	1.3554e-07	1.93752e-06	up
Cluster-6992.34897	26.19	21.63	26.13	4.19	8.69	2.67	-2.46576	1.38031e-07	1.97123e-06	down
Cluster-6992.30926	3.48	2.54	3.7	8.19	13.67	8.52	1.43939	1.38205e-07	1.97276e-06	up
Cluster-6992.57406	4.83	4.24	6.09	10.96	12.59	16.64	1.20707	1.41626e-07	2.02063e-06	up
Cluster-6992.28842	80.75	93.97	58.79	27.68	30.77	26.41	-1.67065	1.43102e-07	2.04071e-06	down
Cluster-6992.59266	36.35	18.5	43.66	7.83	7.51	8.37	-2.19934	1.44329e-07	2.05623e-06	down
Cluster-6992.62760	2.15	1.56	1.99	4.52	6.18	6.37	1.37272	1.44443e-07	2.05685e-06	up
Cluster-6992.66523	9.36	1.73	9.05	0	0	0	-8.82051	1.46225e-07	2.08124e-06	down
Cluster-6992.38284	163.58	139.16	187.96	461.07	379.06	405.31	1.17786	1.46733e-07	2.08746e-06	up
Cluster-6992.51027	1.32	0.59	1.36	5.93	14.84	6.92	2.87367	1.49284e-07	2.1207e-06	up
Cluster-6992.29717	5.09	3.37	4.34	10.13	24.43	27.69	2.04233	1.49987e-07	2.12967e-06	up
Cluster-6992.45432	0	0	0	0.58	25.21	14.63	10.0277	1.51682e-07	2.15271e-06	up
Cluster-6992.27771	10.74	9.09	9.86	3.47	3.53	4.3	-1.58138	1.52564e-07	2.16316e-06	down
Cluster-6992.47231	89.47	72.44	108.62	1014.68	455.59	586.41	2.99433	1.54382e-07	2.18789e-06	up
Cluster-6992.36390	1.74	2.42	1.31	0.38	0.36	0.3	-2.61442	1.55532e-07	2.20259e-06	down
Cluster-6992.27446	31.21	23.75	26.14	5.71	11.71	5.33	-2.04749	1.55567e-07	2.20259e-06	down
Cluster-6992.44642	106.99	118.53	95.76	39.48	25.04	23.46	-2.03057	1.56294e-07	2.21182e-06	down
Cluster-6992.46809	53.24	60.92	60.04	20.54	36.45	35.14	-1.15708	1.5727e-07	2.22351e-06	down
Cluster-6992.3984	0	0	0	0.88	1.87	1.07	7.85984	1.59037e-07	2.24634e-06	up
Cluster-6992.49719	0	0	0	0.44	1.96	0.48	8.66383	1.60019e-07	2.25914e-06	up
Cluster-6992.39006	336.1	322.25	243.15	127.8	113.58	92.67	-1.61166	1.60603e-07	2.26631e-06	down
Cluster-6992.56565	130.81	127.1	98.17	53.68	53.78	59.26	-1.29149	1.60734e-07	2.26709e-06	down
Cluster-6992.56654	31.1	29.14	27.64	13.43	19.29	17.17	-1.02726	1.61503e-07	2.27684e-06	down
Cluster-6992.48107	5.6	7.73	6.85	16.51	22.94	25.65	1.46137	1.63128e-07	2.29845e-06	up
Cluster-6992.76151	6	4.72	9.52	0.4	1.33	0.58	-3.34812	1.6319e-07	2.29845e-06	down
Cluster-6992.37975	23.53	12.69	30.8	193.73	100.36	114.94	2.50785	1.63492e-07	2.3016e-06	up
Cluster-6992.29681	49.98	48.37	54.32	21.5	23.15	13.67	-1.57132	1.63889e-07	2.3061e-06	down
Cluster-6992.21451	89.09	44.3	77.87	1.99	0	0.38	-6.48637	1.64561e-07	2.31446e-06	down
Cluster-6992.42213	963.47	1148.29	952.52	454.41	353.38	321.65	-1.61415	1.6476e-07	2.31617e-06	down
Cluster-6992.20798	0	0	0	4.63	1.75	3.42	8.31669	1.66021e-07	2.33279e-06	up
Cluster-6992.37269	7.24	10.17	5.52	25.52	34.57	47.67	1.9763	1.66151e-07	2.3335e-06	up
Cluster-6992.68396	6.04	15.31	7.93	0.34	1.24	0.57	-4.05373	1.66294e-07	2.33441e-06	down
Cluster-6992.46715	124.38	129.53	124.31	68.3	64.44	64.44	-1.12402	1.66427e-07	2.33517e-06	down
Cluster-6992.8864	11.2	6.15	14.6	1.15	2.29	1.16	-2.9774	1.66987e-07	2.34193e-06	down
Cluster-6992.57723	4.05	2.91	3.32	6.66	11.34	11.17	1.28349	1.70623e-07	2.39179e-06	up
Cluster-6992.58658	10.16	7.3	10.61	24.4	27.12	22.44	1.21815	1.71611e-07	2.40449e-06	up
Cluster-6992.46233	11.71	10.28	11.42	4.11	3.64	3.06	-1.79953	1.72202e-07	2.41163e-06	down
Cluster-6992.43567	14.54	9.88	15.43	32.2	32.54	33.81	1.13059	1.73034e-07	2.42215e-06	up
Cluster-6992.40606	18.81	4.79	9.54	57.45	192.46	237.36	3.69373	1.74566e-07	2.44129e-06	up
Cluster-6992.39893	4.57	3.34	5.15	8.54	12.41	13.59	1.19796	1.74989e-07	2.44567e-06	up
Cluster-6992.47492	895.26	669.33	634.94	360.74	337.83	371.31	-1.20213	1.75044e-07	2.44567e-06	down
Cluster-6992.52539	577.1	849.38	813.24	195.73	300.4	288.55	-1.58048	1.76932e-07	2.47089e-06	down
Cluster-6992.55088	89.36	119.9	92.19	39.86	42.22	49.23	-1.41072	1.78094e-07	2.48594e-06	down
Cluster-6992.57313	2.55	3.59	3.37	8.45	18.7	14.8	1.89141	1.78546e-07	2.49108e-06	up
Cluster-6992.46103	54.72	70.87	62.46	23.55	15.79	17.54	-1.89857	1.79171e-07	2.49745e-06	down
Cluster-6992.25478	18.69	16.1	18.75	46.51	39.76	52.09	1.18876	1.84676e-07	2.57298e-06	up
Cluster-6992.27183	5.07	3.64	4.77	0.5	0.12	0.23	-4.05936	1.86169e-07	2.59256e-06	down
Cluster-6992.22005	0.18	0	0.2	2.46	4.14	2.83	4.45126	1.87261e-07	2.60654e-06	up
Cluster-6992.38927	44.09	40.72	45.24	16.53	25.64	14.12	-1.41457	1.92895e-07	2.68372e-06	down
Cluster-6992.41425	0	0	0	0.93	2.33	6.97	8.84073	1.96413e-07	2.73138e-06	up
Cluster-6992.51860	0.57	1.23	1.09	4.37	9.85	7.42	2.64464	1.97083e-07	2.73941e-06	up
Cluster-6992.47251	0	0	0	0.62	1.12	1.27	7.76221	1.99785e-07	2.77436e-06	up
Cluster-6992.40614	28.13	48.35	12.16	1.69	4.46	1.33	-3.85531	2.02526e-07	2.81111e-06	down
Cluster-6992.63833	36.59	44.27	37.22	11.76	14.07	12.69	-1.794	2.02744e-07	2.81283e-06	down
Cluster-6992.35666	10.23	8.88	9.81	3.36	6.19	5.43	-1.17354	2.04467e-07	2.83541e-06	down
Cluster-6992.67015	0.51	0.9	0.59	5.98	5.44	4.91	2.78603	2.0459e-07	2.83578e-06	up
Cluster-6992.38357	117.77	108.98	113.43	60.33	49.49	55.65	-1.21376	2.06896e-07	2.86641e-06	down
Cluster-6992.33633	2.07	2.22	2.84	5.07	11.38	10.39	1.67084	2.07781e-07	2.87733e-06	up
Cluster-6992.68827	7.26	6.23	9.34	0	0	0.38	-6.09725	2.09283e-07	2.89677e-06	down
Cluster-6992.51716	88.02	77.45	96.67	51.84	47.33	46.35	-1.02545	2.10486e-07	2.91207e-06	down
Cluster-6992.49734	251.86	181.6	219.43	26.53	90.19	35.04	-2.33774	2.11639e-07	2.92665e-06	down
Cluster-6992.64617	14.67	8.88	13.03	25.91	38.27	48.88	1.41917	2.12459e-07	2.93662e-06	up
Cluster-6992.64338	19.14	25.1	18.57	5.03	9.6	7.25	-1.76617	2.16459e-07	2.98913e-06	down
Cluster-6992.33094	21.22	21.33	28.7	57.84	56.65	57.26	1.08762	2.18909e-07	3.02156e-06	up
Cluster-6992.45913	110.05	110.56	116.83	60.69	50.18	60.62	-1.15874	2.19292e-07	3.02544e-06	down
Cluster-6992.46552	666.02	742.74	537.29	219.82	145.83	109.28	-2.18279	2.19546e-07	3.02753e-06	down
Cluster-6992.48533	10.69	7.03	9.5	27.14	66.62	33.72	2.00517	2.21733e-07	3.05627e-06	up
Cluster-6992.20328	0.74	0.57	1.14	2.91	5.77	9.13	2.64627	2.22167e-07	3.06084e-06	up
Cluster-6992.38733	8.78	0.8	7.19	28.15	370.2	403.05	5.35524	2.22807e-07	3.06823e-06	up
Cluster-6992.55233	154.68	163.31	170.36	90.81	84.46	103.34	-1.00191	2.23067e-07	3.07037e-06	down
Cluster-6992.54372	55.58	44.5	51.49	28.95	28.5	25.13	-1.05612	2.24023e-07	3.08211e-06	down
Cluster-6992.52028	1486.67	1566.89	1282.55	403.06	297.81	139.15	-2.49744	2.24189e-07	3.08296e-06	down
[truncated: 5,684 more rows]

## Sheet: RD vs DR
Table S8 DEGs identified between groups. Differential gene analysis results of RD vs DR.
ID	DR_a_fpkm	DR_b_fpkm	DR_c_fpkm	RD_a_fpkm	RD_b_fpkm	RD_c_fpkm	log2FoldChange	pvalue	padj	regulated
Cluster-6992.37779	17.74	7.5	20.09	49295.6	88951.3	78668.6	-12.215	3e-249	1e-244	down
Cluster-6992.29961	687.69	523.9	574.23	5.31	5.35	7.67	6.65903	8e-243	1e-238	up
Cluster-6992.48887	7.98	7.04	7	93.21	127.95	143.77	-3.973	1e-231	1e-227	down
Cluster-6992.22296	692	667.96	437.8	2.47	3.7	3.45	7.61403	6e-230	5e-226	up
Cluster-6992.69373	396.81	391.64	442.97	6.76	7.03	8.36	5.85019	6e-197	3e-193	up
Cluster-6992.35218	2.49	1.38	1.87	1550.85	3179.53	2517.29	-10.216	6e-197	3e-193	down
Cluster-6992.43860	5.19	3.25	3.77	140.86	193.56	197.7	-5.3852	2e-188	1e-184	down
Cluster-6992.40096	266.35	266.34	287.42	0.96	2.46	1.64	7.42715	5e-179	2e-175	up
Cluster-6992.66001	70.71	72.09	69.32	0.8	0.78	1.19	6.32702	6e-178	2e-174	up
Cluster-6992.39991	4.37	4.32	3.82	64.5	98.75	80.41	-4.2064	1e-158	3e-155	down
Cluster-6992.67206	979.29	1032.53	605.68	1.21	2.37	2.32	8.86479	1e-155	3e-152	up
Cluster-6992.47459	45.94	28.97	25.7	2012.39	2368.28	2271.23	-6.0041	1e-150	3e-147	down
Cluster-6992.48872	12.07	11.25	8.87	1290.76	1157.05	1359.72	-6.8838	6e-147	1e-143	down
Cluster-6992.20548	461.98	371.13	244.94	0.68	1.47	1.14	8.42935	2e-145	5e-142	up
Cluster-6992.48971	48.79	51.25	50.26	297.11	384.99	366.25	-2.7323	3e-145	6e-142	down
Cluster-6992.59322	220.01	185.19	149.97	2.6	4.79	4.68	5.59863	4e-140	9e-137	up
Cluster-6992.47386	9.52	10.31	8.69	129.12	216.23	201.98	-4.1732	2e-138	3e-135	down
Cluster-6992.35222	23.48	9.99	8.93	12034.6	24575.8	21372.6	-10.377	4e-136	7e-133	down
Cluster-6992.49175	8.16	7.51	5.59	116.11	143.9	161.62	-4.2452	3e-135	5e-132	down
Cluster-6992.41778	2025.24	2079.64	2495.41	2.32	7.91	4.43	8.92299	1e-134	2e-131	up
Cluster-6992.19413	385.16	409.12	262.46	4.01	3.78	4.27	6.49569	7e-134	1e-130	up
Cluster-6992.21894	698.55	724.78	819.69	2.02	2.44	1.03	8.71378	3e-131	4e-128	up
Cluster-6992.40844	1414.62	1524.21	2073.29	1.37	1.03	0.5	10.7879	4e-126	6e-123	up
Cluster-6992.55956	213.39	205.24	213.94	36.68	49.99	45.75	2.32421	3e-124	4e-121	up
Cluster-6992.48267	7.24	7.98	4.57	416.83	763.42	567.12	-6.3891	7e-119	8e-116	down
Cluster-6992.65956	883.96	1109.4	591.7	2.44	1.52	1.66	8.86499	4e-105	5e-102	up
Cluster-6992.43142	3.96	2.03	4.26	432.05	425.63	433.74	-6.9383	3e-102	4e-99	down
Cluster-6992.43891	1100.06	889.72	729.72	35.38	62.38	57.9	4.20851	2e-101	2.4e-98	up
Cluster-6992.24211	246.41	271.84	242.36	21.88	29.52	23.35	3.41229	2e-99	2.4e-96	up
Cluster-6992.67709	182.97	231.07	172.07	6.33	8.04	8.06	4.7657	1.4e-95	1.4e-92	up
Cluster-6992.42270	146.02	123.17	128.44	29.44	41.97	37.62	1.93476	5.1e-95	5.1e-92	up
Cluster-6992.47276	1.31	1.1	0.43	104.99	152.65	163.49	-7.1655	2.6e-93	2.5e-90	down
Cluster-6992.39869	317.83	302.16	139.28	0.94	1.62	1.54	7.60788	3.2e-91	3.1e-88	up
Cluster-6992.49502	370.26	370.45	324.6	59.81	70.07	66.24	2.4974	5.1e-91	4.7e-88	up
Cluster-6992.49299	19.37	18.25	19.57	73.98	93.03	88.22	-2.0907	2.9e-89	2.6e-86	down
Cluster-6992.22403	726.35	556.63	481.13	0.29	0.43	1.42	9.74847	6.4e-89	5.6e-86	up
Cluster-6992.74698	76.52	61.91	79.15	0.54	0.66	1.28	6.52453	1.1e-87	9.7e-85	up
Cluster-6992.37229	15.32	13.79	16.87	135.19	171.08	153.88	-3.2644	3.6e-87	3e-84	down
Cluster-6992.36230	526.22	397.95	247.81	1.37	3.58	2.87	7.32061	1.2e-86	9.8e-84	up
Cluster-6992.42290	95.9	91.2	74.67	10.08	11.9	11.01	3.04474	8.4e-85	6.6e-82	up
Cluster-6992.68184	178.86	160.65	76.64	0.17	0.36	0.42	8.84409	1.8e-83	1.3e-80	up
Cluster-6992.26285	1061.7	1737.2	1718.09	8.41	5.16	5.96	7.87108	4.5e-83	3.3e-80	up
Cluster-6992.41907	588.09	631.13	679.32	36.27	53.91	64.31	3.7038	3.3e-81	2.4e-78	up
Cluster-6992.40874	279.49	276.76	138.33	39036.2	31962.5	27593.5	-7.1648	2.4e-79	1.7e-76	down
Cluster-6992.69023	11347.7	11785.7	17635	0.71	0	0.65	14.8715	8.1e-79	5.7e-76	up
Cluster-6992.46373	99	105.18	113.69	5.62	9.67	9.11	3.785	1.2e-78	8.2e-76	up
Cluster-6992.52118	4.33	3.5	2.89	67.44	68.1	78.22	-4.28	1.4e-77	9.5e-75	down
Cluster-6992.42767	1.95	2.38	1.68	25.97	32.92	30.11	-3.8266	1.6e-77	1.1e-74	down
Cluster-6992.46151	411.25	311.48	220.26	5.71	11.14	9.92	5.21905	2.3e-77	1.5e-74	up
Cluster-6992.59865	70.97	71.86	82.23	2.09	3.67	4.36	4.5695	2.5e-75	1.6e-72	up
Cluster-6992.45273	21.18	15.81	16.02	2118.2	1282.17	1447.91	-6.5224	1.3e-73	7.9e-71	down
Cluster-6992.35882	109.98	117.75	88.94	5.85	6.45	6.62	4.11793	3.2e-73	1.9e-70	up
Cluster-6992.55078	2.16	2.56	2.47	22.63	37.06	34.39	-3.6172	2.3e-72	1.3e-69	down
Cluster-6992.66042	124.21	113.5	102.95	4.87	10.11	6.91	4.049	4.2e-72	2.4e-69	up
Cluster-6992.69234	42.91	32.11	29.84	0.41	0.84	0.82	5.73221	1.8e-71	1e-68	up
Cluster-6992.49461	0	1.94	0	1672.89	2405.92	2301.83	-11.767	6.2e-71	3.5e-68	down
Cluster-6992.38042	0.58	0.38	0.53	11.13	13.65	11.8	-4.5473	5.7e-70	3.1e-67	down
Cluster-6992.43225	320.55	261.97	233.22	43.42	62.98	55.19	2.39852	2.3e-68	1.3e-65	up
Cluster-6992.26106	862.31	968.94	500.98	0.4	2.4	1.19	9.3195	5.6e-68	3e-65	up
Cluster-6992.46596	972.66	1319.15	544.87	1.77	5.64	2.98	8.2064	4.5e-67	2.4e-64	up
Cluster-6992.46896	107.97	88.99	95	30.48	39.22	39.79	1.4807	5.6e-67	2.9e-64	up
Cluster-6992.44117	9.34	8.43	5.95	69.64	108.73	93.53	-3.4461	2.3e-66	1.2e-63	down
Cluster-6992.21656	72.14	58.68	54.55	5.48	5.19	6.29	3.49439	3.1e-66	1.5e-63	up
Cluster-6992.43460	9.94	8.11	8.94	42.65	50.46	58.66	-2.4268	3.4e-66	1.7e-63	down
Cluster-6992.34949	40.33	49.25	46.05	0.98	1.31	1.9	5.10366	9.3e-65	4.5e-62	up
Cluster-6992.54700	239.48	270.11	338.34	9.1	14.34	17.05	4.47807	5.3e-63	2.5e-60	up
Cluster-6992.25483	45.28	46.67	55.63	2.15	3.12	2.8	4.26772	6.9e-63	3.3e-60	up
Cluster-6992.66225	316.27	359.19	445.77	6.85	9.9	5.9	5.66128	2.9e-62	1.4e-59	up
Cluster-6992.37781	2.49	3.18	0	20690.1	34068.9	36447.3	-13.933	5.2e-62	2.3e-59	down
Cluster-6992.45968	186.93	180.86	154.42	1.85	5.7	3.14	5.71872	7.9e-62	3.5e-59	up
Cluster-6992.21733	132.81	108.88	96.58	14.44	15.49	14.92	2.95956	1.5e-61	6.6e-59	up
Cluster-6992.41435	291.41	286.36	278.42	36.13	33.45	36.06	3.06287	1.5e-60	6.7e-58	up
Cluster-6992.53198	101.62	105.55	102.15	10.9	18.73	17.42	2.79659	1.7e-60	7.4e-58	up
Cluster-6992.46395	667.26	838.92	768.23	67.44	112.79	102.63	3.07958	3.1e-60	1.3e-57	up
Cluster-6992.27517	302.63	182.62	214.58	16.51	21.75	23.81	3.55108	4.8e-60	2e-57	up
Cluster-6992.21322	91.62	93.77	99.26	4.31	3.25	3.37	4.73698	1.2e-59	4.8e-57	up
Cluster-6992.42317	375.27	598.81	377.39	7.73	11.81	6.23	5.78549	1.8e-59	7.3e-57	up
Cluster-6992.49167	0.26	0	0.15	73.09	68.57	71.58	-9.0847	3.5e-59	1.4e-56	down
Cluster-6992.21477	250.34	372.51	326.52	3.54	4.25	7.05	6.02356	6.8e-59	2.7e-56	up
Cluster-6992.68862	488.66	467.97	384.48	0.12	0.37	1.31	9.632	8e-59	3.1e-56	up
Cluster-6992.33955	185.28	153.76	115.54	1.7	4.88	3.99	5.52956	1.9e-58	7.3e-56	up
Cluster-6992.46163	452.75	387.65	366.17	0.99	3.33	4.47	7.23184	2.3e-58	8.8e-56	up
Cluster-6992.49927	149.76	135.92	169.45	18.63	21.22	19.91	2.984	2.5e-58	9.5e-56	up
Cluster-6992.19472	128.74	166.51	99.15	0.13	0.19	0.18	9.69588	3.7e-58	1.4e-55	up
Cluster-6992.26764	39.61	38.58	47.17	2.71	2.88	3.64	3.82969	4e-58	1.5e-55	up
Cluster-6992.48868	11.14	8.04	3.76	1719.68	1671.3	1002.68	-7.5924	4.7e-58	1.7e-55	down
Cluster-6992.36959	396.32	346.69	355.86	73.93	93.17	75.82	2.22604	1.7e-57	6.1e-55	up
Cluster-6992.41343	154.96	131.52	131.73	41.13	61.05	57.58	1.46163	1.9e-57	6.7e-55	up
Cluster-6992.66944	64.37	50.87	66.59	6.48	8.92	9.18	2.95976	2e-57	7.2e-55	up
Cluster-6992.49165	0	0.27	0.13	65.71	64.34	67.66	-8.8255	2.8e-57	9.8e-55	down
Cluster-6992.45235	1223.42	1487.23	858.82	24.33	55.29	36.81	5.03429	3.4e-56	1.2e-53	up
Cluster-6992.34143	335.65	347.42	319.26	45.12	63.5	76.13	2.51559	1.1e-55	3.8e-53	up
Cluster-6992.38201	2.69	2.36	2.22	19.53	34.33	27.34	-3.3982	1.4e-55	4.6e-53	down
Cluster-6992.38583	35.6	50.07	35.33	0.95	1.73	1.43	4.96409	2.2e-55	7.3e-53	up
Cluster-6992.46569	0.09	0.15	0.43	61.24	120.81	123.99	-8.7169	5.2e-55	1.7e-52	down
Cluster-6992.43967	109.84	267.38	262.8	0.96	0.9	0.54	8.10675	5.6e-55	1.8e-52	up
Cluster-6992.35329	181.38	118.25	150.18	2276.42	2161.47	2045.17	-3.8309	2e-54	6.6e-52	down
Cluster-6992.48389	0	0.81	0	1137.89	1802.08	2636.38	-12.732	2.6e-54	8.2e-52	down
Cluster-6992.38582	591.27	546.18	375.8	44	61.2	47.26	3.36742	1.2e-53	3.9e-51	up
Cluster-6992.40954	22.32	20.92	17.35	70.29	92.98	99.47	-2.0491	1.6e-53	4.9e-51	down
Cluster-6992.48976	0.17	0.03	0.02	27.26	48.29	46.08	-9.0529	1.5e-52	4.5e-50	down
Cluster-6992.37226	4.45	3.48	6.43	86.08	112.35	115.06	-4.3717	1.8e-52	5.6e-50	down
Cluster-6992.41515	3.84	2.42	2.57	25.16	39.32	35.08	-3.4297	3.8e-52	1.2e-49	down
Cluster-6992.34652	0.04	0.03	0.09	10.29	19.57	21.89	-8.2353	8.6e-52	2.6e-49	down
Cluster-6992.53718	24.21	31.1	22.41	0.18	0.35	0.51	6.30371	1.1e-51	3.1e-49	up
Cluster-6992.53070	190.16	160.96	122.82	0.25	0	0.11	10.4241	1.3e-51	3.8e-49	up
Cluster-6992.21864	24.57	30.91	30.4	1.81	2.61	1.83	3.85596	3.7e-51	1.1e-48	up
Cluster-6992.61783	24.57	30.91	30.4	1.81	2.61	1.83	3.85596	3.7e-51	1.1e-48	up
Cluster-6992.46743	120.7	130	128.76	12.87	15.51	11.17	3.3161	1.3e-50	3.7e-48	up
Cluster-6992.44860	196.35	229.52	231.49	19.16	17.23	16.86	3.67065	2.5e-50	7.1e-48	up
Cluster-6992.38484	1798.94	2514.65	2371.2	166.21	162.41	142.9	3.81222	2.5e-50	7.1e-48	up
Cluster-6992.69312	17.46	24.15	19.96	0.58	0.67	0.79	5.01586	2.6e-50	7.4e-48	up
Cluster-6992.55537	312.55	390.5	210.5	5.84	13.36	10.42	5.04276	1.1e-49	3.2e-47	up
Cluster-6992.61702	81.67	99.2	73.22	9.04	10.35	9.23	3.20937	1.3e-49	3.6e-47	up
Cluster-6992.35395	36.17	26.9	27.45	4.85	6.13	6.39	2.44137	1.4e-49	3.9e-47	up
Cluster-6992.43730	0.83	2.33	0	30446.2	49836	52116.7	-15.271	1.6e-49	4.2e-47	down
Cluster-6992.28744	36.82	33.41	34.69	5.89	9.71	8.95	2.17684	1.8e-49	4.8e-47	up
Cluster-6992.31747	118.21	112.64	66.46	5.25	7.3	6.62	4.01606	3.4e-49	9e-47	up
Cluster-6992.58704	111.91	95.26	103.84	14.1	18.2	22.6	2.56551	7.3e-49	1.9e-46	up
Cluster-6992.41001	15.72	9.13	9.02	110.12	141.87	160.81	-3.5516	9e-49	2.3e-46	down
Cluster-6992.27179	1163.45	2025.84	1620.37	82.82	107.02	87.65	4.17584	1.1e-48	2.8e-46	up
Cluster-6992.36245	236.05	277.29	190.75	15.27	28.52	21.49	3.51825	1.3e-48	3.3e-46	up
Cluster-6992.43662	198.87	220.23	178.81	31.14	33.15	33.38	2.6564	1.4e-48	3.5e-46	up
Cluster-6992.23696	38.14	34.22	43.91	2.49	3.55	2.82	3.78363	1.5e-48	3.9e-46	up
Cluster-6992.46295	2246.44	2415.71	2604.02	24	23.9	8.36	7.02166	2.7e-48	6.8e-46	up
Cluster-6992.38117	569.86	356.16	429.3	27.97	43.91	53.87	3.50907	3.4e-48	8.4e-46	up
Cluster-6992.63486	84.59	76.41	55.85	2.66	5.46	5.67	4.06848	7.7e-48	1.9e-45	up
Cluster-6992.75125	78.8	84.35	54.33	0.99	2.07	2.32	5.43022	1.1e-47	2.6e-45	up
Cluster-6992.49323	13.47	10.53	10.93	52.15	56.78	66.15	-2.2711	1.7e-47	4.3e-45	down
Cluster-6992.46636	179.67	157.85	203.99	22.07	22.23	26.21	2.99302	2e-47	4.8e-45	up
Cluster-6992.29505	84.1	103.94	52.14	0.71	1.88	1.76	5.89159	2.7e-47	6.6e-45	up
Cluster-6992.49826	447.29	425.93	359.34	73.7	79.97	73.28	2.47088	3.1e-47	7.4e-45	up
Cluster-6992.41551	149.03	143.44	103.21	16.64	19.9	16.72	2.94487	7.4e-47	1.8e-44	up
Cluster-6992.31338	49.72	56.18	45.07	3.33	6.49	5.91	3.35539	2.5e-46	5.8e-44	up
Cluster-6992.56278	57.91	66.03	68.35	0.39	0.83	0.17	7.19937	3.8e-46	8.9e-44	up
Cluster-6992.35548	26.78	25.91	24.66	61.91	84.56	74.32	-1.4443	4.9e-46	1.1e-43	down
Cluster-6992.54396	381.24	451.92	510.82	0.55	3.23	3.35	7.7082	5e-46	1.1e-43	up
Cluster-6992.64756	228.45	243.04	154.39	12.79	10.75	11.67	4.17966	7.1e-46	1.6e-43	up
Cluster-6992.49192	9.41	0	0.93	10501.3	19977.3	26662.5	-12.335	8.2e-46	1.9e-43	down
Cluster-6992.56768	270.27	340.45	287.66	40.34	48.66	40.68	2.85049	8.7e-46	2e-43	up
Cluster-6992.49059	543.05	590.92	502.46	121.69	152.92	130.58	2.07622	1e-45	2.2e-43	up
Cluster-6992.48985	1815.65	1448.95	1015.87	34052	28320.8	29229.4	-4.4604	2e-45	4.4e-43	down
Cluster-6992.69304	142.22	223.94	114.59	1.16	0.72	0.66	7.5935	2.6e-45	5.7e-43	up
Cluster-6992.33291	2.3	2.42	2.08	20.14	31.77	26	-3.4488	3.6e-45	7.9e-43	down
Cluster-6992.40871	506.69	676.07	826.3	16152.5	13109.1	13894.9	-4.4754	6e-45	1.3e-42	down
Cluster-6992.48877	124.41	103.08	109.01	27.9	30.41	35.51	1.89925	7e-45	1.5e-42	up
Cluster-6992.42294	289.52	219.23	296.32	31.77	30.68	32.86	3.11706	1.1e-44	2.3e-42	up
Cluster-6992.33230	19.48	17.9	16.9	53.98	61.59	63.96	-1.6681	1.5e-44	3.1e-42	down
Cluster-6992.16280	226.37	173.71	227.31	14.52	13.08	15.35	3.88722	1.6e-44	3.4e-42	up
Cluster-6992.34988	6.18	3.52	2.66	80.6	93.71	100.36	-4.4375	1.7e-44	3.5e-42	down
Cluster-6992.30007	412.07	462.63	225.13	7.92	8.31	4.81	5.73196	2.5e-44	5.2e-42	up
Cluster-6992.49637	6.55	3.75	3.68	1409.71	587.39	623.66	-7.6103	4e-44	8.3e-42	down
Cluster-6992.49859	236.03	247.35	251.1	49.07	53.6	63.86	2.19819	5.9e-44	1.2e-41	up
Cluster-6992.55833	6.93	5.83	7.13	0.06	0.22	0.17	5.55189	1.3e-43	2.6e-41	up
Cluster-6992.70419	65.53	75.89	76.16	11.28	14.28	14.79	2.50293	1.5e-43	3e-41	up
Cluster-6992.48950	4.5	11.15	5.87	333.4	367.94	323.12	-5.5515	2.8e-43	5.7e-41	down
Cluster-6992.39662	8.53	4.31	3.17	473.7	327.82	335.42	-6.1663	4.4e-43	8.7e-41	down
Cluster-6992.52055	467.83	559.25	357.55	32.66	37.3	26.12	3.89369	5.7e-43	1.1e-40	up
Cluster-6992.50010	1281.68	1378.05	1226.17	297.74	334.59	303.39	2.10268	6.2e-43	1.2e-40	up
Cluster-6992.23255	203.21	206.68	135.09	8.56	6.6	9.3	4.49364	7.9e-43	1.5e-40	up
Cluster-6992.46347	22.95	20.89	17.09	508.9	366.56	364.9	-4.341	1.3e-42	2.5e-40	down
Cluster-6992.62436	22.14	19.48	17.01	0.83	0.98	1.5	4.21088	1.4e-42	2.7e-40	up
Cluster-6992.42430	1723.6	1530.15	1796.24	124.44	84.3	112.75	3.99675	1.6e-42	3.1e-40	up
Cluster-6992.33838	56.59	48.41	56.08	10.84	17.36	15.82	1.9531	4.8e-42	9.1e-40	up
Cluster-6992.34273	83.73	79.11	79.63	28.91	37.32	37.57	1.28968	7.2e-42	1.4e-39	up
Cluster-6992.46626	31	21.89	22.13	239.11	496.81	424.55	-3.895	1.1e-41	2.1e-39	down
Cluster-6992.19050	298.89	345.48	157.19	0	0.58	0.08	10.3801	1.8e-41	3.4e-39	up
Cluster-6992.31705	573.05	592.35	352.52	37.42	39.19	32.75	3.82516	3.4e-41	6.4e-39	up
Cluster-6992.44003	15.67	15.83	14.11	49.76	56.16	58.47	-1.7894	3.5e-41	6.4e-39	down
Cluster-6992.37323	137.15	136.11	76.93	3.49	6.3	6.3	4.51339	9.7e-41	1.8e-38	up
Cluster-6992.28464	107.5	99.94	78.55	14.81	19.35	15.95	2.56488	1.5e-40	2.7e-38	up
Cluster-6992.55176	27.16	29.32	31.72	1.33	1.73	0.88	4.55305	1.9e-40	3.4e-38	up
Cluster-6992.56001	76.59	73.85	76.2	15.12	24.91	20.77	1.97687	3.1e-40	5.5e-38	up
Cluster-6992.40382	9.51	10.11	9.73	0	0	0.05	9.34132	3.7e-40	6.6e-38	up
Cluster-6992.38305	6.34	5.23	5.92	17.26	22.58	23.15	-1.7779	4.8e-40	8.7e-38	down
Cluster-6992.18347	104.66	132.72	88.2	3.09	3.12	3.32	5.11377	6.8e-40	1.2e-37	up
Cluster-6992.44194	6.81	4.3	4.98	30.38	36.19	37.72	-2.6443	8.6e-40	1.5e-37	down
Cluster-6992.69251	275.08	225.13	122.61	0	0.7	0.92	8.68144	1.3e-39	2.2e-37	up
Cluster-6992.49016	107.52	106.05	87	25.89	32.23	31.6	1.8023	1.9e-39	3.3e-37	up
Cluster-6992.44522	5.02	5.28	4.62	16.44	23.51	25.55	-2.0504	2.9e-39	5e-37	down
Cluster-6992.46251	14.18	35.86	15.9	1100.67	919.96	999.69	-5.6671	3e-39	5.1e-37	down
Cluster-6992.42909	13.62	14.33	5.57	562.2	514.7	451.98	-5.5298	3.3e-39	5.7e-37	down
Cluster-6992.38381	2.66	2.1	2.45	113.47	71.8	107.53	-5.3451	4.9e-39	8.3e-37	down
Cluster-6992.36380	0.56	0.37	0.52	5.19	7.75	8.36	-3.8003	5.3e-39	9.1e-37	down
Cluster-6992.35316	0	0	0	501.33	458.34	380.97	-15.975	5.8e-39	9.9e-37	down
Cluster-6992.36888	3.81	1.87	2.71	30.9	56.66	54.78	-4.0051	6.4e-39	1.1e-36	down
Cluster-6992.49506	0	0	0	16832.5	19405.2	22493.1	-15.643	1e-38	1.7e-36	down
Cluster-6992.38480	111.02	155.97	121.13	9.83	17.36	15.98	3.26253	1.3e-38	2.1e-36	up
Cluster-6992.62557	166.85	161.07	99.08	13.51	17.3	14.44	3.29122	1.8e-38	3e-36	up
Cluster-6992.54401	733.95	960.29	463.8	25.93	32.99	19.28	4.83221	1.8e-38	3e-36	up
Cluster-6992.38648	365.77	300.97	298.56	84.91	95.14	85.74	1.90772	1.8e-38	3e-36	up
Cluster-6992.69374	89.98	91.66	38.94	0.56	1.11	0.39	6.81469	2e-38	3.2e-36	up
Cluster-6992.35318	45.48	35.53	32.82	264.79	534.01	592.81	-3.5238	2.3e-38	3.8e-36	down
Cluster-6992.47270	119.49	113.35	128.6	31.42	46.83	41.88	1.66964	2.9e-38	4.8e-36	up
Cluster-6992.50033	188.84	224.18	526.78	49632.2	32859.8	37894.8	-7.2169	3e-38	4.8e-36	down
Cluster-6992.44561	261.22	263.12	291.61	12.49	27.58	29.91	3.65835	4.1e-38	6.6e-36	up
Cluster-6992.19241	847.1	961.29	505.17	0	0	0	15.8783	5e-38	8e-36	up
Cluster-6992.26971	17.19	14.42	13.01	1.39	2.67	2.05	2.95003	5.3e-38	8.5e-36	up
Cluster-6992.43128	71.02	92.13	65.24	751.58	718.76	756.58	-3.3698	5.7e-38	8.9e-36	down
Cluster-6992.64921	55.74	59.88	61.57	10.02	10.61	12.13	2.49375	8.4e-38	1.3e-35	up
Cluster-6992.44155	348.02	239.68	319.94	0	0	0	15.4364	8.7e-38	1.4e-35	up
Cluster-6992.68940	38.27	40.58	38.84	0	0.05	0.2	8.9181	9.9e-38	1.5e-35	up
Cluster-6992.48513	1.87	1.14	0.64	28.61	40.1	41.08	-4.8627	1e-37	1.6e-35	down
Cluster-6992.41130	2.72	2.05	1.97	12.94	22.07	18.08	-2.9073	1.3e-37	2e-35	down
Cluster-6992.69475	135.91	142.54	76.42	0	0.32	0.08	9.87941	1.5e-37	2.3e-35	up
Cluster-6992.67104	2443.41	2977.1	1789.79	0	3.81	5.17	9.7627	2.1e-37	3.2e-35	up
Cluster-6992.43614	167.43	197.88	215.8	28.55	29.39	32.89	2.73944	2.2e-37	3.3e-35	up
Cluster-6992.45239	71.3	67.59	76.53	19.05	27.21	26.09	1.65158	2.4e-37	3.7e-35	up
Cluster-6992.27537	197.81	170.82	83.73	0	0.16	0.49	9.50849	3.1e-37	4.6e-35	up
Cluster-6992.69292	61.14	64.64	50.85	0.55	1.11	0.67	6.29793	4.5e-37	6.8e-35	up
Cluster-6992.58338	8.22	6.4	8.03	25.66	36.8	32.32	-1.9944	8.1e-37	1.2e-34	down
Cluster-6992.40187	191.51	210.58	133.05	19.71	27.51	22	3.01011	9.3e-37	1.4e-34	up
Cluster-6992.43104	11.68	6.06	4.98	114.6	170.49	195.09	-4.3433	1.3e-36	2e-34	down
Cluster-6992.34436	29.94	27.6	20.71	2.48	4.44	3.09	3.0461	1.8e-36	2.6e-34	up
Cluster-6992.64487	178.43	202	111.14	11.76	14.46	11.47	3.75452	2.1e-36	3e-34	up
Cluster-6992.35518	0	0.24	0.23	94.6	76.72	68.28	-8.9439	2.8e-36	4.1e-34	down
Cluster-6992.49476	20.11	9.56	8.37	315.97	298.49	309.29	-4.5865	3.1e-36	4.4e-34	down
Cluster-6992.24771	262.91	212.91	261.4	45.79	64.19	62.67	2.14123	3.1e-36	4.4e-34	up
Cluster-6992.41928	28.99	26.56	27.62	6.57	8.24	8.26	1.91541	4e-36	5.8e-34	up
Cluster-6992.44696	0	0.22	0	75.9	123.62	72.31	-10.235	4.7e-36	6.6e-34	down
Cluster-6992.54954	42.49	35.93	28.57	5.46	8.24	8.07	2.36828	4.9e-36	6.9e-34	up
Cluster-6992.47153	1.17	1.29	1.2	34.94	139.77	98.08	-6.0849	7.7e-36	1.1e-33	down
Cluster-6992.49417	303.99	339.52	309.52	51.22	45.46	50.36	2.73363	8.3e-36	1.2e-33	up
Cluster-6992.43190	12.38	11.5	13.64	75.3	152	158.81	-3.2582	9e-36	1.3e-33	down
Cluster-6992.44243	14.62	11	13.21	40.98	56.42	60.23	-1.9516	1.7e-35	2.4e-33	down
Cluster-6992.34632	0.74	0.35	0.32	37.73	25.75	29.81	-6.0612	1.8e-35	2.4e-33	down
Cluster-6992.67974	154.78	123.24	56.75	2.1	3.96	3.15	5.25516	1.9e-35	2.6e-33	up
Cluster-6992.34053	7.81	7.5	9.95	104.76	315.25	267.71	-4.6381	2e-35	2.7e-33	down
Cluster-6992.19977	65.55	82.66	40.89	0.18	0.92	0.36	7.14771	2.1e-35	2.9e-33	up
Cluster-6992.21401	65.55	82.66	40.89	0.18	0.92	0.36	7.14771	2.1e-35	2.9e-33	up
Cluster-6992.29497	344.43	344.92	141.98	7.77	12.35	10.33	4.83223	2.9e-35	3.9e-33	up
Cluster-6992.48337	4.37	1.72	1.72	70.62	76.7	91.74	-4.9072	3.9e-35	5.2e-33	down
Cluster-6992.38611	0.37	0.29	0.27	13.11	31.18	23.63	-6.0973	5e-35	6.7e-33	down
Cluster-6992.69451	446.21	575.93	681.42	0	0	0	15.081	5.1e-35	6.8e-33	up
Cluster-6992.57653	32.3	21.48	23.01	2.46	2.53	2.28	3.44342	5.2e-35	6.9e-33	up
Cluster-6992.49370	0	0	0	1160.03	717.9	801.93	-15.556	5.4e-35	7.2e-33	down
Cluster-6992.39228	0.12	0	0.43	69.02	93.89	76.65	-8.6431	7.5e-35	1e-32	down
Cluster-6992.33568	2.11	2.46	2.28	15.68	17.37	16.94	-2.8073	1.2e-34	1.5e-32	down
Cluster-6992.38116	421.86	317.32	321.79	18.58	34.22	46.1	3.51768	1.2e-34	1.6e-32	up
Cluster-6992.41180	0	0	0	67.16	83.4	70.54	-14.64	1.5e-34	1.9e-32	down
Cluster-6992.25461	53.97	58.32	60.03	12.9	19.02	16.65	1.90713	2.4e-34	3.1e-32	up
Cluster-6992.43736	673.34	847.09	838.54	96.77	94.35	80.19	3.1479	2.5e-34	3.3e-32	up
Cluster-6992.45150	102.46	97.28	92.37	194.47	249.15	223.79	-1.1284	2.5e-34	3.3e-32	down
Cluster-6992.54430	20.4	22.95	15.1	0.26	0.82	0.76	5.08497	3.1e-34	4e-32	up
Cluster-6992.38227	325.61	313.22	241.23	1021.03	1294.54	1121.84	-1.9104	3.5e-34	4.4e-32	down
Cluster-6992.52550	30.26	31.75	47.41	2.36	2.02	2.17	4.11485	3.7e-34	4.7e-32	up
Cluster-6992.57066	145.24	117.57	130	6.1	15.65	13.42	3.58331	3.7e-34	4.7e-32	up
Cluster-6992.46582	76.64	111.45	45.15	0	0.26	0.3	8.77094	4.5e-34	5.7e-32	up
Cluster-6992.38217	25.04	22.75	24.08	88.89	90.58	97.21	-1.8933	4.9e-34	6.2e-32	down
Cluster-6992.39059	441.15	467.68	245.8	30.71	33.94	30.95	3.63477	6.1e-34	7.7e-32	up
Cluster-6992.51003	78.29	63.26	51.25	9.97	14.35	14.56	2.37408	6.3e-34	7.8e-32	up
Cluster-6992.63640	23.21	21.34	22.33	4.3	4.25	4.25	2.43881	7e-34	8.8e-32	up
Cluster-6992.38720	1130.75	1538.25	2076.45	103.06	115.16	89.74	4.00615	9.9e-34	1.2e-31	up
Cluster-6992.59256	150.93	125.93	64.71	4.05	7.36	4.97	4.44964	1.1e-33	1.3e-31	up
Cluster-6992.26138	4.62	3.18	3.44	24.09	25.74	26.23	-2.7162	1.2e-33	1.5e-31	down
Cluster-6992.47269	15.3	9.75	9.61	0.58	0.78	1.17	3.84344	1.5e-33	1.9e-31	up
Cluster-6992.25371	214.64	276.84	341.13	0	0	0	14.8111	1.5e-33	1.9e-31	up
Cluster-6992.47944	166.14	177.14	185.2	40.26	41.28	43.01	2.14058	1.7e-33	2.1e-31	up
Cluster-6992.57340	128.58	117.43	126.7	12.93	9.28	13.04	3.42972	2.1e-33	2.6e-31	up
Cluster-6992.14519	146.32	158.78	85.24	0	0.22	0.2	9.90477	2.4e-33	2.9e-31	up
Cluster-6992.44942	0	0	0	400.67	264.41	276.09	-15.106	2.4e-33	2.9e-31	down
Cluster-6992.21792	25.15	21.7	21.01	3.19	2.82	3.41	2.89277	2.6e-33	3.1e-31	up
Cluster-6992.44621	75.25	76.36	86.42	1.4	1.7	4.22	5.12286	3e-33	3.6e-31	up
Cluster-6992.46883	0	0	0	2358.08	1854.36	2497.9	-14.734	3.3e-33	3.9e-31	down
Cluster-6992.55676	114.78	104.96	124.59	9.89	9.97	16.33	3.30652	3.3e-33	3.9e-31	up
Cluster-6992.20509	147.77	143.83	166.47	0	0.32	0	10.42	4.2e-33	5e-31	up
Cluster-6992.49606	2435.42	1969.46	2841.66	377.67	447.26	535.91	2.47399	5.1e-33	5.9e-31	up
Cluster-6992.50838	219.34	229.27	304.68	1.06	4.04	5.94	6.2223	5.3e-33	6.3e-31	up
Cluster-6992.18817	84.93	94.45	34.59	0.93	1.4	0.58	6.2539	5.6e-33	6.6e-31	up
Cluster-6992.38553	48.62	72.15	77.7	2.62	2.49	3.5	4.58737	6e-33	7e-31	up
Cluster-6992.48346	844.78	793.4	820.88	28.05	75.07	76.36	3.88703	6.1e-33	7.1e-31	up
Cluster-6992.41798	135.38	130.01	138.58	10.61	23.17	21.99	2.96272	6.9e-33	7.9e-31	up
Cluster-6992.74242	144.06	162.07	84.6	3.3	4	1.84	5.44946	8.7e-33	1e-30	up
Cluster-6992.40064	0.45	0.79	0.88	13.69	20.61	26.33	-4.7352	9.2e-33	1.1e-30	down
Cluster-6992.50154	166.34	154.75	137.45	0	0	0	14.1667	9.8e-33	1.1e-30	up
Cluster-6992.49508	152.58	143.47	81.3	0	0	0	14.6698	1.1e-32	1.3e-30	up
Cluster-6992.19424	156.61	192.25	73.29	2.09	3.55	1.72	5.89762	1.2e-32	1.3e-30	up
Cluster-6992.63131	207.56	182.27	244.03	0	0	0	14.3145	1.5e-32	1.7e-30	up
Cluster-6992.50481	6.1	5.01	4.71	15.79	22.24	22.92	-1.8769	1.9e-32	2.2e-30	down
Cluster-6992.42181	23	33.96	20	0.19	0.2	0.03	7.5047	2e-32	2.2e-30	up
Cluster-6992.23496	56.42	65.64	97.52	3.32	4.5	4.86	4.1973	2.6e-32	2.9e-30	up
Cluster-6992.44378	34.86	24.39	20.21	139.09	192.21	236.58	-2.7676	2.6e-32	2.9e-30	down
Cluster-6992.69449	205.84	224.34	119.87	0	0	0	14.5592	4.2e-32	4.7e-30	up
Cluster-6992.58466	647	835.56	667.14	79.83	65.35	63.82	3.38028	4.8e-32	5.3e-30	up
Cluster-6992.48867	235.26	187.11	171.63	1420.13	1220.51	1323.07	-2.7167	6.9e-32	7.6e-30	down
Cluster-6992.46629	4.85	3.2	5.55	202.32	131.43	139.09	-5.119	8.4e-32	9.2e-30	down
Cluster-6992.29127	1.95	2.97	2.92	26.04	45.9	39.77	-3.7366	8.7e-32	9.5e-30	down
Cluster-6992.49979	0.31	1.27	0	168.16	312.68	199.82	-8.773	9.2e-32	1e-29	down
Cluster-6992.35885	7.29	7.2	7.19	41.85	92.31	70.29	-3.1358	9.7e-32	1.1e-29	down
Cluster-6992.69333	14.02	11.66	10.6	1.68	2.57	2.13	2.57432	9.7e-32	1.1e-29	up
Cluster-6992.63465	268.95	422.67	204.27	0.18	2.12	1.78	7.9394	1.1e-31	1.2e-29	up
Cluster-6992.57381	175.76	228.45	209.3	0	0	0	14.1422	1.2e-31	1.3e-29	up
Cluster-6992.44085	43.33	30.94	42.12	3.52	3.09	4.93	3.3882	1.2e-31	1.3e-29	up
Cluster-6992.44496	0.34	0	0.53	1784.27	1138.69	627.13	-12.109	1.2e-31	1.3e-29	down
Cluster-6992.23347	99.1	80.69	82.16	17.26	21.77	21.13	2.16247	1.4e-31	1.5e-29	up
Cluster-6992.42305	6.3	4.87	6.21	32.74	70.5	67.88	-3.1949	1.5e-31	1.6e-29	down
Cluster-6992.34773	0	0	0	566.39	293.76	344.83	-15.052	1.9e-31	2e-29	down
Cluster-6992.25670	3.05	2.71	2.39	9.01	12.71	12.24	-1.9898	3.3e-31	3.4e-29	down
Cluster-6992.26419	56.79	48.82	37.28	0.7	1.67	0.46	5.71891	3.3e-31	3.5e-29	up
Cluster-6992.22305	864.69	783.71	496.74	0	0	0	14.1901	3.7e-31	3.9e-29	up
Cluster-6992.42762	40.55	25.96	31.21	118.31	144.54	152.33	-2.0311	4.2e-31	4.4e-29	down
Cluster-6992.68915	9976.94	20652.8	14306.4	0	0	0	13.9547	4.3e-31	4.5e-29	up
Cluster-6992.31593	1.61	1.56	0.56	41.18	58.58	39.09	-5.1877	4.7e-31	4.8e-29	down
Cluster-6992.56483	1.61	1.56	0.56	41.18	58.58	39.09	-5.1877	4.7e-31	4.8e-29	down
Cluster-6992.48719	27.47	20.24	25.04	62.26	83.08	85.69	-1.598	4.8e-31	4.9e-29	down
Cluster-6992.42907	35.14	18.71	10.7	1142.85	889.69	979.32	-5.5792	5.3e-31	5.4e-29	down
Cluster-6992.32043	77.05	96.78	47.18	0.67	2.6	1.29	5.72522	5.6e-31	5.7e-29	up
Cluster-6992.20245	185.18	170.06	202.52	0	0	0	13.8392	6.3e-31	6.4e-29	up
Cluster-6992.47511	0.27	0.55	2.24	492.91	411.82	412.63	-8.6718	6.8e-31	6.9e-29	down
Cluster-6992.35341	4.67	3.6	2.61	91.75	62.28	67.49	-4.3519	8.6e-31	8.7e-29	down
Cluster-6992.62856	18.06	19.36	15.44	0.19	0.64	0.71	5.17684	1.2e-30	1.2e-28	up
Cluster-6992.47518	0.12	1.27	0	1147.13	840.77	866.19	-10.999	1.6e-30	1.6e-28	down
Cluster-6992.67665	112.32	107.11	131.97	0	0	0.34	10.1275	1.6e-30	1.6e-28	up
Cluster-6992.7975	23.87	20.98	16.85	0	0.22	0.04	8.0041	2e-30	2e-28	up
Cluster-6992.68236	35.45	36.15	37.33	5.81	10.03	9.12	2.21108	2.2e-30	2.2e-28	up
Cluster-6992.27348	223.5	173.61	70.16	1.65	0.77	0.8	7.15222	2.2e-30	2.2e-28	up
Cluster-6992.49777	30.57	31.7	38.17	217.89	521.91	447.05	-3.4599	2.2e-30	2.2e-28	down
Cluster-6992.47021	10.35	8.25	9.04	44.41	43.6	47.02	-2.2441	2.4e-30	2.4e-28	down
Cluster-6992.53997	128.54	106.84	68.15	0	0	0	14.0537	2.6e-30	2.5e-28	up
Cluster-6992.49433	0	0	0	89.04	87.8	74	-13.939	2.6e-30	2.5e-28	down
Cluster-6992.43374	0	0	0	68.52	95.11	82.53	-13.62	2.6e-30	2.5e-28	down
Cluster-6992.28605	67.27	97.61	43.85	0.63	1.75	0.95	6.01147	2.9e-30	2.8e-28	up
Cluster-6992.52755	369.33	430.03	380.89	103.3	117.1	110.31	1.89091	2.9e-30	2.8e-28	up
Cluster-6992.47408	0.99	0	0	1532.01	1115.7	1049.03	-11.944	3.2e-30	3.1e-28	down
Cluster-6992.35737	23.15	20.94	15.87	384.12	257.7	275.85	-3.935	4e-30	3.8e-28	down
Cluster-6992.53076	754.64	638.88	491.42	35.23	82.06	79.77	3.3593	4e-30	3.9e-28	up
Cluster-6992.61297	48.2	45.11	32.68	4.25	7.09	8.15	2.77833	5.7e-30	5.5e-28	up
Cluster-6992.32999	83.39	84.24	86.64	8.19	9.21	5.47	3.51362	5.7e-30	5.5e-28	up
Cluster-6992.27855	25.2	23.74	11.19	0.19	0.1	0.09	7.3339	7.1e-30	6.8e-28	up
Cluster-6992.50504	3.91	3.54	3.98	18	19.48	19.3	-2.2575	8.3e-30	7.9e-28	down
Cluster-6992.36810	17.13	13.97	14.58	30.39	38.22	39.51	-1.1778	8.8e-30	8.4e-28	down
Cluster-6992.41327	3.79	2.9	3.21	24.47	54.58	40.19	-3.4942	1e-29	9.5e-28	down
Cluster-6992.51817	36.91	35.05	30.11	6.15	10.89	8.66	2.07404	1e-29	9.6e-28	up
Cluster-6992.79365	24.71	23.84	14.74	1.16	1.68	2.03	3.7676	1.1e-29	1e-27	up
Cluster-6992.61532	18.59	15.9	15.96	2.16	4.11	3.65	2.43037	1.4e-29	1.4e-27	up
Cluster-6992.47226	244.88	225.3	317.54	0	0	0	13.7241	1.5e-29	1.4e-27	up
Cluster-6992.67026	124.99	141.88	81.22	0.9	0.14	0.25	8.03958	1.5e-29	1.4e-27	up
Cluster-6992.47513	80.39	67.78	63.02	135.26	176.71	163.6	-1.109	1.6e-29	1.5e-27	down
Cluster-6992.54978	20.34	18.64	17.82	133.72	196.72	126.05	-2.971	1.6e-29	1.5e-27	down
Cluster-6992.34105	0	0	0	145.81	108.52	114.5	-13.989	1.7e-29	1.5e-27	down
Cluster-6992.53230	205.32	219.87	266.52	33.15	35.02	47.96	2.64216	1.7e-29	1.5e-27	up
Cluster-6992.35174	868.67	1253.26	431.11	40907	30730.3	22527.6	-5.3784	1.7e-29	1.5e-27	down
Cluster-6992.48014	0	0	1.02	3727.87	8120.88	8690.49	-13.874	1.7e-29	1.6e-27	down
Cluster-6992.52425	0	0	0	104.78	102.62	73.78	-13.919	2e-29	1.9e-27	down
Cluster-6992.41557	0	0	0	40.02	71.38	69.37	-13.551	2.8e-29	2.6e-27	down
Cluster-6992.55032	93.21	81.13	82.9	0	0	0	13.341	3.1e-29	2.8e-27	up
Cluster-6992.46732	9.17	8.05	7.23	22.69	26.49	26.98	-1.5824	3.6e-29	3.3e-27	down
Cluster-6992.17919	54.11	50.42	52.04	0	0	0	13.3225	4.1e-29	3.7e-27	up
Cluster-6992.41215	19.78	12.8	13.8	60.02	72.11	81.83	-2.1507	4.8e-29	4.3e-27	down
Cluster-6992.61282	18.72	12.96	14.35	1.7	2.02	2.03	3.04776	5.6e-29	5.1e-27	up
Cluster-6992.50902	1203.07	1292.04	1220.48	105.39	73.29	61.92	3.95391	5.7e-29	5.1e-27	up
Cluster-6992.43578	0	0	0	53.57	68.17	59.04	-13.315	7.5e-29	6.6e-27	down
Cluster-6992.59313	174.09	165.78	196.55	0	0	0	13.3749	7.5e-29	6.7e-27	up
Cluster-6992.21576	131.67	102.47	121.22	0	0	0	13.3311	8e-29	7.1e-27	up
Cluster-6992.68845	122.31	160.82	132.94	0	0.13	0	11.7804	8.9e-29	7.8e-27	up
Cluster-6992.47919	8.64	8.7	6.81	26.49	37.81	43.61	-2.0785	1.3e-28	1.1e-26	down
Cluster-6992.34600	589.08	500.73	438.79	7849.31	7167.14	6104.91	-3.9429	1.5e-28	1.4e-26	down
Cluster-6992.44386	96.65	74.65	82.74	0	0	0	13.2349	1.6e-28	1.4e-26	up
Cluster-6992.38384	238.61	284.47	261.8	18.51	35.81	17.18	3.53901	1.7e-28	1.5e-26	up
Cluster-6992.48167	1383.34	2001.4	1802.57	221.99	234.99	183.77	3.05586	1.7e-28	1.5e-26	up
Cluster-6992.28881	189.57	177.22	227.4	0	0	0	13.3605	1.8e-28	1.6e-26	up
Cluster-6992.46650	168.7	172.71	163.27	19.58	35.45	40.56	2.49561	1.9e-28	1.6e-26	up
Cluster-6992.50790	0	0.06	0	47.33	60.18	71.32	-11.514	2e-28	1.7e-26	down
Cluster-6992.72440	65.72	87.96	59.16	0	0.15	0.07	9.96133	2.2e-28	1.9e-26	up
Cluster-6992.49229	0.42	0	0	265.2	266.37	265.62	-10.948	2.2e-28	1.9e-26	down
Cluster-6992.50274	41.92	44.73	38.59	5.54	9.35	10.58	2.38874	2.2e-28	1.9e-26	up
Cluster-6992.40294	1186.86	951.22	1022.05	392.02	481.19	464.09	1.28175	2.3e-28	2e-26	up
Cluster-6992.45208	0	0	0	19.48	46.72	37.68	-13.634	2.5e-28	2.1e-26	down
Cluster-6992.44494	0.56	0	0	1738.74	1136.39	832.48	-12.736	2.7e-28	2.3e-26	down
Cluster-6992.47193	2.45	2.5	1.35	35.67	32.35	29.51	-3.9285	2.9e-28	2.5e-26	down
Cluster-6992.38520	156.34	151.03	183.42	33.93	34.77	38.78	2.23944	3.1e-28	2.6e-26	up
Cluster-6992.35999	0	0	0	92.32	142.74	145.65	-13.169	3.9e-28	3.2e-26	down
Cluster-6992.34444	118.54	121.43	148.86	5.45	2.75	5.72	4.80439	5.1e-28	4.3e-26	up
Cluster-6992.49467	343.2	132.78	156.13	3422.44	4149.75	5061.12	-4.2925	5.3e-28	4.5e-26	down
Cluster-6992.40055	75.86	103.99	72.59	0	0	0	13.3905	5.4e-28	4.5e-26	up
Cluster-6992.39035	369.02	405.47	384.23	126.89	161.86	142.76	1.49406	5.8e-28	4.8e-26	up
Cluster-6992.52610	1.15	0.4	0.77	12.25	17.18	18.48	-4.315	7.2e-28	6e-26	down
Cluster-6992.50405	11.09	9.64	8.48	23.05	36.83	31.93	-1.5739	9.6e-28	7.9e-26	down
Cluster-6992.42861	240.76	258.52	428.33	13.26	24.83	23.01	3.99316	9.6e-28	7.9e-26	up
Cluster-6992.46676	23.9	20.17	19.4	0	0	0	12.984	1.3e-27	1.1e-25	up
Cluster-6992.52817	29.09	20.88	22.04	0	0	0	13.0755	1.3e-27	1.1e-25	up
Cluster-6992.34622	76.84	63.19	61.94	158.64	268.13	267.21	-1.6947	1.3e-27	1.1e-25	down
Cluster-6992.22124	39.64	40.2	33.6	2.58	5.26	5.95	3.13196	1.4e-27	1.1e-25	up
Cluster-6992.43486	6.71	5.09	4.76	17.49	25.39	28.65	-2.037	1.6e-27	1.3e-25	down
Cluster-6992.48823	64.51	85.03	67.82	2678.76	1623.97	1312.15	-4.7062	1.7e-27	1.4e-25	down
Cluster-6992.44641	0	0	0	110.46	197.4	186.47	-13.115	1.7e-27	1.4e-25	down
Cluster-6992.36364	0.47	0.5	1.41	40.78	41.24	45.08	-5.6624	1.8e-27	1.5e-25	down
Cluster-6992.55335	49.1	49.51	41.88	1.55	4.83	2.72	4.05643	1.9e-27	1.5e-25	up
Cluster-6992.55953	73.15	79.35	105.75	0	0	0	13.2963	1.9e-27	1.5e-25	up
Cluster-6992.44513	0	0	0	61.8	85.62	42.73	-13.601	1.9e-27	1.5e-25	down
Cluster-6992.67942	19.54	17.51	19.37	2.12	2.27	2.18	3.1593	1.9e-27	1.5e-25	up
Cluster-6992.43262	49.08	39.99	27.91	4.26	5.98	5.11	2.98308	2e-27	1.6e-25	up
Cluster-6992.45855	0	0	0	68.7	77.78	83.11	-12.969	2.1e-27	1.7e-25	down
Cluster-6992.52835	1.13	0.94	2.63	52.66	55.71	72.45	-5.182	2.2e-27	1.8e-25	down
Cluster-6992.36768	64.55	65.25	44.38	0	0	0	13.1593	2.3e-27	1.9e-25	up
Cluster-6992.43095	5.9	5.01	2.35	56.35	74.75	85.23	-3.976	2.4e-27	1.9e-25	down
Cluster-6992.45695	32.02	21.69	21.65	1690.95	715.57	775.34	-5.4463	2.5e-27	2e-25	down
Cluster-6992.26825	74.91	65.68	76.72	9.99	18.12	18.55	2.3088	2.6e-27	2e-25	up
Cluster-6992.45224	0	0	0	18.47	37.72	35.68	-13.234	2.6e-27	2e-25	down
Cluster-6992.69717	21.83	23.6	16.8	0.26	0.73	0.82	5.20398	2.6e-27	2e-25	up
Cluster-6992.57755	354.4	501.96	381.27	47.93	54.93	37.15	3.16699	2.6e-27	2.1e-25	up
Cluster-6992.10572	45.46	56.31	48.46	0	0.12	0.46	8.0306	2.7e-27	2.1e-25	up
Cluster-6992.46161	0	0	0	22.02	64.86	60.11	-13.74	2.7e-27	2.1e-25	down
Cluster-6992.42626	16.96	16.02	16.88	48.76	53.21	54.14	-1.59	2.8e-27	2.1e-25	down
Cluster-6992.58732	72.31	91.41	90.27	7.16	5.04	5.32	3.88062	2.8e-27	2.2e-25	up
Cluster-6992.19093	22.4	22.55	18.18	0.23	0.99	0.95	4.96874	3e-27	2.3e-25	up
Cluster-6992.48397	0	0	0.06	710.9	768.97	323.61	-14.038	3.1e-27	2.4e-25	down
Cluster-6992.66965	92.22	126.79	92.05	0	0	0	13.1671	3.7e-27	2.8e-25	up
Cluster-6992.46338	0	0	0	30.77	33.77	37.15	-12.917	4.2e-27	3.2e-25	down
Cluster-6992.30790	30.55	30.43	44.13	1.66	3.57	3.24	3.7352	4.9e-27	3.7e-25	up
Cluster-6992.46554	164.71	232.67	218.6	0	0	0	13.1468	5.2e-27	4e-25	up
Cluster-6992.34989	13.28	6.75	7.79	81.47	78.48	88.94	-3.131	5.4e-27	4.1e-25	down
Cluster-6992.43423	612.15	507.31	519.89	184.67	218.67	262.47	1.3606	5.8e-27	4.4e-25	up
Cluster-6992.46014	0	0.18	0	73.14	51.98	70.06	-10.113	6.8e-27	5.1e-25	down
Cluster-6992.47316	1.31	1.29	0.67	12.27	17.78	13.86	-3.6923	6.8e-27	5.2e-25	down
Cluster-6992.41842	93.08	91.58	74.05	0	0	0	12.8647	7.7e-27	5.8e-25	up
Cluster-6992.19582	42.32	63.71	54.06	0	0.1	0.41	8.46648	8.3e-27	6.3e-25	up
Cluster-6992.42910	6.13	6.76	3.28	106.03	100.84	91.79	-4.185	8.4e-27	6.3e-25	down
Cluster-6992.47397	1827.23	2114.87	2418.71	309.79	249.9	312.91	2.89926	9.7e-27	7.2e-25	up
Cluster-6992.46746	53.48	62.3	59.66	0	0	0	12.8743	1.2e-26	9.1e-25	up
Cluster-6992.67221	100.42	108.79	104.45	9.18	7.35	5.91	3.80943	1.2e-26	9.1e-25	up
Cluster-6992.19922	17.55	12.86	14.26	2.63	2.98	3.29	2.38414	1.3e-26	9.3e-25	up
Cluster-6992.21589	60.73	42.35	32.1	0	0	0	13.1422	1.3e-26	9.7e-25	up
Cluster-6992.47306	111.63	167.88	132.49	0	0	0	13.0978	1.3e-26	9.8e-25	up
Cluster-6992.43833	17.3	18.43	21.77	94.3	93.72	99.87	-2.2658	1.5e-26	1.1e-24	down
Cluster-6992.26879	60.9	61.74	39.49	0	0	0	13.0321	1.6e-26	1.2e-24	up
Cluster-6992.26846	62.19	73.99	75.27	0	0.08	0	11.2587	1.7e-26	1.2e-24	up
Cluster-6992.37706	42.32	53.82	38.18	0	0	0	12.9668	1.7e-26	1.3e-24	up
Cluster-6992.45097	0	0	0	127.69	92.71	70.09	-13.624	1.8e-26	1.3e-24	down
Cluster-6992.29986	0	0	0	9.22	14.92	16.04	-12.846	1.9e-26	1.4e-24	down
Cluster-6992.24085	32.54	34.23	40.29	0.11	0.43	1.01	6.20253	2e-26	1.5e-24	up
Cluster-6992.46495	24.79	21.31	19.39	66.15	70.83	71.49	-1.6218	2.1e-26	1.5e-24	down
Cluster-6992.50250	78.58	79.82	84.21	0	0	0	12.7358	2.2e-26	1.6e-24	up
Cluster-6992.52930	74.39	72.49	44.89	6.57	8.75	10.31	2.96795	2.4e-26	1.7e-24	up
Cluster-6992.46385	13.57	10.07	11.88	75.81	164.71	186.29	-3.491	2.4e-26	1.7e-24	down
Cluster-6992.25071	25.55	29.53	27.35	6.47	8.51	8.91	1.8623	2.5e-26	1.8e-24	up
Cluster-6992.44875	0	0	0	41.35	41.9	42.06	-12.826	2.5e-26	1.8e-24	down
Cluster-6992.52367	64.66	60.65	67.9	0	0	0	12.7132	2.6e-26	1.8e-24	up
Cluster-6992.47497	15.2	8.98	23.66	391.29	354.22	340.48	-4.4638	2.7e-26	1.9e-24	down
Cluster-6992.12801	4.88	3.82	3.77	0.23	0.32	0.27	4.03106	2.8e-26	2e-24	up
Cluster-6992.52209	10.65	7.71	8.73	27.73	43.91	36.98	-1.9328	3.4e-26	2.4e-24	down
Cluster-6992.54768	103.05	82.12	102.07	20.33	30.71	34.37	1.83411	3.9e-26	2.8e-24	up
Cluster-6992.53988	3.95	3.97	5	16.99	22.91	24.34	-2.2339	4.2e-26	3e-24	down
Cluster-6992.51400	0	0	0	16.91	25.91	26.15	-12.665	4.3e-26	3e-24	down
Cluster-6992.51773	2.91	3.47	2.18	15.1	19.32	19.69	-2.5907	4.4e-26	3.1e-24	down
Cluster-6992.45638	46.44	39.46	37.69	86.97	99.39	106.78	-1.1885	5.1e-26	3.6e-24	down
Cluster-6992.37566	0	0	0	37.36	35.04	32.61	-12.891	5.3e-26	3.7e-24	down
Cluster-6992.33284	19.58	10.48	9.98	0	0	0	13.1338	5.5e-26	3.8e-24	up
Cluster-6992.44657	314.63	338.44	371.66	80.46	128.05	115.08	1.74873	5.7e-26	4e-24	up
Cluster-6992.18749	20.32	21.3	22.44	1.18	0.97	0.72	4.52887	6.4e-26	4.4e-24	up
Cluster-6992.45992	124.84	107.55	117.4	42.53	62.99	63.76	1.12646	6.7e-26	4.7e-24	up
Cluster-6992.52631	372.5	322.21	320.99	92.57	134.03	114.16	1.59453	7.1e-26	4.9e-24	up
Cluster-6992.37269	6.97	4.9	4.61	25.52	34.57	47.67	-2.6353	7.4e-26	5.1e-24	down
Cluster-6992.44523	3.09	1.16	3.64	54.1	106.28	99.39	-4.949	7.6e-26	5.2e-24	down
Cluster-6992.54217	87.27	99.58	91.06	0	0	0	12.6374	7.7e-26	5.3e-24	up
Cluster-6992.47494	41.9	20.33	11.52	955.07	743.28	836.21	-5.1122	8e-26	5.5e-24	down
Cluster-6992.41437	0	0	0	28.88	55.18	38.38	-12.808	8.4e-26	5.7e-24	down
Cluster-6992.69583	118.4	150.1	76.76	0	0	0	13.1049	8.8e-26	6e-24	up
Cluster-6992.44823	217.36	265.74	232.49	59.26	72.81	62.77	1.92337	1e-25	6.8e-24	up
Cluster-6992.69302	62.84	75.77	17.16	0.03	0.19	0.3	8.34932	1e-25	6.9e-24	up
Cluster-6992.42207	452.43	362.57	538.06	0	0	1.06	10.4425	1.1e-25	7.4e-24	up
Cluster-6992.23083	31.74	44.86	25.69	2.07	2.22	2.09	4.06515	1.1e-25	7.4e-24	up
Cluster-6992.36006	0	0	0	32.46	31.36	27.58	-12.819	1.1e-25	7.6e-24	down
Cluster-6992.50805	0.24	0.23	0	30.21	30.89	25.41	-7.5043	1.3e-25	8.6e-24	down
Cluster-6992.52866	31.56	34.92	34.75	0	0	0	12.5967	1.3e-25	8.7e-24	up
Cluster-6992.20550	23.01	21.32	32.34	1.41	1.13	0.95	4.51528	1.4e-25	9.1e-24	up
Cluster-6992.67637	38.04	32.95	50.56	2.45	3.7	2.12	3.94488	1.4e-25	9.2e-24	up
Cluster-6992.43504	0	0	0	98.43	61.95	66.56	-13.306	1.4e-25	9.5e-24	down
Cluster-6992.57837	46.65	89.84	115.68	0.45	0.6	1.61	6.62694	1.5e-25	9.9e-24	up
Cluster-6992.46729	1.84	1.92	1.94	8.51	10.69	9.03	-2.2445	1.5e-25	1e-23	down
Cluster-6992.42566	0	0	0.11	19.08	23.87	23.46	-9.1014	1.5e-25	1e-23	down
Cluster-6992.37364	50.35	73.77	79.56	4.24	6.77	7.14	3.5704	1.7e-25	1.2e-23	up
Cluster-6992.42580	9.08	6.6	7.13	1.06	1.92	1.61	2.39669	1.8e-25	1.2e-23	up
Cluster-6992.54767	25.62	27.5	25.64	2.31	5.33	3.54	2.91786	1.9e-25	1.3e-23	up
Cluster-6992.22307	68.35	67.39	90.66	0	0	0	12.7293	2e-25	1.3e-23	up
Cluster-6992.47077	31.48	32.82	21.71	2.57	3.19	1.77	3.56066	2e-25	1.3e-23	up
Cluster-6992.52149	9.52	7.48	9.41	24.41	37.02	32.62	-1.7569	2.1e-25	1.4e-23	down
Cluster-6992.32721	0.78	0.25	0.53	19.62	20.73	19.29	-5.2226	2.4e-25	1.5e-23	down
Cluster-6992.19376	306.44	368.99	105.38	0	0	0	13.8379	2.8e-25	1.8e-23	up
Cluster-6992.2149	42.38	37.17	25.93	0.25	0.12	0.45	7.03823	3.1e-25	2e-23	up
Cluster-6992.48580	373.52	621.98	744.14	40.79	35.63	51.77	3.83228	3.6e-25	2.4e-23	up
Cluster-6992.30253	168.4	140.68	92.2	0.93	3.93	4.83	5.49982	3.8e-25	2.5e-23	up
Cluster-6992.32497	0	0	0	15.4	20.12	19.53	-12.352	4.1e-25	2.7e-23	down
Cluster-6992.43379	0	0	0.21	37.39	32.05	31.41	-8.8028	4.1e-25	2.7e-23	down
Cluster-6992.62181	44.74	53.9	51.14	7.94	6.94	8.52	2.72622	4.3e-25	2.8e-23	up
Cluster-6992.54860	45.88	43.98	35.74	9.49	10.74	8.89	2.15832	4.6e-25	2.9e-23	up
Cluster-6992.33597	24.75	29.47	26.34	7.15	8.85	8.75	1.77462	4.8e-25	3.1e-23	up
Cluster-6992.61201	66.11	76.42	38.98	0.42	1.9	1.87	5.55487	4.8e-25	3.1e-23	up
Cluster-6992.49334	482.24	486.9	296.01	4311.52	4665.72	4404.15	-3.5825	4.8e-25	3.1e-23	down
Cluster-6992.49474	0	0	0	49.88	40.18	36.66	-12.883	5.3e-25	3.4e-23	down
Cluster-6992.20800	473.11	432.78	227.08	0.26	2.44	4.02	7.53093	5.9e-25	3.8e-23	up
Cluster-6992.46411	13.55	17.01	17.04	0	0	0	12.5726	6.1e-25	3.9e-23	up
Cluster-6992.72220	61.53	76.62	91.43	0	0	0	12.701	6.2e-25	4e-23	up
Cluster-6992.38183	132.19	99.44	91.1	24.79	38.54	38.03	1.74361	7.4e-25	4.7e-23	up
Cluster-6992.68791	539.89	755.92	1076.7	45.52	54.33	53.11	3.89278	8.5e-25	5.4e-23	up
Cluster-6992.46648	176.4	169.41	196.6	17.17	31.21	38.65	2.73625	8.9e-25	5.6e-23	up
Cluster-6992.39571	112.1	109.22	100.56	41.45	46.22	50.41	1.2783	9.4e-25	5.9e-23	up
Cluster-6992.78347	17.79	24.34	26.88	1.07	0.72	0.98	4.69963	9.6e-25	6e-23	up
Cluster-6992.35514	0.1	0.1	0	65.17	41.31	30.7	-9.5203	9.7e-25	6e-23	down
Cluster-6992.51096	0	0	0	119.26	98.79	115.94	-12.629	9.8e-25	6.1e-23	down
Cluster-6992.48467	125.78	128.11	127	41.57	43.74	43.63	1.61558	1e-24	6.4e-23	up
Cluster-6992.56827	5.7	4.38	5.99	0.11	0.34	0.38	4.3926	1.1e-24	6.8e-23	up
Cluster-16171.0	69.22	83.21	66.91	1.68	1.72	1.53	5.48114	1.2e-24	7.3e-23	up
Cluster-6992.37585	0	0	0	11.21	27.6	24.3	-12.791	1.2e-24	7.5e-23	down
Cluster-6992.50749	0	0	0	31	35.42	30.07	-12.383	1.4e-24	8.8e-23	down
Cluster-6992.45073	304.94	141.7	267.88	7498.3	4279.98	5458.14	-4.6253	1.7e-24	1.1e-22	down
Cluster-6992.37054	100.28	82.29	91.46	33.88	48.16	43.69	1.18895	1.8e-24	1.1e-22	up
Cluster-6992.39592	62.44	67.98	52.52	146.29	204.42	208.16	-1.5482	1.9e-24	1.2e-22	down
Cluster-6992.33588	0.37	0	0.4	151.56	79.51	65.29	-8.6158	1.9e-24	1.2e-22	down
Cluster-6992.34990	5.95	4.16	3.84	36.75	39.15	31.06	-2.9048	2.1e-24	1.3e-22	down
Cluster-6992.33593	1277.87	1473.07	821.61	99.66	76.23	61.71	3.90768	2.1e-24	1.3e-22	up
Cluster-6992.46213	30.32	28.79	26.1	0	0	0	12.1894	2.4e-24	1.5e-22	up
Cluster-6992.28126	95.02	97.66	101.86	0	0	0	12.2272	2.5e-24	1.5e-22	up
Cluster-6992.44147	0	0	0	67.17	61.81	63.87	-12.429	2.7e-24	1.6e-22	down
Cluster-6992.41560	0	0	0	30.93	34.49	23.18	-12.596	2.8e-24	1.7e-22	down
Cluster-6992.27143	96.53	133.19	123.62	22.3	28.39	27.47	2.25041	2.8e-24	1.7e-22	up
Cluster-6992.43476	0.12	0	0	45.57	66.53	72.56	-10.643	2.9e-24	1.7e-22	down
Cluster-6992.23745	23.75	19.9	28.81	0.69	0.53	1.41	4.81579	2.9e-24	1.8e-22	up
Cluster-6992.54117	0	0	0	16.53	23.28	28.07	-12.292	3.1e-24	1.9e-22	down
Cluster-6992.39715	0	0	0	39.67	60.81	32.48	-12.658	3.1e-24	1.9e-22	down
Cluster-6992.68926	163.98	281.29	70.7	0	0	0	13.757	3.2e-24	1.9e-22	up
Cluster-6992.29758	0	0	0	25.69	29.05	30.28	-12.184	3.5e-24	2.1e-22	down
Cluster-6992.45555	423.96	338.63	408.76	118.78	145.04	167.16	1.50082	3.5e-24	2.1e-22	up
Cluster-6992.44443	1402.72	1768.65	1766.85	259.57	230.17	201.07	2.8704	3.5e-24	2.1e-22	up
Cluster-6992.49501	0	0	0.73	1402.25	665.75	710.65	-11.848	3.7e-24	2.2e-22	down
Cluster-6992.43385	4.93	3.82	0.85	137.06	249.5	282.58	-6.0517	3.7e-24	2.2e-22	down
Cluster-6992.48989	2718.97	1444.38	1145.44	27737.1	26902.6	25113.4	-3.9352	3.7e-24	2.2e-22	down
Cluster-6992.53553	0	0	0	79.11	59.96	57.38	-12.726	3.7e-24	2.2e-22	down
Cluster-6992.37295	21.92	15.93	23.88	0	0	0	12.3834	4.5e-24	2.7e-22	up
Cluster-6992.49439	39.75	27.79	32.79	236.41	193.57	203.96	-2.6368	4.8e-24	2.8e-22	down
Cluster-6992.69393	48.01	47.08	35.93	0	0.73	0.84	6.43567	4.8e-24	2.8e-22	up
Cluster-6992.40006	124.23	134.15	113.22	44.82	53.77	54.5	1.34264	5e-24	3e-22	up
Cluster-6992.73635	69.28	77.63	78.12	0.89	0	0.7	7.14494	5.5e-24	3.2e-22	up
Cluster-6992.54642	296.79	308.64	358.56	43.28	79.74	82.63	2.32524	5.6e-24	3.3e-22	up
Cluster-6992.23058	31.65	32.72	34.78	0	0	0	12.1674	5.7e-24	3.4e-22	up
Cluster-6992.64726	88.73	75.48	83.31	0	0	0	12.1117	5.8e-24	3.4e-22	up
Cluster-6992.40984	47.08	75.28	71.42	0	0	0	12.5911	5.9e-24	3.4e-22	up
Cluster-6992.44637	28.93	21.22	19.4	0	0	0	12.2435	6e-24	3.5e-22	up
Cluster-6992.27126	0.21	0.3	0.23	4.47	10	9.79	-4.9321	6.1e-24	3.5e-22	down
Cluster-6992.47242	492.4	481.33	528.9	181.99	260.22	257.3	1.17594	7e-24	4e-22	up
Cluster-6992.46481	24.04	26.63	29.02	0	0	0	12.2254	7.3e-24	4.2e-22	up
Cluster-6992.44171	23.83	20.51	27.12	0	0	0	12.2304	7.4e-24	4.3e-22	up
Cluster-6992.41632	18.13	16.14	16.88	0	0	0	12.0549	7.6e-24	4.4e-22	up
Cluster-6992.47194	0	0	0	20.97	26.95	27.24	-12.041	7.8e-24	4.5e-22	down
Cluster-6992.10013	1.39	1.34	1.37	6.93	10.81	10.49	-2.6978	9e-24	5.1e-22	down
Cluster-6992.44843	0.1	0.6	0.46	14.88	26.07	25.2	-5.7405	9.4e-24	5.4e-22	down
Cluster-6992.43408	0	0	0	280.19	92.26	61.01	-14.713	9.6e-24	5.5e-22	down
Cluster-6992.43579	110.09	137.1	112.45	13.38	21.55	11.31	3.03366	9.6e-24	5.5e-22	up
Cluster-6992.34882	0	0	0	17.48	22.13	22.28	-12.007	1.1e-23	6.2e-22	down
Cluster-6992.19236	210.15	266.49	117.05	0	0.85	1.16	8.35141	1.1e-23	6.3e-22	up
Cluster-6992.62871	0	0	0	11.01	16.88	20.24	-12.213	1.1e-23	6.4e-22	down
Cluster-6992.49584	0	0	0	1002.95	1164.98	1754	-12.442	1.2e-23	6.6e-22	down
Cluster-6992.25730	173.33	211.91	101.56	7.11	15.45	8.09	4.07048	1.2e-23	6.6e-22	up
Cluster-6992.47464	0	0	0	242.73	219.24	991.35	-14.142	1.2e-23	6.8e-22	down
Cluster-6992.30497	34.09	37.22	37.4	2.41	5.61	5.71	3.0981	1.2e-23	6.8e-22	up
Cluster-6992.44473	3.56	3.24	1.86	21.27	45.76	42.68	-3.5714	1.2e-23	6.9e-22	down
Cluster-6992.49191	42.15	19.09	2.79	3078.41	5903.15	7960.15	-8.0466	1.3e-23	7.4e-22	down
Cluster-6992.39000	0	0	0	46.22	55.9	51.85	-12.029	1.3e-23	7.5e-22	down
Cluster-6992.48534	14.28	10.85	11.85	33.07	58.02	59.97	-1.941	1.4e-23	8e-22	down
Cluster-6992.38135	1.24	4.59	1.78	100.8	149.7	105.95	-5.4713	1.5e-23	8.5e-22	down
Cluster-6992.60733	28.71	29.04	27.56	3.72	4.89	4.22	2.78507	1.6e-23	8.8e-22	up
Cluster-6992.61142	447.09	555.39	262.1	0	0	0	12.5664	1.7e-23	9.6e-22	up
Cluster-6992.44512	0	0	0	19.8	17.84	15.41	-12.384	1.7e-23	9.7e-22	down
Cluster-6992.32952	23	13.65	27.75	0	0	0	12.5992	1.8e-23	1e-21	up
Cluster-6992.41536	0	0	0	70.9	57.64	34.55	-12.964	1.9e-23	1e-21	down
Cluster-6992.17694	110.38	95.59	73.82	0.47	1.29	3.25	5.89247	1.9e-23	1e-21	up
Cluster-6992.59472	7.47	9	11.32	0.13	0.19	0.46	5.26845	1.9e-23	1.1e-21	up
Cluster-6992.46980	0	0	0	59.81	68.12	77.52	-12.009	2e-23	1.1e-21	down
Cluster-6992.41701	0	0	0	8.29	10.72	10.06	-11.944	2e-23	1.1e-21	down
Cluster-6992.48656	273.44	273.31	332.72	62.83	96.87	100.49	1.84439	2.1e-23	1.2e-21	up
Cluster-6992.42922	793.99	941.09	941.39	80.85	44.71	56.23	3.86136	2.3e-23	1.2e-21	up
Cluster-6992.27065	35.6	33.63	27.8	5.49	10.22	8.88	2.0656	2.3e-23	1.3e-21	up
Cluster-6992.34602	2409.36	991.68	1497.1	59356	53749.2	62066	-5.2627	2.4e-23	1.3e-21	down
Cluster-6992.49368	478.83	1802.86	1247.8	1.43	0.47	0	10.7707	3e-23	1.6e-21	up
Cluster-6992.27600	140.58	142.99	98.06	11.28	8.12	8.12	3.78307	3e-23	1.6e-21	up
Cluster-6992.72293	24.75	27.75	11.51	0	0.08	0.11	8.42062	3.3e-23	1.8e-21	up
Cluster-6992.50680	1.4	0.85	1.84	21.08	42.16	37.28	-4.5332	3.4e-23	1.8e-21	down
Cluster-6992.36661	53.99	40.6	36.86	12.58	16.2	15.77	1.61928	3.6e-23	1.9e-21	up
Cluster-6992.39765	432.58	380.91	466.86	83.04	123.97	149	1.92891	3.6e-23	1.9e-21	up
Cluster-6992.66929	56.66	66.91	45.68	0	0	0	12.1285	3.6e-23	1.9e-21	up
Cluster-6992.37577	0	0	0	13.6	21.22	17.24	-11.954	3.7e-23	2e-21	down
Cluster-6992.56916	78.9	82.32	85.44	14.82	17.57	23.84	2.19316	4e-23	2.1e-21	up
Cluster-6992.44371	35.47	21.05	17.5	131.5	177.8	166.58	-2.6335	4e-23	2.2e-21	down
Cluster-6992.52912	43.64	38.3	48	11.09	14.22	13.84	1.7965	4.5e-23	2.4e-21	up
Cluster-6992.47169	179.54	156.09	124.4	41.29	52.76	59.71	1.64394	4.7e-23	2.5e-21	up
Cluster-6992.49574	20.14	14.22	9.38	112.16	157.84	115.41	-3.0956	4.7e-23	2.5e-21	down
Cluster-6992.42401	404.98	386.82	218.03	23.45	20.2	12.21	4.17932	4.9e-23	2.6e-21	up
Cluster-6992.32854	149.78	81.87	138.18	4.71	7.28	8.66	4.20011	5.3e-23	2.8e-21	up
Cluster-6992.40032	43.06	41.61	44.96	10.04	15.71	17.09	1.68414	5.6e-23	3e-21	up
Cluster-6992.64317	122.4	153.31	47.71	1.87	4.34	3.7	5.11819	5.8e-23	3.1e-21	up
Cluster-6992.51955	0	0	0	60.22	48.66	53.18	-12.23	6.2e-23	3.3e-21	down
Cluster-6992.59186	19.2	21.67	20.04	4.33	5.27	5.74	2.05854	6.2e-23	3.3e-21	up
Cluster-6992.40259	44.02	31.87	37.61	2.39	4.26	6.3	3.23161	6.6e-23	3.5e-21	up
Cluster-6992.25917	17.13	20.31	15.15	0	0	0	11.997	7.5e-23	4e-21	up
Cluster-39603.0	0	0	0	70.01	46.6	79.45	-12.436	7.6e-23	4e-21	down
Cluster-6992.55349	0	0	0	12.45	25.11	21.87	-12.076	7.9e-23	4.1e-21	down
Cluster-6992.53471	17.97	12.84	17.08	0	0	0.15	8.28482	8.2e-23	4.3e-21	up
Cluster-6992.46627	95.86	85.91	94.94	38.27	50.88	53.98	1.02415	8.7e-23	4.6e-21	up
Cluster-6992.40210	5.6	3.66	3.58	22.82	51.25	39.2	-3.0557	1e-22	5.3e-21	down
Cluster-6992.47268	0	0	0	2991.4	1299.91	1482.16	-13.279	1.1e-22	5.7e-21	down
Cluster-6992.32371	0.04	0	0	6.17	8.5	11.88	-9.0902	1.1e-22	5.8e-21	down
Cluster-6992.42065	92.3	69.68	80.5	19.32	27.09	29.41	1.74057	1.2e-22	6e-21	up
Cluster-6992.69764	24.05	17.25	21.93	0	0.3	0.07	7.51487	1.2e-22	6.4e-21	up
Cluster-6992.47612	27.77	24.52	25.25	45.45	65.78	60.48	-1.0773	1.3e-22	6.5e-21	down
Cluster-6992.40840	0	0	0	33.47	33.5	34.62	-11.902	1.3e-22	6.8e-21	down
Cluster-6992.32261	97.95	166.22	44.12	0.82	2.37	2.75	5.81933	1.4e-22	7.1e-21	up
Cluster-6992.38188	0	0	0	4.44	6.57	8.5	-11.99	1.4e-22	7.4e-21	down
Cluster-6992.60574	15.65	14.52	11.66	0	0	0	11.8339	1.5e-22	7.5e-21	up
Cluster-6992.32177	5.87	4.21	5.37	50.79	49.49	73.19	-3.4472	1.5e-22	7.8e-21	down
Cluster-6992.44639	234.31	270.59	222.34	19.71	45.76	44.77	2.82634	1.6e-22	8.1e-21	up
Cluster-6992.56762	101.49	114.87	60.62	2.77	8.34	5.86	4.13382	1.6e-22	8.3e-21	up
Cluster-6992.49003	0	0	0	27.31	23.05	29.06	-12.032	1.6e-22	8.3e-21	down
Cluster-6992.49711	6.86	6.8	2.79	101.23	159.4	96.57	-4.4259	1.8e-22	9.3e-21	down
Cluster-6992.53293	55.18	45.55	35.25	3.23	7.4	6.65	3.06468	2e-22	1e-20	up
Cluster-6992.63753	14.5	14.68	15.21	1.62	3.22	2.2	2.74438	2.1e-22	1.1e-20	up
Cluster-6992.31485	32.73	33.21	38.84	0	0	0	11.8326	2.2e-22	1.1e-20	up
Cluster-6992.45020	1837.53	2540.71	1264.21	79.82	46.22	30.63	5.14163	2.2e-22	1.1e-20	up
Cluster-6992.35645	0.84	0.68	0.27	8.72	12.26	13.61	-4.205	2.3e-22	1.2e-20	down
Cluster-6992.59350	23.89	20.85	11.97	0	0.25	0.28	6.75925	2.5e-22	1.3e-20	up
Cluster-6992.35143	10.59	10.26	10.2	0	0	0	11.6867	2.5e-22	1.3e-20	up
Cluster-6992.44258	0	0	0	9.93	15.38	13.83	-11.708	2.6e-22	1.3e-20	down
Cluster-6992.28364	32.74	39	32.03	7.65	7.3	7.49	2.26002	2.6e-22	1.3e-20	up
Cluster-6992.62318	21.07	20.55	15.95	0	0	0	11.7873	2.6e-22	1.3e-20	up
Cluster-6992.28752	120.81	88.97	118.17	3.48	10.28	5.02	4.20044	2.7e-22	1.3e-20	up
Cluster-6992.50643	2.31	1.07	1.27	12.41	15.15	15.11	-3.154	2.7e-22	1.3e-20	down
Cluster-6992.52683	50.73	62.51	60.38	9.47	15.59	16.32	2.16342	3.6e-22	1.8e-20	up
Cluster-6992.39017	28.26	24.2	22.25	0	0	0	11.6679	3.6e-22	1.8e-20	up
Cluster-6992.53464	8.98	10.31	8.16	0.46	0.28	0.51	4.46011	3.9e-22	1.9e-20	up
Cluster-6992.29513	9.62	12.79	9.31	0.26	0.8	0.81	4.18541	4e-22	2e-20	up
Cluster-6992.41799	2.76	2.43	1.42	17.81	18.5	21.62	-3.0878	4e-22	2e-20	down
Cluster-6992.36046	196.75	179.68	187.91	523.31	525.52	622.47	-1.5227	4.2e-22	2.1e-20	down
Cluster-6992.45024	1377.03	1586.1	794.58	66.36	34.97	31.81	4.79208	4.4e-22	2.2e-20	up
Cluster-6992.19341	10.82	10.32	12.09	1.2	1.69	1.1	3.12848	4.4e-22	2.2e-20	up
Cluster-6992.59848	496.45	489.49	348.24	0	1.65	1.44	8.92612	4.4e-22	2.2e-20	up
Cluster-6992.47539	0	0	0	45.88	55.42	49.71	-11.665	4.5e-22	2.2e-20	down
Cluster-6992.26167	18.01	15.65	18.17	0	0	0	11.6604	4.6e-22	2.3e-20	up
Cluster-6992.38327	15.9	17.4	16.51	0	0.05	0	10.1759	4.7e-22	2.3e-20	up
Cluster-6992.68467	88.39	109.31	45.67	1.3	3.85	1.23	5.35212	4.7e-22	2.3e-20	up
Cluster-6992.47334	636.77	628.7	555.49	18.13	69.93	43.44	3.91939	4.7e-22	2.3e-20	up
Cluster-6992.19184	42.43	43.75	38.29	0.11	0.96	0.16	6.78623	4.8e-22	2.4e-20	up
Cluster-6992.34865	1.53	0.99	1.04	8.16	10.58	12.61	-3.0884	4.9e-22	2.4e-20	down
Cluster-6992.68999	37.45	57.1	35.76	0	0.24	0	9.22373	5.4e-22	2.6e-20	up
Cluster-6992.56337	441.04	603.86	430.38	37.07	91.48	59.76	3.07209	5.5e-22	2.7e-20	up
Cluster-6992.48407	1807.92	1384.03	1520.5	5.29	40.46	38.32	5.96202	5.7e-22	2.8e-20	up
Cluster-6992.42635	1.31	0.62	0.43	12.26	16.21	17.03	-4.219	5.8e-22	2.8e-20	down
Cluster-6992.35641	50.32	41.44	42.52	15.14	22.28	23.44	1.21733	6.1e-22	2.9e-20	up
Cluster-6992.40617	1.81	1.77	2.18	7.46	10.12	9.65	-2.1625	6.1e-22	3e-20	down
Cluster-6992.51647	10.44	9.81	10.1	0	0	0	11.5856	6.3e-22	3e-20	up
Cluster-6992.49079	43.72	49.61	34.5	833.27	501.18	493.71	-3.848	6.5e-22	3.1e-20	down
Cluster-6992.44416	3.46	4	1.88	25.88	54.46	52.69	-3.7358	6.7e-22	3.2e-20	down
Cluster-6992.60992	42.11	36.8	38.4	0	0.76	0.7	6.45718	7e-22	3.4e-20	up
Cluster-6992.21698	58.87	83.13	60.47	0	0	0	11.8563	7.5e-22	3.6e-20	up
Cluster-6992.57022	28.38	29.2	19.62	0	0	0	11.8005	7.8e-22	3.7e-20	up
Cluster-6992.23142	7.93	12.33	10.74	0	0	0	11.9871	8.1e-22	3.9e-20	up
Cluster-6992.48814	0.36	0.24	0.2	4.92	20.6	20.56	-5.7213	8.5e-22	4.1e-20	down
Cluster-6992.29878	10.58	9.02	7.66	0.58	0.57	0.6	3.96592	8.7e-22	4.2e-20	up
Cluster-6992.27862	23.36	24.73	24.83	0	0	0	11.5906	9.9e-22	4.7e-20	up
Cluster-6992.36327	144.91	122.31	98.17	30.94	47.8	41.48	1.67109	1.1e-21	5.5e-20	up
Cluster-6992.49356	244.31	94.1	52.98	3270.55	4613.38	5220.2	-5.0288	1.3e-21	5.9e-20	down
Cluster-6992.35741	52.31	49.57	39.78	0	0	0	11.5851	1.3e-21	6.1e-20	up
Cluster-6992.22354	127.48	189.34	140.22	1.33	7.75	4.03	5.2695	1.3e-21	6.1e-20	up
Cluster-6992.53039	8.23	12.59	10.32	102.06	90.78	81.68	-3.0986	1.3e-21	6.2e-20	down
Cluster-6992.49607	400.7	258.57	237.54	3080.31	2188.31	2513.15	-3.1149	1.4e-21	6.4e-20	down
Cluster-6992.47163	15.61	8.88	13.79	59.58	83.46	82.96	-2.5013	1.4e-21	6.5e-20	down
Cluster-6992.27480	61.44	91.84	86.53	6.7	13.26	10.59	3.06991	1.4e-21	6.7e-20	up
Cluster-6992.50792	7021.98	24350.4	36305.7	0	0	0	13.2391	1.6e-21	7.3e-20	up
Cluster-6992.48635	25.55	15.55	22.07	0	0	0.06	10.2971	1.6e-21	7.5e-20	up
Cluster-6992.32365	187.42	183.46	171.73	51.97	48.69	47.72	1.90956	1.6e-21	7.6e-20	up
Cluster-6992.17440	188.59	197.32	258.21	0.56	0	0	10.2362	1.6e-21	7.6e-20	up
Cluster-6992.50355	0	0	0	126.49	40.36	40.74	-13.62	1.7e-21	7.9e-20	down
Cluster-6992.66151	25.24	30.54	24.94	1.71	0.76	1.28	4.42749	1.8e-21	8.2e-20	up
Cluster-6992.43602	9.51	5.46	5.21	30.8	48.97	52.23	-2.6416	1.8e-21	8.3e-20	down
Cluster-6992.16782	70	91.03	86.78	0	0	0	11.6669	1.9e-21	8.9e-20	up
Cluster-6992.61303	64.3	51.84	42.3	0.43	0	0.54	7.35097	1.9e-21	8.9e-20	up
Cluster-6992.38370	25.74	26.34	16.04	0	0	0	11.8032	2.1e-21	9.9e-20	up
Cluster-6992.44063	0	0	0	22.76	23.76	24.16	-11.551	2.2e-21	1e-19	down
Cluster-6992.51536	0	0	0	192.33	115.93	105.62	-12.444	2.3e-21	1e-19	down
Cluster-6992.49489	325.15	252.67	194.87	10.44	32.85	25.6	3.59685	2.3e-21	1e-19	up
Cluster-6992.48933	470.48	497.9	556.08	138.84	135.66	147.48	1.89684	2.4e-21	1.1e-19	up
Cluster-6992.66435	27.48	29.21	22.39	0	0	0	11.5469	2.5e-21	1.1e-19	up
Cluster-6992.46744	2.65	4.31	3.17	20.55	31.15	26.17	-2.8606	2.5e-21	1.2e-19	down
Cluster-6992.52948	7.02	6.67	5.43	0	0	0	11.4953	2.7e-21	1.2e-19	up
Cluster-6992.51005	23.71	17.01	15.78	51.38	68.87	79.53	-1.7555	2.7e-21	1.2e-19	down
Cluster-6992.42434	37.33	28.63	33.95	135.68	127.65	132.58	-1.9484	2.7e-21	1.2e-19	down
Cluster-6992.26003	8.8	8.47	7.87	0	0	0	11.4243	2.7e-21	1.2e-19	up
Cluster-6992.41211	0	0	0	34.18	47.6	40.57	-11.434	2.8e-21	1.3e-19	down
Cluster-6992.45337	0	0	0	33.14	20.27	16.86	-12.481	2.8e-21	1.3e-19	down
Cluster-6992.30901	17.47	22.23	27.79	0.71	0.28	0.33	5.70188	2.8e-21	1.3e-19	up
Cluster-6992.47008	220.62	157.61	189.58	497.98	560.54	576.7	-1.4771	2.9e-21	1.3e-19	down
Cluster-6992.24979	1338.42	2137.29	759.26	1.13	16.73	8.1	7.51755	2.9e-21	1.3e-19	up
Cluster-6992.42587	7.84	6.34	6.06	0	0	0	11.4448	3e-21	1.4e-19	up
Cluster-6992.59543	7.19	3.82	5.47	25.21	43.85	37.12	-2.6138	3.2e-21	1.5e-19	down
Cluster-6992.73022	19.71	20.7	27.6	0	0	0	11.7082	3.3e-21	1.5e-19	up
Cluster-6992.60878	0	0	0	19.91	22.6	22.24	-11.438	3.5e-21	1.6e-19	down
Cluster-6992.57081	13.05	10.59	13.2	0.29	1.03	0.99	4.1127	3.5e-21	1.6e-19	up
Cluster-6992.21012	23.34	18.13	29.13	0.2	1.15	0.56	5.33492	3.6e-21	1.6e-19	up
Cluster-6992.46926	499.68	471.98	359.26	19.4	53.04	56.91	3.45273	3.6e-21	1.6e-19	up
Cluster-6992.34976	0	0	0	14.45	31.39	36.72	-11.947	3.6e-21	1.6e-19	down
Cluster-6992.33867	6.97	7.72	5.81	29.14	50.94	58.56	-2.6691	3.7e-21	1.6e-19	down
Cluster-6992.51126	0	0	0	6.48	12.15	13.9	-11.734	3.7e-21	1.7e-19	down
Cluster-6992.55622	64.81	61.08	79.87	0	0.31	0	9.54792	3.8e-21	1.7e-19	up
Cluster-6992.19239	169.61	131.76	126.97	0	0	0	11.5041	3.9e-21	1.7e-19	up
Cluster-6992.66871	90.5	117.87	73.09	7.9	9.45	14.05	3.20824	3.9e-21	1.7e-19	up
Cluster-6992.58003	4.85	4.29	4.31	0.74	0.73	0.92	2.55519	4.3e-21	1.9e-19	up
Cluster-6992.21175	298.25	344.67	261.13	31.05	18.19	18.95	3.72196	4.3e-21	1.9e-19	up
Cluster-6992.41976	0	0	0	10.85	10.27	15.36	-11.648	4.4e-21	2e-19	down
Cluster-6992.38380	14.8	11.15	11.16	277.48	159.9	156.57	-4.0247	4.6e-21	2e-19	down
Cluster-6992.61912	12.4	10.64	8.87	0.08	0.22	0.49	5.43114	4.7e-21	2.1e-19	up
Cluster-6992.69634	40.63	57.13	59.13	0	0	0	11.7222	4.9e-21	2.2e-19	up
Cluster-6992.34310	28.15	26.76	38.25	0	0	0	11.6648	5.1e-21	2.3e-19	up
Cluster-6992.42705	0	0	0	51.97	43.78	40.64	-11.78	5.3e-21	2.3e-19	down
Cluster-6992.57996	32.82	39.92	35.12	5.25	5.09	5.19	2.83717	5.4e-21	2.4e-19	up
Cluster-6992.34858	18.82	15.22	14.31	170.58	118.6	119.13	-3.0724	5.7e-21	2.5e-19	down
Cluster-6992.22776	26.02	20.85	13.8	2.5	2.85	2.59	2.97814	6.1e-21	2.7e-19	up
Cluster-6992.47595	0	0	0	149.63	41.29	51.65	-13.548	6.1e-21	2.7e-19	down
Cluster-6992.55877	0	0	0	58.37	41.59	39.98	-11.991	6.2e-21	2.7e-19	down
Cluster-6992.36003	47.33	52.15	52.21	10.28	8.79	12.7	2.31096	6.3e-21	2.7e-19	up
Cluster-6992.54483	0.09	0	0	39.81	36.49	30.98	-10.261	6.6e-21	2.9e-19	down
Cluster-6992.27413	0	0	0	7.56	15.94	17.76	-11.79	6.7e-21	2.9e-19	down
Cluster-6992.33998	12.78	15.88	15.29	0	0	0	11.5149	6.8e-21	2.9e-19	up
Cluster-6992.68846	54.15	61.77	18.99	0	0	0	12.5774	7.1e-21	3.1e-19	up
Cluster-6992.15252	69.64	85.58	55.04	0	0	0	11.5901	7.1e-21	3.1e-19	up
Cluster-6992.58248	128.63	224.95	124.58	0	0	0	11.8839	7.1e-21	3.1e-19	up
Cluster-6992.41937	5.13	3.14	2.33	30.78	33.99	30.3	-3.1334	7.5e-21	3.2e-19	down
Cluster-6992.41120	117.57	260.37	175.54	9.92	15.62	19.72	3.71986	7.5e-21	3.2e-19	up
Cluster-6992.66557	18.52	19.73	29.74	2.57	2.3	2.11	3.33056	7.7e-21	3.3e-19	up
Cluster-6992.55843	33.25	53.19	50.1	0	0	0	11.7834	7.7e-21	3.3e-19	up
Cluster-6992.47376	4.97	3.75	5.14	14.95	25.38	25.73	-2.1645	7.7e-21	3.3e-19	down
Cluster-6992.33547	0.13	0.21	0	13.1	26.9	30.73	-7.656	7.7e-21	3.3e-19	down
Cluster-6992.54801	0	0	0	3.84	13.27	15.62	-12.523	7.8e-21	3.3e-19	down
Cluster-6992.29873	28.99	30.18	35.41	0	0	0	11.4589	7.8e-21	3.3e-19	up
Cluster-6992.25216	30.8	38.72	30.28	6.17	8.14	7.26	2.27498	8.2e-21	3.5e-19	up
Cluster-6992.66112	84.16	97.96	147.39	0	0.1	0	11.7175	8.4e-21	3.6e-19	up
Cluster-6992.68895	30.06	49.81	31.15	2.81	3.22	2.98	3.67875	8.7e-21	3.7e-19	up
Cluster-6992.55561	30.57	23.17	26.58	49.89	73.62	68.88	-1.1873	8.8e-21	3.7e-19	down
Cluster-6992.46996	0	0	0	10.62	28.08	27.67	-11.959	9.1e-21	3.8e-19	down
Cluster-6992.68310	118.93	116.04	91.11	3.66	12.09	11.19	3.71589	9.1e-21	3.9e-19	up
Cluster-6992.48532	374.21	268.17	245.14	743.22	952.23	983.71	-1.5375	9.1e-21	3.9e-19	down
Cluster-6992.38039	351.37	393.52	447.5	107.91	120.63	135.75	1.77805	9.3e-21	3.9e-19	up
Cluster-6992.45885	0	0	0	71.96	46.72	28.83	-12.581	9.3e-21	3.9e-19	down
Cluster-6992.35571	0	0	0	8.59	23.54	26.37	-12.099	1.1e-20	4.4e-19	down
Cluster-6992.49706	4.74	2.08	0.85	81.75	104.92	104.23	-5.2192	1.1e-20	4.5e-19	down
Cluster-6992.37283	1.45	1.91	2.05	10.35	21.03	20.93	-3.1594	1.1e-20	4.5e-19	down
Cluster-6992.11519	40.02	34.56	15.51	0	0.13	0.12	8.52188	1.1e-20	4.7e-19	up
Cluster-6992.35581	0	0	0	25.86	54.27	55.77	-11.654	1.1e-20	4.7e-19	down
Cluster-6992.34938	19.41	12.54	10.26	84.19	202.28	228.7	-3.5107	1.2e-20	4.9e-19	down
Cluster-6992.48348	0	0	0	19.59	59.14	23.79	-12.285	1.3e-20	5.2e-19	down
Cluster-6992.42259	67.02	73.05	80.33	14.64	21.07	25.31	1.94185	1.3e-20	5.3e-19	up
Cluster-6992.56921	1.35	1.46	1.11	18.67	81.16	94.71	-5.4958	1.3e-20	5.4e-19	down
Cluster-6992.35233	7.15	5.91	6.33	33.05	87.46	87.91	-3.3126	1.3e-20	5.5e-19	down
Cluster-6992.47470	34.8	24.86	15.7	520.71	459.31	271.47	-4.0585	1.3e-20	5.5e-19	down
Cluster-6992.20881	49.5	28.6	37.67	0	0	0	11.5543	1.3e-20	5.6e-19	up
Cluster-6992.55548	19.74	22.66	23.3	0	0	0	11.3851	1.3e-20	5.6e-19	up
Cluster-6992.41016	1706.52	1166.49	1048	46.36	156.09	128.68	3.68053	1.4e-20	6e-19	up
Cluster-6992.59577	17.05	14.97	14.41	4.6	6.7	7.11	1.40926	1.5e-20	6.1e-19	up
Cluster-6992.52370	0	0	0	35.88	26.22	29.39	-11.744	1.5e-20	6.2e-19	down
Cluster-6992.39816	60.72	67.68	40.88	0.05	1.09	0.69	6.67131	1.5e-20	6.3e-19	up
Cluster-6992.29940	59.82	62.9	43.48	12.35	11.92	13.48	2.18549	1.6e-20	6.4e-19	up
Cluster-6992.35897	83.85	55.28	66.63	172.79	219.83	246.73	-1.5723	1.7e-20	6.9e-19	down
Cluster-6992.54937	9.24	6.53	8.93	0	0	0	11.3887	1.7e-20	6.9e-19	up
Cluster-6992.32668	0	0	0	5.26	8.27	9.81	-11.412	1.7e-20	6.9e-19	down
Cluster-6992.25969	12.38	15.62	12.74	1.58	1.13	1.65	3.27842	1.7e-20	7.1e-19	up
Cluster-6992.12766	40.23	48.79	37.13	0	0.14	0	9.93228	1.7e-20	7.1e-19	up
Cluster-6992.29198	0	0	0	8.38	10.96	10.26	-11.2	1.8e-20	7.2e-19	down
Cluster-6992.43533	192.95	212.78	193.34	55.39	57.55	48.7	1.93741	1.8e-20	7.2e-19	up
Cluster-6992.56678	33.44	41.72	50.05	4.59	3.51	2.99	3.52927	1.8e-20	7.3e-19	up
Cluster-6992.41920	12.9	10.77	6.96	56.18	59.13	60.75	-2.4832	1.8e-20	7.3e-19	down
Cluster-6992.46658	0	0	0	114.9	45.08	32.35	-13.266	1.8e-20	7.4e-19	down
Cluster-6992.37096	0.77	1.04	1.43	8.68	14.61	15.19	-3.4537	2e-20	8e-19	down
Cluster-6992.53127	0	0	0	38.96	38.69	42.4	-11.335	2e-20	8.2e-19	down
Cluster-6992.42127	12.03	12.55	8.68	0	0	0	11.4019	2.1e-20	8.6e-19	up
Cluster-6992.40403	9.19	6.59	4.66	44.72	47.31	43.97	-2.703	2.1e-20	8.7e-19	down
Cluster-6992.30407	0	0	0	3.14	10.64	12.87	-12.401	2.2e-20	8.8e-19	down
Cluster-6992.18826	18.63	17.3	6.25	0	0.09	0.11	7.83644	2.3e-20	9.1e-19	up
Cluster-6992.68347	60.93	66.81	49.49	9.32	10.75	6.76	2.76708	2.3e-20	9.2e-19	up
Cluster-6992.49518	0	0	0	41.06	20.44	28.25	-12.195	2.4e-20	9.5e-19	down
Cluster-6992.45438	31.88	30.16	28.02	10.18	15.98	14.76	1.21635	2.4e-20	9.6e-19	up
Cluster-6992.32370	12.85	13.57	12.22	3.68	5.12	4.23	1.64055	2.4e-20	9.8e-19	up
Cluster-6992.38771	31.11	43.93	27.83	0	0	0	11.5516	2.5e-20	1e-18	up
Cluster-6992.48148	0	0	0	13.9	34.03	28.91	-11.654	2.6e-20	1e-18	down
Cluster-6992.55423	229.19	264.89	146.91	18.39	35.54	19.89	3.19055	2.6e-20	1e-18	up
Cluster-6992.52450	0	0	0	18.51	22.19	24.95	-11.189	2.7e-20	1.1e-18	down
Cluster-6992.51782	9.27	9.28	7.32	20.69	27.56	27.5	-1.4855	2.7e-20	1.1e-18	down
Cluster-6992.43878	19.83	12.46	16.05	53.55	109.11	100.06	-2.3486	2.8e-20	1.1e-18	down
Cluster-6992.44173	18.45	13.2	13.88	39.6	57.02	66.86	-1.7702	2.8e-20	1.1e-18	down
Cluster-6992.67291	34.76	43.16	37.55	4.01	4.04	2.92	3.42535	2.9e-20	1.1e-18	up
Cluster-6992.43373	31.15	9.51	19.41	0	0	0	12.2525	2.9e-20	1.2e-18	up
Cluster-6992.83864	17.71	14.78	19.43	0.49	0.61	0.9	4.75302	3e-20	1.2e-18	up
Cluster-6992.41248	121.92	129.78	155.18	36.18	47.9	45.56	1.7204	3e-20	1.2e-18	up
Cluster-6992.29404	97.96	99.1	76.29	1.37	6.38	5.51	4.48418	3.2e-20	1.3e-18	up
Cluster-6992.1023	20.8	21.86	13.84	0.17	0.08	0.47	6.31882	3.2e-20	1.3e-18	up
Cluster-6992.47453	626.14	706.77	727.98	182.83	180.48	165.91	2.00705	3.2e-20	1.3e-18	up
Cluster-6992.53353	0	0	0	9.98	21.8	19.85	-11.509	3.3e-20	1.3e-18	down
Cluster-6992.44865	77.47	71.3	75.46	5.47	14.78	12.61	2.88396	3.5e-20	1.4e-18	up
Cluster-6992.56320	35.13	32.86	41.33	0	0	0	11.2827	3.5e-20	1.4e-18	up
Cluster-6992.45067	10.71	7.12	7.52	25.48	31.09	31.84	-1.7492	3.7e-20	1.4e-18	down
Cluster-6992.40755	50.78	80.76	79.26	8.23	9.65	11.66	2.91259	3.8e-20	1.5e-18	up
Cluster-6992.60810	15.9	24.05	21.37	0.23	1.03	1.06	4.86481	3.8e-20	1.5e-18	up
Cluster-6992.37714	117.51	90.33	112.64	34.43	44.59	49.99	1.3825	3.9e-20	1.5e-18	up
Cluster-6992.45961	0	0	0	18.19	18.46	51.58	-12.27	4.8e-20	1.9e-18	down
Cluster-6992.51019	0.74	0.51	0.82	6.06	16.54	17.89	-4.1744	5e-20	1.9e-18	down
Cluster-6992.31415	77.4	111.05	29.41	0	0	0	12.5141	5e-20	2e-18	up
Cluster-6992.43609	7.74	4.5	3.46	0	0.06	0.08	6.79136	5.3e-20	2.1e-18	up
Cluster-6992.38842	30.33	32.05	26.22	106.84	104.97	108.03	-1.8075	5.4e-20	2.1e-18	down
Cluster-6992.47426	14.01	9.66	10.94	32.67	36.03	40.95	-1.6111	5.7e-20	2.2e-18	down
Cluster-6992.46107	0	0	0	15.01	11.68	15.48	-11.451	6.2e-20	2.4e-18	down
Cluster-6992.40454	36.2	28.65	24.7	6.84	9.74	7.35	1.96219	6.3e-20	2.4e-18	up
Cluster-6992.58247	0	0	0	330.47	217.04	139.61	-12.283	6.3e-20	2.4e-18	down
Cluster-6992.18295	46.67	52.52	38.56	2.55	3.14	1.26	4.34357	6.5e-20	2.5e-18	up
Cluster-6992.44475	153.18	149.61	230.41	22.5	17.43	21.55	3.14885	6.6e-20	2.5e-18	up
Cluster-6992.38297	39.73	32.31	43.37	6.63	12.2	10.32	2.07485	6.9e-20	2.7e-18	up
Cluster-6992.53849	14.65	13.06	17.7	78.16	85.23	81.64	-2.3955	7.2e-20	2.8e-18	down
Cluster-6992.47911	81.42	27.82	103.39	0	0	0	12.4922	7.6e-20	2.9e-18	up
Cluster-6992.50884	0	0	0	14.93	23.11	21.09	-11.072	7.7e-20	3e-18	down
Cluster-6992.49249	0	0.07	0	13.67	28.66	24.91	-9.9077	7.8e-20	3e-18	down
Cluster-6992.22144	44.98	26.07	33.36	2.25	4.92	5.8	3.10878	8.2e-20	3.1e-18	up
Cluster-6992.51561	0	0	0	18.7	12.46	11.95	-11.799	8.3e-20	3.2e-18	down
Cluster-6992.45699	0	0	0	414.25	184.22	103.7	-13.118	8.4e-20	3.2e-18	down
Cluster-6992.51081	105.28	91.49	119.69	30.03	32.38	33.31	1.7792	9.1e-20	3.5e-18	up
Cluster-6992.45595	0	0	0	2.92	6.98	7.39	-11.611	9.2e-20	3.5e-18	down
Cluster-6992.39346	0	0	0	10.5	9.58	13.03	-11.26	9.4e-20	3.6e-18	down
Cluster-6992.52318	30.07	37.51	38.63	6.53	8.94	10.07	2.14024	9.7e-20	3.7e-18	up
Cluster-6992.36638	0	0	0	39.11	24.89	43.93	-11.676	9.7e-20	3.7e-18	down
Cluster-6992.53082	24.33	18.92	20.45	0.69	2.2	0.98	4.13136	1e-19	3.8e-18	up
Cluster-6992.41827	0	0	0	5.88	11.71	11.8	-11.326	1e-19	3.8e-18	down
Cluster-6992.21109	26.86	32.71	46.37	0	0.21	0.1	8.7412	1e-19	3.8e-18	up
Cluster-6992.73155	4.01	3.6	4	0.27	0.42	0.58	3.28064	1.1e-19	4e-18	up
Cluster-6992.44703	561.04	512.26	515.96	207.25	222.84	208.93	1.35164	1.1e-19	4.1e-18	up
Cluster-6992.51509	0	0	0	25.63	49.43	59.19	-11.43	1.1e-19	4.2e-18	down
Cluster-6992.37549	2362.24	2887.78	2175.79	282.38	612.93	586.78	2.42485	1.1e-19	4.2e-18	up
Cluster-6992.36093	9.5	5.46	5.19	0	0	0	11.4205	1.1e-19	4.3e-18	up
Cluster-6992.28091	14.13	17.75	17.99	0	0	0	11.231	1.1e-19	4.3e-18	up
Cluster-6992.53749	24.03	18.94	13.86	0	0	0	11.2917	1.2e-19	4.4e-18	up
Cluster-6992.39782	5.55	5.56	1.84	353.26	225.79	112.52	-5.7778	1.2e-19	4.4e-18	down
Cluster-6992.36418	0	0	0	174.02	85.43	63.44	-12.556	1.2e-19	4.6e-18	down
Cluster-6992.69457	40.7	35.59	15.28	0.22	0.82	1.06	5.56339	1.3e-19	4.9e-18	up
Cluster-6992.65940	31.05	42.26	38.54	0	0	0	11.2357	1.4e-19	5.1e-18	up
Cluster-6992.37339	50.57	39.98	41.87	4.49	10.89	7.03	2.65572	1.4e-19	5.3e-18	up
Cluster-6992.41961	0	0	0	31.92	38.47	32.98	-11.054	1.4e-19	5.3e-18	down
Cluster-6992.51037	29.26	20.02	23.93	84.8	91.33	84.52	-1.7897	1.4e-19	5.4e-18	down
Cluster-6992.55118	11.59	10.11	12.33	0	0	0	11.0593	1.5e-19	5.5e-18	up
Cluster-6992.38656	0	0	0	12.99	11.86	11.69	-11.242	1.5e-19	5.6e-18	down
Cluster-6992.49043	0	0	0	6.77	13.96	10.73	-11.234	1.6e-19	6.1e-18	down
Cluster-6992.29055	25.76	25.98	37.63	0	0.39	0.59	6.59212	1.7e-19	6.2e-18	up
Cluster-6992.36097	3.7	2.51	4.44	37.44	29.19	34.47	-3.2133	1.7e-19	6.4e-18	down
Cluster-6992.46679	6.53	3.4	2.62	30.01	62.13	58.3	-3.5075	1.9e-19	7e-18	down
Cluster-6992.19374	28.38	18.93	15.4	0.49	0.49	0.79	5.17786	1.9e-19	7e-18	up
Cluster-6992.33289	5.69	3.76	2.76	0	0	0	11.4243	1.9e-19	7e-18	up
Cluster-6992.45681	0.9	0.68	1	5.02	12.12	13.25	-3.4429	1.9e-19	7e-18	down
Cluster-6992.48805	0	0	0	4.48	6.6	6.56	-10.956	2e-19	7.2e-18	down
Cluster-6992.69165	26.11	38.36	44.53	0	0	0	11.4627	2e-19	7.3e-18	up
Cluster-6992.67435	17.48	29.95	17.73	0.96	2.13	1.28	3.99848	2.1e-19	7.8e-18	up
Cluster-6992.59522	51.87	68.8	80.06	11.13	12.03	10.7	2.63023	2.2e-19	8.1e-18	up
Cluster-6992.43990	3.06	1.95	2.03	9.48	11.91	13.49	-2.2559	2.3e-19	8.4e-18	down
Cluster-6992.33615	0.05	0	0	43.74	38.08	34.47	-11.162	2.4e-19	8.8e-18	down
Cluster-6992.48528	516.89	363.39	387.25	1083.34	1195.49	1263.81	-1.4356	2.4e-19	8.8e-18	down
Cluster-6992.50068	9.86	8.18	5.42	32.49	50.51	40.66	-2.3346	2.4e-19	8.8e-18	down
Cluster-6992.51857	0	0	0	53.63	34.07	33.07	-11.745	2.5e-19	9e-18	down
Cluster-6992.50822	0	0	0	659.75	602.23	778.69	-11.252	2.5e-19	9.2e-18	down
Cluster-6992.36553	17.5	13.76	12.23	0	0	0	11.013	2.7e-19	9.8e-18	up
Cluster-6992.31376	27.38	20.36	25.93	0	0	0	11.023	2.8e-19	1e-17	up
Cluster-6992.52335	77.02	112.74	134.39	2.09	7.13	7.71	4.40213	2.9e-19	1e-17	up
Cluster-6992.54043	2.55	2.12	1.82	12.98	33.02	35.63	-3.542	3.2e-19	1.2e-17	down
Cluster-6992.60512	0.43	0.68	0.6	14.07	11.88	9.68	-4.3147	3.2e-19	1.2e-17	down
Cluster-6992.66513	31.82	40.52	23.67	0.96	2.64	1.02	4.47006	3.3e-19	1.2e-17	up
Cluster-6992.20830	36.2	30.08	43.32	7.09	10.05	10.85	2.05059	3.4e-19	1.2e-17	up
Cluster-6992.42585	0	0	0	3.85	8.06	8.14	-11.242	3.5e-19	1.2e-17	down
Cluster-6992.7151	90.67	54.62	84.05	0	0	0	11.2452	3.6e-19	1.3e-17	up
Cluster-6992.25575	0	0	0	4.14	7.24	9.87	-11.336	3.7e-19	1.3e-17	down
Cluster-6992.53757	24.78	16.71	16.85	0	0	0	11.0476	3.9e-19	1.4e-17	up
Cluster-6992.37263	35.78	41.93	31.22	133.96	161.6	128.95	-1.909	4.2e-19	1.5e-17	down
Cluster-6992.49884	38.71	25.96	23.7	88.95	119.93	141.07	-1.9205	4.3e-19	1.5e-17	down
Cluster-6992.49828	0	0	0	28.99	17.28	15.8	-11.837	4.3e-19	1.5e-17	down
Cluster-6992.26662	0	0	0	19.76	13.79	13.17	-11.534	4.3e-19	1.5e-17	down
Cluster-6992.31595	0	0	0	9.95	16.24	10.58	-11.082	4.4e-19	1.6e-17	down
Cluster-6992.51666	0	0	0	10.06	11.36	13.65	-10.916	4.5e-19	1.6e-17	down
Cluster-6992.56549	0	0	0	16.61	15.96	17.08	-11.015	4.6e-19	1.6e-17	down
Cluster-6992.8377	18.18	22.32	21.9	0	0	0	11.0231	4.7e-19	1.7e-17	up
Cluster-6992.22054	13.69	12.01	9.38	36.4	49.49	50.35	-1.9054	4.8e-19	1.7e-17	down
Cluster-6992.64986	41.97	44.42	45.3	12.63	13.58	16.27	1.69384	4.9e-19	1.7e-17	up
Cluster-6992.4812	17.15	20.47	13.73	0	0	0	11.0736	5.5e-19	1.9e-17	up
Cluster-6992.34251	111.53	105.65	63.58	17	19.65	17.29	2.42377	5.8e-19	2e-17	up
Cluster-6992.46512	174.37	147.73	183.33	51.7	50.52	54	1.73897	6.4e-19	2.3e-17	up
Cluster-6992.52340	7.73	5.07	5.56	0	0	0	10.9748	6.6e-19	2.3e-17	up
Cluster-6992.33981	16.43	9.57	9.03	0	0	0	11.209	6.7e-19	2.3e-17	up
Cluster-6992.29507	84.63	76.43	36.75	3.25	7.81	4.75	3.73237	6.7e-19	2.4e-17	up
Cluster-6992.45749	2.86	1.92	2.63	10.58	20.97	23.93	-2.8042	6.8e-19	2.4e-17	down
Cluster-6992.41236	0	0	0	1733.27	1432.04	1608.11	-11.252	7.1e-19	2.5e-17	down
Cluster-6992.18709	24.26	30.78	27.05	0	0	0	10.967	7.2e-19	2.5e-17	up
Cluster-6992.39582	22.73	20.02	22.09	2.43	5.88	3.95	2.50782	7.3e-19	2.6e-17	up
Cluster-6992.37658	0	0	0	11.01	9.65	17.41	-11.259	7.4e-19	2.6e-17	down
Cluster-6992.29408	0	0	0	31.36	47.29	56.73	-10.958	7.7e-19	2.7e-17	down
Cluster-6992.47781	38.52	34.71	25.39	0	0.15	0	9.52137	7.9e-19	2.8e-17	up
Cluster-6992.19949	19.71	17.92	12.42	0	0	0	11.0288	8e-19	2.8e-17	up
Cluster-6992.43188	6.13	4.03	5.14	46.39	35.47	36.23	-2.9337	8e-19	2.8e-17	down
Cluster-6992.36291	21.65	25.43	11.92	0	0	0	11.4178	8.7e-19	3e-17	up
Cluster-6992.44783	16.43	12.26	11.66	28.98	43.14	44.57	-1.4595	8.8e-19	3e-17	down
Cluster-6992.38222	0.72	1.81	2.4	30.85	41.94	58.72	-4.6245	8.8e-19	3.1e-17	down
Cluster-6992.44897	34.81	36.59	34.62	11.81	16.68	13.51	1.40546	8.9e-19	3.1e-17	up
Cluster-6992.21407	14.74	9	10.92	0	0	0.11	8.3864	9e-19	3.1e-17	up
Cluster-6992.32393	5.55	4.5	7.38	0	0	0	11.1591	9e-19	3.1e-17	up
Cluster-6992.53338	9.96	10.2	11.75	31.72	59.74	60.89	-2.1506	9.1e-19	3.1e-17	down
Cluster-6992.8714	50.68	48.46	38.47	0	0	0	10.8542	9.1e-19	3.2e-17	up
Cluster-6992.29912	2.68	1.34	0.73	22.94	42.64	38.11	-4.3934	9.3e-19	3.2e-17	down
Cluster-6992.60736	0	0	0	26.99	18.4	19.01	-11.412	1e-18	3.4e-17	down
Cluster-6992.50551	247.15	283.17	281.83	57.22	95	101.2	1.76635	1e-18	3.5e-17	up
Cluster-6992.27993	46.4	44.11	41.83	11.53	11.29	14.76	1.8645	1.1e-18	3.7e-17	up
Cluster-6992.49080	100.7	95.56	100.21	21.96	17.07	20.49	2.34294	1.1e-18	3.8e-17	up
Cluster-6992.42911	0.06	0	0	42.33	36.41	34.38	-10.953	1.2e-18	3.9e-17	down
Cluster-6992.65117	14.79	16.06	13.3	2.72	3.99	3.22	2.22335	1.2e-18	4e-17	up
Cluster-6992.21400	40.57	46.1	44.07	11.81	16.82	15.34	1.64124	1.2e-18	4.1e-17	up
Cluster-6992.35106	0	0	0	47.64	29.66	21.8	-11.857	1.2e-18	4.2e-17	down
Cluster-6992.61696	7.06	7.66	7.46	0	0	0	10.8	1.3e-18	4.5e-17	up
Cluster-6992.51832	0	0	0	16.25	11.74	13.61	-11.222	1.3e-18	4.6e-17	down
Cluster-6992.26956	28.83	22.68	20.08	6.78	9.58	9.75	1.52194	1.4e-18	4.9e-17	up
Cluster-6992.54003	10.69	6.22	8.24	27.24	35.15	37.95	-1.9347	1.4e-18	4.9e-17	down
Cluster-6992.39067	1139.51	833.21	950.18	276.47	278.67	302.6	1.7831	1.5e-18	4.9e-17	up
Cluster-6992.50789	1.46	1.18	1.25	4.63	6.19	5.94	-2.0391	1.5e-18	4.9e-17	down
Cluster-6992.40297	671.57	505.08	661.9	177.13	189.58	215.05	1.69712	1.5e-18	5.1e-17	up
Cluster-6992.61316	42.55	40.73	41.19	18.24	20.71	20.19	1.13314	1.6e-18	5.3e-17	up
Cluster-6992.31410	0	0	0	30.63	23.69	13.4	-11.785	1.6e-18	5.4e-17	down
Cluster-6992.41276	9.09	4.89	5.74	0	0	0	11.08	1.6e-18	5.5e-17	up
Cluster-6992.61351	222.12	256.84	358.4	43.02	54.34	49.98	2.54494	1.6e-18	5.5e-17	up
Cluster-6992.33605	314.78	322.45	247.3	16.38	50.64	42.28	3.14085	1.7e-18	5.6e-17	up
Cluster-6992.49090	20.15	12.21	10.58	55.25	82.05	79.78	-2.2776	1.7e-18	5.6e-17	down
Cluster-6992.42244	0.45	0.91	0	35.27	86.52	65.33	-7.0697	1.7e-18	5.6e-17	down
Cluster-6992.52604	0	0	0	12.41	17.67	19.35	-10.736	1.8e-18	6e-17	down
Cluster-6992.35004	0.73	1.1	1.06	8.27	12.67	15.83	-3.5582	1.8e-18	6.1e-17	down
Cluster-6992.41350	0	0	0	102.31	56.86	76.58	-11.526	1.8e-18	6.1e-17	down
Cluster-6992.26143	16.02	18.11	14.21	0	0	0	10.8076	1.8e-18	6.1e-17	up
Cluster-6992.49496	0	0	0	1.7	47.58	53.4	-14.629	2e-18	6.5e-17	down
Cluster-6992.52687	0	0	0	2.76	8.29	10.96	-11.784	2e-18	6.8e-17	down
Cluster-6992.27662	148.95	191.59	180.43	25.83	18.67	17.41	3.08953	2.1e-18	6.9e-17	up
Cluster-6992.57851	0	0	0	29.77	22.07	17.82	-11.411	2.1e-18	6.9e-17	down
Cluster-6992.42040	0	0	0	55.28	54.15	75.5	-10.896	2.1e-18	7e-17	down
Cluster-6992.32823	1.44	0.66	0.77	6.65	11.67	12.74	-3.3603	2.1e-18	7e-17	down
Cluster-6992.40888	0	0	0	50.82	24	22.18	-12.047	2.1e-18	7e-17	down
Cluster-6992.64525	1.55	0.92	1.36	6.87	8.66	8.51	-2.5878	2.1e-18	7e-17	down
Cluster-6992.23654	0	0	0	50.81	49.16	40.37	-11.009	2.1e-18	7.1e-17	down
Cluster-6992.33290	0	0	0	2.32	18.21	16.42	-12.795	2.1e-18	7.1e-17	down
Cluster-6992.36772	0	0	0	46.82	20.04	21.56	-12.084	2.2e-18	7.3e-17	down
Cluster-6992.60987	0	0	0	7.04	9.72	7	-10.815	2.4e-18	7.9e-17	down
Cluster-6992.25826	28.75	30.65	29.31	7.68	11.97	8.77	1.71908	2.4e-18	8e-17	up
Cluster-6992.28866	0	0	0	23.07	25.19	23.26	-10.758	2.5e-18	8.3e-17	down
Cluster-6992.47187	40.35	42.54	59.99	3.22	1.53	3.05	4.19902	2.5e-18	8.4e-17	up
Cluster-6992.56063	0	0	0	22.57	21.86	18.01	-10.981	2.6e-18	8.5e-17	down
Cluster-6992.38307	11.12	14.33	6.36	0	0	0	11.3596	2.6e-18	8.5e-17	up
Cluster-6992.50538	9.64	4.98	5.73	0	0	0	11.0893	2.6e-18	8.7e-17	up
Cluster-6992.51856	0	0	0	26.03	25.75	20.53	-10.976	2.8e-18	9.2e-17	down
Cluster-6992.34121	13.46	19.08	12.39	0	0	0	10.9989	2.9e-18	9.6e-17	up
Cluster-6992.32511	50.14	40.26	38.14	6.28	10.78	12.78	2.18521	3.1e-18	1e-16	up
Cluster-6992.55930	37.83	35.24	31.1	14.56	20.04	18.25	1.04599	3.1e-18	1e-16	up
Cluster-6992.13994	2.63	2.82	2.42	0	0	0	10.6892	3.4e-18	1.1e-16	up
Cluster-6992.69568	17.29	18.66	10.74	0	0	0	11.0126	3.5e-18	1.1e-16	up
Cluster-6992.42714	48.86	57.71	56.23	10.23	14.03	9.02	2.35057	3.5e-18	1.1e-16	up
Cluster-6992.41537	9.38	9.94	9.82	0	0	0	10.669	3.7e-18	1.2e-16	up
Cluster-6992.43612	0	0	0	15.82	15.81	18.54	-10.73	3.7e-18	1.2e-16	down
Cluster-6992.9732	21.08	15.48	16.19	0.43	1.48	1.6	4.01459	3.8e-18	1.2e-16	up
Cluster-6992.55037	21.5	21.67	18.19	0	0	0	10.6482	4e-18	1.3e-16	up
Cluster-6992.42713	2.27	1.61	1.48	8.53	14.27	18.52	-2.8579	4.1e-18	1.3e-16	down
Cluster-6992.51402	0	0	0	3.57	4.62	5.57	-10.671	4.1e-18	1.3e-16	down
Cluster-6992.65467	50.58	47.23	26.61	3.36	6.58	3.87	3.2434	4.2e-18	1.4e-16	up
Cluster-6992.43784	0	0	0	3.75	10.77	10.52	-11.341	4.3e-18	1.4e-16	down
Cluster-6992.47744	7.72	7.8	8.76	26.12	27.3	27.45	-1.6787	4.6e-18	1.5e-16	down
Cluster-6992.29484	27.7	37.4	25.52	0	0	0	10.8628	4.7e-18	1.5e-16	up
Cluster-6992.37182	13.41	12.23	6.12	0	0	0	11.2294	4.8e-18	1.5e-16	up
Cluster-6992.51992	12.1	13.39	11.79	193.55	121.57	107.4	-3.5056	4.8e-18	1.5e-16	down
Cluster-6992.58083	48.8	58.07	54.63	15.59	19.01	15.76	1.74405	4.8e-18	1.5e-16	up
Cluster-6992.18529	192.97	213.92	59.21	0.32	2.69	0.51	7.18148	5.1e-18	1.6e-16	up
Cluster-6992.50905	228.06	205.29	241.52	35.9	71.44	72.67	2.0102	5.1e-18	1.7e-16	up
Cluster-6992.52034	0	0	0	38.86	24.6	21.41	-11.476	5.4e-18	1.7e-16	down
Cluster-6992.49821	0	0	0	69.46	36.91	49.22	-11.46	5.5e-18	1.8e-16	down
Cluster-6992.34906	256.39	265.56	225.32	83.62	112.07	84.54	1.47005	5.5e-18	1.8e-16	up
Cluster-6992.40622	13.83	10.2	11.13	40.7	42.06	41.68	-1.7831	5.7e-18	1.8e-16	down
Cluster-6992.50043	648.42	570.03	615.57	228.02	219.26	234.46	1.47246	5.8e-18	1.9e-16	up
Cluster-6992.17034	24.78	22.56	9.74	1.05	1	0.68	4.4072	5.9e-18	1.9e-16	up
Cluster-6992.39270	192.81	194.17	207.68	37.21	27.03	26.06	2.73502	6e-18	1.9e-16	up
Cluster-6992.42197	18.42	11.29	17.31	63.16	66.36	77.33	-2.086	6.1e-18	2e-16	down
Cluster-6992.36085	0	0	0	4.1	12.12	10.47	-11.269	6.2e-18	2e-16	down
Cluster-6992.44354	32.84	30.47	19.99	169.98	155.8	144.91	-2.4732	6.2e-18	2e-16	down
Cluster-6992.74745	41.94	45.89	31.82	0.1	0.1	0	9.29522	6.5e-18	2.1e-16	up
Cluster-6992.33614	11.5	13.82	15.83	0	0	0	10.8069	6.9e-18	2.2e-16	up
Cluster-6992.25233	82.79	93.92	49.45	8	11.94	7.34	3.10713	7e-18	2.2e-16	up
Cluster-6992.70770	161.09	250.8	268.59	0	0	0	10.9031	7.2e-18	2.3e-16	up
Cluster-6992.53047	308.15	324.67	323.84	95.68	87.4	94.76	1.81048	7.3e-18	2.3e-16	up
Cluster-6992.46334	40.04	30.17	31.15	65.59	79.71	79.98	-1.096	7.6e-18	2.4e-16	down
Cluster-6992.42721	19.1	25.21	24.98	0	0	0	10.7821	7.6e-18	2.4e-16	up
Cluster-6992.31163	0	0	0	9.78	16.19	11.34	-10.688	7.8e-18	2.5e-16	down
Cluster-6992.40455	0	0	0	8.06	17.55	12.9	-10.839	8.2e-18	2.6e-16	down
Cluster-6992.39089	13.34	20.55	15.81	0	0	0	10.883	8.8e-18	2.8e-16	up
Cluster-6992.16406	40.67	35.07	46.26	0	0	0	10.6691	9.1e-18	2.9e-16	up
Cluster-6992.52990	49.15	29.98	25.28	571.48	356.69	388.62	-3.691	9.4e-18	3e-16	down
Cluster-6992.42717	0	0	0	60.28	30.12	31.99	-11.636	9.8e-18	3.1e-16	down
Cluster-6992.86021	15.81	16.43	19.49	0	0	0	10.6579	9.9e-18	3.1e-16	up
Cluster-6992.46894	2003.88	2192.54	2773.9	557.4	638.08	774.04	1.88795	1e-17	3.3e-16	up
Cluster-6992.26644	17.56	14.2	12.75	0	0	0	10.5719	1.1e-17	3.3e-16	up
Cluster-6992.59724	0	0	0	5.03	5.84	7.39	-10.583	1.1e-17	3.3e-16	down
Cluster-6992.39252	0	0	0	60.68	20.38	19.91	-12.414	1.1e-17	3.4e-16	down
Cluster-6992.38717	72.75	56.79	51.12	130.16	177.16	177.41	-1.3724	1.1e-17	3.5e-16	down
Cluster-6992.70002	28.23	24.34	21.38	0	0	0	10.5408	1.1e-17	3.5e-16	up
Cluster-6992.34955	8.15	3.63	11.24	0	0	0	11.6058	1.2e-17	3.6e-16	up
Cluster-6992.22562	13.32	18.13	17.73	1.66	1.57	1.46	3.45573	1.2e-17	3.6e-16	up
Cluster-6992.39227	0.57	1.36	0	335.07	568.74	299.55	-9.2165	1.2e-17	3.6e-16	down
Cluster-6992.34060	0	0	0	2.88	8.66	9.76	-11.405	1.2e-17	3.6e-16	down
Cluster-6992.52132	48.42	38.21	45.39	12.98	17.88	19.84	1.45035	1.2e-17	3.7e-16	up
Cluster-6992.60397	10.15	5.98	9.68	0	0	0	10.8312	1.2e-17	3.8e-16	up
Cluster-6992.49638	266.57	537.91	910.21	19.47	33.47	30.36	4.42501	1.3e-17	3.9e-16	up
Cluster-6992.53019	158.46	166.01	120.59	12.18	33	19.61	2.88408	1.3e-17	3.9e-16	up
Cluster-6992.62115	9.67	12.64	16.2	0.83	1.09	0.95	3.82499	1.3e-17	4e-16	up
Cluster-6992.47505	0	0	0	10.11	27.23	23.25	-11.047	1.3e-17	4e-16	down
Cluster-6992.38940	0	0	0	32.11	30.81	20.28	-11.04	1.3e-17	4.1e-16	down
Cluster-6992.39058	114.05	504.86	187.64	1.77	7.39	5.59	5.92797	1.4e-17	4.3e-16	up
Cluster-6992.57625	113.69	142.79	171.62	18.81	33.62	33.79	2.41203	1.4e-17	4.4e-16	up
Cluster-6992.48732	0	0	0	21.08	17.91	19.05	-10.761	1.4e-17	4.5e-16	down
Cluster-6992.20395	21.41	20.54	9.5	1	0.76	0.79	4.3342	1.5e-17	4.5e-16	up
Cluster-6992.35542	11.52	9.57	8.91	0	0	0	10.4924	1.5e-17	4.6e-16	up
Cluster-6992.58846	0	0.05	0	15.26	24.64	23.22	-10.341	1.5e-17	4.7e-16	down
Cluster-6992.33322	40.99	30.55	42.26	4.36	6.2	3.64	3.04833	1.5e-17	4.7e-16	up
Cluster-6992.37974	0	0	0	8.91	17.06	15.03	-10.628	1.7e-17	5.1e-16	down
Cluster-6992.68593	7.76	10.11	9.2	0	0	0	10.6539	1.7e-17	5.1e-16	up
Cluster-6992.66180	31.89	30.44	27.88	0.49	2.01	2.47	4.3173	1.7e-17	5.1e-16	up
Cluster-6992.39019	14.49	10.43	11.91	0	0	0	10.5281	1.7e-17	5.2e-16	up
Cluster-6992.23798	25.48	16.75	21.99	0	0	0	10.6286	1.7e-17	5.3e-16	up
Cluster-6992.46653	0	0	0	9.32	7.86	8.93	-10.718	1.8e-17	5.4e-16	down
Cluster-6992.22474	60.93	75.53	59.79	0	0	0.12	10.3909	1.8e-17	5.6e-16	up
Cluster-6992.69308	41.47	59.48	21.59	0	0	0	11.3655	1.9e-17	5.8e-16	up
Cluster-6992.51688	47.41	38.44	38.4	12.06	16.59	19.26	1.44506	1.9e-17	5.9e-16	up
Cluster-6992.47975	0	0	0	6.28	10.25	10.78	-10.532	2e-17	6.1e-16	down
Cluster-6992.56159	0	0	0	4.02	14.61	12.56	-11.407	2e-17	6.1e-16	down
Cluster-6992.64386	6.46	3.19	4.69	0	0	0	10.8651	2e-17	6.1e-16	up
Cluster-6992.19000	52.04	57.59	38.66	0	0	0	10.6173	2e-17	6.1e-16	up
Cluster-6992.53182	7.49	4.98	6.6	0	0	0	10.5878	2e-17	6.2e-16	up
Cluster-6992.48158	1.81	1.81	2.28	11.77	28.76	36.2	-3.5705	2.1e-17	6.4e-16	down
Cluster-6992.76651	11.16	14.4	14.43	0	0	0	10.6498	2.2e-17	6.5e-16	up
Cluster-6992.42293	0	0	0	19.63	21.7	21.38	-10.466	2.2e-17	6.6e-16	down
Cluster-6992.50719	0	0	0	7.65	10.94	7.83	-10.55	2.2e-17	6.7e-16	down
Cluster-6992.55919	5.36	4.86	3.99	0	0	0	10.4833	2.2e-17	6.7e-16	up
Cluster-6992.47221	160.88	141.26	160.85	46.87	46.58	61.52	1.6297	2.3e-17	6.9e-16	up
Cluster-6992.52084	0	0.28	0.14	9.74	13	10.8	-6.2098	2.4e-17	7.1e-16	down
Cluster-6992.50686	55.94	68.05	72.36	0	0	0	10.573	2.4e-17	7.1e-16	up
Cluster-6992.55035	8.85	7.11	7.83	19.45	21.41	21.22	-1.3308	2.4e-17	7.2e-16	down
Cluster-6992.34266	0	0	0	11.61	11.45	9.41	-10.697	2.4e-17	7.2e-16	down
Cluster-6992.68623	9.92	8.72	10.84	0	0	0	10.4996	2.5e-17	7.3e-16	up
Cluster-6992.37691	6.08	4	6.01	0	0	0	10.6467	2.5e-17	7.6e-16	up
Cluster-6992.50058	385.06	274.87	270.49	3.96	21.5	19.5	4.51149	2.6e-17	7.6e-16	up
Cluster-6992.38220	364.06	442.23	376.62	1034.2	1251.35	1043.81	-1.4611	2.6e-17	7.7e-16	down
Cluster-6992.54001	39.99	30.84	40.59	11.36	12.9	12.55	1.65269	2.6e-17	7.7e-16	up
Cluster-6992.51934	136.1	160.51	173.04	32.53	29.71	42.72	2.21461	2.7e-17	7.9e-16	up
Cluster-6992.21110	29.3	29.22	33.76	0	0	0	10.4834	2.8e-17	8.2e-16	up
Cluster-6992.57530	12	9.24	15.12	0	0	0	10.7393	2.8e-17	8.2e-16	up
Cluster-6992.54941	11.23	7.77	7.89	25.68	30.15	29.04	-1.6095	2.9e-17	8.7e-16	down
Cluster-6992.52523	0.04	0.03	0.07	1.63	2.15	2.65	-5.4392	3e-17	8.8e-16	down
Cluster-6992.22289	163.62	221.92	72.15	0.52	3.1	0.38	6.95753	3.1e-17	9.3e-16	up
Cluster-6992.40956	11.77	12.29	14.02	47.64	46.26	57.04	-1.932	3.2e-17	9.4e-16	down
Cluster-6992.51796	1.08	0.37	0.87	11.24	19.85	26.39	-4.5465	3.3e-17	9.8e-16	down
Cluster-6992.29245	16.91	11.46	9.04	0	0.11	0.14	7.35168	3.3e-17	9.8e-16	up
Cluster-6992.32674	43.39	42.13	39.9	6.99	14.8	11.35	2.01089	3.3e-17	9.9e-16	up
Cluster-6992.52143	7.24	3.99	5.14	0	0	0	10.6776	3.4e-17	1e-15	up
Cluster-6992.72683	44.61	37.94	26.44	0	0	0	10.6338	3.4e-17	1e-15	up
Cluster-6992.35543	0	0	0	22.12	29.46	35.6	-10.448	3.5e-17	1e-15	down
Cluster-6992.51654	8.39	6.3	6.26	0	0	0	10.4259	3.7e-17	1.1e-15	up
Cluster-6992.47942	0	0	0	6.02	8.66	7.03	-10.388	3.8e-17	1.1e-15	down
Cluster-6992.39672	17.56	22.27	30.34	0	0	0	10.8526	3.8e-17	1.1e-15	up
Cluster-6992.31684	0	0	0	9.69	16.94	12.04	-10.509	3.9e-17	1.1e-15	down
Cluster-6992.62553	62.32	111.62	47.79	0	1.15	0.66	7.09477	3.9e-17	1.1e-15	up
Cluster-6992.43169	0	0	0.02	7.99	9.39	11.56	-10.233	4.2e-17	1.2e-15	down
Cluster-6992.59836	11.03	13.37	15.82	2.02	2.68	3.26	2.42463	4.5e-17	1.3e-15	up
Cluster-6992.46931	0	0	0	4.67	5.85	5.61	-10.321	4.5e-17	1.3e-15	down
Cluster-6992.34616	11.31	16.36	10.07	0	0	0	10.7237	4.7e-17	1.4e-15	up
Cluster-6992.69758	35.78	28.81	23.45	5.17	6.92	8.97	2.12842	4.7e-17	1.4e-15	up
Cluster-6992.11957	0	0	0	2.76	5.26	4.58	-10.498	4.8e-17	1.4e-15	down
Cluster-6992.33481	9.56	9.59	9.35	101.07	61.69	78.21	-3.0707	4.8e-17	1.4e-15	down
Cluster-6992.17011	39.23	45.37	42.69	0.44	0.06	0	7.94156	5.2e-17	1.5e-15	up
Cluster-6992.41539	0	0	0	28.16	25.39	23.27	-10.627	5.2e-17	1.5e-15	down
Cluster-6992.55547	0	0	0	13.13	11.59	14.31	-10.535	5.2e-17	1.5e-15	down
Cluster-6992.53191	36.18	34.06	34.63	6.97	4.82	5.66	2.61151	5.2e-17	1.5e-15	up
Cluster-6992.50085	0.74	0	0	97.53	140.07	62.48	-8.6927	5.2e-17	1.5e-15	down
Cluster-6992.65670	15.43	21.15	25.07	0	0	0	10.7441	5.3e-17	1.5e-15	up
Cluster-6992.29239	60.9	73.64	59.02	14.72	13.67	12.41	2.28094	5.3e-17	1.5e-15	up
Cluster-6992.44445	3108.83	2765.22	3759.91	887.41	925.27	1108.05	1.76268	5.4e-17	1.5e-15	up
Cluster-6992.37178	0.76	1.31	0.34	13.04	24.65	18.14	-4.4433	5.4e-17	1.5e-15	down
Cluster-6992.45220	0	0	0	18.1	16.6	17.07	-10.53	5.4e-17	1.6e-15	down
Cluster-6992.40421	2.68	2.71	2.38	10.64	10.78	10.88	-2.0078	5.6e-17	1.6e-15	down
Cluster-6992.40922	8.58	5.1	5.46	0.26	0.7	0.48	3.80103	5.6e-17	1.6e-15	up
Cluster-6992.45131	0	0	0	25.61	24.42	29.12	-10.457	5.7e-17	1.6e-15	down
Cluster-6992.35475	2.49	1.68	1.54	6.95	14.42	14.35	-2.5533	5.9e-17	1.7e-15	down
Cluster-6992.34368	0	0	0	32.34	19.5	18.41	-11.19	5.9e-17	1.7e-15	down
Cluster-6992.32401	74.99	80.37	101.44	12.79	9.48	15.03	2.82365	6e-17	1.7e-15	up
Cluster-6992.19838	10.03	16.72	26.02	0	0	0	11.3028	6.2e-17	1.8e-15	up
Cluster-6992.46565	0.11	0	0	29.83	21.87	38.9	-9.4705	6.2e-17	1.8e-15	down
Cluster-6992.30719	0	0	0	3.95	5.86	6.12	-10.323	6.4e-17	1.8e-15	down
Cluster-6992.31328	0	0	0	34.57	46.49	41.14	-10.282	6.5e-17	1.9e-15	down
Cluster-6992.34030	0	0	0	23.93	422.36	304.63	-13.263	6.6e-17	1.9e-15	down
Cluster-6992.37143	6.75	12.33	7.83	0	0	0	10.8776	6.6e-17	1.9e-15	up
Cluster-6992.31488	21.27	15.77	27.06	0	0	0	10.6873	6.8e-17	1.9e-15	up
Cluster-6992.44957	20.45	20.96	15.23	0	0.22	0	8.26252	7e-17	2e-15	up
Cluster-6992.48583	812.24	675.32	673.2	270.42	265.24	259.85	1.48019	7.2e-17	2e-15	up
Cluster-6992.32424	0	0	0	3.5	8.12	6.69	-10.65	7.4e-17	2.1e-15	down
Cluster-6992.47508	103.03	75.93	84.99	318	296.23	303.85	-1.768	7.5e-17	2.1e-15	down
Cluster-6992.43502	0	0	0	10.64	9.6	7.45	-10.728	7.7e-17	2.2e-15	down
Cluster-6992.17993	132.26	85.24	164.61	4.13	7.96	5.34	4.48217	7.7e-17	2.2e-15	up
Cluster-6992.37466	3.75	4.66	4.99	26.35	28.7	23.07	-2.4897	7.9e-17	2.2e-15	down
Cluster-6992.49208	83.82	64.03	69.89	155.93	171.2	176.63	-1.1593	8e-17	2.3e-15	down
Cluster-6992.64717	8.68	8.92	8.25	2.52	3.25	3.76	1.5143	8e-17	2.3e-15	up
Cluster-6992.68248	6.3	4.66	3.84	0	0	0	10.4752	8.1e-17	2.3e-15	up
Cluster-6992.66644	26.93	27.57	27.54	2.81	6.71	3.78	2.7225	8.1e-17	2.3e-15	up
Cluster-6992.49571	353.03	153.8	130.39	2027.05	3007.7	2331.79	-3.5139	8.3e-17	2.3e-15	down
Cluster-6992.67001	54.81	35.13	54.36	1.84	6.42	4.83	3.58406	8.3e-17	2.3e-15	up
Cluster-6992.55510	233.24	269.46	146.12	9.31	25.27	28.35	3.47894	8.4e-17	2.3e-15	up
Cluster-6992.43405	178.59	155.21	119.62	6.77	23.27	18.08	3.34631	8.4e-17	2.3e-15	up
Cluster-6992.27863	0	0	0	28.49	19.51	13.66	-11.233	8.4e-17	2.4e-15	down
Cluster-6992.29662	352.83	609.28	293.65	38.59	47.1	25.1	3.54252	8.7e-17	2.4e-15	up
Cluster-6992.14459	19.03	29.93	17.92	0	0	0	10.7144	8.8e-17	2.5e-15	up
Cluster-6992.39495	0	0	0	5.1	9.79	6.31	-10.526	8.9e-17	2.5e-15	down
Cluster-6992.4266	3.79	2.88	4.01	0	0.02	0.08	6.84108	8.9e-17	2.5e-15	up
Cluster-6992.31570	6.94	4.58	6.63	0	0	0	10.4717	9.1e-17	2.5e-15	up
Cluster-6992.42872	16.17	19.94	20.93	2.6	3.4	2.21	2.86161	9.3e-17	2.6e-15	up
Cluster-6992.35658	16	14.47	7	0.9	1.03	1.43	3.53426	9.4e-17	2.6e-15	up
Cluster-6992.56698	0.53	0.41	0.46	5.05	11.91	14.35	-4.3744	9.8e-17	2.7e-15	down
Cluster-6992.51061	115.97	118.47	103.83	48.6	68.11	58.06	1.02014	9.8e-17	2.7e-15	up
Cluster-6992.69293	31.19	28.73	10.44	0	0	0	11.2901	9.9e-17	2.8e-15	up
Cluster-6992.18446	16.81	19.54	16.31	0	0	0	10.3357	1e-16	2.8e-15	up
Cluster-6992.29210	187.34	175.23	131.9	49.9	58.61	47.72	1.70801	1e-16	2.8e-15	up
Cluster-6992.24950	0.4	0.36	0	13.12	23.28	20.48	-6.2146	1e-16	2.8e-15	down
Cluster-6992.43024	3.97	5.13	10.95	376.02	173.6	195.51	-5.2367	1e-16	2.8e-15	down
Cluster-6992.40472	0.71	1.59	1.41	112.42	76.35	37.7	-5.952	1e-16	2.9e-15	down
Cluster-6992.63415	5.9	6.82	4.43	0	0	0	10.4926	1e-16	2.9e-15	up
Cluster-6992.34210	0	0	0	15.29	18.95	6.87	-11.307	1.1e-16	2.9e-15	down
Cluster-6992.85013	22.54	24.2	30.58	0	0	0	10.4697	1.1e-16	3e-15	up
Cluster-6992.62807	0	0	0	11.87	8.51	11.41	-10.668	1.1e-16	3e-15	down
Cluster-6992.18827	56.37	41.45	51.07	13.6	16.57	16.03	1.7377	1.1e-16	3e-15	up
Cluster-6992.38844	2.06	1.75	2.55	9.9	10.56	10.84	-2.2366	1.2e-16	3.2e-15	down
Cluster-6992.39747	42.15	46.13	16.45	0	0	0	11.1975	1.2e-16	3.3e-15	up
Cluster-6992.85321	33.34	37.17	28.94	0	0	0.56	7.50398	1.2e-16	3.3e-15	up
Cluster-6992.32260	54.32	143.81	36.66	2.5	1.78	3.16	5.042	1.2e-16	3.3e-15	up
Cluster-6992.59568	9.01	9.69	5.9	34.87	42.62	38.54	-2.1879	1.2e-16	3.3e-15	down
Cluster-6992.48775	1.92	0.67	1.19	11.55	29.92	20.77	-3.9549	1.2e-16	3.3e-15	down
Cluster-6992.48260	8245.71	10482.3	5611.19	80907.4	58273.1	51569.9	-3.2057	1.3e-16	3.5e-15	down
Cluster-6992.31986	193.38	212.13	264.01	50.51	47.31	61.5	2.12399	1.3e-16	3.5e-15	up
Cluster-6992.59760	0	0	0	10.36	19.51	17.43	-10.373	1.3e-16	3.5e-15	down
Cluster-6992.49564	23.6	16.36	22.13	2.96	6.23	4.38	2.28334	1.3e-16	3.5e-15	up
Cluster-6992.69587	33.49	46.91	42.26	0	0	0	10.4397	1.3e-16	3.7e-15	up
Cluster-6992.21263	6.31	3.54	5.42	0	0	0	10.5395	1.4e-16	3.7e-15	up
Cluster-6992.69429	870.32	471.21	674.86	0	0	0	11.0023	1.4e-16	3.9e-15	up
Cluster-6992.54988	0	0	0	21.21	24.55	16.09	-10.555	1.4e-16	3.9e-15	down
Cluster-6992.36855	0	0	0	5.45	3.94	8.04	-10.802	1.5e-16	4e-15	down
Cluster-6992.48388	11.22	8.45	11.1	0	0	0	10.3175	1.5e-16	4.1e-15	up
Cluster-6992.22345	0	0	0	3.24	5.94	5.18	-10.326	1.5e-16	4.1e-15	down
Cluster-6992.29215	0	0	0	53.79	21.7	29.4	-11.483	1.5e-16	4.2e-15	down
Cluster-6992.49869	3.41	1.04	1.83	20.63	48.91	58.13	-4.2572	1.5e-16	4.2e-15	down
Cluster-6992.44736	23.39	15.27	15.23	53.53	60.68	62.97	-1.671	1.5e-16	4.2e-15	down
Cluster-6992.36611	0.21	0.15	0.27	2.09	5.06	4.71	-4.1447	1.6e-16	4.3e-15	down
Cluster-6992.39193	8.85	9.56	8.14	19.89	32.8	30.62	-1.5648	1.6e-16	4.3e-15	down
Cluster-6992.43844	0	0	0	17.95	9.39	8.91	-11.295	1.6e-16	4.4e-15	down
Cluster-6992.18988	28.19	26.66	13.46	0	0.22	0	8.48936	1.6e-16	4.4e-15	up
Cluster-6992.22991	69.85	104.96	142.03	0	0	0	10.8182	1.7e-16	4.5e-15	up
Cluster-6992.45029	77.62	82.05	79.75	25.4	23.5	23.87	1.76148	1.7e-16	4.6e-15	up
Cluster-6992.48039	3.41	2.8	2.43	8.25	15.84	15.98	-2.1213	1.7e-16	4.7e-15	down
Cluster-6992.54862	3.1	3.22	2.82	0.4	0.4	0.64	2.74734	1.8e-16	4.8e-15	up
Cluster-6992.83108	11.23	14.2	15.78	0	0	0	10.4512	1.8e-16	4.8e-15	up
Cluster-6992.61766	0	0	0	5.24	7.78	8.65	-10.238	1.8e-16	4.9e-15	down
Cluster-6992.50587	3.36	0.49	0.7	76.83	87.99	88.42	-5.8075	1.9e-16	5e-15	down
Cluster-6992.70822	9.1	11.65	7.11	0.34	0.24	0.09	5.41298	1.9e-16	5.1e-15	up
Cluster-6992.74695	13.51	22.26	20.25	0	0	0	10.6171	2e-16	5.3e-15	up
Cluster-6992.36802	0	0	0	36.38	153.17	200.97	-11.655	2e-16	5.4e-15	down
Cluster-6992.37472	0	0	0	23.21	71.49	43.81	-10.851	2.1e-16	5.7e-15	down
Cluster-6992.54843	99.43	89.52	53.06	7.43	4.72	3.41	3.94113	2.2e-16	5.9e-15	up
Cluster-6992.42334	6.06	6.54	5.91	16.66	31.04	33.49	-2.0309	2.2e-16	5.9e-15	down
Cluster-6992.54521	0	0	0	3.61	5.7	5.03	-10.17	2.3e-16	6.3e-15	down
Cluster-6992.30904	0	0	0	21.63	19.27	14.63	-10.628	2.4e-16	6.5e-15	down
Cluster-6992.36809	0	0	0	11.12	12.25	23.74	-10.7	2.4e-16	6.5e-15	down
Cluster-6992.33425	0	0	0	23.25	45.39	60.35	-10.652	2.5e-16	6.7e-15	down
Cluster-6992.38362	0	0	0	2.3	5.37	4.34	-10.502	2.6e-16	6.8e-15	down
Cluster-6992.47825	0	0	0	2.56	3.89	5.1	-10.377	2.6e-16	6.8e-15	down
Cluster-6992.11612	216.44	201.65	256.68	0	0	0	10.3515	2.6e-16	6.8e-15	up
Cluster-6992.32930	0	0	0	4.57	9.99	11.6	-10.628	2.7e-16	7e-15	down
Cluster-6992.40093	0	0	0	2.44	14.93	12.93	-11.792	2.7e-16	7.1e-15	down
Cluster-6992.24536	21.81	26.5	19.31	0	0	0	10.2948	2.7e-16	7.1e-15	up
Cluster-6992.46120	231.65	188.45	190.9	28.56	60.45	63.7	2.09955	2.8e-16	7.3e-15	up
Cluster-6992.63471	0	0	0	8.45	8.76	8.58	-10.225	2.8e-16	7.4e-15	down
Cluster-6992.36812	43.38	41.64	36.2	12.31	20.22	15.14	1.42271	2.9e-16	7.7e-15	up
Cluster-6992.28248	15.05	12.78	13.12	4.46	5.56	4.88	1.52033	3e-16	7.9e-15	up
Cluster-6992.44325	5.8	4.21	3.96	0	0	0	10.2394	3e-16	7.9e-15	up
Cluster-6992.49410	50.76	40.54	49.49	85.32	110.07	104.29	-1.0244	3.1e-16	8e-15	down
Cluster-6992.42131	12.69	10.83	5.67	160.38	105.83	104.3	-3.6801	3.1e-16	8.2e-15	down
Cluster-6992.34096	0	0	0	6.65	11.45	10.43	-10.192	3.2e-16	8.4e-15	down
Cluster-6992.36841	0.33	0.36	0	16.75	23.11	20.05	-6.4071	3.2e-16	8.4e-15	down
Cluster-6992.38133	1.97	1.12	0.73	18.03	18.7	13.9	-3.7164	3.2e-16	8.4e-15	down
Cluster-6992.56523	3.29	2.56	1.87	12.03	13.77	13.45	-2.3093	3.2e-16	8.4e-15	down
Cluster-6992.35342	8.53	3.19	9.09	186.23	113.7	120.98	-4.3518	3.3e-16	8.7e-15	down
Cluster-6992.30488	5.31	7.23	6.33	0	0	0	10.335	3.4e-16	8.9e-15	up
Cluster-6992.36814	0	0	0	6.15	7.57	5.62	-10.267	3.4e-16	8.9e-15	down
Cluster-6992.13417	0	0	0	9.2	6.78	5.85	-10.732	3.4e-16	9e-15	down
Cluster-6992.54997	0	0	0	5.22	7.31	5.79	-10.149	3.6e-16	9.3e-15	down
Cluster-6992.37056	0	0	0	2.22	5.93	5.44	-10.662	3.7e-16	9.7e-15	down
Cluster-6992.34066	56.82	82.68	86.26	9.47	17.92	16.37	2.47433	3.7e-16	9.7e-15	up
Cluster-6992.80317	6.54	6.2	7.63	0	0	0	10.2082	3.8e-16	1e-14	up
Cluster-6992.38185	3.69	2.9	1.4	0	0	0	10.8551	3.9e-16	1e-14	up
Cluster-6992.38359	11.99	13.46	12.72	27.45	33.94	36.76	-1.2907	3.9e-16	1e-14	down
Cluster-6992.66539	33.03	50.19	30.86	0.27	1.99	0.68	5.41838	3.9e-16	1e-14	up
Cluster-6992.51396	0	0	0	12.32	14.89	9.59	-10.416	3.9e-16	1e-14	down
Cluster-6992.55427	0	0	0	6.98	8.46	10.31	-10.139	4.1e-16	1.1e-14	down
Cluster-6992.25655	0	0	0	70.17	67.53	90.04	-10.269	4.2e-16	1.1e-14	down
Cluster-6992.21165	27.19	36.49	16.85	0.44	0.36	1.46	5.24307	4.2e-16	1.1e-14	up
Cluster-6992.42986	75.74	61.6	60.95	130.09	212.94	239.13	-1.4679	4.3e-16	1.1e-14	down
Cluster-6992.4524	36.75	65.53	41.95	0	0	0	10.5579	4.4e-16	1.1e-14	up
Cluster-6992.42720	0	0	0	8.91	5.21	6.73	-10.774	4.7e-16	1.2e-14	down
Cluster-6992.53420	136.08	152.61	146.29	43.88	47.8	59.44	1.56924	4.7e-16	1.2e-14	up
Cluster-6992.65895	0	0	0	4.15	4.36	4.73	-10.126	4.7e-16	1.2e-14	down
Cluster-6992.58067	6.8	5.86	4.62	0	0	0	10.1867	4.8e-16	1.2e-14	up
Cluster-6992.54197	0	0	0	2.4	7.98	9.97	-11.172	4.9e-16	1.3e-14	down
Cluster-6992.40937	10.57	11.16	9.57	0	0	0	10.1092	4.9e-16	1.3e-14	up
Cluster-6992.69588	31.75	28.06	14.58	0.52	1.99	0.72	4.63213	5e-16	1.3e-14	up
Cluster-6992.69030	91.67	71.49	14	0	0	0	12.0296	5.2e-16	1.3e-14	up
Cluster-6992.37871	62.56	51.79	52.05	18.34	25.56	30.06	1.2434	5.2e-16	1.3e-14	up
Cluster-6992.28233	380.67	480.08	190.55	3.22	19.53	12.83	5.00388	5.3e-16	1.4e-14	up
Cluster-6992.45778	0.8	1.03	0.41	7.74	18.67	18.03	-4.2023	5.3e-16	1.4e-14	down
Cluster-6992.56041	0	0	0	6.24	4.71	8.96	-10.568	5.3e-16	1.4e-14	down
Cluster-6992.62624	134.31	202.11	163.44	27.58	20.84	25.22	2.77473	5.4e-16	1.4e-14	up
Cluster-6992.37755	4630.64	5725.74	1509.74	0	0	0	11.3079	5.6e-16	1.4e-14	up
Cluster-6992.47806	8145.56	21361.5	24455.1	1420.42	1231.28	1079.3	3.64304	5.7e-16	1.4e-14	up
Cluster-6992.52668	0	0	0	3.39	7.11	6.01	-10.294	5.7e-16	1.4e-14	down
Cluster-6992.43590	2811.39	4407.81	2252.61	379.83	332.95	220.22	3.36148	5.7e-16	1.5e-14	up
Cluster-6992.45877	14.1	10.77	15.46	0	0	0	10.2374	5.7e-16	1.5e-14	up
Cluster-6992.38115	14.5	85.58	29.74	0	0	0	12.1752	5.8e-16	1.5e-14	up
Cluster-6992.21376	9.68	21.54	15.73	0	0	0	10.8137	5.8e-16	1.5e-14	up
Cluster-6992.46406	103.88	144.58	171.65	13.12	26.88	27.59	2.7502	5.9e-16	1.5e-14	up
Cluster-6992.43002	67.56	50.56	56.51	100.48	154.03	136.83	-1.0924	6e-16	1.5e-14	down
Cluster-6992.31441	66.11	80.26	71.83	14.31	9.68	12.04	2.62559	6e-16	1.5e-14	up
Cluster-6992.28173	266.6	314.86	233.7	28.6	22.89	11.99	3.67383	6e-16	1.5e-14	up
Cluster-6992.41045	7.74	4.16	5.55	0	0	0	10.3648	6e-16	1.5e-14	up
Cluster-6992.48308	9.45	6.65	6.92	21.26	40.09	42.58	-2.0846	6.1e-16	1.5e-14	down
Cluster-6992.36036	18.06	27.03	29.45	0	0	0	10.473	6.1e-16	1.5e-14	up
Cluster-6992.37386	0	10.98	0	2276.58	2429.58	1706.44	-10.134	6.1e-16	1.5e-14	down
Cluster-6992.85592	6.43	9.25	7.41	0.06	0.28	0.32	5.23217	6.1e-16	1.5e-14	up
Cluster-6992.7689	12.24	15.58	7.46	0	0	0	10.6035	6.2e-16	1.6e-14	up
Cluster-6992.45824	21.82	55.56	57.66	2.79	2.81	3.7	3.94563	6.4e-16	1.6e-14	up
Cluster-6992.34353	25.81	23.29	35.22	0	0	0	10.3478	6.5e-16	1.6e-14	up
Cluster-6992.69031	28.82	29.57	16.74	1.06	0.66	0.36	5.1902	6.5e-16	1.6e-14	up
Cluster-6992.71687	12.53	8.7	8.36	0	0	0	10.185	6.6e-16	1.7e-14	up
Cluster-6992.46938	16.62	16.31	15.71	0	0.17	0	8.35186	6.6e-16	1.7e-14	up
Cluster-6992.33539	127.19	112.18	106.13	34.3	43.77	31.34	1.69667	6.7e-16	1.7e-14	up
Cluster-6992.43156	389.92	306.99	227.46	46.72	35.43	30.26	3.02384	6.7e-16	1.7e-14	up
Cluster-6992.39902	0	0	0	61.75	42.62	44.06	-10.618	6.7e-16	1.7e-14	down
Cluster-6992.50286	0	0	0	5.7	4.77	7.71	-10.364	6.7e-16	1.7e-14	down
Cluster-6992.53867	0	0	0	8.7	13.33	12.29	-10.03	6.8e-16	1.7e-14	down
Cluster-6992.66269	0	0	0	1.91	2.03	3.14	-10.281	6.8e-16	1.7e-14	down
Cluster-6992.31734	277.38	265.86	296.38	99.72	96.15	108.26	1.5066	6.8e-16	1.7e-14	up
Cluster-6992.47594	6.64	7.91	7.01	0	0	0	10.136	6.9e-16	1.7e-14	up
Cluster-6992.61682	49.47	60.16	40.54	1.94	7.18	4.35	3.60101	6.9e-16	1.7e-14	up
Cluster-6992.64423	0	0	0	5.85	8.29	9.63	-10.095	6.9e-16	1.7e-14	down
Cluster-6992.50566	95.08	67.41	82.07	11.04	21.39	24.51	2.19635	6.9e-16	1.7e-14	up
Cluster-6992.3837	38.61	47.09	60.31	0	0	0	10.3677	7e-16	1.7e-14	up
Cluster-6992.52295	5.61	2.22	1.78	0	0	0	11.1076	7.1e-16	1.8e-14	up
Cluster-6992.45859	129.79	115.85	119.17	330.7	644.81	795.85	-2.1844	7.2e-16	1.8e-14	down
Cluster-6992.517	30.88	33.21	16.67	0	0	0	10.5369	7.2e-16	1.8e-14	up
Cluster-6992.14982	23.21	17.61	8.42	0.02	0.4	0.14	6.61783	7.3e-16	1.8e-14	up
Cluster-6992.82259	6.82	4.73	8.9	0	0	0	10.4927	7.5e-16	1.9e-14	up
Cluster-6992.54964	0	0	0	4.18	7.54	5.8	-10.141	7.6e-16	1.9e-14	down
Cluster-6992.51009	27.42	34.91	49.12	0	0	0	10.5222	7.6e-16	1.9e-14	up
Cluster-6992.36896	0.1	0.24	0.27	9.5	43.8	45.29	-7.1172	7.8e-16	1.9e-14	down
Cluster-6992.67429	19.45	28.8	19.1	0	0.34	0	7.75597	7.9e-16	1.9e-14	up
Cluster-6992.46932	17.14	14.62	11.03	3.67	4.25	3.78	1.91977	7.9e-16	1.9e-14	up
Cluster-6992.16965	10.71	7.65	10.82	0	0	0	10.1867	7.9e-16	1.9e-14	up
Cluster-6992.41000	3.81	7.29	7.04	0	0	0	10.6851	8e-16	2e-14	up
Cluster-6992.57599	6.18	4.48	4.55	12.54	21.36	21.98	-1.7963	8.3e-16	2.1e-14	down
Cluster-6992.20269	14.66	14.33	11.77	0	0	0	10.0506	8.6e-16	2.1e-14	up
Cluster-6992.23409	0	0	0	8.95	13.05	16.35	-10.155	8.7e-16	2.1e-14	down
Cluster-6992.55777	0	0	0	5.33	5.51	5.82	-10.073	8.8e-16	2.2e-14	down
Cluster-6992.53914	0	0	0	41.54	37.32	13.69	-11.342	8.9e-16	2.2e-14	down
Cluster-6992.70777	27.62	34.44	49.78	0	0	0	10.5159	8.9e-16	2.2e-14	up
Cluster-6992.41104	0	0	0	2.56	6.96	11.44	-11.156	9.5e-16	2.3e-14	down
Cluster-6992.21852	6.91	7.15	8.19	0.21	0.88	0.47	3.95728	9.6e-16	2.3e-14	up
Cluster-6992.76564	9.59	12.5	7.63	0	0	0	10.3144	9.6e-16	2.3e-14	up
Cluster-6992.23069	15.41	17.27	14.11	0.82	0.54	0.38	4.78664	9.6e-16	2.3e-14	up
Cluster-6992.34686	0	0	0	1.96	2.6	3.1	-10.04	9.6e-16	2.3e-14	down
Cluster-6992.34106	8.12	8.25	10.17	24.64	30.27	30.85	-1.6228	9.7e-16	2.4e-14	down
Cluster-6992.61042	0	0	0	7.9	26.67	19.16	-10.767	9.7e-16	2.4e-14	down
Cluster-6992.39743	60.03	62.83	56.96	25.22	32.44	27.57	1.14122	1e-15	2.4e-14	up
Cluster-6992.18658	170.77	247.92	442.41	0	0	0	10.9186	1e-15	2.5e-14	up
Cluster-6992.53095	3.67	3.74	3.7	10.16	17.37	19.58	-1.9871	1e-15	2.5e-14	down
Cluster-6992.65981	356.42	345.62	328.24	3.54	20.47	23.12	4.60054	1e-15	2.5e-14	up
Cluster-6992.54080	0	0	0	29.53	16.12	16.04	-10.949	1e-15	2.6e-14	down
Cluster-6992.42146	3.3	2.26	1.97	11.96	14.55	23.24	-2.6571	1.1e-15	2.6e-14	down
Cluster-6992.50847	0	0	0	38.87	19.39	33.57	-10.829	1.1e-15	2.6e-14	down
Cluster-6992.30335	52.95	35.92	42.95	1.92	5.8	6.1	3.35625	1.1e-15	2.6e-14	up
Cluster-6992.46806	865.59	792.84	805.02	53.03	159.19	156.85	2.86209	1.1e-15	2.6e-14	up
Cluster-6992.60990	0	0.22	0	87.44	40.91	56.56	-9.7057	1.1e-15	2.6e-14	down
Cluster-6992.41662	0	0	0	3.64	5.72	3.83	-10.147	1.1e-15	2.6e-14	down
Cluster-6992.42172	0	0	0	3.71	9.94	8.05	-10.483	1.1e-15	2.7e-14	down
Cluster-6992.33073	6.78	5.51	4.99	0	0	0	10.0274	1.1e-15	2.7e-14	up
Cluster-6992.32626	92.58	94.44	105.69	21.79	17.2	19.59	2.34546	1.2e-15	2.9e-14	up
Cluster-6992.26047	0	0	0	2.49	3.01	1.97	-10.264	1.2e-15	3e-14	down
Cluster-6992.69669	19.96	17.7	26.24	1.94	2.11	1.94	3.45449	1.2e-15	3e-14	up
Cluster-6992.52547	1.72	0.99	1.48	9.34	8.36	8.71	-2.625	1.2e-15	3e-14	down
Cluster-6992.55688	187.88	191.85	144.71	9.4	31.95	24.25	3.11902	1.2e-15	3e-14	up
Cluster-6992.41504	36.55	25.2	29.66	179.69	140.8	141.62	-2.3228	1.3e-15	3.2e-14	down
Cluster-6992.33268	6.27	4.71	6.67	16.1	20.46	21.68	-1.6531	1.4e-15	3.3e-14	down
Cluster-6992.48387	0	0	0	6.47	13.19	12.1	-10.181	1.4e-15	3.4e-14	down
Cluster-6992.24883	91.22	90.3	72	0.64	3.02	5.16	4.98765	1.4e-15	3.4e-14	up
Cluster-6992.5137	34.37	38.97	41.16	0	0	0	10.0394	1.4e-15	3.5e-14	up
Cluster-6992.18515	6.13	5.87	4.34	0	0	0	10.0737	1.5e-15	3.5e-14	up
Cluster-6992.56533	54.75	51.07	54.58	20.76	30.71	32.11	1.02151	1.5e-15	3.5e-14	up
Cluster-6992.65942	62.82	54.88	66.47	2.28	0.38	0.88	5.68108	1.5e-15	3.5e-14	up
Cluster-6992.44956	23.92	12.02	13.13	74.69	87.69	86.73	-2.3058	1.5e-15	3.5e-14	down
Cluster-6992.43986	0.4	0	0	19.95	22.93	30.55	-7.7245	1.5e-15	3.5e-14	down
Cluster-6992.38012	94.41	94.58	103.07	355.79	311.14	353.13	-1.7679	1.5e-15	3.5e-14	down
Cluster-6992.46096	0.21	0.55	0.14	6.63	19.22	18.45	-5.4909	1.5e-15	3.6e-14	down
Cluster-6992.21466	14.68	6.58	8.71	0	0	0	10.4841	1.5e-15	3.6e-14	up
Cluster-6992.40498	7.6	7.51	5.8	1.59	1.65	1.44	2.20377	1.5e-15	3.6e-14	up
Cluster-6992.38702	171.69	352.96	110.58	11.93	11.39	6.52	4.43712	1.5e-15	3.6e-14	up
Cluster-6992.31305	142.01	123.91	140.45	34.75	28.21	28.02	2.17953	1.5e-15	3.7e-14	up
Cluster-6992.69216	43.49	42.88	38.41	4.91	10.76	10.55	2.33567	1.6e-15	3.7e-14	up
Cluster-6992.52077	0	0	0	29.66	19.03	21.6	-10.555	1.6e-15	3.8e-14	down
Cluster-6992.23097	0	0	0	13.33	14.33	9	-10.384	1.6e-15	3.8e-14	down
Cluster-6992.71139	925.9	543.58	563.06	0	0	0	10.6997	1.6e-15	3.9e-14	up
Cluster-6992.39213	2.77	2.73	3.04	11.66	11.68	12.08	-1.9999	1.7e-15	3.9e-14	down
Cluster-6992.29632	0	0	0	1.83	4.65	4.7	-10.486	1.7e-15	3.9e-14	down
Cluster-6992.41661	0	0	0	4.09	7.7	3.86	-10.399	1.7e-15	3.9e-14	down
Cluster-6992.41776	33.22	45.32	67.86	273	357.43	410.41	-2.7459	1.7e-15	3.9e-14	down
Cluster-6992.44157	40.03	44.55	33.93	8.87	7.3	10.5	2.1955	1.7e-15	4e-14	up
Cluster-6992.43981	8.3	9.03	5.25	0	0	0	10.2632	1.7e-15	4.1e-14	up
Cluster-6992.30672	98.97	89.22	120.37	25.13	26.99	20.01	2.14368	1.8e-15	4.1e-14	up
Cluster-6992.25133	57.5	63.86	41.81	5.16	12.28	9.79	2.67478	1.8e-15	4.3e-14	up
Cluster-6992.68517	3.96	3.2	2.42	0.34	0.39	0.62	2.88666	1.8e-15	4.3e-14	up
Cluster-6992.50084	0.92	0	0	122.18	127.05	125.77	-8.6877	1.9e-15	4.4e-14	down
Cluster-6992.67427	62.8	87.97	77.35	0	1.84	1.33	6.31695	1.9e-15	4.4e-14	up
Cluster-6992.46195	7.6	6.88	5.2	15.64	23.18	22.71	-1.5736	2e-15	4.6e-14	down
Cluster-6992.23638	0	0	0	6.89	4.7	5.42	-10.427	2e-15	4.7e-14	down
Cluster-6992.7948	4.27	5.37	5.8	0	0	0	10.1439	2e-15	4.8e-14	up
Cluster-6992.22878	8.89	9.33	9.3	0	0	0	9.94592	2e-15	4.8e-14	up
Cluster-6992.27481	134.19	121.94	205.35	17.85	10.39	15.57	3.40742	2e-15	4.8e-14	up
Cluster-6992.37972	29.76	29.42	32.99	138.41	131.84	115.86	-2.0371	2.1e-15	4.8e-14	down
Cluster-6992.58392	0	0	0	7.12	14.59	14.36	-10.167	2.1e-15	5e-14	down
Cluster-6992.34898	3.3	3.02	3.15	10.02	15.84	20.02	-2.1857	2.2e-15	5.1e-14	down
Cluster-6992.70590	4.75	10.72	9.2	0	0	0	10.7151	2.3e-15	5.3e-14	up
Cluster-6992.46371	46.01	42.3	49.78	15.92	18.61	22.31	1.34972	2.3e-15	5.3e-14	up
Cluster-6992.19688	17.9	61.91	26.55	0	0	0	11.2777	2.3e-15	5.3e-14	up
Cluster-6992.36842	33.86	22.49	17.05	132.17	175.36	118.12	-2.5005	2.3e-15	5.3e-14	down
Cluster-6992.47848	20.02	15.61	17.56	29.72	40.99	43.69	-1.0323	2.4e-15	5.6e-14	down
Cluster-6992.69305	33.17	42	31.92	0	0	0	10.0149	2.5e-15	5.7e-14	up
Cluster-6992.48147	35.19	35	34.76	12.68	20.17	18.16	1.12246	2.5e-15	5.7e-14	up
Cluster-6992.43397	0	0	0	1.81	2.41	4.19	-10.368	2.5e-15	5.7e-14	down
Cluster-6992.41972	14.05	23.64	12.66	0	0	0	10.4402	2.5e-15	5.8e-14	up
Cluster-6992.72823	0	0	0	33.41	15.5	17.67	-11.004	2.5e-15	5.8e-14	down
Cluster-6992.41335	0	0	0	4.55	9.93	14.93	-10.652	2.5e-15	5.8e-14	down
Cluster-6992.24904	41.12	48.12	49.43	6.03	12.55	12.65	2.25697	2.6e-15	6e-14	up
Cluster-6992.64253	0	0	0	10.6	8.57	6.23	-10.514	2.6e-15	6e-14	down
Cluster-6992.57698	1.76	2.14	2.69	10.97	15.93	20.1	-2.7352	2.8e-15	6.4e-14	down
Cluster-6992.6286	33.46	18.25	28.9	0	0	0	10.2474	2.8e-15	6.5e-14	up
Cluster-6992.38136	0	0	0	5.56	12.16	9.7	-10.14	2.8e-15	6.5e-14	down
Cluster-6992.62072	7.38	8.72	10.68	0	0	0	10.1408	2.9e-15	6.7e-14	up
Cluster-6992.44915	139.7	139.69	148.76	52.67	53.13	51.22	1.49247	3e-15	6.8e-14	up
Cluster-6992.37458	0	0	0	5.66	4.24	6.36	-10.233	3e-15	6.9e-14	down
Cluster-6992.59862	8.58	4.78	8.48	0	0.03	0	10.0145	3e-15	7e-14	up
Cluster-6992.55259	0	0	0	2.58	6.49	7.18	-10.459	3.1e-15	7.2e-14	down
Cluster-6992.50146	11.09	12.24	21.88	100.58	125.71	125.52	-2.8921	3.2e-15	7.3e-14	down
Cluster-6992.46890	236.76	168.44	140.83	31.61	36.01	21.54	2.63561	3.3e-15	7.5e-14	up
Cluster-6992.34641	0.7	0.74	0.3	10.99	10.23	9.15	-4.1102	3.4e-15	7.7e-14	down
Cluster-6992.52302	3.68	1.68	2.76	21.84	19.4	20.53	-2.903	3.4e-15	7.8e-14	down
Cluster-6992.66508	97.46	95.26	97.27	1.77	1.78	0	6.36127	3.5e-15	7.9e-14	up
Cluster-6992.61775	4.68	4.59	4.8	0	0	0	9.86981	3.5e-15	8e-14	up
Cluster-6992.50965	26.79	29.95	19.84	79.71	167.38	133.73	-2.2274	3.5e-15	8.1e-14	down
Cluster-6992.46922	648.02	597.67	598.4	283.45	292.61	303.79	1.11509	3.6e-15	8.1e-14	up
Cluster-6992.58972	0	0	0	11.25	11.41	14.21	-9.9327	3.6e-15	8.2e-14	down
Cluster-6992.74210	19.39	23.86	10.6	0	0	0	10.4683	3.6e-15	8.3e-14	up
Cluster-6992.32440	13.63	15.94	18.68	0	0	0	10.0558	3.7e-15	8.3e-14	up
Cluster-6992.71137	4.86	4.54	3.57	0	0	0	9.91953	3.7e-15	8.5e-14	up
Cluster-6992.14550	36.5	28.4	27.11	0	0	0	9.915	3.8e-15	8.6e-14	up
Cluster-6992.43516	3.08	1.13	1.89	13.35	26.57	26.4	-3.3648	3.8e-15	8.6e-14	down
Cluster-6992.43820	12.96	15.65	18.87	0	0	0	10.1087	3.9e-15	8.8e-14	up
Cluster-6992.43391	8.27	9.2	10.24	0	0	0	9.96305	4.1e-15	9.2e-14	up
Cluster-6992.29486	40.03	43.8	18.81	0	0	0	10.5108	4.1e-15	9.2e-14	up
Cluster-6992.48981	23.14	14.96	20.58	48.9	61.82	69.04	-1.5507	4.1e-15	9.2e-14	down
Cluster-6992.28749	48.83	38.08	71.75	0	0	0	10.3491	4.2e-15	9.6e-14	up
Cluster-6992.33813	0	0	0	5.35	7.57	8.32	-9.8352	4.4e-15	9.9e-14	down
Cluster-6992.65068	2.29	2.02	2.59	7.68	10.02	9.81	-1.9186	4.4e-15	1e-13	down
Cluster-6992.40711	0	0	0	9.81	10.37	9.37	-9.9318	4.4e-15	1e-13	down
Cluster-6992.49785	87.15	109.95	110.05	18.01	14.81	11.91	2.79766	4.4e-15	1e-13	up
Cluster-6992.44500	4063.08	8649.64	7203.47	765.81	550.11	468.08	3.47854	4.4e-15	1e-13	up
Cluster-6992.20438	0	0	0	5.87	7.91	7.13	-9.7971	4.4e-15	1e-13	down
Cluster-6992.49565	0.73	0.47	0.63	10.58	322.58	237.08	-8.109	4.7e-15	1.1e-13	down
Cluster-6992.38057	22.2	16.54	15.85	35.09	50.31	49.71	-1.2414	5e-15	1.1e-13	down
Cluster-6992.26542	0	0	0	5.28	9.99	11.39	-10.091	5e-15	1.1e-13	down
Cluster-6992.35557	80	71.13	61.47	23.21	39.11	35.33	1.20541	5.1e-15	1.1e-13	up
Cluster-6992.51068	26.46	20.81	29.63	3.22	6.28	6.64	2.34846	5.1e-15	1.2e-13	up
Cluster-6992.47755	104.32	154.24	125.1	25.44	39.73	26.94	2.13916	5.2e-15	1.2e-13	up
Cluster-6992.42245	0	0	0	3.8	3.39	3.18	-10.067	5.2e-15	1.2e-13	down
Cluster-6992.79717	11.4	8.37	8.02	0	0	0	9.89504	5.3e-15	1.2e-13	up
Cluster-6992.57514	8.85	6.56	9.84	0	0	0	10.0115	5.3e-15	1.2e-13	up
Cluster-6992.62771	87.46	72.5	42.76	6.12	11.75	9.7	2.93918	5.4e-15	1.2e-13	up
Cluster-6992.76649	7	10.57	6.63	0	0	0	10.176	5.4e-15	1.2e-13	up
Cluster-6992.49917	223.92	221.64	239.99	71.72	111.33	121.34	1.26067	5.7e-15	1.3e-13	up
Cluster-6992.68995	21.86	16.68	14.62	2.56	4.97	5.26	2.14324	5.7e-15	1.3e-13	up
Cluster-6992.36191	3.03	3.87	3.96	97.99	52.43	37.94	-4.1323	5.8e-15	1.3e-13	down
Cluster-6992.38741	16.18	14.42	14.03	30.64	37.16	32.53	-1.1121	5.9e-15	1.3e-13	down
Cluster-6992.57607	0	0	0	10.67	14.41	20.07	-9.9907	5.9e-15	1.3e-13	down
Cluster-6992.55369	31.67	20.8	24.13	0	0	0	9.94552	6e-15	1.3e-13	up
Cluster-6992.37578	16.13	7.82	12.62	1.03	1.88	0.91	3.32433	6e-15	1.3e-13	up
Cluster-6992.30432	0	0	0	9.59	8.13	10.1	-10.006	6.1e-15	1.3e-13	down
Cluster-6992.36671	0	0	0	16.59	23.35	25.96	-9.8053	6.2e-15	1.4e-13	down
Cluster-6992.74570	0	0	0	2.71	4.87	2.9	-10.056	6.5e-15	1.4e-13	down
Cluster-6992.57253	0.16	0.13	0.24	2.03	3.22	2.08	-3.6598	6.6e-15	1.5e-13	down
Cluster-6992.43948	40.62	38.63	32.79	73.58	106.99	107.61	-1.3156	6.9e-15	1.5e-13	down
Cluster-6992.38706	1051.15	1279.27	1153.62	431.55	577.34	494.29	1.28314	6.9e-15	1.5e-13	up
Cluster-6992.27964	30.9	28	32.27	12.25	15.41	15.94	1.13312	7e-15	1.5e-13	up
Cluster-6992.67778	121.18	177.55	125.61	0.74	0	0	9.04744	7e-15	1.6e-13	up
Cluster-6992.42311	0	0	0	7.51	23.32	18.42	-10.429	7.2e-15	1.6e-13	down
Cluster-6992.23380	0	0	0	11.12	13.58	16.4	-9.8018	7.2e-15	1.6e-13	down
Cluster-6992.68721	14.96	26.64	36.54	0.36	0.3	0.12	6.70505	7.3e-15	1.6e-13	up
Cluster-6992.79860	2.36	4.91	4.52	0	0	0	10.4913	7.5e-15	1.7e-13	up
Cluster-6992.7428	21.95	20.86	8.14	0	0	0	10.6229	7.6e-15	1.7e-13	up
Cluster-6992.38190	0	0	0	16.76	41.86	37.74	-10.187	8e-15	1.8e-13	down
Cluster-6992.27865	63.42	56.75	51.71	22.91	29.29	23.74	1.23295	8.1e-15	1.8e-13	up
Cluster-6992.45706	5.25	6.99	5.02	19.7	37.89	27.84	-2.2123	8.1e-15	1.8e-13	down
Cluster-6992.54510	110.01	131.36	140.73	28.73	22.27	27.68	2.31229	8.4e-15	1.8e-13	up
Cluster-6992.51102	9.13	13.32	16.35	0	0	0	10.2422	8.5e-15	1.9e-13	up
Cluster-6992.34879	138.01	101.74	127.12	40.06	58.29	63.95	1.25526	8.8e-15	1.9e-13	up
Cluster-6992.19573	52.52	41.61	36.32	0	0	0	9.86057	8.9e-15	2e-13	up
Cluster-6992.57770	0	0	0	1.98	14.78	17.92	-11.782	9.1e-15	2e-13	down
Cluster-6992.35724	0	0	0	8.27	16.79	18.38	-10.06	9.2e-15	2e-13	down
Cluster-6992.37698	16.61	10.28	11.75	38.53	48.29	41.42	-1.6833	9.2e-15	2e-13	down
Cluster-6992.43985	51.93	48.54	45.24	4.02	2.29	1.33	4.23278	9.6e-15	2.1e-13	up
Cluster-6992.49967	5.91	14.74	7.27	0	0	0	10.6919	9.7e-15	2.1e-13	up
Cluster-6992.18769	55.06	31.19	50.99	0	0	0	10.1231	9.9e-15	2.2e-13	up
Cluster-6992.22879	0	0	0	7.67	8.93	6.16	-9.9822	9.9e-15	2.2e-13	down
Cluster-6992.26950	2	1.65	2.66	0	0	0	10.044	1e-14	2.2e-13	up
Cluster-6992.64434	7.52	7.86	2.69	0	0	0	10.7121	1e-14	2.3e-13	up
Cluster-6992.46625	0	0	0	2.91	5.84	5.32	-9.9173	1.1e-14	2.3e-13	down
Cluster-6992.31489	0	0	0	19.62	13.73	14.77	-10.219	1.1e-14	2.3e-13	down
Cluster-6992.56515	0	0	0	3.16	6.62	3.34	-10.194	1.1e-14	2.4e-13	down
Cluster-6992.18715	19.87	18.66	22.82	5.75	8.02	8.1	1.56373	1.1e-14	2.4e-13	up
Cluster-6992.24300	18.09	14.9	21.79	2.41	3.14	3.93	2.60836	1.1e-14	2.4e-13	up
Cluster-6992.53748	507.72	438.46	534.25	127.86	96.75	104.45	2.18584	1.2e-14	2.5e-13	up
Cluster-6992.43331	0	0	0	11.9	10.97	5.97	-10.486	1.2e-14	2.6e-13	down
Cluster-6992.42696	8.26	6.01	7.77	0	0.17	0.03	6.95704	1.2e-14	2.6e-13	up
Cluster-6992.37556	24.85	29.76	29.22	8.1	9.34	9.88	1.68422	1.2e-14	2.6e-13	up
Cluster-6992.30945	18.74	12.63	8.55	90.23	79.62	80.12	-2.6306	1.2e-14	2.6e-13	down
Cluster-6992.83463	21.2	44.4	20.93	0	0	0	10.4894	1.2e-14	2.6e-13	up
Cluster-6992.19539	6.45	6.75	4.68	0	0	0	9.86346	1.2e-14	2.6e-13	up
Cluster-6992.40606	0	0	0	57.45	192.46	237.36	-10.752	1.2e-14	2.7e-13	down
Cluster-6992.31074	93.72	89.53	70.29	15.19	9.3	10.93	2.84087	1.2e-14	2.7e-13	up
Cluster-6992.28356	0	0	0	13.83	13.42	19.37	-9.8813	1.3e-14	2.8e-13	down
Cluster-6992.40649	29.43	16.57	21.13	66.25	132.68	136.48	-2.2306	1.3e-14	2.8e-13	down
Cluster-6992.38999	89.85	112.87	116.59	31.35	41.19	36.65	1.6176	1.3e-14	2.8e-13	up
Cluster-6992.57392	8.51	5.64	6.13	0	0	0	9.82694	1.3e-14	2.8e-13	up
Cluster-6992.63944	17.57	16.73	17.85	4.35	6.46	7.86	1.56833	1.3e-14	2.9e-13	up
Cluster-6992.34339	0	0	0	4.18	7.41	5.22	-9.8334	1.3e-14	2.9e-13	down
Cluster-6992.27967	0	0	0	5.81	6.75	7.92	-9.7135	1.3e-14	2.9e-13	down
Cluster-6992.18548	42.54	43.57	61.68	0	0	0	9.98144	1.3e-14	2.9e-13	up
Cluster-6992.42769	0.31	0.12	0.16	3.82	5.59	8.07	-4.7782	1.4e-14	2.9e-13	down
Cluster-6992.56667	0	0	0	2.83	10.96	9.03	-10.645	1.4e-14	2.9e-13	down
Cluster-6992.50859	7.66	6.64	7.7	0	0	0	9.7241	1.4e-14	2.9e-13	up
Cluster-6992.62361	0	0	0	0.75	1.46	1.96	-10.16	1.4e-14	3e-13	down
Cluster-6992.46684	0	0	0	20.11	12.97	8.32	-10.766	1.4e-14	3e-13	down
Cluster-6992.60491	0	0	0	2.35	4.22	3.74	-9.7776	1.4e-14	3e-13	down
Cluster-6992.40143	32.63	30.83	29.38	8.41	12.81	8.29	1.71915	1.4e-14	3e-13	up
Cluster-6992.34875	0	0	0	1.2	4.11	3.6	-10.515	1.4e-14	3e-13	down
Cluster-6992.78992	26.71	14.4	7.94	0	0.24	0.04	7.53382	1.4e-14	3.1e-13	up
Cluster-6992.38944	0	0	0	8.54	11.32	15.61	-9.8624	1.5e-14	3.1e-13	down
Cluster-6992.57464	0.17	0	0.1	17.24	9.33	10.96	-7.1491	1.5e-14	3.1e-13	down
Cluster-6992.47936	313.48	404.4	365.29	104.1	143.37	160.61	1.49171	1.5e-14	3.2e-13	up
Cluster-6992.65007	13.77	8.94	12.46	0	0	0	9.86404	1.5e-14	3.2e-13	up
Cluster-6992.56023	0	0	0	3.81	6.34	5.15	-9.7278	1.5e-14	3.2e-13	down
Cluster-6992.48839	107.55	34.62	86.65	2133.68	1186.75	1046.6	-4.2913	1.5e-14	3.2e-13	down
Cluster-6992.46541	56.89	61.4	64.07	12.72	24.18	21.6	1.73187	1.6e-14	3.3e-13	up
Cluster-6992.55456	82.32	61.24	37.89	6.73	13.45	11.85	2.58313	1.6e-14	3.4e-13	up
Cluster-6992.53137	0	0	0	11.15	6.67	6.26	-10.502	1.6e-14	3.4e-13	down
Cluster-6992.54929	0	0	0	35.76	20.2	33.95	-10.34	1.6e-14	3.4e-13	down
Cluster-6992.23963	5.28	3.64	2.81	0	0	0	9.9758	1.6e-14	3.4e-13	up
Cluster-6992.19092	8.03	7.22	5.26	0.29	0.31	0.7	4.07378	1.6e-14	3.4e-13	up
Cluster-6992.46328	0	0	0	3.6	6.76	6.15	-9.7995	1.7e-14	3.6e-13	down
Cluster-6992.54800	4.23	2.93	2.02	0	0	0	10.0768	1.8e-14	3.7e-13	up
Cluster-6992.32598	0	0	0	4.54	23.06	20.72	-10.998	1.8e-14	3.8e-13	down
Cluster-6992.46066	0	0	0	3.42	5.68	7.18	-9.9042	1.8e-14	3.8e-13	down
Cluster-6992.18947	8.03	10.07	5.23	0	0	0	10.0994	1.8e-14	3.9e-13	up
Cluster-6992.46192	24.32	18.72	18.32	37.8	59.23	54.92	-1.2386	1.9e-14	3.9e-13	down
Cluster-6992.40860	1072.19	1614.96	1208.34	10707.5	7403.66	6679.7	-2.7753	1.9e-14	3.9e-13	down
Cluster-6992.5698	12.58	18.2	17.36	0	0	0	9.93556	1.9e-14	4e-13	up
Cluster-6992.32392	0	0	0	3.59	15.33	15.56	-10.835	1.9e-14	4e-13	down
Cluster-6992.18771	36.72	26.44	46.72	0.13	0	0	9.75955	2e-14	4.1e-13	up
Cluster-6992.57720	0	0	0	4.74	7.71	11.24	-10.041	2e-14	4.2e-13	down
Cluster-6992.49423	1.91	1.16	1.82	7.73	14.32	16.76	-2.8941	2e-14	4.2e-13	down
Cluster-6992.23763	2.23	2.24	3.28	0.18	0.15	0.19	4.01042	2.1e-14	4.3e-13	up
Cluster-6992.42534	194.78	211.4	257.65	8.19	1.23	3.71	5.59429	2.1e-14	4.4e-13	up
Cluster-6992.51097	6.74	4.52	5.21	15.13	27.42	23.57	-1.9261	2.1e-14	4.5e-13	down
Cluster-6992.63925	38.91	45.99	43	3.71	7.05	10.46	2.70637	2.2e-14	4.6e-13	up
Cluster-6992.68566	6.1	7.03	10.99	0.41	0.46	0.16	4.60222	2.2e-14	4.7e-13	up
Cluster-6992.50210	494.3	506.25	288.94	82.1	94.93	62.7	2.46365	2.2e-14	4.7e-13	up
Cluster-6992.28469	0	0	0	2.63	4.91	6.2	-9.9886	2.3e-14	4.7e-13	down
Cluster-6992.43236	0	0.27	0	42.59	53.81	27.76	-8.8718	2.3e-14	4.8e-13	down
Cluster-6992.74094	0	0	0	4.96	5.03	3.62	-9.9674	2.3e-14	4.9e-13	down
Cluster-6992.33496	33.12	38.75	44.97	10.49	11.2	10.9	1.90273	2.4e-14	4.9e-13	up
Cluster-6992.85960	8.1	6.05	9.96	0	0	0	9.93516	2.4e-14	4.9e-13	up
Cluster-6992.25364	0.05	0	0	10.76	22.44	12.4	-9.7325	2.4e-14	5e-13	down
Cluster-6992.48443	83.87	72.59	62.86	824.61	531.16	436.37	-3.0521	2.5e-14	5.1e-13	down
Cluster-6992.21129	38.54	23.22	31.95	3.27	5.49	7.49	2.60973	2.5e-14	5.1e-13	up
Cluster-6992.71972	0	0	0	2.97	6.3	7.6	-10.069	2.6e-14	5.4e-13	down
Cluster-6992.38983	0	0	0	5.47	9.5	4.55	-10.1	2.6e-14	5.4e-13	down
Cluster-6992.55085	2.67	2.06	2.13	6.8	8.19	8.27	-1.7027	2.6e-14	5.4e-13	down
Cluster-6992.18209	15.59	19.43	21.13	0	0	0	9.8108	2.7e-14	5.6e-13	up
Cluster-6992.42778	0	0	0	15.6	10.72	9.4	-10.274	2.7e-14	5.6e-13	down
Cluster-6992.31202	20.51	17.61	15.16	50.24	54.7	62.96	-1.6179	2.7e-14	5.6e-13	down
Cluster-6992.79116	36.13	30.07	48.35	0	1.21	0.37	6.29249	2.7e-14	5.7e-13	up
Cluster-6992.45458	0	0	0	3.16	3.47	2.09	-10.058	2.8e-14	5.7e-13	down
Cluster-6992.39425	0	0	0	4.77	5	5.85	-9.6585	2.8e-14	5.7e-13	down
Cluster-6992.23073	6.13	6.09	4.24	0.01	0.01	0.03	9.49941	2.8e-14	5.8e-13	up
Cluster-6992.47374	1285.07	1267.93	1309.26	285.51	184.89	215.32	2.47847	2.8e-14	5.8e-13	up
Cluster-6992.53628	3.55	2.77	3.6	0	0	0	9.69543	2.9e-14	5.9e-13	up
Cluster-6992.34599	719.64	492.23	307.51	5226.18	5619.43	3431.27	-3.3024	2.9e-14	5.9e-13	down
Cluster-6992.46884	0	0	0	6.47	15.6	13.53	-9.9839	2.9e-14	5.9e-13	down
Cluster-6992.31866	9.12	6.67	3.25	72.59	65.03	71.4	-3.4557	2.9e-14	5.9e-13	down
Cluster-6992.39459	3.62	3.68	4.68	0	0	0	9.77963	2.9e-14	6e-13	up
Cluster-6992.23860	0	0	0	6.4	4.2	9.95	-10.308	3e-14	6.1e-13	down
Cluster-6992.63410	3.28	2.94	3.48	0	0	0	9.64986	3e-14	6.1e-13	up
Cluster-6992.64827	0	0	0	38.32	26.4	30.69	-10.082	3e-14	6.2e-13	down
Cluster-6992.32013	0	0	0	16.25	9.55	10.99	-10.299	3.1e-14	6.3e-13	down
Cluster-6992.66198	33.59	40.44	28.83	4.26	2.47	2.36	3.49894	3.1e-14	6.3e-13	up
Cluster-6992.14833	0	0	0	1.98	5.14	5.1	-10.123	3.1e-14	6.4e-13	down
Cluster-6992.46127	39.9	32.47	6.27	0	0	0	11.4407	3.2e-14	6.5e-13	up
Cluster-6992.26931	173.05	191.43	226	36.88	22.54	28.95	2.75633	3.2e-14	6.6e-13	up
Cluster-6992.34895	270.98	300.48	250.99	113.76	156.33	130.7	1.10604	3.3e-14	6.7e-13	up
Cluster-6992.35723	18.82	12.72	15.31	30.44	43.05	44.33	-1.2604	3.3e-14	6.7e-13	down
Cluster-6992.48801	5.44	4.41	5.66	0	0	0	9.67206	3.3e-14	6.8e-13	up
Cluster-6992.35894	0.85	1.07	0.94	17.58	89.28	123.06	-6.2033	3.4e-14	6.8e-13	down
Cluster-6992.24813	0	0	0	7.17	19.27	20.48	-10.204	3.4e-14	7e-13	down
Cluster-6992.49243	0	0.06	0	18.22	13.6	6.87	-9.4595	3.4e-14	7e-13	down
Cluster-6992.49462	72.5	67.98	77.43	27.08	26.67	32.36	1.39536	3.5e-14	7e-13	up
Cluster-6992.50143	86.53	326.63	116.53	5.65	10.18	3.88	4.83807	3.5e-14	7.1e-13	up
Cluster-6992.45975	14.61	12.96	11.8	20.97	32.43	31.98	-1.0376	3.5e-14	7.1e-13	down
Cluster-6992.28335	0	0	0	2.98	4.46	3.47	-9.6177	3.6e-14	7.3e-13	down
Cluster-6992.28829	0	0	0	1.58	1.9	3.87	-10.193	3.6e-14	7.3e-13	down
Cluster-6992.38805	546.9	436.1	493.32	17.08	65.28	69.45	3.41517	3.6e-14	7.3e-13	up
Cluster-6992.23509	4.13	5.07	4.01	0	0	0	9.70949	3.6e-14	7.4e-13	up
Cluster-6992.30472	16.98	10.87	15.56	0.49	1.34	0.79	4.12632	3.7e-14	7.5e-13	up
Cluster-6992.46715	195.03	237.68	218.19	68.3	64.44	64.44	1.75946	3.8e-14	7.6e-13	up
Cluster-6992.69676	2.51	2.21	1.93	0.12	0.05	0.05	5.01931	3.8e-14	7.7e-13	up
Cluster-6992.17082	21.03	19.79	18.11	0	0.31	0.14	7.09898	3.9e-14	7.8e-13	up
Cluster-6992.23889	0	0	0	13.76	10.28	12.78	-9.9149	3.9e-14	7.9e-13	down
Cluster-6992.42539	0	0	0	56.98	33.12	28.12	-10.515	4e-14	8e-13	down
Cluster-6992.41872	5.56	3.38	4.07	14.79	34.76	33.34	-2.5725	4e-14	8e-13	down
Cluster-6992.25082	126.24	227.27	153.51	17.16	11.72	9.02	3.70473	4e-14	8.1e-13	up
Cluster-6992.65526	0	0	0	3.99	7.88	6.2	-9.726	4e-14	8.1e-13	down
Cluster-6992.53225	116.88	118.43	134.96	45.91	56.47	65.18	1.21768	4e-14	8.1e-13	up
Cluster-6992.60119	5.06	2.63	3	0	0	0	9.93509	4.1e-14	8.2e-13	up
Cluster-6992.65277	0	0	0	2.96	5.6	2.81	-10.003	4.1e-14	8.2e-13	down
Cluster-6992.29993	38.14	42.02	66.08	1.71	5.38	5.92	3.63372	4.1e-14	8.2e-13	up
Cluster-6992.52938	0	0	0	10.61	8.88	10.47	-9.7893	4.1e-14	8.2e-13	down
Cluster-6992.34585	0	0	0	3.24	8.08	10.46	-10.274	4.2e-14	8.4e-13	down
Cluster-6992.27105	46.29	43.36	48.82	17.55	17.26	17.99	1.4414	4.2e-14	8.5e-13	up
Cluster-6992.51473	0	0	0	0.9	3.67	2.91	-10.544	4.3e-14	8.5e-13	down
Cluster-6992.43873	0	0	0	2.92	11.21	4.06	-10.701	4.3e-14	8.6e-13	down
Cluster-6992.67795	38.42	41.96	31.84	8.72	15.52	14.29	1.63099	4.3e-14	8.7e-13	up
Cluster-6992.32685	5.28	4.28	2.54	18.25	25.71	22.67	-2.4078	4.3e-14	8.7e-13	down
Cluster-6992.35497	745.34	1374.29	1223.39	172.47	162.53	114.15	2.86058	4.3e-14	8.7e-13	up
Cluster-6992.65259	0	0	0	1.67	3.84	5.35	-10.255	4.4e-14	8.8e-13	down
Cluster-6992.69238	50.03	55.3	15.33	0	0.09	0.5	7.78772	4.5e-14	8.9e-13	up
Cluster-6992.18770	4.57	3.08	3.51	0	0	0	9.65426	4.5e-14	9e-13	up
Cluster-6992.51550	23.66	14.93	18.54	46.04	56.28	59.13	-1.443	4.6e-14	9.1e-13	down
Cluster-6992.33604	6.89	14.73	2.52	0	0	0	11.3612	4.7e-14	9.3e-13	up
Cluster-6992.66838	20.98	21.51	15.62	2.93	5.51	5.82	2.11842	4.7e-14	9.3e-13	up
Cluster-6992.38622	0	0	0	2.95	2.58	2.82	-9.7472	4.7e-14	9.4e-13	down
Cluster-6992.24334	0	0	0	12.36	25.36	34.61	-10.091	4.7e-14	9.4e-13	down
Cluster-6992.32601	176.57	189.82	115.9	19.05	9.46	9.61	3.63581	4.8e-14	9.4e-13	up
Cluster-6992.57736	0	0	0	4.09	3.18	3.19	-9.9278	4.8e-14	9.5e-13	down
Cluster-6992.48698	260.6	330.29	384.36	64.47	46.77	50.47	2.61229	4.9e-14	9.6e-13	up
Cluster-6992.54054	0	0	0	60.91	63.83	80.34	-9.6543	4.9e-14	9.6e-13	down
Cluster-6992.26849	56.28	46.82	73.08	13.45	19.56	19.71	1.82435	5.1e-14	1e-12	up
Cluster-6992.25288	3.92	2.75	2.61	0	0	0	9.66457	5.2e-14	1e-12	up
Cluster-6992.60152	0	0	0	23.73	20.41	19.55	-9.8205	5.3e-14	1e-12	down
Cluster-6992.66191	19.37	16.08	18.05	6.23	6.71	6.2	1.53479	5.4e-14	1.1e-12	up
Cluster-6992.44527	84.9	42.95	53.89	11.5	12.1	10.39	2.44566	5.5e-14	1.1e-12	up
Cluster-6992.81016	60.88	38.85	15.1	0	0	0.08	10.3557	5.6e-14	1.1e-12	up
Cluster-6992.28068	0	0	0	7	4.9	7.51	-9.9346	5.6e-14	1.1e-12	down
Cluster-6992.80029	299.04	302.56	478.61	0	0	0	10.0057	5.9e-14	1.2e-12	up
Cluster-6992.23691	6.08	4.4	6.84	0	0	0	9.75367	6e-14	1.2e-12	up
Cluster-6992.22464	0	0	0	2.31	4.92	5.65	-9.9174	6.1e-14	1.2e-12	down
Cluster-6992.51977	0	0	0	13.15	10.84	17.66	-9.8421	6.1e-14	1.2e-12	down
Cluster-6992.42677	586.6	483.82	482.84	38.03	121.34	102.09	2.69081	6.2e-14	1.2e-12	up
Cluster-6992.53315	80.06	89.6	139.58	15.19	17.25	14.14	2.7731	6.2e-14	1.2e-12	up
Cluster-6992.70862	41.84	55.19	18.09	0	0	0.03	10.4511	6.4e-14	1.3e-12	up
Cluster-6992.59300	9.66	11.85	11.21	2.18	4.14	3.09	1.89868	6.4e-14	1.3e-12	up
Cluster-6992.48669	0	0	0	1.5	4.29	2.62	-10.066	6.7e-14	1.3e-12	down
Cluster-6992.9946	5.8	6.37	2.75	0.07	0.1	0.03	6.29291	6.9e-14	1.4e-12	up
Cluster-6992.71662	13.44	16.66	13.26	0	0	0	9.61617	7.1e-14	1.4e-12	up
Cluster-6992.45579	11.92	14.12	16.99	0	0	0	9.74219	7.1e-14	1.4e-12	up
Cluster-6992.44762	0.34	0.09	0	15.8	15.66	20.75	-6.9186	7.3e-14	1.4e-12	down
Cluster-6992.36874	0	0	0	2.34	3.28	6.29	-10.122	7.4e-14	1.4e-12	down
Cluster-6992.65540	5.24	3.27	3.1	0	0	0	9.73814	7.4e-14	1.4e-12	up
Cluster-6992.39999	214.95	265.89	207.39	50.38	43.36	33.59	2.44561	7.5e-14	1.5e-12	up
Cluster-6992.38491	0	0	0	7.12	11.59	9.08	-9.5431	7.5e-14	1.5e-12	down
Cluster-6992.48192	82.29	109.92	124.17	2.07	8.72	10.19	4.05468	7.6e-14	1.5e-12	up
Cluster-6992.65832	0	0	0	24.04	21.43	38.37	-9.8715	7.7e-14	1.5e-12	down
Cluster-6992.5194	10.38	9.06	10.95	0	0	0	9.54907	7.8e-14	1.5e-12	up
Cluster-6992.22300	7.67	5.18	7.94	0	0	0	9.71196	7.8e-14	1.5e-12	up
Cluster-6992.47333	289.48	365.2	294.1	9.1	42.75	33.45	3.62477	7.8e-14	1.5e-12	up
Cluster-6992.33359	54.37	83.98	82.96	13.94	12.72	14.17	2.48572	7.9e-14	1.5e-12	up
Cluster-6992.45560	23.32	21.26	18.67	8.56	10.4	9.47	1.21153	8.1e-14	1.6e-12	up
Cluster-6992.37646	9.91	16.38	13.81	0	0	0	9.86281	8.3e-14	1.6e-12	up
Cluster-6992.34314	10.48	5.98	11.09	0	0	0	9.90216	8.4e-14	1.6e-12	up
Cluster-6992.71502	13.1	16.02	9.26	0	0	0	9.79352	8.5e-14	1.7e-12	up
Cluster-6992.49210	293.29	321.21	345.59	110	110.08	100.08	1.62994	8.5e-14	1.7e-12	up
Cluster-6992.24446	0	0	0	1.35	3.45	5.17	-10.379	8.6e-14	1.7e-12	down
Cluster-6992.32567	0	0	0	2.38	4.54	3.4	-9.6194	8.9e-14	1.7e-12	down
Cluster-6992.64311	0	0	0	6.01	6.46	2.72	-10.367	8.9e-14	1.7e-12	down
Cluster-6992.22433	0	0	0	14.16	15.18	14.2	-9.5407	9.1e-14	1.8e-12	down
Cluster-6992.69639	60.36	52.92	90.29	0	0	0	9.90136	9.2e-14	1.8e-12	up
Cluster-6992.72292	11.62	9.25	8.8	0	0	0	9.51277	9.4e-14	1.8e-12	up
Cluster-6992.45219	23.93	19.72	23.97	5.3	9.16	8.63	1.6332	9.4e-14	1.8e-12	up
Cluster-6992.55524	0	0	0	19.72	16.04	11.8	-10.04	9.6e-14	1.8e-12	down
Cluster-6992.53520	31.95	34.06	38.9	4.23	1.97	2.49	3.58397	9.8e-14	1.9e-12	up
Cluster-6992.46740	1185.68	1444.18	1498.24	380.03	319.27	313.07	2.06188	9.8e-14	1.9e-12	up
Cluster-6992.51948	10.48	10.65	9.61	3.23	5.26	4.61	1.31274	9.8e-14	1.9e-12	up
Cluster-6992.40164	31.82	36.52	47.29	7.32	5.93	8.07	2.48764	9.9e-14	1.9e-12	up
Cluster-6992.34329	72.06	84.1	95.07	21.92	24.6	32.37	1.7465	1e-13	2e-12	up
Cluster-6992.40631	0	0	0	1.31	2.15	2.46	-9.594	1e-13	2e-12	down
Cluster-6992.29068	102.02	116.68	103.62	43.07	51.2	47.25	1.23942	1e-13	2e-12	up
Cluster-6992.67233	0	0	0	2.95	2.68	3.24	-9.5993	1e-13	2e-12	down
Cluster-6992.26893	56.28	49.6	49.97	4.79	14	7.64	2.66666	1.1e-13	2e-12	up
Cluster-6992.43608	952.77	679.7	630.99	5.53	43.45	43.51	4.76409	1.1e-13	2e-12	up
Cluster-6992.46795	0	0	0	2.33	2.08	1.94	-9.7054	1.1e-13	2e-12	down
Cluster-6992.44193	0.85	0.45	0.42	4.17	12.95	9.7	-3.8763	1.1e-13	2e-12	down
Cluster-6992.44381	15.68	3.44	5.9	97.65	148.35	148.92	-3.9403	1.1e-13	2e-12	down
Cluster-6992.60141	73.17	81.49	42.97	0.21	2.94	1.23	5.65584	1.1e-13	2e-12	up
Cluster-6992.28002	16.23	14.7	10.55	0	0	0	9.61406	1.1e-13	2.1e-12	up
Cluster-6992.42637	245.89	195.98	161.58	33.03	35.13	17.41	2.8358	1.1e-13	2.1e-12	up
Cluster-6992.30592	0	0	0	11.07	12.08	8.66	-9.7026	1.1e-13	2.2e-12	down
Cluster-6992.45592	1.57	1.28	1.63	0	0	0	9.52214	1.2e-13	2.2e-12	up
Cluster-6992.54511	17.63	12.7	14.4	28.3	42.87	46.07	-1.3133	1.2e-13	2.2e-12	down
Cluster-6992.67081	0	0	0	2.32	3.13	3.51	-9.4528	1.2e-13	2.2e-12	down
Cluster-6992.43680	0	0	0	3236.2	1522.29	1786.86	-10.559	1.2e-13	2.2e-12	down
Cluster-6992.41523	18.15	13.33	9.67	296.14	141.29	160.5	-3.9194	1.2e-13	2.3e-12	down
Cluster-6992.57146	2.75	0	3.37	177.51	279.14	291.1	-6.8604	1.2e-13	2.3e-12	down
Cluster-6992.56898	61.71	65.58	70.16	124.39	165.33	184.09	-1.1961	1.3e-13	2.4e-12	down
Cluster-6992.50280	3.68	2.8	3.35	0	0	0	9.4854	1.3e-13	2.4e-12	up
Cluster-6992.12071	18.67	22.2	13.32	0	0.08	0	9.41284	1.3e-13	2.4e-12	up
Cluster-6992.43743	0	0	0	3.68	3.86	4.44	-9.4755	1.3e-13	2.4e-12	down
Cluster-6992.42545	17.66	14.43	16.62	69.51	61.71	56.99	-1.9214	1.3e-13	2.5e-12	down
Cluster-6992.50031	0	0	0	6.23	14.21	7.16	-9.9162	1.3e-13	2.5e-12	down
Cluster-6992.59414	43.62	47.99	69	6.8	14.42	10.39	2.45235	1.3e-13	2.5e-12	up
Cluster-6992.43332	9.66	5.24	5.67	0	0	0.05	8.51921	1.3e-13	2.5e-12	up
Cluster-6992.63116	4.07	1.98	2.83	0	0	0	9.81891	1.3e-13	2.5e-12	up
Cluster-6992.33733	0	0	0	1.81	3.91	6.29	-10.22	1.4e-13	2.6e-12	down
Cluster-6992.55959	483.76	585.8	523.11	99.09	59.08	65.83	2.80983	1.4e-13	2.6e-12	up
Cluster-6992.15302	6.21	6.95	7.02	0	0	0	9.5041	1.4e-13	2.6e-12	up
Cluster-6992.36258	302.68	229.11	222.53	1704.91	1141.39	1203.07	-2.4235	1.4e-13	2.6e-12	down
Cluster-6992.45969	0	0	0	2.66	2.49	2.36	-9.6094	1.4e-13	2.6e-12	down
Cluster-6992.66565	0	0	0	3.17	4.2	5.13	-9.4769	1.4e-13	2.6e-12	down
Cluster-6992.30166	49	61.93	52.58	6.52	14.7	14.65	2.29844	1.4e-13	2.7e-12	up
Cluster-6992.52001	474.67	468.99	545.69	94.18	97.21	51.86	2.64277	1.5e-13	2.7e-12	up
Cluster-6992.81430	10.91	18.17	15.14	0	0	0	9.78632	1.5e-13	2.8e-12	up
Cluster-6992.50683	45.66	43.79	35.43	68.35	102.15	93.28	-1.0046	1.5e-13	2.8e-12	down
Cluster-6992.69113	28.53	26.27	8.33	0.71	0.61	0.57	5.08193	1.5e-13	2.8e-12	up
Cluster-6992.66464	12.03	11.36	17.78	2	2.29	1.69	2.84225	1.5e-13	2.8e-12	up
Cluster-6992.63451	0	0	0	2.37	5.78	5.89	-9.8644	1.5e-13	2.9e-12	down
Cluster-6992.58683	19.41	18.11	19.42	5.65	5.25	6.83	1.73553	1.5e-13	2.9e-12	up
Cluster-6992.46886	97.89	109.69	95.19	27.85	27.2	22.12	1.99308	1.5e-13	2.9e-12	up
Cluster-6992.35938	221.21	229.44	233.46	72.1	61.72	63.18	1.81794	1.6e-13	2.9e-12	up
Cluster-6992.25800	0	0	0	4.05	5.43	4.89	-9.3888	1.6e-13	2.9e-12	down
Cluster-6992.22797	15.08	17.43	9.26	1.35	1.93	2.49	2.9295	1.6e-13	2.9e-12	up
Cluster-6992.49538	0	0	0	3.96	3.5	4.86	-9.5928	1.6e-13	3e-12	down
Cluster-6992.63533	6.52	4.67	5.37	0	0	0	9.47449	1.6e-13	3e-12	up
Cluster-6992.42947	0.15	0.2	0	5.29	32.48	34.6	-7.5675	1.7e-13	3.1e-12	down
Cluster-6992.51496	14.34	11.31	12.85	3.46	4.3	3.22	1.86442	1.7e-13	3.2e-12	up
Cluster-6992.39569	28.23	19.71	19.41	46.51	73.38	78.72	-1.4844	1.7e-13	3.2e-12	down
Cluster-6992.45777	1.76	1.67	3.17	12.89	23.44	20.19	-2.9984	1.8e-13	3.3e-12	down
Cluster-6992.47197	6.73	6.34	7.07	14.98	19.64	17.77	-1.3126	1.8e-13	3.3e-12	down
Cluster-6992.40941	74.01	59.96	62.39	183.17	175.53	176.04	-1.4089	1.8e-13	3.4e-12	down
Cluster-6992.34443	0	0	0	28.21	25.5	13.36	-10.19	1.8e-13	3.4e-12	down
Cluster-6992.23572	12.78	13.11	9.81	0	0	0	9.47925	1.9e-13	3.5e-12	up
Cluster-6992.39532	0	0	0	193.82	83.72	81.91	-10.674	1.9e-13	3.6e-12	down
Cluster-6992.39769	77.07	78.6	90.48	26.24	25.8	33.03	1.59005	1.9e-13	3.6e-12	up
Cluster-6992.26710	0	0	0	3.52	4.2	4.44	-9.3684	2e-13	3.7e-12	down
Cluster-6992.44541	252.49	254	258.52	52.73	96.1	110.31	1.66239	2e-13	3.7e-12	up
Cluster-6992.35793	314.65	251.04	250.44	20.42	59.96	59.92	2.65501	2e-13	3.7e-12	up
Cluster-6992.17977	30.46	35.31	40.57	9.45	8.61	9.33	2.00897	2e-13	3.7e-12	up
Cluster-6992.70848	8.99	14.46	9.44	0	0	0	9.75365	2e-13	3.7e-12	up
Cluster-6992.40727	0	0	0	21.14	47.47	57.31	-9.8689	2.1e-13	4e-12	down
Cluster-6992.36029	0	0	0	1.61	3.01	2.56	-9.487	2.2e-13	4e-12	down
Cluster-6992.68465	52.66	78.42	66.99	2.15	9.11	5.68	3.67569	2.2e-13	4e-12	up
Cluster-6992.47188	265.15	281.98	296.01	13.07	41.06	49.36	3.14902	2.2e-13	4.1e-12	up
Cluster-6992.28536	0.15	0.2	0.22	1.94	2.31	2.58	-3.504	2.2e-13	4.1e-12	down
Cluster-6992.53822	19.6	17.15	18.52	7.17	7.94	7.06	1.37233	2.2e-13	4.1e-12	up
Cluster-6992.70112	2.51	3.9	5.64	0	0	0	10.0889	2.2e-13	4.1e-12	up
Cluster-6992.47757	9.03	10.75	11.01	1.9	2.62	2.15	2.2856	2.3e-13	4.2e-12	up
Cluster-6992.43080	89.47	90.9	92.4	29.13	30.3	23.83	1.75041	2.3e-13	4.2e-12	up
Cluster-6992.59403	12.41	2.79	5.77	0	0	0	10.652	2.3e-13	4.2e-12	up
Cluster-6992.26092	0	0	0	0.9	4.89	5.92	-10.924	2.4e-13	4.3e-12	down
Cluster-6992.34127	0	0.05	0	10.4	8.34	8.31	-9.3903	2.4e-13	4.4e-12	down
Cluster-6992.41187	0	0.09	0	5.01	8.05	21.33	-8.599	2.4e-13	4.4e-12	down
Cluster-6992.5153	8.9	11.65	10.62	0	0.34	0.43	5.46379	2.4e-13	4.4e-12	up
Cluster-6992.27930	12.27	16.88	21.31	1.05	2.72	1.73	3.31623	2.4e-13	4.4e-12	up
Cluster-6992.79436	13.2	11.52	8.71	1.04	2.21	1.37	2.93911	2.4e-13	4.4e-12	up
Cluster-6992.52632	145.38	182.08	146.57	34.76	28.25	24.72	2.43231	2.5e-13	4.6e-12	up
Cluster-6992.14369	42.72	33.29	17.11	2.09	4.36	4.36	3.19458	2.5e-13	4.6e-12	up
Cluster-6992.22889	4.51	4	4.03	0	0	0	9.35518	2.5e-13	4.7e-12	up
Cluster-6992.28634	3.29	5.14	2.54	35.34	34.81	28.32	-3.1337	2.6e-13	4.7e-12	down
Cluster-6992.18512	0	0	0	2.2	4.34	5.19	-9.6977	2.6e-13	4.7e-12	down
Cluster-6992.57126	3	3.59	2.33	0	0	0	9.5663	2.6e-13	4.8e-12	up
Cluster-6992.50032	633.19	435.83	618.04	7782.96	4066.6	5291.04	-3.4827	2.6e-13	4.8e-12	down
Cluster-6992.44464	1.27	0.55	0.37	12.08	38.99	35.4	-5.2146	2.6e-13	4.8e-12	down
Cluster-6992.29850	0.34	0.38	0.15	2.41	3.2	3.69	-3.3563	2.6e-13	4.8e-12	down
Cluster-6992.45204	37.53	34.04	26.37	12.5	14.72	13.46	1.32138	2.7e-13	4.9e-12	up
Cluster-6992.52684	0	0	0	7.52	7.68	4.24	-9.9454	2.7e-13	5e-12	down
Cluster-6992.31516	32.86	17.03	18.02	0	0.16	0	8.52348	2.8e-13	5e-12	up
Cluster-6992.29624	0	0	0	13.99	30.67	28.07	-9.5989	2.9e-13	5.3e-12	down
Cluster-6992.29301	20.46	10.15	11.39	1.53	1.78	3.1	2.7736	2.9e-13	5.3e-12	up
Cluster-6992.31171	1.5	3.14	2.13	0	0	0	9.9784	2.9e-13	5.3e-12	up
Cluster-6992.53094	86.54	83.71	47.07	15.16	20.51	16.09	2.12508	3e-13	5.4e-12	up
Cluster-6992.49764	109.14	47.89	64.35	585.26	485.74	456.28	-2.7887	3e-13	5.5e-12	down
Cluster-6992.48624	0	0	0	39.66	30.56	40.14	-9.6341	3.1e-13	5.6e-12	down
Cluster-6992.58100	0.86	0.38	0.44	5.21	11.27	13.15	-4.0521	3.1e-13	5.6e-12	down
Cluster-6992.25553	28.17	31.54	28.6	1.36	4.89	4.48	3.17535	3.2e-13	5.7e-12	up
Cluster-6992.35860	463.72	758.12	261.93	27.44	19.79	7.35	4.74343	3.2e-13	5.8e-12	up
Cluster-6992.34051	389.6	319.6	289.11	0.97	1.88	0	8.50292	3.2e-13	5.8e-12	up
Cluster-6992.58053	0	0	0	21.34	23.41	19.22	-9.4504	3.2e-13	5.9e-12	down
Cluster-6992.59929	9.08	10.89	6.92	0	0	0	9.55186	3.3e-13	6e-12	up
Cluster-6992.28317	26.51	31.84	26.8	8.99	10.09	10.68	1.57702	3.3e-13	6e-12	up
Cluster-6992.46953	0	0	0	8.5	47.76	40.2	-10.684	3.3e-13	6e-12	down
Cluster-6992.19368	12.73	11.51	6.1	0.05	0.05	0	8.40273	3.3e-13	6e-12	up
Cluster-6992.21104	29.4	32.7	27.58	0	0.88	0.26	6.46521	3.4e-13	6e-12	up
Cluster-6992.5473	33.81	74.9	17.95	0	0	0	10.6868	3.4e-13	6.2e-12	up
Cluster-6992.22017	5.23	4.78	3.5	0	0	0	9.44799	3.5e-13	6.3e-12	up
Cluster-6992.44065	0.74	0	0.48	29.78	36.35	41.97	-6.4392	3.5e-13	6.4e-12	down
Cluster-6992.44526	1245.76	932.82	1925.21	160.73	104.25	112.28	3.3868	3.6e-13	6.4e-12	up
Cluster-6992.26257	0	0	0	1.31	2.21	3.1	-9.6612	3.6e-13	6.4e-12	down
Cluster-6992.59356	4.08	4.1	3.6	0	0	0	9.33663	3.6e-13	6.5e-12	up
Cluster-6992.34504	85.43	85.62	61.47	6.7	19.56	14.61	2.61743	3.6e-13	6.5e-12	up
Cluster-6992.22529	0	0	0	74.93	38.77	69.67	-10.062	3.6e-13	6.5e-12	down
Cluster-6992.53017	48.73	45.5	55.41	17.05	17.61	16.16	1.60584	3.7e-13	6.6e-12	up
Cluster-6992.24279	4.97	3.66	3.78	0	0.12	0.18	5.50096	3.7e-13	6.7e-12	up
Cluster-6992.42738	0	0	0	1.39	1.8	4.05	-10.08	3.7e-13	6.7e-12	down
Cluster-6992.47026	54.48	47.42	43.98	14.88	22.69	20.46	1.38224	3.8e-13	6.9e-12	up
Cluster-6992.33719	25.76	26.93	24.62	8.05	13.82	12.12	1.2712	3.9e-13	6.9e-12	up
Cluster-6992.65734	57.28	74.39	70.56	6.1	2.23	2.84	4.14716	3.9e-13	7e-12	up
Cluster-6992.56937	2.22	2.07	1.32	7.8	11.25	9.15	-2.2701	4e-13	7.1e-12	down
Cluster-6992.25192	3.57	1.93	2.3	0	0	0	9.58311	4e-13	7.2e-12	up
Cluster-6992.57761	43.41	42.51	33.03	12.78	20.17	18.6	1.28225	4e-13	7.2e-12	up
Cluster-6992.55592	1.13	0.53	0.58	4.73	8.32	9.56	-3.2604	4e-13	7.2e-12	down
Cluster-6992.56412	0	0	0.07	10.98	16.77	15.89	-8.9914	4e-13	7.2e-12	down
Cluster-6992.35362	0	0	0	1.45	5.02	3.67	-10.033	4.1e-13	7.3e-12	down
Cluster-6992.48911	7.08	9.25	1.27	0	0	0	11.2571	4.1e-13	7.3e-12	up
Cluster-6992.34499	154.99	199.86	176.02	20.89	9.2	9.26	3.72658	4.2e-13	7.4e-12	up
Cluster-6992.56507	0.58	0.44	0.45	2.46	3.86	4.12	-2.7591	4.2e-13	7.5e-12	down
Cluster-6992.40345	62.45	54.35	72.21	13.13	9.92	16.04	2.31385	4.3e-13	7.6e-12	up
Cluster-6992.31992	65.2	43.57	37.3	8.84	16.32	13.03	2.00633	4.4e-13	7.8e-12	up
Cluster-6992.37353	0	0	0	1.99	5.62	5.77	-9.9061	4.4e-13	7.8e-12	down
Cluster-6992.36083	0	0	0	2.22	4.64	7.06	-9.9485	4.5e-13	8e-12	down
Cluster-6992.42749	64.33	48.85	57.81	97.9	139.84	161.04	-1.1423	4.6e-13	8.1e-12	down
Cluster-6992.64427	0	0	0	8.32	14.66	9.49	-9.4555	4.6e-13	8.1e-12	down
Cluster-6992.51018	92.73	44.44	61.02	903.71	475.15	617.66	-3.3705	4.7e-13	8.4e-12	down
Cluster-6992.48355	2.26	2.57	1.91	6.44	8.45	8.27	-1.717	4.8e-13	8.5e-12	down
Cluster-6992.17207	38.02	45.49	25.7	1.16	3.26	1.06	4.38208	4.9e-13	8.6e-12	up
Cluster-6992.62043	0	0	0	13.5	6.61	9.43	-10.092	5.1e-13	8.9e-12	down
Cluster-6992.59038	0	0	0	11.83	13.96	4.27	-10.442	5.1e-13	9.1e-12	down
Cluster-6992.60008	32.43	30.74	27.14	8.82	15.08	14.95	1.30259	5.3e-13	9.3e-12	up
Cluster-6992.32528	0.13	0.18	0.05	1.71	5.58	9.57	-5.4335	5.5e-13	9.7e-12	down
Cluster-6992.45090	0	0	0	1.49	10.93	10.59	-11.008	5.5e-13	9.8e-12	down
Cluster-6992.36369	2.59	2.28	3.7	28.57	19.98	22.74	-3.0259	5.7e-13	1e-11	down
Cluster-6992.16864	0	0	0	16.9	11.71	10	-9.8936	5.7e-13	1e-11	down
Cluster-6992.62574	0	0	0	2.53	4.16	2.49	-9.4885	5.7e-13	1e-11	down
Cluster-6992.20998	22.38	23.15	28.76	0	0.41	0.19	7.01773	5.7e-13	1e-11	up
Cluster-6992.38123	0	0	0	0.65	1.37	1.28	-9.4866	5.8e-13	1e-11	down
Cluster-6992.40091	2.78	1.74	1.35	0	0	0	9.63693	5.8e-13	1e-11	up
Cluster-6992.62358	0	0	0	2.01	2.53	2.42	-9.2338	5.8e-13	1e-11	down
Cluster-6992.69098	115.56	114.1	77.63	0	1.28	1.27	7.08765	5.9e-13	1e-11	up
Cluster-6992.45596	1.73	0.96	2.88	0	0	0	10.2061	6e-13	1e-11	up
Cluster-6992.54101	0	0	0	8.84	7.83	12.45	-9.5013	6.2e-13	1.1e-11	down
Cluster-6992.48435	0	0	0	8.79	172.83	169.51	-12.055	6.2e-13	1.1e-11	down
Cluster-6992.72330	13.37	15.2	20.69	0	0	0	9.56028	6.3e-13	1.1e-11	up
Cluster-6992.47916	143.75	131.4	148.16	14.92	38.32	39.46	2.31087	6.3e-13	1.1e-11	up
Cluster-6992.39276	765.93	973.92	1210.67	250.78	238.92	248.4	2.04015	6.4e-13	1.1e-11	up
Cluster-6992.35707	0	0	0	2.44	5.39	8.69	-10.035	6.4e-13	1.1e-11	down
Cluster-6992.36955	0	0	0	2.99	30.52	30.51	-11.375	6.4e-13	1.1e-11	down
Cluster-6992.51100	0	0	0	5.38	7.51	6.73	-9.2241	6.5e-13	1.1e-11	down
Cluster-6992.54657	13.41	13.66	16.12	80.92	77.05	109	-2.6317	6.5e-13	1.1e-11	down
Cluster-6992.4633	11.2	9.43	11.94	0.74	0.2	0.49	4.50985	6.9e-13	1.2e-11	up
Cluster-6992.69368	17.57	8.88	6	0.41	0.69	0.43	4.45481	6.9e-13	1.2e-11	up
Cluster-6992.39835	0	0	0	1.51	2.18	3	-9.4318	7e-13	1.2e-11	down
Cluster-6992.55487	41.23	42.86	38.25	16.22	23.39	17.92	1.15982	7.2e-13	1.2e-11	up
Cluster-6992.40705	36.15	31.94	28.09	90.6	87.13	87.25	-1.4241	7.3e-13	1.3e-11	down
Cluster-6992.19839	7.78	4.64	7.24	0	0	0	9.49543	7.3e-13	1.3e-11	up
Cluster-6992.47477	0	0	0	0.42	2.06	2.14	-10.514	7.4e-13	1.3e-11	down
Cluster-6992.46912	86.8	103.94	111.03	32.11	47.87	42.7	1.38475	7.6e-13	1.3e-11	up
Cluster-6992.56056	0	0	0	4.1	5.95	4.26	-9.315	7.6e-13	1.3e-11	down
Cluster-6992.47498	17.93	31	20.7	209.46	144.07	154.07	-2.8411	7.7e-13	1.3e-11	down
Cluster-6992.74985	17.41	25.33	30.58	0	0	0	9.63767	7.7e-13	1.3e-11	up
Cluster-6992.52613	2.27	2.71	3.17	0	0	0	9.44617	7.7e-13	1.3e-11	up
Cluster-6992.68609	0	0	0	1.69	2.19	1.27	-9.561	8e-13	1.4e-11	down
Cluster-6992.51124	18.8	18.63	16.32	6.04	5.65	5.58	1.68245	8e-13	1.4e-11	up
Cluster-6992.76288	23.35	19.89	11.62	0.9	2.82	2.12	3.33144	8e-13	1.4e-11	up
Cluster-6992.43724	0.33	0	0.38	17.23	18.75	11.1	-6.064	8e-13	1.4e-11	down
Cluster-6992.59833	0	0	0	27.85	25.62	31.06	-9.3641	8.1e-13	1.4e-11	down
Cluster-6992.48391	26.19	20.19	18.98	36.94	55.58	57.42	-1.1237	8.2e-13	1.4e-11	down
Cluster-6992.12058	31.17	34.1	19.11	0	0	0	9.53441	8.2e-13	1.4e-11	up
Cluster-6992.35455	0	0	0	2.88	6.51	6.19	-9.5224	8.5e-13	1.5e-11	down
Cluster-6992.68501	41.45	27.84	49.43	0.89	1.81	2.99	4.43486	8.5e-13	1.5e-11	up
Cluster-6992.18991	325.31	205.67	165.12	0	3.74	0	7.66337	8.6e-13	1.5e-11	up
Cluster-6992.50928	19.13	18.68	18.79	160.15	97.7	101.2	-2.6649	8.7e-13	1.5e-11	down
Cluster-6992.52583	0	0	0	2.27	4.97	3.88	-9.4449	8.7e-13	1.5e-11	down
Cluster-6992.50204	0	0	0	1.79	7.27	5.23	-10.102	8.9e-13	1.5e-11	down
Cluster-6992.51409	13.67	16.13	11.55	72.52	63.37	61.69	-2.2379	8.9e-13	1.5e-11	down
Cluster-6992.52881	0	0	0	11.24	14.51	6.77	-9.788	8.9e-13	1.5e-11	down
Cluster-6992.44391	11.65	6.37	7.68	23.72	29.78	33.11	-1.6966	8.9e-13	1.5e-11	down
Cluster-6992.57765	70.68	61.46	76.14	26.21	26.24	30.76	1.37758	9.4e-13	1.6e-11	up
Cluster-6992.56730	0	0	0	11.58	23.7	16.4	-9.3939	9.4e-13	1.6e-11	down
Cluster-6992.46673	5.54	3.07	3.88	13.61	35.23	36.96	-2.6731	9.8e-13	1.7e-11	down
Cluster-6992.41212	0	0	0	3.26	5.88	8.15	-9.5848	9.9e-13	1.7e-11	down
Cluster-6992.28922	0	0	0	9.38	6.04	6.6	-9.7434	9.9e-13	1.7e-11	down
Cluster-6992.65134	36.54	51.68	35.19	0.53	0.38	2.44	5.29914	1e-12	1.7e-11	up
Cluster-6992.43568	0.36	0	0	14.94	15.6	18.56	-7.0588	1e-12	1.7e-11	down
Cluster-6992.79894	10.39	17.57	10.39	0	0	0	9.62349	1e-12	1.7e-11	up
Cluster-6992.79190	6.34	3.21	2.18	0	0	0	9.96881	1e-12	1.7e-11	up
Cluster-6992.36306	0	0	0	9.54	12.38	11.69	-9.1653	1e-12	1.7e-11	down
Cluster-6992.63554	3.34	4.03	4.3	0	0	0	9.358	1e-12	1.8e-11	up
Cluster-6992.34169	46.65	36.99	32.2	13.99	20.53	18.27	1.19868	1e-12	1.8e-11	up
Cluster-6992.46592	68.51	59.07	81.72	11.34	22.95	21.93	1.99394	1e-12	1.8e-11	up
Cluster-6992.63371	0	0	0	10.37	10.03	14.91	-9.374	1e-12	1.8e-11	down
Cluster-6992.43339	6.54	4.86	5.25	18.26	19.06	17.17	-1.6701	1.1e-12	1.8e-11	down
Cluster-6992.49437	1024.12	1041.32	1136.86	414.61	390.81	389.47	1.46738	1.1e-12	1.8e-11	up
Cluster-6992.53953	7.19	4.54	4.28	16.96	24.63	19.2	-1.8707	1.1e-12	1.8e-11	down
Cluster-6992.69828	47.38	36.26	23.03	0	0	0	9.59354	1.1e-12	1.8e-11	up
Cluster-6992.41554	0	0	0	2.43	1.93	4.69	-9.8436	1.1e-12	1.9e-11	down
Cluster-6992.49834	1.58	0.13	0.57	20	48.46	40.77	-5.5147	1.1e-12	1.9e-11	down
Cluster-6992.50569	0	0	0	3.24	3.63	5.42	-9.359	1.1e-12	1.9e-11	down
Cluster-6992.25418	5.96	4.45	4.01	10.19	16.39	16.4	-1.4994	1.1e-12	1.9e-11	down
Cluster-6992.27762	0	0	0	1.86	2.64	2.89	-9.1909	1.1e-12	1.9e-11	down
Cluster-6992.54670	0	0.18	0.25	8.01	10.03	11.15	-5.941	1.1e-12	1.9e-11	down
Cluster-6992.32750	42.84	35.46	40.75	0	0.1	0.79	7.19611	1.1e-12	1.9e-11	up
Cluster-6992.40445	9.33	5.09	3	42.11	92.63	53.37	-3.3675	1.1e-12	1.9e-11	down
Cluster-6992.54857	31.3	25.77	26.53	3.32	1.24	2.32	3.59213	1.1e-12	1.9e-11	up
Cluster-6992.2317	11.55	8.54	13.41	0	0	0	9.41601	1.2e-12	1.9e-11	up
Cluster-6992.65482	0	0.56	0	20.45	27.54	30.58	-7.1281	1.2e-12	2e-11	down
Cluster-6992.48225	109.07	101.23	112.42	45.59	50.68	44.04	1.25147	1.2e-12	2e-11	up
Cluster-6992.30406	17.67	30.17	61.95	0	0	0.02	10.4103	1.2e-12	2e-11	up
Cluster-6992.49310	0	0	0	0.28	2.57	3.88	-11.475	1.2e-12	2e-11	down
Cluster-6992.18851	6.02	4.26	4.02	0	0	0	9.28686	1.2e-12	2.1e-11	up
Cluster-6992.49930	0	0	0	3.22	8.79	5.08	-9.665	1.2e-12	2.1e-11	down
Cluster-6992.25902	1.71	1.24	1.23	7.33	8.8	8.23	-2.4997	1.2e-12	2.1e-11	down
Cluster-6992.64579	68.96	104.73	109.56	14.76	12.84	21.13	2.59394	1.3e-12	2.1e-11	up
Cluster-6992.46993	36.97	26.77	29.81	12.75	16.02	17.28	1.08369	1.3e-12	2.2e-11	up
Cluster-6992.48948	0.34	0.23	0.13	3.28	5.38	4.24	-4.1519	1.3e-12	2.2e-11	down
Cluster-6992.21101	0	0	0	1.6	2.94	4.97	-9.8133	1.3e-12	2.2e-11	down
Cluster-6992.26379	0	0	0	5.38	10.44	7.98	-9.2945	1.3e-12	2.2e-11	down
Cluster-6992.29917	9.8	11.89	10.65	1.37	2.08	2.78	2.45247	1.3e-12	2.2e-11	up
Cluster-6992.19238	40.14	31.61	42.28	0	0.47	0	8.0249	1.3e-12	2.2e-11	up
Cluster-6992.34152	182.27	225.09	241.91	44.92	30.62	28.57	2.65336	1.3e-12	2.2e-11	up
Cluster-6992.50728	0	0	0	9.78	36.55	34.38	-10.045	1.3e-12	2.2e-11	down
Cluster-6992.86059	13.71	7.46	3.48	0	0	0	10.2517	1.3e-12	2.3e-11	up
Cluster-6992.36741	1.33	0.87	1.42	6.57	9.5	8.16	-2.6657	1.3e-12	2.3e-11	down
Cluster-6992.37064	229.85	213.77	241.32	92.41	87.32	100.69	1.33407	1.4e-12	2.3e-11	up
Cluster-6992.19417	24.42	20.09	20.98	0	0	0	9.19232	1.4e-12	2.3e-11	up
Cluster-6992.48354	598.16	477.91	548.74	154.19	108.73	130.49	2.05763	1.4e-12	2.3e-11	up
Cluster-6992.56895	0	0	0	27.06	15.69	9.73	-10.333	1.4e-12	2.3e-11	down
Cluster-6992.35850	127.38	125.72	96.64	41.11	43.97	37.34	1.55264	1.4e-12	2.3e-11	up
Cluster-6992.52704	20.02	19.37	24.75	5.91	7.47	8.86	1.6056	1.4e-12	2.4e-11	up
Cluster-6992.52334	0	0	0	18.07	23.15	26.92	-9.1752	1.4e-12	2.4e-11	down
Cluster-6992.43591	29.27	23.45	8.72	0.26	1.27	0.88	4.76078	1.4e-12	2.4e-11	up
Cluster-6992.23323	32.4	31.67	34.72	13.47	16.04	14.49	1.2273	1.5e-12	2.4e-11	up
Cluster-6992.56399	31.01	22.32	36.99	92.91	169.55	185.96	-2.2222	1.5e-12	2.4e-11	down
Cluster-6992.29005	309.32	412.82	320.75	10.96	50.54	39.99	3.48984	1.5e-12	2.4e-11	up
Cluster-6992.23531	51.82	78.47	91.07	6.25	2.47	2.37	4.29148	1.5e-12	2.5e-11	up
Cluster-6992.5946	22.22	28.8	17.61	0	0	0	9.38651	1.5e-12	2.5e-11	up
Cluster-6992.52473	1.08	1.45	1.53	15.48	14.25	14.18	-3.3985	1.5e-12	2.5e-11	down
Cluster-6992.60147	0	0	0	17.33	14.11	9.25	-9.7934	1.5e-12	2.5e-11	down
Cluster-6992.47913	409.39	799.27	479.69	80.26	140.89	94.39	2.50712	1.5e-12	2.5e-11	up
Cluster-6992.75083	3.64	3.3	5.76	0	0	0	9.57713	1.5e-12	2.5e-11	up
Cluster-6992.38456	0	0	0	7.31	8.77	5.94	-9.36	1.5e-12	2.5e-11	down
Cluster-6992.47014	59.4	52.28	27.23	1.14	3.95	4.98	3.89866	1.6e-12	2.6e-11	up
Cluster-6992.49751	62.81	51.7	46.42	7.25	18.83	11.96	2.18275	1.6e-12	2.6e-11	up
Cluster-6992.41038	5.21	2.93	2.29	250.75	144.58	68.69	-5.5571	1.6e-12	2.6e-11	down
Cluster-6992.53316	33.37	50.36	49.75	9.64	7.39	8.43	2.43496	1.6e-12	2.6e-11	up
Cluster-6992.78910	12.6	11.68	7.19	0	0	0	9.41455	1.6e-12	2.7e-11	up
Cluster-6992.29615	4.44	5.17	1.79	0	0	0	9.99134	1.6e-12	2.7e-11	up
Cluster-6992.39168	2.31	5.13	5.65	0	0	0	9.98783	1.6e-12	2.7e-11	up
Cluster-6992.34580	4.4	0.69	3.18	65.14	81.91	49.56	-4.5506	1.7e-12	2.8e-11	down
Cluster-6992.53538	0	0	0	3.78	5.47	5.47	-9.1137	1.8e-12	2.9e-11	down
Cluster-6992.47442	21.28	12.9	12.61	59.66	66.97	59	-1.9565	1.8e-12	2.9e-11	down
Cluster-6992.38729	5.7	1.86	1.18	35.22	373.09	282.52	-6.1861	1.8e-12	3e-11	down
Cluster-6992.61955	5.33	6.73	7.17	0	0	0	9.31516	1.9e-12	3.1e-11	up
Cluster-6992.27178	0	0	0	16.07	6.24	7.37	-10.352	2e-12	3.3e-11	down
Cluster-6992.40875	2955.21	1992.95	1328.31	12712.6	11031.1	10631.6	-2.4566	2e-12	3.3e-11	down
Cluster-6992.31702	0	0	0	9.89	6.6	9.37	-9.5299	2e-12	3.3e-11	down
Cluster-6992.58153	55.66	52.58	72.86	13.77	20.98	20.47	1.78834	2e-12	3.3e-11	up
Cluster-6992.43512	0	0	0	3.63	2.23	5.4	-9.8006	2e-12	3.3e-11	down
Cluster-6992.44436	323.22	302.58	344.94	133.1	139.97	164.14	1.19212	2e-12	3.4e-11	up
Cluster-6992.37988	1.28	1.39	0.62	10.12	15.16	15.81	-3.5924	2.1e-12	3.4e-11	down
Cluster-6992.42600	0	0	0	21.16	8.58	9.05	-10.354	2.1e-12	3.4e-11	down
Cluster-6992.48244	12.85	9.01	10.83	20.86	26.95	27.83	-1.1469	2.1e-12	3.4e-11	down
Cluster-6992.51702	273.1	240.31	228.23	117.3	119.22	130.43	1.05924	2.1e-12	3.4e-11	up
Cluster-6992.36639	0.08	0	0	11.57	5.74	5.66	-8.2589	2.1e-12	3.5e-11	down
Cluster-6992.35638	8.2	7.72	6.55	14.9	29.06	25.3	-1.5306	2.1e-12	3.5e-11	down
Cluster-6992.63239	0	0.52	0	87.84	40.83	35.56	-8.4042	2.2e-12	3.5e-11	down
Cluster-6992.83021	10.77	15.58	14.59	0	0.16	0	8.10738	2.2e-12	3.6e-11	up
Cluster-6992.55690	5.12	4.02	1.22	0	0	0	10.3156	2.2e-12	3.6e-11	up
Cluster-6992.42101	6.52	4.92	5.17	11.94	20.48	21.56	-1.6158	2.2e-12	3.6e-11	down
Cluster-6992.42174	94.69	96.89	67.56	18.75	32.23	18.75	1.96578	2.2e-12	3.6e-11	up
Cluster-6992.45308	0	0	0	1.72	41.36	42.63	-12.059	2.2e-12	3.6e-11	down
Cluster-6992.37678	275.31	280.85	336.5	117.76	145.88	152.34	1.16813	2.3e-12	3.7e-11	up
Cluster-6992.61472	7.32	8.7	12.29	0.78	1.5	1.45	3.03818	2.3e-12	3.7e-11	up
Cluster-6992.58399	0	0	0	2.55	6.7	5.05	-9.4995	2.3e-12	3.7e-11	down
Cluster-6992.33857	0	0	0	4.13	5.67	5.51	-9.0709	2.3e-12	3.7e-11	down
Cluster-6992.35751	0	0	0	17.27	6.49	10.48	-10.209	2.3e-12	3.8e-11	down
Cluster-6992.26286	37.11	57.24	52.68	0.18	1.54	0.11	6.49685	2.3e-12	3.8e-11	up
Cluster-6992.66708	0	0	0	5.13	6.08	3	-9.6549	2.4e-12	3.9e-11	down
Cluster-6992.24290	122.61	114.02	164.41	1.47	7.81	11.04	4.43539	2.4e-12	3.9e-11	up
Cluster-6992.56641	10.31	19.33	20.71	0	0	0	9.682	2.4e-12	3.9e-11	up
Cluster-6992.56422	131.88	232.01	242.23	31.73	20.52	22.72	3.03986	2.4e-12	3.9e-11	up
Cluster-6992.61503	22.86	23.03	18.95	2.85	5.18	4.91	2.36751	2.4e-12	4e-11	up
Cluster-6992.17549	4.11	3.45	4.15	0	0	0	9.1417	2.4e-12	4e-11	up
Cluster-6992.54212	1.82	0.86	1.09	0	0	0	9.50403	2.5e-12	4e-11	up
Cluster-6992.33196	0	0	0	184.45	36.73	28.79	-11.683	2.5e-12	4e-11	down
Cluster-6992.6758	36.36	20.07	19.45	0	0.32	0.8	6.11903	2.5e-12	4e-11	up
Cluster-6992.58524	0	0	0	1.67	2.44	2.33	-9.0707	2.5e-12	4.1e-11	down
Cluster-6992.58472	11	10.44	11.15	20.67	24.45	28.49	-1.1086	2.5e-12	4.1e-11	down
Cluster-6992.28747	0	0	0	7.92	9.51	8.58	-9.0976	2.5e-12	4.1e-11	down
Cluster-6992.54948	310.6	430.82	363.17	116.18	121.62	107.11	1.72971	2.5e-12	4.1e-11	up
Cluster-6992.55095	0	0	0	1.75	31.07	28.77	-11.686	2.6e-12	4.1e-11	down
Cluster-6992.53594	1.05	1.55	1.6	5.87	8.53	9.96	-2.4391	2.6e-12	4.1e-11	down
Cluster-6992.42756	56.02	29.86	38.61	121.82	180.37	219.03	-2.0004	2.6e-12	4.2e-11	down
Cluster-6992.16414	5.67	7.68	4.72	0.53	0.88	1.2	2.8851	2.6e-12	4.3e-11	up
Cluster-6992.63883	5.57	8.86	5.62	0	0	0	9.43636	2.7e-12	4.3e-11	up
Cluster-6992.29076	10.15	10.78	9.71	24.3	27.21	25.64	-1.2785	2.7e-12	4.3e-11	down
Cluster-6992.71365	9.37	20.34	9.04	0	0	0	9.86313	2.7e-12	4.3e-11	up
Cluster-6992.8249	10.79	9.84	8.64	2.07	3.09	2.11	2.07838	2.7e-12	4.4e-11	up
Cluster-6992.21886	0	0	0	17.38	15.91	18.02	-9.2104	2.7e-12	4.4e-11	down
Cluster-6992.62307	0	0	0	3.96	3.67	10.04	-9.9138	2.7e-12	4.4e-11	down
Cluster-6992.85796	4.35	4.65	4.07	0.68	0.66	0.44	2.93969	2.8e-12	4.5e-11	up
Cluster-6992.10518	3.31	9.27	12.47	0	0	0	10.3554	2.8e-12	4.5e-11	up
Cluster-6992.80360	7.73	13.08	10.98	0	0	0	9.44209	2.8e-12	4.6e-11	up
Cluster-6992.58206	1.97	1.33	0.74	11.51	16.12	10.4	-3.1957	2.9e-12	4.6e-11	down
Cluster-6992.66622	9.04	11.12	9.68	0	0	0	9.16801	2.9e-12	4.7e-11	up
Cluster-6992.25207	0	0	0	2.53	7.39	4.33	-9.6064	3e-12	4.7e-11	down
Cluster-6992.49317	75.57	69.6	55.91	155.28	215.43	156.22	-1.3309	3e-12	4.8e-11	down
Cluster-6992.55201	13.23	19.91	27.02	1.47	1.41	1.63	3.79207	3e-12	4.8e-11	up
Cluster-6992.32669	5.4	5.84	4.12	0	0	0	9.19644	3e-12	4.9e-11	up
Cluster-6992.57709	10.49	2.45	10.14	0	0	0	10.4131	3e-12	4.9e-11	up
Cluster-6992.27925	11.73	9.7	10.83	35.03	30.8	35.25	-1.6098	3.1e-12	4.9e-11	down
Cluster-6992.29050	32.41	52.64	45.28	5.62	11.52	9.61	2.39046	3.1e-12	5e-11	up
Cluster-6992.46634	67.21	62.82	57.61	18.31	33.32	31.15	1.26761	3.1e-12	5e-11	up
Cluster-6992.50906	0	0	0	24.84	12.04	13.22	-10.002	3.1e-12	5e-11	down
Cluster-6992.47519	58.08	64.02	73.17	18.21	27.44	29.08	1.4706	3.2e-12	5e-11	up
Cluster-6992.36989	35.97	37.47	28.62	1.34	5.5	4.59	3.28843	3.2e-12	5.1e-11	up
Cluster-6992.46605	8.7	9.04	4.48	0	0	0	9.51808	3.2e-12	5.1e-11	up
Cluster-6992.53030	7.25	3.77	4.39	0	0.07	0	8.15161	3.2e-12	5.1e-11	up
Cluster-6992.37528	1.61	0.68	1.93	18.48	13.39	15.56	-3.4649	3.3e-12	5.2e-11	down
Cluster-6992.55336	18.08	12.39	11.58	31.2	40.56	41.73	-1.3755	3.3e-12	5.2e-11	down
Cluster-6992.25687	8.02	4.85	2.73	0	0	0	9.78487	3.3e-12	5.2e-11	up
Cluster-6992.28550	48.92	41.07	34.46	13.01	12.49	12	1.76233	3.3e-12	5.2e-11	up
Cluster-6992.46215	0.3	0	0.6	32.59	25.45	17.01	-6.3482	3.3e-12	5.3e-11	down
Cluster-6992.63300	9.94	8.22	10.44	1.31	1.06	2.25	2.69769	3.3e-12	5.3e-11	up
Cluster-6992.67121	0	0	0	20.59	10.65	16.91	-9.7441	3.4e-12	5.3e-11	down
Cluster-6992.56666	81.47	58.1	98.26	10.3	13.41	18.63	2.5452	3.4e-12	5.4e-11	up
Cluster-6992.40552	0	0	0	1.63	2.28	1.8	-9.0764	3.5e-12	5.5e-11	down
Cluster-6992.35554	0	0	0	0.65	5.83	5.49	-10.94	3.5e-12	5.5e-11	down
Cluster-6992.47743	243.96	320.79	214.55	52.38	35.14	32.31	2.70325	3.5e-12	5.5e-11	up
Cluster-6992.24597	12.21	11.87	19.89	1.44	2.08	1.36	3.26143	3.5e-12	5.6e-11	up
Cluster-6992.59184	14.07	17.11	15.71	0	0.32	0	7.34388	3.5e-12	5.6e-11	up
Cluster-6992.48959	65.81	50.29	41.49	103.07	140.73	143.7	-1.2352	3.6e-12	5.6e-11	down
Cluster-6992.38391	543.44	666.22	607.55	209	188.73	187.09	1.67878	3.6e-12	5.6e-11	up
Cluster-6992.24463	8.64	8.25	11.16	0	0	0	9.22441	3.6e-12	5.7e-11	up
Cluster-6992.67915	27.71	49.42	39.97	2.76	2.45	3.49	3.76561	3.6e-12	5.7e-11	up
Cluster-6992.19411	0	0	0	3.73	4.1	6.18	-9.2144	3.7e-12	5.8e-11	down
Cluster-6992.45360	0	0	0	8.62	7.61	3.13	-10.089	3.7e-12	5.8e-11	down
Cluster-6992.85431	16.5	11.61	7.73	1.3	2.12	1.49	2.91913	3.7e-12	5.9e-11	up
Cluster-6992.56040	41.51	41.18	43.72	10.41	12.1	6.95	2.14671	3.7e-12	5.9e-11	up
Cluster-6992.49866	156.47	183.85	222.17	55.95	54.48	64.29	1.74555	3.8e-12	5.9e-11	up
Cluster-6992.57792	2.53	1.4	2.27	21.72	14.83	17.23	-3.1106	3.8e-12	5.9e-11	down
Cluster-6992.65241	0	0	0	3.93	3.77	3.48	-9.1979	3.8e-12	6e-11	down
Cluster-6992.61388	0.07	0.25	0.06	3.17	5.15	3.88	-4.9011	3.9e-12	6.1e-11	down
Cluster-6992.29110	4.91	3.16	5.03	15.08	27.33	23.95	-2.256	3.9e-12	6.1e-11	down
Cluster-6992.46882	19.18	17.03	17.09	4.4	8.19	7.2	1.5122	4.1e-12	6.4e-11	up
Cluster-6992.43764	0	0	0	5.7	3.17	5.94	-9.6459	4.1e-12	6.4e-11	down
Cluster-6992.48821	5.78	3.94	5.25	0	0	0.08	7.89602	4.2e-12	6.5e-11	up
Cluster-6992.12513	6.18	11.69	6.75	0	0	0	9.55914	4.2e-12	6.6e-11	up
Cluster-6992.80240	6.46	18.79	19.57	0	0	0	10.1296	4.2e-12	6.6e-11	up
Cluster-6992.59961	32.62	26.32	30.96	4.46	10.1	9.9	1.98308	4.2e-12	6.6e-11	up
Cluster-6992.57839	27.6	25.92	38.77	0.39	2.16	2.57	4.31057	4.4e-12	6.8e-11	up
Cluster-6992.47227	28.8	37.12	31.9	11.02	12.52	10.67	1.57734	4.4e-12	6.9e-11	up
Cluster-6992.69814	95.76	70.41	59.98	0	1.02	0.86	7.07862	4.4e-12	6.9e-11	up
Cluster-6992.44707	5.37	5.93	5.63	16.07	36.75	31.85	-2.2175	4.5e-12	7e-11	down
Cluster-6992.43081	1931.78	1946.69	1825.19	360.06	219.18	207.67	2.75808	4.5e-12	7e-11	up
Cluster-6992.22256	8.12	6.51	8.2	0	0	0	9.09573	4.5e-12	7e-11	up
Cluster-6992.47157	103.03	86.29	74.65	157.02	225.12	187.6	-1.0542	4.6e-12	7.1e-11	down
Cluster-6992.54989	0	0	0	13.32	11.13	12.74	-9.2188	4.6e-12	7.1e-11	down
Cluster-6992.63282	35.02	29.64	31.47	0	0	0.81	7.0134	4.6e-12	7.1e-11	up
Cluster-6992.50027	19.42	25.97	24.19	134.86	104.28	107.15	-2.2926	4.6e-12	7.2e-11	down
Cluster-6992.41495	67.04	43.62	58.06	195.2	176.58	213.74	-1.7665	4.7e-12	7.2e-11	down
Cluster-6533.0	5.14	6.2	4.25	0	0	0	9.18307	4.8e-12	7.5e-11	up
Cluster-6992.42524	0.97	0.59	1.13	4.46	5.09	5.46	-2.4121	4.8e-12	7.5e-11	down
Cluster-6992.80961	15.16	25.2	6.7	0.07	0.07	0	8.68644	4.9e-12	7.6e-11	up
Cluster-6992.66022	25.46	25.48	24.65	7.14	6.27	5.55	2.02845	4.9e-12	7.6e-11	up
Cluster-6992.26618	8.17	12.03	5.1	0.16	0	0.05	7.03547	4.9e-12	7.7e-11	up
Cluster-6992.35327	0	0	0	32.7	28.46	14.11	-9.8459	5e-12	7.8e-11	down
Cluster-6992.35892	0	0	0	3.69	24.05	29.55	-10.695	5.2e-12	8e-11	down
Cluster-6992.72219	0.44	0.5	0.33	3.2	3.09	2.61	-2.7758	5.2e-12	8e-11	down
Cluster-6992.52754	3.07	2.3	3.54	0	0	0	9.21286	5.2e-12	8e-11	up
Cluster-6992.21511	4.32	5.17	7.92	0	0	0	9.48237	5.2e-12	8.1e-11	up
[truncated: 8,474 more rows]

## Sheet: DR vs BR
Table S8 DEGs identified between groups. Differential gene analysis results of DR vs BR.
ID	BR_a_fpkm	BR_b_fpkm	BR_c_fpkm	DR_a_fpkm	DR_b_fpkm	DR_c_fpkm	log2FoldChange	pvalue	padj	regulated
Cluster-6992.41106	0.6	1.15	0.58	278.91	298.89	260.44	-8.3012	6e-144	2e-139	down
Cluster-6992.48407	3.62	7.14	3.46	1807.92	1384.03	1520.5	-8.1717	6e-136	1e-131	down
Cluster-6992.68862	0.81	2.28	1.58	488.66	467.97	384.48	-7.9786	3e-130	4e-126	down
Cluster-6992.69023	1.48	0.79	2.92	11347.7	11785.7	17635	-12.667	8e-109	8e-105	down
Cluster-6992.46806	83.87	105.53	90.64	865.59	792.84	805.02	-2.9115	8.8e-98	6.9e-94	down
Cluster-6992.61818	1.44	2.23	2.7	114.76	94.2	117.59	-5.4779	9.8e-94	6.3e-90	down
Cluster-6992.46163	0.69	2.1	2.01	452.75	387.65	366.17	-7.8009	8.4e-92	4.7e-88	down
Cluster-6992.34053	713.42	592.58	645.37	7.81	7.5	9.95	6.52319	1.6e-90	7.6e-87	up
Cluster-6992.44621	2.7	3.05	3.38	75.25	76.36	86.42	-4.4819	1.6e-85	6.7e-82	down
Cluster-6992.44522	28.27	40.12	35.49	5.02	5.28	4.62	3.01025	7e-85	2.7e-81	up
Cluster-6992.48877	7.45	8.45	7.95	124.41	103.08	109.01	-3.5873	6e-84	2.1e-80	down
Cluster-6992.41084	3.54	9.12	5.71	1360.1	1335.08	2225.64	-7.9007	2.3e-79	7.5e-76	down
Cluster-6992.43533	18.74	26.6	22.79	192.95	212.78	193.34	-2.925	1.4e-78	4.3e-75	down
Cluster-6992.44703	3.53	3.66	1.79	561.04	512.26	515.96	-7.2258	1.2e-76	3.3e-73	down
Cluster-6992.40575	50.34	69.95	62.28	391.64	410.72	361.78	-2.4559	3.7e-76	9.5e-73	down
Cluster-6992.38688	67.18	71.39	75.94	4.93	5.72	5.12	3.99499	1.1e-74	2.8e-71	up
Cluster-6992.66001	0.29	0.76	0.87	70.71	72.09	69.32	-6.603	3e-74	6.8e-71	down
Cluster-6992.59865	0.74	0.53	0.8	70.97	71.86	82.23	-6.5187	5.4e-74	1.2e-70	down
Cluster-6992.42767	81.35	74.21	73.98	1.95	2.38	1.68	5.50904	7.6e-69	1.6e-65	up
Cluster-6992.47453	49.63	68.11	55.28	626.14	706.77	727.98	-3.3608	3.5e-68	6.7e-65	down
Cluster-6992.45968	0.98	0.4	0.66	186.93	180.86	154.42	-7.7111	2.2e-67	4.1e-64	down
Cluster-6992.44561	23.98	27.82	28.44	261.22	263.12	291.61	-3.1232	2.6e-67	4.5e-64	down
Cluster-6992.40874	83383.5	47648.6	58965.3	279.49	276.76	138.33	8.40251	6.5e-66	1.1e-62	up
Cluster-6992.69231	0.16	0.61	0.14	165.09	141.68	160.28	-8.8534	6.8e-64	1.1e-60	down
Cluster-6992.48389	11649.4	8159.57	9536.57	0	0.81	0	15.4743	1.6e-62	2.5e-59	up
Cluster-6992.54793	0.77	1.72	1.59	76.65	89.33	76.49	-5.6848	4.6e-62	6.8e-59	down
Cluster-6992.45994	1.95	2.85	1.97	55.99	71.4	60.44	-4.5873	5e-61	7.2e-58	down
Cluster-6992.47334	67.47	84.71	97.06	636.77	628.7	555.49	-2.6497	6.4e-61	8.9e-58	down
Cluster-6992.44438	2.32	3.39	3.3	62.27	68.24	55.61	-4.1529	1.9e-60	2.5e-57	down
Cluster-6992.34622	429.13	464.28	459.25	76.84	63.19	61.94	2.98243	3.4e-60	4.4e-57	up
Cluster-6992.67665	2.07	3.44	3.09	112.32	107.11	131.97	-5.1437	5.4e-58	6.8e-55	down
Cluster-6992.33822	1.42	1.32	1	187.56	146.4	97.02	-6.589	1.7e-57	2.1e-54	down
Cluster-6992.41778	10.7	4.5	7.66	2025.24	2079.64	2495.41	-7.8788	5.3e-56	6.3e-53	down
Cluster-6992.53612	0.41	0.52	0.48	38.65	24.69	24.84	-5.7046	1.8e-53	2e-50	down
Cluster-6992.48823	1830.8	1751.65	1432.13	64.51	85.03	67.82	4.77957	1.9e-53	2.1e-50	up
Cluster-6992.26931	7.37	6.62	7.46	173.05	191.43	226	-4.5429	1.1e-50	1.2e-47	down
Cluster-6992.42677	29.34	53.26	53.76	586.6	483.82	482.84	-3.3142	4.3e-50	4.5e-47	down
Cluster-6992.21322	9.76	13.61	12	91.62	93.77	99.26	-2.7959	6e-50	6.1e-47	down
Cluster-6992.49299	89.12	98.85	107.07	19.37	18.25	19.57	2.59479	2.5e-49	2.5e-46	up
Cluster-6992.39067	75.53	100.76	99.98	1139.51	833.21	950.18	-3.1762	4.6e-49	4.4e-46	down
Cluster-6992.43378	0.34	0.45	0.17	43.8	36.38	35.6	-6.7009	6.1e-49	5.8e-46	down
Cluster-6992.39662	266.23	387.11	462.13	8.53	4.31	3.17	6.35032	9.2e-49	8.5e-46	up
Cluster-6992.66225	1.88	3.62	2.63	316.27	359.19	445.77	-6.8967	1e-48	9.4e-46	down
Cluster-6992.50058	0.7	3.12	2	385.06	274.87	270.49	-7.1687	1.5e-48	1.3e-45	down
Cluster-6992.38116	16.18	21.85	29.3	421.86	317.32	321.79	-3.7636	4.5e-48	3.9e-45	down
Cluster-6992.39816	0.53	0.98	0.95	60.72	67.68	40.88	-5.8946	9.5e-48	8e-45	down
Cluster-6992.68310	0	0.42	0.26	118.93	116.04	91.11	-8.7797	1.4e-47	1.2e-44	down
Cluster-6992.20245	0	0.5	0.63	185.18	170.06	202.52	-8.8287	2.3e-47	1.9e-44	down
Cluster-6992.33230	50.2	76.42	73.85	19.48	17.9	16.9	2.09267	1.1e-46	8.8e-44	up
Cluster-6992.49175	75.19	137.14	158.33	8.16	7.51	5.59	4.31651	4.1e-46	3.2e-43	up
Cluster-6992.44496	6842.69	3808.1	3783.44	0.34	0	0.53	14.383	5.2e-45	4e-42	up
Cluster-6992.44085	0.66	1.46	1.2	43.33	30.94	42.12	-4.9417	8.7e-45	6.5e-42	down
Cluster-6992.54200	1.34	1.34	1.57	24.79	21.95	25.14	-3.849	2.2e-44	1.6e-41	down
Cluster-6992.31593	70.75	92.03	83.32	1.61	1.56	0.56	6.29388	3.1e-44	2.2e-41	up
Cluster-6992.56483	70.75	92.03	83.32	1.61	1.56	0.56	6.29388	3.1e-44	2.2e-41	up
Cluster-6992.26764	0.25	0.18	0.1	39.61	38.58	47.17	-7.6299	4.4e-44	3e-41	down
Cluster-6992.62624	0.98	1.9	1.4	134.31	202.11	163.44	-6.6608	1e-43	6.9e-41	down
Cluster-6992.28744	1.76	3.32	2.18	36.82	33.41	34.69	-3.6559	1.2e-43	8.3e-41	down
Cluster-6992.35174	136456	77327.8	94448.9	868.67	1253.26	431.11	7.28094	1.3e-43	8.9e-41	up
Cluster-6992.34152	1.54	2.23	0.7	182.27	225.09	241.91	-6.9688	1.6e-43	1e-40	down
Cluster-6992.42762	461.76	408.95	474.89	40.55	25.96	31.21	4.03958	2.4e-43	1.5e-40	up
Cluster-6992.52322	0.59	0.79	0.75	25.38	22.5	21.5	-4.8014	7.5e-43	4.7e-40	down
Cluster-6992.34600	46328.8	25456.8	34741.5	589.08	500.73	438.79	6.45415	2.9e-42	1.8e-39	up
Cluster-6992.37890	0	0.44	0.53	215.85	168.82	146.72	-8.9101	6.4e-42	3.9e-39	down
Cluster-6992.27473	1.67	2.53	2.99	68.15	76.14	86.92	-4.795	3e-41	1.8e-38	down
Cluster-6992.41907	17.38	11.4	11.84	588.09	631.13	679.32	-5.2703	6.1e-41	3.6e-38	down
Cluster-6992.48346	25.16	57.25	55.15	844.78	793.4	820.88	-3.98	9.7e-41	5.6e-38	down
Cluster-6992.46512	21.18	30.71	26.78	174.37	147.73	183.33	-2.4717	1.9e-40	1.1e-37	down
Cluster-6992.41016	79.09	114.15	127.93	1706.52	1166.49	1048	-3.392	1.1e-39	6.4e-37	down
Cluster-6992.43059	4.17	7.33	5.81	149.21	156.16	87.82	-4.3001	1.6e-39	8.7e-37	down
Cluster-6992.47425	2.41	4.11	2.73	95.81	67.8	54.05	-4.3406	2.2e-39	1.2e-36	down
Cluster-6992.48397	7058.23	3653.81	4602.11	0	0	0.06	17.4318	2.5e-39	1.4e-36	up
Cluster-6992.31705	10.43	8.17	6.31	573.05	592.35	352.52	-5.652	4.8e-39	2.6e-36	down
Cluster-6992.72219	7.56	10.84	13.73	0.44	0.5	0.33	4.87177	5.7e-39	3e-36	up
Cluster-6992.40844	31.15	21.08	41.48	1414.62	1524.21	2073.29	-5.4981	6.1e-39	3.2e-36	down
Cluster-6992.47459	267.44	413.43	399.24	45.94	28.97	25.7	3.64272	6.4e-39	3.3e-36	up
Cluster-6992.57455	0.45	1.2	1.22	62.77	82.58	49.23	-5.9216	1.7e-38	8.8e-36	down
Cluster-6992.35316	1008.93	626.97	586.93	0	0	0	17.0261	3e-38	1.5e-35	up
Cluster-6992.34143	21.98	22.46	16.19	335.65	347.42	319.26	-3.7993	4.5e-38	2.2e-35	down
Cluster-6992.32511	2.89	3.31	3.25	50.14	40.26	38.14	-3.5324	6e-38	2.9e-35	down
Cluster-6992.51468	2.9	2.1	3.03	71.38	66.06	79.66	-4.5092	6.1e-38	2.9e-35	down
Cluster-6992.41798	5.58	12.58	10.82	135.38	130.01	138.58	-3.6232	6.5e-38	3.1e-35	down
Cluster-6992.47397	140.08	164.11	117.58	1827.23	2114.87	2418.71	-3.6831	1.5e-37	7.1e-35	down
Cluster-6992.38805	40.67	71.6	72.39	546.9	436.1	493.32	-2.8028	1.9e-37	8.9e-35	down
Cluster-6992.67026	0.76	2.38	2	124.99	141.88	81.22	-5.904	3.3e-37	1.5e-34	down
Cluster-6992.52076	69.21	69	79.78	13.17	12.83	12.78	2.72724	4.8e-37	2.2e-34	up
Cluster-6992.49334	29694.5	16882.1	24133.6	482.24	486.9	296.01	6.17481	8e-37	3.6e-34	up
Cluster-6992.55078	13.67	23.55	19.73	2.16	2.56	2.47	3.17839	9.4e-37	4.1e-34	up
Cluster-6992.55537	7.28	15.18	11.52	312.55	390.5	210.5	-4.5566	1.7e-36	7.3e-34	down
Cluster-6992.48985	106882	58274	66042.1	1815.65	1448.95	1015.87	6.07222	3.1e-36	1.3e-33	up
Cluster-6992.54843	3.34	4.05	3.47	99.43	89.52	53.06	-4.2401	4.4e-36	1.9e-33	down
Cluster-6992.52215	1.09	2.49	2.41	65.42	41.31	59.65	-4.606	5.6e-36	2.4e-33	down
Cluster-6992.44494	4842.85	3288.23	2791.71	0.56	0	0	14.5416	9.2e-36	3.9e-33	up
Cluster-6992.36960	54.14	80.45	54.63	520.25	563.31	608.18	-2.9464	9.7e-36	4e-33	down
Cluster-6992.50033	56715.7	33971.9	50605	188.84	224.18	526.78	7.59198	1e-35	4.2e-33	up
Cluster-6992.42941	14.49	12.15	12.37	199.95	230.98	210.65	-3.7856	1.2e-35	4.8e-33	down
Cluster-6992.44155	0	0	0	348.02	239.68	319.94	-15.119	5.8e-35	2.3e-32	down
Cluster-6992.44942	903.89	473.04	545.8	0	0	0	16.4432	8.7e-35	3.4e-32	up
Cluster-6992.42693	12.42	22.4	20.39	126.63	107.31	109.8	-2.4415	3.8e-34	1.5e-31	down
Cluster-6992.34350	37.28	56.51	59.04	257.63	246.7	270.38	-2.1391	5.1e-34	2e-31	down
Cluster-6992.45273	437.6	342.05	280.95	21.18	15.81	16.02	4.60235	7.1e-34	2.7e-31	up
Cluster-6992.47210	1.99	3.72	3.29	36.99	44.72	37.81	-3.5373	1.2e-33	4.6e-31	down
Cluster-6992.55956	33.41	37.2	43.93	213.39	205.24	213.94	-2.2398	1.9e-33	7.1e-31	down
Cluster-6992.53070	0	0	0	190.16	160.96	122.82	-14.743	3e-33	1.1e-30	down
Cluster-6992.19472	1.55	3.41	4.32	128.74	166.51	99.15	-5.2227	3e-33	1.1e-30	down
Cluster-6992.23255	4	2.53	2.59	203.21	206.68	135.09	-5.6259	3.2e-33	1.2e-30	down
Cluster-6992.35518	198.95	142.64	144.51	0	0.24	0.23	10.2668	4.1e-33	1.5e-30	up
Cluster-6992.15252	0.53	0.71	0.6	69.64	85.58	55.04	-6.6159	5.9e-33	2.1e-30	down
Cluster-6992.41557	209.43	126.52	202.42	0	0	0	15.4899	6.7e-33	2.4e-30	up
Cluster-6992.43405	8.7	7.98	6.7	178.59	155.21	119.62	-4.0202	7.2e-33	2.5e-30	down
Cluster-6992.42769	21.29	18.88	27.02	0.31	0.12	0.16	7.04658	2.1e-32	7.3e-30	up
Cluster-6992.69451	0	0	0	446.21	575.93	681.42	-14.76	3.1e-32	1.1e-29	down
Cluster-6992.37323	3.83	4	4.64	137.15	136.11	76.93	-4.5694	3.9e-32	1.3e-29	down
Cluster-6992.49461	923.3	1494.91	2020.03	0	1.94	0	11.4659	4.5e-32	1.5e-29	up
Cluster-6992.39036	76.59	110.78	100.21	368.43	299.7	298.27	-1.5328	4.7e-32	1.6e-29	down
Cluster-6992.64598	20.97	27.65	19.24	2.49	1.97	1.73	3.69244	6.4e-32	2.2e-29	up
Cluster-6992.48625	2.31	1.69	2.23	41.34	35.09	32.51	-3.8636	8.6e-32	2.8e-29	down
Cluster-6992.57066	4.76	3.18	2.89	145.24	117.57	130	-4.9074	9.8e-32	3.2e-29	down
Cluster-6992.38201	25.29	23.44	23.51	2.69	2.36	2.22	3.56309	1.2e-31	3.9e-29	up
Cluster-6992.50781	5.7	6.96	5.73	95.96	122.68	71.65	-3.7513	1.8e-31	5.8e-29	down
Cluster-6992.33172	4.05	5.08	2.9	79.9	85.79	95.21	-4.2164	2.1e-31	6.7e-29	down
Cluster-6992.32960	2.55	2.74	1.79	54.86	41.93	44.53	-4.0739	2.5e-31	7.9e-29	down
Cluster-6992.66644	0.19	0.61	0.21	26.93	27.57	27.54	-6.1859	2.5e-31	7.9e-29	down
Cluster-6992.46295	29.04	10.43	14.08	2246.44	2415.71	2604.02	-6.7581	2.7e-31	8.6e-29	down
Cluster-6992.69475	0.58	1.22	2.08	135.91	142.54	76.42	-6.305	3.1e-31	9.5e-29	down
Cluster-6992.35999	168.34	211.25	189.42	0	0	0	14.052	3.8e-31	1.2e-28	up
Cluster-6992.37386	53558.2	35219.9	49604.9	0	10.98	0	14.7487	4.1e-31	1.2e-28	up
Cluster-6992.33610	33.01	48.69	38.82	219.86	217.21	178.93	-2.1347	4.9e-31	1.5e-28	down
Cluster-6992.75125	2.63	2.22	2.74	78.8	84.35	54.33	-4.5844	5.1e-31	1.5e-28	down
Cluster-6992.61415	35.6	59.27	53.82	14.67	12.76	12.04	2.11552	5.4e-31	1.6e-28	up
Cluster-6992.47743	14.6	12.84	11.15	243.96	320.79	214.55	-4.0784	8.7e-31	2.6e-28	down
Cluster-6992.48481	90.46	123.07	92.57	654.41	597.02	494.95	-2.2865	9.1e-31	2.7e-28	down
Cluster-6992.25371	0	0	0	214.64	276.84	341.13	-14.49	9.6e-31	2.8e-28	down
Cluster-6992.43578	114.36	98.79	99.82	0	0	0	14.4238	1e-30	3e-28	up
Cluster-6992.51003	5.26	7.02	7.92	78.29	63.26	51.25	-3.0319	1.1e-30	3.3e-28	down
Cluster-6992.44513	98.85	95.97	77.25	0	0	0	14.4226	1.2e-30	3.5e-28	up
Cluster-6992.52811	1.3	3.22	2.7	72.35	46.21	62.05	-4.4585	1.3e-30	3.7e-28	down
Cluster-6992.46161	56.27	52.49	52.3	0	0	0	14.2458	1.7e-30	4.7e-28	up
Cluster-6992.49506	30098.7	13772.6	12674.3	0	0	0	15.8288	2.1e-30	5.7e-28	up
Cluster-6992.45224	29.31	49.97	45.56	0	0	0	13.9765	2.1e-30	5.7e-28	up
Cluster-6992.50154	0	0	0	166.34	154.75	137.45	-13.847	2.2e-30	6.1e-28	down
Cluster-6992.47639	2.03	2.4	3.06	73.19	40.13	55.13	-4.2582	2.4e-30	6.5e-28	down
Cluster-6992.47640	5.92	11.8	8.01	74.09	74.98	68.52	-2.8888	3.5e-30	9.4e-28	down
Cluster-6992.38480	9.8	10.59	8.71	111.02	155.97	121.13	-3.5052	4.7e-30	1.3e-27	down
Cluster-6992.36650	303.29	322.71	336.37	93.92	81.1	89.99	2.09562	5.1e-30	1.4e-27	up
Cluster-6992.49508	0	0	0	152.58	143.47	81.3	-14.35	8.3e-30	2.2e-27	down
Cluster-6992.49368	0	0	0.35	478.83	1802.86	1247.8	-12.939	9.3e-30	2.5e-27	down
Cluster-6992.43374	55.56	95.57	80.12	0	0	0	13.797	1.2e-29	3.1e-27	up
Cluster-6992.21894	23.97	12.18	19.72	698.55	724.78	819.69	-5.0446	1.5e-29	3.9e-27	down
Cluster-6992.40871	40012.9	20222	22642.7	506.69	676.07	826.3	5.68867	1.5e-29	3.9e-27	up
Cluster-6992.70419	4.41	5.77	3.4	65.53	75.89	76.16	-3.7792	1.7e-29	4.4e-27	down
Cluster-6992.69304	2.06	1.26	1.05	142.22	223.94	114.59	-6.51	1.8e-29	4.6e-27	down
Cluster-6992.50010	143.2	148.25	113.34	1281.68	1378.05	1226.17	-3.0159	2.2e-29	5.5e-27	down
Cluster-6992.69449	0	0	0	205.84	224.34	119.87	-14.238	2.8e-29	7e-27	down
Cluster-6992.21656	0.99	0.42	0.43	72.14	58.68	54.55	-6.3506	3.2e-29	8e-27	down
Cluster-6992.57381	0	0	0	175.76	228.45	209.3	-13.821	3.2e-29	8e-27	down
Cluster-6992.54918	37.04	41.53	41.93	191.43	190.43	195.16	-2.0291	3.3e-29	8.1e-27	down
Cluster-6992.37452	13.07	18.6	19.71	67.53	67.24	63.44	-1.7386	3.3e-29	8.2e-27	down
Cluster-6992.54700	9.22	8.16	4.88	239.48	270.11	338.34	-4.9936	3.5e-29	8.6e-27	down
Cluster-6992.42317	22.3	18.68	24.85	375.27	598.81	377.39	-4.1171	3.6e-29	8.6e-27	down
Cluster-6992.47386	64.68	58.88	64.42	9.52	10.31	8.69	2.9671	3.8e-29	9.1e-27	up
Cluster-6992.66042	2.79	8.33	6.02	124.21	113.5	102.95	-4.1457	6e-29	1.4e-26	down
Cluster-6992.59756	2.14	6.34	4.33	96.43	73.45	80.69	-4.1229	1e-28	2.4e-26	down
Cluster-6992.68915	0	0	0	9976.94	20652.8	14306.4	-13.634	1e-28	2.4e-26	down
Cluster-6992.48167	14.61	4.17	6.2	1383.34	2001.4	1802.57	-7.3599	1.1e-28	2.5e-26	down
Cluster-6992.32043	2.24	4.28	3.73	77.05	96.78	47.18	-4.2363	1.3e-28	3e-26	down
Cluster-6992.41918	11.97	16.93	17.55	63.51	57.58	58.89	-1.7421	1.4e-28	3.2e-26	down
Cluster-6992.43040	3.87	2.44	2.58	89.94	99.51	103.84	-4.7745	1.4e-28	3.3e-26	down
Cluster-6992.64756	16.67	23.17	25.48	228.45	243.04	154.39	-3.0427	1.5e-28	3.5e-26	down
Cluster-6992.44173	45.33	64.75	60.37	18.45	13.2	13.88	2.12338	1.6e-28	3.6e-26	up
Cluster-6992.40860	30054.4	16900	26295.5	1072.19	1614.96	1208.34	4.55732	2.3e-28	5.2e-26	up
Cluster-6992.40096	2.41	7.48	2.04	266.35	266.34	287.42	-5.9387	2.4e-28	5.5e-26	down
Cluster-6992.22354	3.68	8.41	3.81	127.48	189.34	140.22	-4.6658	2.6e-28	5.9e-26	down
Cluster-6992.44527	2.28	2.51	2.18	84.9	42.95	53.89	-4.4613	2.8e-28	6.1e-26	down
Cluster-6992.69234	0.31	0.63	1.1	42.91	32.11	29.84	-5.4799	2.8e-28	6.2e-26	down
Cluster-6992.36768	0	0.14	0	64.55	65.25	44.38	-10.415	2.9e-28	6.4e-26	down
Cluster-6992.52425	43.17	76.37	61.26	0	0	0	13.5105	3e-28	6.6e-26	up
Cluster-6992.49167	38.98	35.98	31.72	0.26	0	0.15	8.38075	3e-28	6.6e-26	up
Cluster-6992.44538	0.6	0.68	1.56	56.64	46.7	37.97	-5.384	3.1e-28	6.8e-26	down
Cluster-6992.57515	0.6	0.68	1.56	56.64	46.7	37.97	-5.384	3.1e-28	6.8e-26	down
Cluster-6992.68184	0.32	1.78	1.1	178.86	160.65	76.64	-6.8799	3.6e-28	7.8e-26	down
Cluster-6992.44475	5.47	3.48	4.18	153.18	149.61	230.41	-5.0794	3.8e-28	8.1e-26	down
Cluster-6992.34294	26.26	31.37	40.98	0	0	0	13.5418	5.6e-28	1.2e-25	up
Cluster-6992.50222	15.3	20.68	19.88	71.18	63.54	69.34	-1.6537	7.1e-28	1.5e-25	down
Cluster-6992.21400	4.08	4.94	4.76	40.57	46.1	44.07	-3.0251	7.3e-28	1.5e-25	down
Cluster-6992.74242	1.02	1.87	0.52	144.06	162.07	84.6	-6.6362	7.7e-28	1.6e-25	down
Cluster-6992.61029	5.08	5.88	6.44	32.07	33.69	34.88	-2.3103	1.4e-27	3e-25	down
Cluster-6992.53997	0	0	0	128.54	106.84	68.15	-13.735	1.4e-27	3e-25	down
Cluster-6992.24211	15.29	13.86	9.15	246.41	271.84	242.36	-4.051	1.9e-27	3.9e-25	down
Cluster-6992.34444	4.21	3.01	3.72	118.54	121.43	148.86	-4.8968	2.4e-27	4.8e-25	down
Cluster-6992.34599	25999.6	15165.8	20827	719.64	492.23	307.51	5.65439	2.4e-27	4.9e-25	up
Cluster-6992.41180	22.08	41.95	61.24	0	0	0	14.0603	2.7e-27	5.4e-25	up
Cluster-6992.38042	6.94	12.42	17.47	0.58	0.38	0.53	4.80312	3.1e-27	6.2e-25	up
Cluster-6992.72054	267.7	171.97	142.46	1.46	3.35	2.21	6.67115	3.6e-27	7.2e-25	up
Cluster-6992.58620	3.09	3.17	3.46	29.95	30.75	36.29	-3.0875	4.6e-27	9.1e-25	down
Cluster-6992.47226	0	0	0	244.88	225.3	317.54	-13.405	5.6e-27	1.1e-24	down
Cluster-6992.47781	0	0	0	38.52	34.71	25.39	-13.299	5.7e-27	1.1e-24	down
Cluster-6992.22349	0.5	0.87	0.27	85.57	109.23	49.32	-7.0112	8.5e-27	1.7e-24	down
Cluster-6992.17919	0	0	0	54.11	50.42	52.04	-13.003	8.9e-27	1.7e-24	down
Cluster-6992.61702	6.87	12.79	8.84	81.67	99.2	73.22	-2.962	1.2e-26	2.4e-24	down
Cluster-6992.51081	5.49	10.9	5.9	105.28	91.49	119.69	-3.6331	1.5e-26	2.8e-24	down
Cluster-6992.37436	1589.23	897.32	1563.96	67.8	74.84	55.45	4.65835	1.7e-26	3.2e-24	up
Cluster-6992.37968	9.47	7.54	6.32	136.78	153.3	149.3	-3.9726	1.7e-26	3.3e-24	down
Cluster-6992.59313	0	0	0	174.09	165.78	196.55	-13.055	1.9e-26	3.6e-24	down
Cluster-6992.25652	4.01	7.89	5.53	46.33	41.41	44.69	-2.7326	2.2e-26	4.1e-24	down
Cluster-6992.21576	0	0	0	131.67	102.47	121.22	-13.013	2.3e-26	4.3e-24	down
Cluster-6992.34773	380.91	169.93	196.68	0	0	0	14.6654	3.8e-26	7e-24	up
Cluster-6992.29961	0.68	0.24	0	687.69	523.9	574.23	-10.565	4.4e-26	8.1e-24	down
Cluster-6992.45633	24.42	52.23	41.88	446.59	345.06	292.82	-3.0024	4.5e-26	8.4e-24	down
Cluster-6992.44386	0	0	0	96.65	74.65	82.74	-12.917	4.6e-26	8.5e-24	down
Cluster-6992.49144	0	0	0	112.16	78.1	69.42	-13.147	5.1e-26	9.4e-24	down
Cluster-6992.28881	0	0	0	189.57	177.22	227.4	-13.041	5.3e-26	9.6e-24	down
Cluster-6992.44954	84.14	126.42	102.86	29.41	26.44	32.48	2.03488	7.8e-26	1.4e-23	up
Cluster-6992.41515	15.85	23.07	21.52	3.84	2.42	2.57	2.99719	1.1e-25	1.9e-23	up
Cluster-6992.40055	0	0	0	75.86	103.99	72.59	-13.069	1.5e-25	2.7e-23	down
Cluster-6992.32784	2.41	2.83	2.18	22.58	20.67	21.83	-2.9045	1.8e-25	3.2e-23	down
Cluster-6992.69251	0.51	1.52	2.91	275.08	225.13	122.61	-6.7886	1.8e-25	3.2e-23	down
Cluster-6992.36882	7.9	10.81	9.6	69.2	53.27	52.06	-2.4032	2e-25	3.6e-23	down
Cluster-6992.38117	15.15	21.26	36.41	569.86	356.16	429.3	-4.0128	2e-25	3.6e-23	down
Cluster-6992.53191	2.89	3.42	2.09	36.18	34.06	34.63	-3.4142	2.2e-25	3.8e-23	down
Cluster-6992.49165	57.05	44.15	41.52	0	0.27	0.13	8.6695	2.2e-25	3.8e-23	up
Cluster-6992.28931	2.21	2.04	2.49	35.82	43.6	47.43	-3.9999	2.4e-25	4.2e-23	down
Cluster-6992.49433	27.42	47.55	64.92	0	0	0	13.322	2.5e-25	4.4e-23	up
Cluster-6992.46411	0	0	0.05	13.55	17.01	17.04	-9.4506	2.8e-25	4.8e-23	down
Cluster-6992.39000	162.63	118.72	97.99	0	0	0	13.667	2.9e-25	4.9e-23	up
Cluster-6992.41437	36.65	33.38	45.75	0	0	0	13.0553	2.9e-25	4.9e-23	up
Cluster-6992.45855	188.3	109.21	95.66	0	0	0	14.104	3e-25	5.1e-23	up
Cluster-6992.34632	9.96	14.1	12.23	0.74	0.35	0.32	4.92739	3.1e-25	5.2e-23	up
Cluster-6992.48989	64540.9	41038	58906.3	2718.97	1444.38	1145.44	5.24282	3.1e-25	5.3e-23	up
Cluster-6992.46676	0	0	0	23.9	20.17	19.4	-12.665	3.2e-25	5.4e-23	down
Cluster-6992.52817	0	0	0	29.09	20.88	22.04	-12.758	4.1e-25	6.8e-23	down
Cluster-6992.56911	23.11	30.91	29.32	13.77	11.81	11.47	1.38874	4.5e-25	7.5e-23	up
Cluster-6992.33955	1.85	5.58	6.54	185.28	153.76	115.54	-4.855	4.8e-25	8e-23	down
Cluster-6992.22305	0.22	0	0	864.69	783.71	496.74	-12.909	5.1e-25	8.5e-23	down
Cluster-6992.51400	14.27	28.4	27.3	0	0	0	12.9547	6.1e-25	1e-22	up
Cluster-6992.45024	9.82	36.04	33.83	1377.03	1586.1	794.58	-5.4043	6.7e-25	1.1e-22	down
Cluster-6992.55953	0	0	0	73.15	79.35	105.75	-12.976	6.8e-25	1.1e-22	down
Cluster-6992.42305	17.77	25.31	22.47	6.3	4.87	6.21	2.1287	7.2e-25	1.2e-22	up
Cluster-6992.37556	1.69	1.93	1.31	24.85	29.76	29.22	-3.8592	7.9e-25	1.3e-22	down
Cluster-6992.41435	23.38	18.1	15.63	291.41	286.36	278.42	-3.6358	7.9e-25	1.3e-22	down
Cluster-6992.66965	0	0	0	92.22	126.79	92.05	-12.845	9.5e-25	1.5e-22	down
Cluster-6992.37577	30.35	28.11	24.97	0	0	0	12.9654	1.4e-24	2.2e-22	up
Cluster-6992.46554	0	0	0	164.71	232.67	218.6	-12.825	1.5e-24	2.3e-22	down
Cluster-6992.22035	2	1.66	1.91	36.39	23.63	23.58	-3.6418	1.5e-24	2.4e-22	down
Cluster-6992.38611	23.39	16.73	15.55	0.37	0.29	0.27	6.1908	1.7e-24	2.6e-22	up
Cluster-6992.43151	79.81	67.52	74.66	6.16	8.98	6.18	3.62937	1.7e-24	2.6e-22	up
Cluster-6992.49370	183.09	126.83	145.72	0	0	0	13.2685	1.7e-24	2.7e-22	up
Cluster-6992.26285	64.83	40.85	60.61	1061.7	1737.2	1718.09	-4.5005	1.7e-24	2.7e-22	down
Cluster-6992.41695	43.73	76.9	73.04	17.79	16.8	17	2.10286	2.2e-24	3.4e-22	up
Cluster-6992.34105	213.01	96.47	86.74	0	0	0	14.4374	2.3e-24	3.5e-22	up
Cluster-6992.46926	36.73	73.96	58.96	499.68	471.98	359.26	-2.7697	2.7e-24	4.2e-22	down
Cluster-6992.20509	0	0	0	147.77	143.83	166.47	-12.523	2.9e-24	4.5e-22	down
Cluster-6992.47021	26.75	32.34	34.66	10.35	8.25	9.04	1.98643	3.5e-24	5.3e-22	up
Cluster-6992.26549	48.05	56.54	65.64	16.61	13.21	16.44	2.10192	3.5e-24	5.3e-22	up
Cluster-6992.62738	4.51	6.09	4.64	29.4	27.15	26.76	-2.2292	3.5e-24	5.4e-22	down
Cluster-6992.47306	0	0	0	111.63	167.88	132.49	-12.776	3.8e-24	5.7e-22	down
Cluster-6992.54063	24.18	30.17	29.91	8.35	8.89	7.28	2.00112	4.4e-24	6.6e-22	up
Cluster-6992.37706	0	0	0	42.32	53.82	38.18	-12.645	4.4e-24	6.6e-22	down
Cluster-6992.67104	1.95	22.05	14.26	2443.41	2977.1	1789.79	-7.4252	4.4e-24	6.6e-22	down
Cluster-6992.46077	34.22	42.78	41.24	165.37	174.74	198.67	-1.9713	4.6e-24	6.8e-22	down
Cluster-6992.50250	0	0	0	78.58	79.82	84.21	-12.416	4.9e-24	7.3e-22	down
Cluster-6992.46373	2.51	8.1	4.89	99	105.18	113.69	-4.197	5e-24	7.5e-22	down
Cluster-6992.26879	0	0	0	60.9	61.74	39.49	-12.712	5.1e-24	7.5e-22	down
Cluster-6992.30007	4.89	14.65	13.67	412.07	462.63	225.13	-4.8796	5.3e-24	7.9e-22	down
Cluster-6992.36006	52.67	33.86	30.69	0	0	0	13.5057	5.5e-24	8.1e-22	up
Cluster-6992.45208	12.53	46.33	54.1	0	0	0	14.0104	5.7e-24	8.3e-22	up
Cluster-6992.52367	0	0	0	64.66	60.65	67.9	-12.394	6.2e-24	9.1e-22	down
Cluster-6992.21589	0	0	0	60.73	42.35	32.1	-12.825	6.3e-24	9.2e-22	down
Cluster-6992.46251	651.1	510.68	627.97	14.18	35.86	15.9	5.11571	6.5e-24	9.4e-22	up
Cluster-6992.40584	0.65	2.32	1.87	57.32	38.67	46.21	-4.7125	6.7e-24	9.6e-22	down
Cluster-6992.43515	2.75	4.84	4.97	77.63	39.74	59.56	-3.6125	8.5e-24	1.2e-21	down
Cluster-6992.45152	2.05	1.95	1.51	24.92	27.07	28.78	-3.6338	9.3e-24	1.3e-21	down
Cluster-6992.42207	0	1.76	0.38	452.43	362.57	538.06	-9.2299	1e-23	1.5e-21	down
Cluster-6992.49874	117.43	126.6	116.09	37.03	36.03	34.06	1.98705	1.3e-23	1.9e-21	up
Cluster-6992.49518	69.09	51.69	39.23	0	0	0	13.3038	1.3e-23	1.9e-21	up
Cluster-6992.43002	206.24	217.37	268.3	67.56	50.56	56.51	2.22082	1.4e-23	2e-21	up
Cluster-6992.60008	5.54	7.01	5.81	32.43	30.74	27.14	-2.0751	1.7e-23	2.4e-21	down
Cluster-6992.67778	0	0	0	121.18	177.55	125.61	-12.597	1.8e-23	2.5e-21	down
Cluster-6992.44147	59.86	57.23	55.76	0	0	0	12.5538	2.1e-23	2.9e-21	up
Cluster-6992.41187	12.73	25.94	27.9	0	0.09	0	9.86792	2.3e-23	3.2e-21	up
Cluster-6992.50622	82.34	88.58	89.54	17.4	22.2	18.23	2.40094	2.6e-23	3.6e-21	up
Cluster-6992.50355	22.45	25.57	32.66	0	0	0	12.4144	2.8e-23	3.9e-21	up
Cluster-6992.52866	0	0	0	31.56	34.92	34.75	-12.276	2.9e-23	4e-21	down
Cluster-6992.33284	0	0	0	19.58	10.48	9.98	-12.818	3.6e-23	4.9e-21	down
Cluster-6992.37854	5.37	11.87	6.97	107.31	101.08	89.37	-3.4254	3.6e-23	5e-21	down
Cluster-6992.44641	138.89	97.76	105.63	0	0	0	12.943	3.7e-23	5e-21	up
Cluster-6992.42869	5.7	13.49	16	244.1	180.18	159.81	-3.8726	4.3e-23	5.8e-21	down
Cluster-6992.38384	19.71	14.25	13.28	238.61	284.47	261.8	-3.7825	4.4e-23	5.9e-21	down
Cluster-6992.69202	0	0.45	0.06	58.81	55.96	64.76	-8.3589	4.4e-23	5.9e-21	down
Cluster-6992.29089	159.71	161.26	138.87	17.84	24.65	16.41	3.21031	5.5e-23	7.3e-21	up
Cluster-6992.29505	4.96	5.71	4.51	84.1	103.94	52.14	-3.7468	6.1e-23	8.2e-21	down
Cluster-6992.22307	0	0	0	68.35	67.39	90.66	-12.41	6.4e-23	8.5e-21	down
Cluster-6992.37972	235.14	237.53	177.98	29.76	29.42	32.99	3.0682	6.6e-23	8.8e-21	up
Cluster-6992.41827	14.36	16.76	13.76	0	0	0	12.2729	9.8e-23	1.3e-20	up
Cluster-6992.34154	70.05	71.67	61.24	14.45	12.27	13.27	2.5916	1e-22	1.3e-20	up
Cluster-6992.41081	8.06	13	9.56	57.21	48.96	60.71	-2.2414	1.2e-22	1.6e-20	down
Cluster-6992.48147	6.37	9.95	9.57	35.19	35	34.76	-1.8151	1.5e-22	1.9e-20	down
Cluster-6992.56738	35.98	44.91	45	272.25	243.51	280.37	-2.4273	1.5e-22	1.9e-20	down
Cluster-6992.44806	19.71	17.73	19.68	137.66	144.46	119.4	-2.565	1.5e-22	1.9e-20	down
Cluster-6992.45235	40.13	107.05	80.83	1223.42	1487.23	858.82	-3.7969	1.6e-22	2.1e-20	down
Cluster-6992.49884	157.69	156.99	191.98	38.71	25.96	23.7	2.76633	1.7e-22	2.1e-20	up
Cluster-6992.26662	55.27	32.74	32.26	0	0	0	13.2036	1.7e-22	2.2e-20	up
Cluster-6992.52370	34.1	37.17	33.94	0	0	0	12.2018	1.7e-22	2.2e-20	up
Cluster-6992.37585	8.2	20.62	17.94	0	0	0	12.6422	1.9e-22	2.4e-20	up
Cluster-6992.38741	44.39	48.5	47	16.18	14.42	14.03	1.88428	1.9e-22	2.4e-20	up
Cluster-6992.31338	8.67	12.66	10.25	49.72	56.18	45.07	-2.0449	2e-22	2.5e-20	down
Cluster-6992.49859	48.92	51.13	56.16	236.03	247.35	251.1	-1.9995	2e-22	2.5e-20	down
Cluster-6992.72220	0	0	0	61.53	76.62	91.43	-12.38	2.1e-22	2.6e-20	down
Cluster-6992.39476	8.27	16.01	13.18	67.53	58.48	59.27	-2.1143	2.5e-22	3.1e-20	down
Cluster-6992.19563	215.94	8176.7	2871.66	0	0	0	17.233	2.7e-22	3.3e-20	up
Cluster-6992.62871	8.88	19.56	17.6	0	0	0	12.4175	2.8e-22	3.5e-20	up
Cluster-6992.20832	40.79	71.84	61.55	3.78	2.61	1.26	4.7479	2.9e-22	3.6e-20	up
Cluster-6992.72426	0.99	0.93	0.95	22.75	27.79	32.49	-4.6005	3e-22	3.7e-20	down
Cluster-6992.66160	1.11	1.87	1.52	18.07	12.2	18.99	-3.2538	3.1e-22	3.8e-20	down
Cluster-6992.48788	0	0	0	35.04	20.46	21.35	-12.345	3.6e-22	4.5e-20	down
Cluster-6992.69401	0.13	0.55	0.36	17.96	15.17	10.33	-5.2191	3.8e-22	4.6e-20	down
Cluster-6992.55676	11	12.1	17.21	114.78	104.96	124.59	-2.8678	3.9e-22	4.8e-20	down
Cluster-6992.42430	136.64	101.22	85.14	1723.6	1530.15	1796.24	-3.6904	4e-22	4.9e-20	down
Cluster-6992.41961	62.09	85.63	53.83	0	0	0	12.2925	4.1e-22	5e-20	up
Cluster-6992.40582	3.02	2.52	2.39	43.48	30.97	44.95	-3.6566	4.3e-22	5.2e-20	down
Cluster-6992.54217	0	0	0.16	87.27	99.58	91.06	-10.486	4.5e-22	5.5e-20	down
Cluster-6992.61303	0	0	0	64.3	51.84	42.3	-12.09	4.9e-22	5.9e-20	down
Cluster-6992.51578	7.74	12.74	13.21	201.34	110.01	121.09	-3.4676	5.3e-22	6.3e-20	down
Cluster-6992.28752	1.8	0.96	0.79	120.81	88.97	118.17	-6.2753	5.5e-22	6.6e-20	down
Cluster-6992.41536	67.08	50.46	31.74	0	0	0	13.1273	5.9e-22	7e-20	up
Cluster-6992.28126	0	0	0	95.02	97.66	101.86	-11.907	6.6e-22	7.9e-20	down
Cluster-6992.42065	4.44	9.63	8.97	92.3	69.68	80.5	-3.1996	6.7e-22	7.9e-20	down
Cluster-6992.44696	157.07	127.18	90.44	0	0.22	0	11.0355	6.7e-22	7.9e-20	up
Cluster-6992.46213	0	0	0	30.32	28.79	26.1	-11.87	6.7e-22	7.9e-20	down
Cluster-6992.59322	8.07	21.37	17.13	220.01	185.19	149.97	-3.3987	7.7e-22	9e-20	down
Cluster-6992.51019	7.24	7.3	7.63	0.74	0.51	0.82	3.66477	1e-21	1.2e-19	up
Cluster-6992.34882	11.96	21.84	18.13	0	0	0	12.0151	1e-21	1.2e-19	up
Cluster-6992.48730	0	0	0	61.98	57.58	75.59	-12.033	1.1e-21	1.2e-19	down
Cluster-6992.35723	47.94	70.77	79.9	18.82	12.72	15.31	2.29367	1.2e-21	1.4e-19	up
Cluster-6992.43990	11.46	16	17.03	3.06	1.95	2.03	2.88579	1.4e-21	1.6e-19	up
Cluster-6992.32750	0	0	0	42.84	35.46	40.75	-11.84	1.4e-21	1.6e-19	down
Cluster-6992.23058	0	0	0	31.65	32.72	34.78	-11.847	1.5e-21	1.8e-19	down
Cluster-6992.41976	11.01	13.32	19.76	0	0	0	12.1933	1.7e-21	1.9e-19	up
Cluster-6992.48533	0	0.34	0.5	69.24	86.53	40.79	-7.6983	1.8e-21	2e-19	down
Cluster-6992.37295	0	0	0	21.92	15.93	23.88	-12.065	1.8e-21	2e-19	down
Cluster-6992.64726	0	0	0	88.73	75.48	83.31	-11.793	1.9e-21	2.1e-19	down
Cluster-6992.46338	12.42	49.84	35.74	0	0	0	13.066	1.9e-21	2.2e-19	up
Cluster-6992.46014	159.58	89.65	66.54	0	0.18	0	11.1341	2e-21	2.2e-19	up
Cluster-6992.56515	8.83	16.33	19.29	0	0	0	12.2313	2e-21	2.3e-19	up
Cluster-6992.48364	0	0.86	1.26	1173.17	326.99	873.56	-10.003	2.1e-21	2.4e-19	down
Cluster-6992.31163	25.35	23.43	29.48	0	0	0	12.0745	2.1e-21	2.4e-19	up
Cluster-6992.44637	0	0	0	28.93	21.22	19.4	-11.925	2.2e-21	2.5e-19	down
Cluster-6992.41632	0	0	0	18.13	16.14	16.88	-11.736	2.4e-21	2.7e-19	down
Cluster-6992.44171	0	0	0	23.83	20.51	27.12	-11.911	2.4e-21	2.7e-19	down
Cluster-6992.26825	9.05	7.76	9.8	74.91	65.68	76.72	-2.7825	2.5e-21	2.8e-19	down
Cluster-6992.19938	0.2	0	0.17	22.73	23.2	20.79	-7.1919	2.6e-21	2.9e-19	down
Cluster-6992.46221	8.08	10.21	9.18	2.26	2	2.39	2.26824	2.8e-21	3e-19	up
Cluster-6992.54117	10.35	22.06	23.65	0	0	0	12.2761	2.8e-21	3e-19	up
Cluster-6992.48988	1413.94	851.97	1081.6	101.97	59.96	60.49	4.20812	2.8e-21	3.1e-19	up
Cluster-6992.46280	11.55	20.11	16.61	100.75	97.37	77.43	-2.3077	2.9e-21	3.2e-19	down
Cluster-6992.34251	7.65	12.58	11.17	111.53	105.65	63.58	-2.9504	3.5e-21	3.8e-19	down
Cluster-6992.63640	0	0	0	23.21	21.34	22.33	-11.69	3.8e-21	4.2e-19	down
Cluster-6992.51810	3.31	5.85	6.25	62.66	45.78	70.29	-3.3414	4e-21	4.3e-19	down
Cluster-6992.58732	0.21	1.57	0.38	72.31	91.41	90.27	-6.7545	4e-21	4.3e-19	down
Cluster-6992.45029	16.81	17.92	17.42	77.62	82.05	79.75	-1.9656	4.1e-21	4.4e-19	down
Cluster-6992.36418	197.1	101.95	99.47	0	0	0	13.1247	4.2e-21	4.5e-19	up
Cluster-6992.19589	225.29	6711.6	1954.69	0	0	0	16.4427	4.4e-21	4.8e-19	up
Cluster-6992.38656	11.02	17.2	18.39	0	0	0	11.8338	4.9e-21	5.3e-19	up
Cluster-6992.61885	61.39	56.32	49.86	0	0	0	12.112	5.1e-21	5.5e-19	up
Cluster-6992.25670	8.04	11.08	10.78	3.05	2.71	2.39	2.09353	5.2e-21	5.5e-19	up
Cluster-6992.32497	8.48	20.96	25.67	0	0	0	12.5889	5.8e-21	6.1e-19	up
Cluster-6992.54270	0.93	0.95	1.16	18.44	37.79	31.59	-4.6356	6.1e-21	6.5e-19	down
Cluster-6992.45869	0	0	0	14.64	25.83	25.97	-12.358	6.3e-21	6.6e-19	down
Cluster-6992.51666	16.99	17.35	20.1	0	0	0	11.8489	6.5e-21	6.9e-19	up
Cluster-6992.30945	79.28	123.51	111.39	18.74	12.63	8.55	3.19858	6.7e-21	7e-19	up
Cluster-6992.49476	112.36	166.04	183.79	20.11	9.56	8.37	3.83072	6.7e-21	7e-19	up
Cluster-6992.47333	39.27	54.07	67.19	289.48	365.2	294.1	-2.36	7.3e-21	7.6e-19	down
Cluster-6992.55349	12.28	15.13	12.01	0	0	0	11.8103	7.3e-21	7.6e-19	up
Cluster-6992.43141	15.34	16.08	16.32	153.88	278.69	191.63	-3.4737	7.4e-21	7.7e-19	down
Cluster-6992.46982	595.51	245.56	356.18	0	0	0	13.1945	7.5e-21	7.8e-19	up
Cluster-6992.55272	19.71	18.67	11.8	217.77	278.87	255.78	-3.6518	1e-20	1.1e-18	down
Cluster-6992.66929	0	0	0	56.66	66.91	45.68	-11.808	1e-20	1.1e-18	down
Cluster-6992.32976	1.7	2.2	2.17	39.88	33.92	31.49	-3.8865	1.2e-20	1.2e-18	down
Cluster-6992.62076	1.57	4.61	2.4	150.22	102.36	131.74	-5.2985	1.2e-20	1.2e-18	down
Cluster-6992.55068	18.07	27.7	27.55	6.25	6.06	4.27	2.35425	1.3e-20	1.3e-18	up
Cluster-6992.21792	0.19	0.92	0.39	25.15	21.7	21.01	-5.3417	1.5e-20	1.5e-18	down
Cluster-6992.44916	6.9	41.79	21.76	1095.02	1229.69	990.27	-5.4218	1.5e-20	1.5e-18	down
Cluster-6992.53553	28.17	26.97	35.36	0	0	0	11.8599	1.5e-20	1.6e-18	up
Cluster-6992.42145	10.89	14.35	10.31	0	0	0	11.7849	1.6e-20	1.6e-18	up
Cluster-6992.17011	0	0	0	39.23	45.37	42.69	-11.625	1.7e-20	1.7e-18	down
Cluster-6992.38582	55.92	46.94	47.64	591.27	546.18	375.8	-3.0643	1.9e-20	1.9e-18	down
Cluster-6992.62284	12.61	17.63	17.81	5.17	5.16	5.35	1.82523	2.1e-20	2.1e-18	up
Cluster-6992.25917	0	0	0	17.13	20.31	15.15	-11.676	2.1e-20	2.1e-18	down
Cluster-6992.59760	27.44	34.93	28.91	0	0	0	11.6369	2.2e-20	2.2e-18	up
Cluster-6992.17440	0	0	0	188.59	197.32	258.21	-11.776	2.5e-20	2.5e-18	down
Cluster-6992.38553	3.96	5.08	3.95	48.62	72.15	77.7	-3.7181	2.6e-20	2.6e-18	down
Cluster-6992.69374	0.67	2.11	2.28	89.98	91.66	38.94	-5.274	2.8e-20	2.8e-18	down
Cluster-6992.53640	3	3.53	3.4	15.94	15.52	15.01	-2.0002	2.9e-20	2.9e-18	down
Cluster-6992.45339	23.7	17.06	14.36	0	0	0	12.3968	3e-20	2.9e-18	up
Cluster-6992.52265	2.5	2.84	3	22.76	17.61	21.96	-2.6803	3.3e-20	3.2e-18	down
Cluster-6992.66112	0.07	0.13	0	84.16	97.96	147.39	-10.501	3.5e-20	3.4e-18	down
Cluster-6992.30432	19.64	24.71	22.42	0	0	0	11.5327	3.9e-20	3.8e-18	up
Cluster-6992.60102	3.32	6.36	5.17	144.28	269.61	97.37	-4.9013	3.9e-20	3.8e-18	down
Cluster-6992.58296	2.3	5.28	4.02	46.81	31.74	44.77	-3.2259	4.1e-20	4e-18	down
Cluster-6992.60574	0	0	0	15.65	14.52	11.66	-11.514	4.9e-20	4.8e-18	down
Cluster-6992.40258	1.12	0.78	0.48	40.52	28.92	22.51	-4.9792	5.1e-20	4.9e-18	down
Cluster-6992.42705	32.23	37.16	31.7	0	0	0	11.6031	5.4e-20	5.2e-18	up
Cluster-6992.33568	17	15.54	16.07	2.11	2.46	2.28	3.07158	5.7e-20	5.5e-18	up
Cluster-6992.47595	52.02	25.54	34.54	0	0	0	12.6662	5.8e-20	5.6e-18	up
Cluster-6992.31305	9.41	10.48	5.2	142.01	123.91	140.45	-3.7705	7e-20	6.7e-18	down
Cluster-6992.44957	0	0	0	20.45	20.96	15.23	-11.543	7.2e-20	6.9e-18	down
Cluster-6992.68864	35.19	1665.11	458.4	0	0	0	16.6532	7.8e-20	7.4e-18	up
Cluster-6992.34019	20.2	19.95	17.15	223.2	192.52	334.45	-3.4718	8e-20	7.6e-18	down
Cluster-6992.50066	117.35	156.32	163.08	929.16	642.97	584.2	-2.0783	8.1e-20	7.7e-18	down
Cluster-6992.42290	8.43	17.64	15.6	95.9	91.2	74.67	-2.4635	8.4e-20	7.9e-18	down
Cluster-6992.53560	47.45	56.68	56.25	12.67	11.46	15.03	2.25577	8.5e-20	8.1e-18	up
Cluster-6992.40630	2.55	4.14	2.9	27.34	20.41	22.71	-2.6624	8.7e-20	8.2e-18	down
Cluster-6992.62318	0	0	0	21.07	20.55	15.95	-11.468	8.8e-20	8.3e-18	down
Cluster-6992.51509	32.2	124.55	96.48	0	0	0	12.5898	8.9e-20	8.4e-18	up
Cluster-6992.42566	30.87	25.63	21.37	0	0	0.11	9.67314	9.2e-20	8.6e-18	up
Cluster-6992.54642	49.74	84.11	76.71	296.79	308.64	358.56	-1.9996	9.9e-20	9.2e-18	down
Cluster-6992.35571	7.25	12.98	11.04	0	0	0	11.5151	1.2e-19	1.1e-17	up
Cluster-6992.27257	0	0	0	11.36	11.38	12.89	-11.424	1.2e-19	1.1e-17	down
Cluster-6992.32854	2.29	1.76	3.15	149.78	81.87	138.18	-5.4502	1.2e-19	1.1e-17	down
Cluster-6992.50719	10.24	20.43	15.6	0	0	0	11.6124	1.3e-19	1.2e-17	up
Cluster-6992.48001	0.89	1.83	1.29	23.08	13.28	20.63	-3.6288	1.3e-19	1.2e-17	down
Cluster-6992.42599	7.23	7.46	4.29	88.24	117.01	131.27	-3.9051	1.4e-19	1.2e-17	down
Cluster-6992.32371	5.98	8.2	6.35	0.04	0	0	9.02354	1.4e-19	1.3e-17	up
Cluster-6992.39017	0	0	0	28.26	24.2	22.25	-11.349	1.4e-19	1.3e-17	down
Cluster-6992.46658	24.85	17.89	23.34	0	0	0	11.9297	1.5e-19	1.4e-17	up
Cluster-6992.57996	0.42	1.35	1.25	32.82	39.92	35.12	-4.9635	1.6e-19	1.4e-17	down
Cluster-6992.34210	28.05	17.69	18.09	0	0	0	12.2644	1.6e-19	1.5e-17	up
Cluster-6992.12766	0	0	0	40.23	48.79	37.13	-11.449	1.6e-19	1.5e-17	down
Cluster-6992.53293	1.77	4.46	2.37	55.18	45.55	35.25	-3.7948	1.6e-19	1.5e-17	down
Cluster-6992.26167	0	0	0	18.01	15.65	18.17	-11.341	1.8e-19	1.6e-17	down
Cluster-6992.37056	4.58	6.94	5.98	0	0	0	11.3552	2.2e-19	2e-17	up
Cluster-6992.36635	14.71	22.08	21.3	85.33	100.04	105.61	-2.1212	2.2e-19	2e-17	down
Cluster-6992.51955	50.08	41.98	29.33	0	0	0	12.1101	2.4e-19	2.1e-17	up
Cluster-6992.34602	84369.3	52482.9	61719.3	2409.36	991.68	1497.1	5.60641	2.4e-19	2.1e-17	up
Cluster-6992.21698	0	0	0	58.87	83.13	60.47	-11.534	2.4e-19	2.1e-17	down
Cluster-6992.51647	0	0	0	10.44	9.81	10.1	-11.266	2.4e-19	2.2e-17	down
Cluster-6992.23142	0	0	0	7.93	12.33	10.74	-11.665	2.8e-19	2.5e-17	down
Cluster-6992.57022	0	0	0	28.38	29.2	19.62	-11.48	2.8e-19	2.5e-17	down
Cluster-6992.24771	6.5	19.48	7.77	262.91	212.91	261.4	-4.2774	2.9e-19	2.5e-17	down
Cluster-6992.39658	0.57	0.99	1.11	8.52	8.33	9.9	-3.1247	2.9e-19	2.6e-17	down
Cluster-6992.47160	3.41	5.99	9.04	0	0	0	11.993	2.9e-19	2.6e-17	up
Cluster-6992.40840	22.26	22.94	19.76	0	0	0	11.5465	3e-19	2.6e-17	up
Cluster-6992.51096	81.16	59.23	48.62	0	0	0	12.1152	3.4e-19	3e-17	up
Cluster-6992.35885	51.47	64.88	37.86	7.29	7.2	7.19	3.06232	3.5e-19	3.1e-17	up
Cluster-6992.27862	0	0	0	23.36	24.73	24.83	-11.27	3.5e-19	3.1e-17	down
Cluster-6992.66871	3.59	2.94	1.66	90.5	117.87	73.09	-4.8364	3.6e-19	3.1e-17	down
Cluster-6992.40124	47.71	52.26	50.76	12.78	11.77	8	2.45283	4.2e-19	3.6e-17	up
Cluster-6992.43402	18.96	32.07	26.71	350.52	396.29	188.89	-3.3749	4.2e-19	3.6e-17	down
Cluster-6992.57995	0	0	0	23.58	19.03	20.27	-11.23	4.6e-19	4e-17	down
Cluster-6992.50027	367.85	219.1	269.86	19.42	25.97	24.19	3.90271	4.8e-19	4.1e-17	up
Cluster-6992.40954	45.79	55.51	57.07	22.32	20.92	17.35	1.61332	4.8e-19	4.1e-17	up
Cluster-6992.29632	3.91	6.12	6.63	0	0	0	11.3801	5e-19	4.3e-17	up
Cluster-6992.61142	0	0	0.81	447.09	555.39	262.1	-10.428	5e-19	4.3e-17	down
Cluster-6992.49606	133.21	64.83	84.69	2435.42	1969.46	2841.66	-4.3789	5e-19	4.3e-17	down
Cluster-6992.54451	15.1	19.34	18.75	7.67	6.09	5.77	1.67095	5.3e-19	4.5e-17	up
Cluster-6992.23998	19.19	23.02	17.38	0	0	0.13	9.05654	5.3e-19	4.5e-17	up
Cluster-6992.46743	28.54	31.14	33.77	120.7	130	128.76	-1.7932	5.7e-19	4.8e-17	down
Cluster-6992.51068	1.16	0.58	0.9	26.46	20.81	29.63	-4.5928	5.7e-19	4.8e-17	down
Cluster-6992.57839	1.25	0.93	1.48	27.6	25.92	38.77	-4.4176	6.1e-19	5.1e-17	down
Cluster-6992.40382	0.04	0	0	9.51	10.11	9.73	-9.2137	6.4e-19	5.4e-17	down
Cluster-6992.16782	0	0	0	70	91.03	86.78	-11.346	6.5e-19	5.4e-17	down
Cluster-6992.41318	16.65	17.7	15.6	86.28	88.24	86.42	-2.1479	6.6e-19	5.6e-17	down
Cluster-6992.67427	1.47	1.44	0.36	62.8	87.97	77.35	-5.8842	6.9e-19	5.8e-17	down
Cluster-6992.43608	3.18	21.6	16.77	952.77	679.7	630.99	-5.6355	7.6e-19	6.3e-17	down
Cluster-6992.51536	221.52	104.43	93.64	0	0	0	12.7655	8.1e-19	6.8e-17	up
Cluster-6992.34988	37.39	88.17	114.27	6.18	3.52	2.66	4.46936	9.8e-19	8.1e-17	up
Cluster-6992.25475	1.36	1.92	2.1	18.74	14.28	16.84	-2.9917	9.8e-19	8.2e-17	down
Cluster-6992.55622	2.23	0.84	0.99	64.81	61.08	79.87	-5.3482	1.1e-18	8.9e-17	down
Cluster-6992.52948	0	0	0	7.02	6.67	5.43	-11.176	1.1e-18	8.9e-17	down
Cluster-6992.39270	14.75	10.61	7.61	192.81	194.17	207.68	-3.8916	1.1e-18	9e-17	down
Cluster-6992.41522	19.33	20.73	17.69	95.66	108.27	101.3	-2.1665	1.1e-18	9e-17	down
Cluster-6992.50862	15.49	10.62	23.54	319.77	224.06	259.34	-3.7636	1.1e-18	9.2e-17	down
Cluster-6992.33615	48.48	39.18	32.12	0.05	0	0	11.501	1.1e-18	9.4e-17	up
Cluster-6992.44063	17.02	17.75	15.94	0	0	0	11.3625	1.2e-18	9.4e-17	up
Cluster-6992.26003	0	0	0	8.8	8.47	7.87	-11.105	1.2e-18	9.5e-17	down
Cluster-6992.34018	22.42	20.83	17.66	0.57	0.25	0.64	5.58295	1.2e-18	9.7e-17	up
Cluster-6992.50792	0	0	0	7021.98	24350.4	36305.7	-12.917	1.3e-18	1e-16	down
Cluster-6992.51060	0	0	0	8.33	6.15	10.62	-11.544	1.3e-18	1e-16	down
Cluster-6992.73022	0	0	0	19.71	20.7	27.6	-11.388	1.4e-18	1.1e-16	down
Cluster-6992.45555	80.18	82.36	80.76	423.96	338.63	408.76	-2.0257	1.4e-18	1.2e-16	down
Cluster-6992.49821	67.43	52.48	44.69	0	0	0	11.8044	1.4e-18	1.2e-16	up
Cluster-6992.51665	46.28	42.82	48.37	270.11	328.27	254.93	-2.3869	1.5e-18	1.2e-16	down
Cluster-6992.42587	0	0	0	7.84	6.34	6.06	-11.126	1.5e-18	1.2e-16	down
Cluster-6992.49501	2436.35	841.29	803.1	0	0	0.73	12.7281	1.5e-18	1.2e-16	up
Cluster-6992.22124	4.63	4.03	3.78	39.64	40.2	33.6	-2.9372	1.6e-18	1.3e-16	down
Cluster-6992.39999	42.91	55.26	59.12	214.95	265.89	207.39	-1.9081	1.6e-18	1.3e-16	down
Cluster-6992.51396	17.83	19.74	17.36	0	0	0	11.2759	1.6e-18	1.3e-16	up
Cluster-6992.59472	0	0	0	7.47	9	11.32	-11.44	1.7e-18	1.4e-16	down
Cluster-6992.47167	44.99	59.53	51.73	165.69	150.7	143.87	-1.334	1.7e-18	1.4e-16	down
Cluster-6992.69634	0	0	0	40.63	57.13	59.13	-11.401	1.8e-18	1.5e-16	down
Cluster-6992.51857	42.85	41.18	24.82	0	0	0	11.8533	1.9e-18	1.5e-16	up
Cluster-6992.33218	0.03	0	0	54.51	52.58	37.05	-10.97	2.1e-18	1.6e-16	down
Cluster-6992.34310	0	0	0	28.15	26.76	38.25	-11.345	2.2e-18	1.8e-16	down
Cluster-6992.35860	11.26	21.96	25.73	463.72	758.12	261.93	-4.4657	2.3e-18	1.8e-16	down
Cluster-6992.41527	4.88	14.51	11.63	0	0	0	11.8246	2.3e-18	1.8e-16	up
Cluster-6992.36111	70.49	72.6	66.27	373.95	294.22	306.82	-1.973	2.3e-18	1.8e-16	down
Cluster-6992.37566	7.25	9.05	10.16	0	0	0	11.1577	2.3e-18	1.8e-16	up
Cluster-6992.50805	19.22	51.67	61.38	0.24	0.23	0	8.3153	2.3e-18	1.8e-16	up
Cluster-6992.33998	0	0	0	12.78	15.88	15.29	-11.194	2.5e-18	1.9e-16	down
Cluster-6992.68940	0	0.06	0	38.27	40.58	38.84	-10.79	2.5e-18	1.9e-16	down
Cluster-6992.58045	6.02	6.67	16.93	0	0	0	12.2455	2.7e-18	2.1e-16	up
Cluster-6992.58248	0	0	0	128.63	224.95	124.58	-11.561	2.7e-18	2.1e-16	down
Cluster-6992.42293	31.18	27.86	37.62	0	0	0	11.3824	2.8e-18	2.1e-16	up
Cluster-6992.35727	15.79	49.02	32.05	3.46	2.78	2.99	3.55391	2.9e-18	2.2e-16	up
Cluster-6992.34286	29.68	55.17	41.57	0	0	0	11.2323	2.9e-18	2.2e-16	up
Cluster-6992.57077	18.03	23.93	26.51	6.85	5.88	4.59	2.20422	3.2e-18	2.5e-16	up
Cluster-6992.29873	0	0	0	28.99	30.18	35.41	-11.139	3.2e-18	2.5e-16	down
Cluster-6992.22345	5.56	7.31	9.51	0	0	0	11.2657	3.3e-18	2.5e-16	up
Cluster-6992.46360	6.03	10.6	11.22	52.85	45.12	41.23	-2.1237	3.4e-18	2.6e-16	down
Cluster-6992.33593	84.78	64.3	49.12	1277.87	1473.07	821.61	-3.886	3.4e-18	2.6e-16	down
Cluster-6992.7975	0	0	0	23.87	20.98	16.85	-11.096	3.6e-18	2.8e-16	down
Cluster-6992.37797	10.29	10.64	11.56	53.3	49.15	59.53	-2.0862	4.1e-18	3.1e-16	down
Cluster-6992.54372	12.63	16.38	16.23	49.24	46.36	50.36	-1.473	4.1e-18	3.1e-16	down
Cluster-6992.14459	0.47	0.5	0.28	19.03	29.93	17.92	-5.5193	4.2e-18	3.2e-16	down
Cluster-6992.61532	2.65	3.98	2.87	18.59	15.9	15.96	-2.1954	4.3e-18	3.2e-16	down
Cluster-6992.21129	0.57	2.01	1.03	38.54	23.22	31.95	-4.5256	4.4e-18	3.3e-16	down
Cluster-6992.50755	20.92	29.29	65.41	0	0	0	12.1497	4.5e-18	3.4e-16	up
Cluster-6992.47638	0	0	0	19.46	26.79	41.6	-11.782	4.9e-18	3.7e-16	down
Cluster-6992.39715	10.1	18.2	25.65	0	0	0	11.6044	5.2e-18	3.9e-16	up
Cluster-6992.57837	0	0	0	46.65	89.84	115.68	-11.963	5.3e-18	4e-16	down
Cluster-6992.55548	0	0	0	19.74	22.66	23.3	-11.064	5.4e-18	4e-16	down
Cluster-6992.41283	43.08	72.74	72.72	13.07	6.63	8.24	2.96591	6.1e-18	4.6e-16	up
Cluster-6992.52077	55	39.32	35.81	0	0	0	11.7247	6.3e-18	4.6e-16	up
Cluster-6992.49003	33.91	23.11	14.61	0	0	0	12.219	6.3e-18	4.6e-16	up
Cluster-6992.49531	14.31	23.16	20.85	72.54	67.09	60.29	-1.5696	6.6e-18	4.9e-16	down
Cluster-6992.41236	2536.05	1509.37	1870.77	0	0	0	11.7294	6.9e-18	5.1e-16	up
Cluster-6992.26307	3.63	3.98	6.03	0	0	0	11.3139	6.9e-18	5.1e-16	up
Cluster-6992.38940	18.02	29.15	23.64	0	0	0	11.0353	7.7e-18	5.6e-16	up
Cluster-6992.20881	0	0	0	49.5	28.6	37.67	-11.238	7.8e-18	5.7e-16	down
Cluster-6992.55335	1.65	4.96	2.28	49.1	49.51	41.88	-3.8142	8e-18	5.9e-16	down
Cluster-6992.39213	52.23	30.97	32.84	2.77	2.73	3.04	4.05243	8.5e-18	6.2e-16	up
Cluster-6992.42127	0	0	0	12.03	12.55	8.68	-11.082	9e-18	6.6e-16	down
Cluster-6992.27259	14.23	12.75	14.91	0	0	0	11.2282	9.1e-18	6.6e-16	up
Cluster-6992.54937	0	0	0	9.24	6.53	8.93	-11.071	9.2e-18	6.7e-16	down
Cluster-6992.53914	17.35	25.08	33.81	0	0	0	11.2639	9.5e-18	6.9e-16	up
Cluster-6992.35025	102.61	135.35	139.5	45.43	35.26	29.02	2.01057	9.6e-18	6.9e-16	up
Cluster-6992.38771	0	0	0	31.11	43.93	27.83	-11.229	9.6e-18	6.9e-16	down
Cluster-6992.44860	24.3	20.28	15.59	196.35	229.52	231.49	-3.1878	9.8e-18	7e-16	down
Cluster-6992.68999	0	0.6	0.29	37.45	57.1	35.76	-7.0673	1e-17	7.2e-16	down
Cluster-6992.37779	461.93	2025.1	1233.65	17.74	7.5	20.09	6.48885	1e-17	7.2e-16	up
Cluster-6992.48950	366.88	225.62	165.6	4.5	11.15	5.87	5.45433	1e-17	7.3e-16	up
Cluster-6992.49584	1997.95	937.52	669.98	0	0	0	12.599	1e-17	7.4e-16	up
Cluster-6992.52034	37.72	24.96	23.48	0	0	0	11.7763	1e-17	7.5e-16	up
Cluster-6992.49780	9.95	12.35	12.15	41.43	34.05	36.92	-1.482	1.1e-17	7.9e-16	down
Cluster-6992.21397	1.21	1.82	0.65	30.95	38.9	29.82	-4.5432	1.2e-17	8.2e-16	down
Cluster-6992.44371	111.54	150.54	160.87	35.47	21.05	17.5	2.74494	1.2e-17	8.3e-16	up
Cluster-6992.43878	45.44	78.65	78.92	19.83	12.46	16.05	2.27089	1.2e-17	8.4e-16	up
Cluster-6992.58568	1.87	3.39	3.13	25.86	17.53	21.25	-2.7416	1.3e-17	8.9e-16	down
Cluster-6992.28967	6.22	11.98	8.99	51.24	42.17	46.03	-2.162	1.3e-17	9e-16	down
Cluster-6992.38944	20.73	21.86	22.33	0	0	0	11.0476	1.3e-17	9e-16	up
Cluster-6992.22529	101.37	121.49	94.85	0	0	0	11.0636	1.3e-17	9.2e-16	up
Cluster-6992.48148	30.85	19.88	17.1	0	0	0	11.8757	1.3e-17	9.4e-16	up
Cluster-6992.54801	2.48	7.68	10.08	0	0	0	12.1213	1.4e-17	9.8e-16	up
Cluster-6992.37949	10.92	9.63	14.54	99.66	94.49	71.57	-2.6773	1.4e-17	9.9e-16	down
Cluster-6992.55200	4.25	3.72	4.03	56.42	90.25	105.47	-4.1481	1.6e-17	1.1e-15	down
Cluster-6992.53679	25.88	31.77	21.39	149.03	154.34	139.63	-2.2535	1.6e-17	1.1e-15	down
Cluster-6992.56320	0	0	0	35.13	32.86	41.33	-10.963	1.8e-17	1.2e-15	down
Cluster-6992.47435	0	0	0	6.86	9.71	11.46	-11.308	1.8e-17	1.2e-15	down
Cluster-6992.59836	1.3	1.61	1.21	11.03	13.37	15.82	-3.0781	1.8e-17	1.2e-15	down
Cluster-6992.9732	0.67	1.39	1.64	21.08	15.48	16.19	-3.6329	1.9e-17	1.3e-15	down
Cluster-6992.42455	28.49	41.6	37.23	18.86	15.96	15.18	1.31701	2e-17	1.4e-15	up
Cluster-6992.54503	4.1	6.11	8.35	0	0	0	11.2116	2.2e-17	1.5e-15	up
Cluster-6992.58247	196.8	104.27	128.37	0	0	0	11.8648	2.3e-17	1.6e-15	up
Cluster-6992.61316	12.46	16.71	17.3	42.55	40.73	41.19	-1.2068	2.4e-17	1.7e-15	down
Cluster-6992.14519	0.56	4.07	1.7	146.32	158.78	85.24	-5.8101	2.4e-17	1.7e-15	down
Cluster-6992.66022	3.86	4.08	3.59	25.46	25.48	24.65	-2.4798	2.6e-17	1.8e-15	down
Cluster-6992.38110	38.3	24.01	15.71	0	0	0	12.1464	2.7e-17	1.8e-15	up
Cluster-6992.61042	11.47	22.2	23.83	0	0	0	11.1759	2.8e-17	1.9e-15	up
Cluster-6992.31415	0	0	0	77.4	111.05	29.41	-12.191	2.8e-17	1.9e-15	down
Cluster-6992.68972	12.5	739.26	265.92	0	0	0	15.7014	3e-17	2.1e-15	up
Cluster-6992.46409	17.3	9.3	7.19	0	0	0	12.2235	3.1e-17	2.1e-15	up
Cluster-6992.43612	24.34	18.39	19.08	0	0	0	11.3478	3.5e-17	2.4e-15	up
Cluster-6992.10572	0	0	0	45.46	56.31	48.46	-10.854	3.7e-17	2.5e-15	down
Cluster-6992.34585	9.14	10.2	8.5	0	0	0	10.9845	3.9e-17	2.6e-15	up
Cluster-6992.69373	6.07	0.93	2.24	396.81	391.64	442.97	-6.6916	3.9e-17	2.6e-15	down
Cluster-6992.47268	4177.69	1205.85	745.7	0	0	0	13.5888	3.9e-17	2.6e-15	up
Cluster-6992.34764	96.76	84.49	85.29	15.35	12.03	7.49	3.20203	4.1e-17	2.7e-15	up
Cluster-6992.36315	2.48	3.16	3.47	20.88	17.08	23.03	-2.5277	4.1e-17	2.7e-15	down
Cluster-6992.52684	21.37	15.34	12.63	0	0	0	11.6003	4.3e-17	2.9e-15	up
Cluster-6992.45885	28.63	18.22	17.58	0	0	0	11.6581	4.4e-17	2.9e-15	up
Cluster-6992.29764	0	0	0	20.84	34.18	21.71	-11.188	4.5e-17	3e-15	down
Cluster-6992.46653	6.47	8.83	8.09	0	0	0	10.8128	4.6e-17	3e-15	up
Cluster-6992.46931	5.14	7.71	6.27	0	0	0	10.8428	4.6e-17	3e-15	up
Cluster-6992.59833	55.58	69.38	78.53	0	0	0	10.8744	4.6e-17	3.1e-15	up
Cluster-6992.60987	15.77	10.16	8.81	0	0	0	11.718	4.9e-17	3.2e-15	up
Cluster-6992.45695	408.35	221.53	265.94	32.02	21.69	21.65	3.877	5.1e-17	3.4e-15	up
Cluster-6992.28022	217.91	114.35	133.97	2.91	5.41	6.36	5.28528	5.1e-17	3.4e-15	up
Cluster-6992.47911	0	0	0	81.42	27.82	103.39	-12.177	5.5e-17	3.6e-15	down
Cluster-6992.65940	0	0	0	31.05	42.26	38.54	-10.914	5.9e-17	3.9e-15	down
Cluster-6992.51484	21.37	29.07	23.46	98.31	109.08	98.38	-1.8266	6.2e-17	4e-15	down
Cluster-6992.44804	0	0	0	17.02	16.34	19.37	-10.789	6.2e-17	4.1e-15	down
Cluster-6992.45644	30	43.21	43.59	7.76	10.05	5.8	2.51587	6.2e-17	4.1e-15	up
Cluster-6992.47511	196.86	152.6	96.04	0.27	0.55	2.24	7.41977	6.3e-17	4.1e-15	up
Cluster-6992.17489	16.08	14.95	23.03	1.81	1.78	2.35	3.41506	6.5e-17	4.3e-15	up
Cluster-6992.51126	3.69	14.09	14.74	0	0	0	11.9815	6.7e-17	4.4e-15	up
Cluster-6992.64815	4.61	6.95	7.94	42.67	53.76	61.77	-2.8218	6.8e-17	4.4e-15	down
Cluster-6992.36093	0	0	0	9.5	5.46	5.19	-11.104	7.2e-17	4.7e-15	down
Cluster-6992.41701	2.75	8.37	8.12	0	0	0	11.5747	7.3e-17	4.7e-15	up
Cluster-6992.44266	106.25	181.58	158.6	66.16	62.7	53.39	1.49375	8e-17	5.2e-15	up
Cluster-6992.19376	0.52	3.88	0.83	306.44	368.99	105.38	-7.0908	8e-17	5.2e-15	down
Cluster-6992.43784	3.59	11.88	13.2	0	0	0	11.8109	8.2e-17	5.3e-15	up
Cluster-6992.21012	0.1	0.6	0.14	23.34	18.13	29.13	-6.2659	8.3e-17	5.3e-15	down
Cluster-6992.29210	30.01	28.35	30.39	187.34	175.23	131.9	-2.2282	8.4e-17	5.4e-15	down
Cluster-6992.74745	0	0	0	41.94	45.89	31.82	-10.823	8.8e-17	5.7e-15	down
Cluster-6992.55118	0	0	0	11.59	10.11	12.33	-10.74	9e-17	5.8e-15	down
Cluster-6992.69165	0	0	0	26.11	38.36	44.53	-11.141	9e-17	5.8e-15	down
Cluster-6992.61296	0	0	0	7.1	15.78	10.75	-11.457	9.1e-17	5.8e-15	down
Cluster-6992.40859	63302.7	39236.9	56809.4	2835.21	1788.13	813.22	5.1651	9.4e-17	6e-15	up
Cluster-6992.40693	2.95	26.48	34.87	0	0	0	13.4182	9.6e-17	6.1e-15	up
Cluster-6992.53225	27.71	34.9	39.01	116.88	118.43	134.96	-1.6522	1e-16	6.4e-15	down
Cluster-6992.56001	9.13	19.36	15.36	76.59	73.85	76.2	-2.1844	1e-16	6.5e-15	down
Cluster-6992.54405	29.15	40.89	38.95	19.14	18.58	16.62	1.21839	1.1e-16	6.9e-15	up
Cluster-6992.68435	6.55	7.85	5.87	0	0	0	10.9034	1.1e-16	7e-15	up
Cluster-6992.33289	0	0	0	5.69	3.76	2.76	-11.107	1.1e-16	7.2e-15	down
Cluster-6992.35544	135.52	208.5	205.42	1203.07	766.42	979.86	-2.2102	1.2e-16	7.3e-15	down
Cluster-6992.25789	5.86	5.28	2.87	92.22	85.57	88.65	-3.9916	1.2e-16	7.5e-15	down
Cluster-6992.66269	3.02	3.03	2.78	0	0	0	10.9163	1.2e-16	7.6e-15	up
Cluster-6992.26849	5.6	10.35	6.75	56.28	46.82	73.08	-2.7654	1.3e-16	8.3e-15	down
Cluster-6992.28517	16.63	18.19	15.04	0	0	0	10.8775	1.4e-16	8.7e-15	up
Cluster-6992.49833	120.42	128.19	133.85	24	18.45	10.59	3.10056	1.4e-16	8.9e-15	up
Cluster-6992.36638	28.19	20.25	19.62	0	0	0	11.3143	1.4e-16	8.9e-15	up
Cluster-6992.33050	13.04	15.66	14.14	52.89	56.15	49.79	-1.6645	1.5e-16	9.5e-15	down
Cluster-6992.32365	12.89	23.75	32.55	187.42	183.46	171.73	-2.7861	1.5e-16	9.5e-15	down
Cluster-6992.27863	18	14.89	14.29	0	0	0	11.1033	1.5e-16	9.6e-15	up
Cluster-6992.55877	71.86	28.17	31.93	0	0	0	12.2446	1.6e-16	1e-14	up
Cluster-6992.25916	12.27	8.34	8.74	0	0	0	11.3282	1.8e-16	1.1e-14	up
Cluster-6992.36553	0	0	0	17.5	13.76	12.23	-10.695	1.8e-16	1.1e-14	down
Cluster-6992.44905	5.91	5.27	7.74	45.94	37.48	48.69	-2.5664	1.9e-16	1.2e-14	down
Cluster-6992.35794	0	0	0	20.48	25.87	21.58	-10.714	1.9e-16	1.2e-14	down
Cluster-6992.41090	178.99	281.82	290.86	3287.02	1698	1597.48	-2.9098	2.1e-16	1.3e-14	down
Cluster-6992.55706	12.34	16.9	14.63	49.98	60.09	53.59	-1.6875	2.1e-16	1.3e-14	down
Cluster-6992.7151	0	0	0	90.67	54.62	84.05	-10.928	2.4e-16	1.4e-14	down
Cluster-6992.60736	8.23	19.54	15.21	0	0	0	11.0148	2.4e-16	1.4e-14	up
Cluster-6992.56549	21.8	17.14	12.43	0	0	0	11.3845	2.4e-16	1.5e-14	up
Cluster-6992.8377	0	0	0	18.18	22.32	21.9	-10.702	2.4e-16	1.5e-14	down
Cluster-6992.55917	0.62	1.39	0.95	15.38	14.45	8.33	-3.4942	2.4e-16	1.5e-14	down
Cluster-6992.37874	16	21.42	22.1	69.07	63.64	77.72	-1.6109	2.5e-16	1.5e-14	down
Cluster-6992.38583	2.56	5.84	4.71	35.6	50.07	35.33	-3.0258	2.5e-16	1.5e-14	down
Cluster-6992.38370	0	0.05	0	25.74	26.34	16.04	-10.521	2.6e-16	1.6e-14	down
Cluster-6992.46340	108.1	153.96	127.5	515.17	452.33	361.02	-1.5482	2.7e-16	1.7e-14	down
Cluster-6992.38348	25.14	27.92	25.2	106.04	103.32	107.96	-1.7843	3.1e-16	1.9e-14	down
Cluster-6992.45097	71.37	33.34	16.5	0	0	0	12.7071	3.1e-16	1.9e-14	up
Cluster-6992.53017	8.99	9.12	10.74	48.73	45.5	55.41	-2.1432	3.1e-16	1.9e-14	down
Cluster-6992.29404	0.53	3.53	2.95	97.96	99.1	76.29	-5.1332	3.1e-16	1.9e-14	down
Cluster-6992.37140	26.18	27.05	28.99	249.96	181.68	134.2	-2.5328	3.2e-16	2e-14	down
Cluster-6992.38983	7.53	10.02	18.13	0	0	0	11.2416	3.3e-16	2e-14	up
Cluster-6992.58838	0	0	0	8.77	11.87	5.16	-11.224	3.3e-16	2e-14	down
Cluster-6992.16438	30.11	24.92	28.97	0.33	0.32	0.14	7.00265	3.3e-16	2e-14	up
Cluster-6992.42775	13.42	15.09	15.95	0.09	0	0	9.25893	3.5e-16	2.1e-14	up
Cluster-6992.56063	41.5	27.12	17.4	0	0	0	11.7763	3.6e-16	2.1e-14	up
Cluster-6992.61766	5.62	10.71	9.65	0	0	0	10.772	3.6e-16	2.2e-14	up
Cluster-6992.72520	0.51	0.78	1.58	19.34	15.35	20.17	-4.0696	3.6e-16	2.2e-14	down
Cluster-6992.45969	6.08	4.59	10.48	0	0	0	11.3778	3.7e-16	2.2e-14	up
Cluster-6992.38410	18.35	22.07	27.37	4.65	5.75	3.9	2.45966	3.7e-16	2.2e-14	up
Cluster-6992.18709	0	0	0	24.26	30.78	27.05	-10.646	3.8e-16	2.2e-14	down
Cluster-6992.19582	0.14	1.29	1.01	42.32	63.71	54.06	-5.9356	3.8e-16	2.2e-14	down
Cluster-6992.56895	13.85	25.78	22.33	0	0	0	10.735	3.8e-16	2.2e-14	up
Cluster-6992.23496	0.28	1.15	2.07	56.42	65.64	97.52	-5.8427	3.8e-16	2.2e-14	down
Cluster-6992.25575	2.6	4.6	3.86	0	0	0	10.6913	3.9e-16	2.3e-14	up
Cluster-6992.59850	3.62	3.99	4.91	22.41	23.38	25.59	-2.2877	4e-16	2.4e-14	down
Cluster-6992.42680	74.52	67.36	68.75	411.82	387.8	315.57	-2.1498	4.1e-16	2.4e-14	down
Cluster-6992.36291	0	0	0	21.65	25.43	11.92	-11.097	4.2e-16	2.5e-14	down
Cluster-6992.42294	31.39	33.18	51.5	289.52	219.23	296.32	-2.5692	4.3e-16	2.5e-14	down
Cluster-6992.50643	17.94	14.3	17.31	2.31	1.07	1.27	3.68659	4.4e-16	2.6e-14	up
Cluster-6992.39485	4.52	5.69	4.74	33.12	23.03	28.51	-2.2732	4.6e-16	2.7e-14	down
Cluster-6992.47324	11.62	14.17	16.71	74.53	53.37	51.99	-1.8544	4.6e-16	2.7e-14	down
Cluster-6992.19949	0	0	0	19.71	17.92	12.42	-10.709	4.7e-16	2.7e-14	down
Cluster-6992.47942	7.34	11.42	25.14	0	0	0	11.6574	4.9e-16	2.8e-14	up
Cluster-6992.65895	3.78	6.19	6.61	0	0	0	10.7041	5e-16	2.9e-14	up
Cluster-6992.36327	25.9	28.18	29.34	144.91	122.31	98.17	-1.8908	5e-16	2.9e-14	down
Cluster-6992.72823	46.7	24.08	22.21	0	0	0	11.7705	5.2e-16	3e-14	up
Cluster-6992.32177	28.85	39.33	35.7	5.87	4.21	5.37	2.96373	5.2e-16	3e-14	up
Cluster-6992.23347	7.76	7.38	4.65	99.1	80.69	82.16	-3.4774	5.3e-16	3e-14	down
Cluster-6992.48371	7.02	10.61	4.13	109.34	86.43	122.38	-3.6489	5.3e-16	3.1e-14	down
Cluster-6992.47651	18.02	26.03	22.63	77.27	75.26	91.11	-1.6614	5.3e-16	3.1e-14	down
Cluster-6992.32393	0	0	0	5.55	4.5	7.38	-10.84	5.4e-16	3.1e-14	down
Cluster-6992.53353	5.44	13.16	10.2	0	0	0	10.9463	5.4e-16	3.1e-14	up
Cluster-6992.64427	16.13	35.36	51.62	0	0	0	11.3683	5.6e-16	3.2e-14	up
Cluster-6992.26542	7.39	12.77	13.05	0	0	0	10.7046	5.7e-16	3.2e-14	up
Cluster-6992.37658	5.07	9.77	7.21	0	0	0	10.7236	5.8e-16	3.3e-14	up
Cluster-6992.34234	31.64	25.2	26.32	185.14	181.55	187.71	-2.4766	5.9e-16	3.4e-14	down
Cluster-6992.58376	0	0	0	12.58	8.46	19.56	-11.239	6.4e-16	3.7e-14	down
Cluster-6992.19239	0	0	0.28	169.61	131.76	126.97	-10.224	6.6e-16	3.7e-14	down
Cluster-6992.40498	0	0	0.01	7.6	7.51	5.8	-10.544	6.7e-16	3.8e-14	down
Cluster-6992.42585	2.42	5.32	4.82	0	0	0	10.8519	7.1e-16	4e-14	up
Cluster-6992.47040	24.69	24.69	29.35	112.25	108.02	98.34	-1.778	7.6e-16	4.3e-14	down
Cluster-6992.25246	0	0	0	12.11	18.65	16.5	-10.779	7.9e-16	4.5e-14	down
Cluster-6992.50606	14.76	18.52	15.69	57.5	55.52	58.85	-1.589	8.2e-16	4.6e-14	down
Cluster-6992.60487	65.86	49.54	50.12	4.22	5.93	3.02	3.9275	8.7e-16	4.9e-14	up
Cluster-6992.61696	0	0	0	7.06	7.66	7.46	-10.48	8.8e-16	5e-14	down
Cluster-6992.53441	2.25	5.02	2.76	30.52	31.6	38.05	-3.139	9e-16	5e-14	down
Cluster-6992.35106	40.2	17.88	19.84	0	0	0	11.8132	9e-16	5.1e-14	up
Cluster-6992.36661	5.51	5.45	3.73	53.99	40.6	36.86	-2.8993	9.2e-16	5.2e-14	down
Cluster-6992.48337	25.44	74.58	93.14	4.37	1.72	1.72	4.81299	9.3e-16	5.2e-14	up
Cluster-6992.85321	0	0.13	0.22	33.34	37.17	28.94	-7.8919	9.6e-16	5.4e-14	down
Cluster-6992.65942	0	0	0.16	62.82	54.88	66.47	-10.121	1.1e-15	6.1e-14	down
Cluster-6992.51402	2.89	3.48	4.06	0	0	0	10.5676	1.1e-15	6.1e-14	up
Cluster-6992.61671	0	0	0	15.25	11.48	10.11	-10.548	1.1e-15	6.2e-14	down
Cluster-6992.38405	0	0.48	0	211.82	338.09	142.62	-10.384	1.1e-15	6.3e-14	down
Cluster-6992.26143	0	0	0	16.02	18.11	14.21	-10.487	1.1e-15	6.3e-14	down
Cluster-6992.49634	19.37	17.54	16.09	1.28	0.71	0.36	4.78445	1.2e-15	6.5e-14	up
Cluster-6992.41276	0	0	0	9.09	4.89	5.74	-10.764	1.2e-15	6.6e-14	down
Cluster-6992.40220	31.2	46.46	45.58	143	108.05	125.1	-1.3993	1.2e-15	6.6e-14	down
Cluster-6992.64684	0	0	0	5.39	3.81	4.89	-10.521	1.2e-15	6.8e-14	down
Cluster-6992.38362	2.61	15.77	16.69	0	0	0	12.2821	1.2e-15	6.9e-14	up
Cluster-6992.38307	0	0	0	11.12	14.33	6.36	-11.038	1.3e-15	6.9e-14	down
Cluster-6992.56041	3.96	7.45	8.81	0	0	0	10.8271	1.3e-15	7e-14	up
Cluster-6992.32428	2.49	10.48	17.81	0	0	0	12.3236	1.3e-15	7.3e-14	up
Cluster-6992.34121	0	0	0	13.46	19.08	12.39	-10.677	1.5e-15	7.9e-14	down
Cluster-6992.62160	4.32	7.43	5.9	0	0	0	10.5462	1.5e-15	8e-14	up
Cluster-6992.21852	0.35	0.65	0.83	6.91	7.15	8.19	-3.4121	1.5e-15	8.1e-14	down
Cluster-6992.57396	30.88	37.76	34.39	14.3	14.96	12.74	1.52115	1.6e-15	9e-14	up
Cluster-6992.65734	8.7	7.52	7.65	57.28	74.39	70.56	-2.8357	1.9e-15	1e-13	down
Cluster-6992.35233	40.58	55.46	29.23	7.15	5.91	6.33	2.92315	1.9e-15	1e-13	up
Cluster-6992.46107	6.07	12.73	6.22	0	0	0	10.9244	1.9e-15	1e-13	up
Cluster-6992.50538	0	0	0	9.64	4.98	5.73	-10.773	1.9e-15	1.1e-13	down
Cluster-6992.69568	0	0	0	17.29	18.66	10.74	-10.692	1.9e-15	1.1e-13	down
Cluster-6992.60992	2.17	0.9	1.89	42.11	36.8	38.4	-4.2799	2e-15	1.1e-13	down
Cluster-6992.35238	45.14	50.15	56.81	17.73	15.83	16	1.84817	2e-15	1.1e-13	up
Cluster-6992.43331	22.23	15.09	9.72	0	0	0	11.5027	2e-15	1.1e-13	up
Cluster-6992.29408	30.05	31.93	25.39	0	0	0	10.6473	2.2e-15	1.2e-13	up
Cluster-6992.44476	15.86	12.03	13.15	0.7	0.53	0.68	4.74082	2.3e-15	1.3e-13	up
Cluster-6992.27571	0	0	0	4.06	3.35	3.89	-10.374	2.3e-15	1.3e-13	down
Cluster-6992.13994	0	0	0	2.63	2.82	2.42	-10.369	2.5e-15	1.4e-13	down
Cluster-6992.29484	0	0	0	27.7	37.4	25.52	-10.541	2.6e-15	1.4e-13	down
Cluster-6992.53094	7.54	12.5	9.78	86.54	83.71	47.07	-2.653	2.7e-15	1.4e-13	down
Cluster-6992.37182	0	0	0	13.41	12.23	6.12	-10.91	2.7e-15	1.4e-13	down
Cluster-6992.60813	9.81	13.06	24.85	0	0	0	11.0802	2.8e-15	1.5e-13	up
Cluster-6992.44378	96.33	151.74	211.72	34.86	24.39	20.21	2.73781	2.8e-15	1.5e-13	up
Cluster-6992.65956	4.18	21.2	30.51	883.96	1109.4	591.7	-5.3869	2.8e-15	1.5e-13	down
Cluster-6992.24085	0.68	0.11	0.73	32.54	34.23	40.29	-5.8923	2.8e-15	1.5e-13	down
Cluster-6992.32305	8.35	9.31	9.4	38.58	36.27	31.97	-1.7481	2.9e-15	1.5e-13	down
Cluster-6992.49249	7.42	17.28	13.21	0	0.07	0	9.3548	2.9e-15	1.6e-13	up
Cluster-6992.31747	2.39	7.19	8.02	118.21	112.64	66.46	-3.9091	3e-15	1.6e-13	down
Cluster-6992.66513	2.83	2.72	2.61	31.82	40.52	23.67	-3.3122	3.1e-15	1.6e-13	down
Cluster-6992.70002	0	0.1	0.35	28.23	24.34	21.38	-7.1072	3.2e-15	1.7e-13	down
Cluster-6992.39363	11.47	11.76	6.44	0	0	0	11.0494	3.2e-15	1.7e-13	up
Cluster-6992.55037	0	0	0	21.5	21.67	18.19	-10.328	3.3e-15	1.7e-13	down
Cluster-6992.64311	3.25	6.32	7.14	0	0	0	10.7132	3.4e-15	1.8e-13	up
Cluster-6992.41661	3.68	4.46	4.78	0	0	0	10.4225	3.5e-15	1.8e-13	up
Cluster-6992.62779	1.03	2.03	2.05	22.54	15.79	13.82	-3.1492	3.5e-15	1.8e-13	down
Cluster-6992.41830	39.22	71.43	58.56	20.95	14.58	16.02	1.91614	3.5e-15	1.8e-13	up
Cluster-6992.49660	62.43	83.29	77.36	21.58	23.47	28.09	1.81985	3.5e-15	1.8e-13	up
Cluster-6992.69717	0	0.38	0.22	21.83	23.6	16.8	-6.4832	3.6e-15	1.9e-13	down
Cluster-6992.42778	29.11	21.74	12.53	0	0	0	11.3939	4e-15	2.1e-13	up
Cluster-6992.55062	2.79	4.12	7.51	0	0	0	11.0471	4e-15	2.1e-13	up
Cluster-6992.44843	10.21	22.43	22.07	0.1	0.6	0.46	5.73841	4.1e-15	2.1e-13	up
Cluster-6992.41799	12.9	28.81	32.74	2.76	2.43	1.42	3.67936	4.1e-15	2.1e-13	up
Cluster-6992.70770	0	0	0	161.09	250.8	268.59	-10.582	4.2e-15	2.2e-13	down
Cluster-6992.33614	0	0	0	11.5	13.82	15.83	-10.486	4.3e-15	2.2e-13	down
Cluster-6992.42721	0	0	0	19.1	25.21	24.98	-10.461	4.6e-15	2.4e-13	down
Cluster-6992.31992	6.9	8.29	8.12	65.2	43.57	37.3	-2.4095	4.7e-15	2.4e-13	down
Cluster-6992.49474	5.31	17.07	26.66	0	0	0	11.6862	4.7e-15	2.4e-13	up
Cluster-6992.35751	33.62	22.98	13.21	0	0	0	11.5089	4.9e-15	2.5e-13	up
Cluster-6992.25071	2.99	2.85	1.8	25.55	29.53	27.35	-3.1871	5.3e-15	2.7e-13	down
Cluster-6992.27541	0	0	0	12.83	7.68	6.27	-10.702	5.3e-15	2.7e-13	down
Cluster-6992.44636	70.07	77.43	65.77	25.4	23.09	20.84	1.8625	5.7e-15	2.9e-13	up
Cluster-6992.47916	22.68	44.78	38.49	143.75	131.4	148.16	-1.8126	5.7e-15	2.9e-13	down
Cluster-6992.35218	26.04	1010.49	845.29	2.49	1.38	1.87	8.45412	5.8e-15	2.9e-13	up
Cluster-6992.21766	3.09	3.4	3.97	28.36	35.06	35.5	-3.014	5.9e-15	3e-13	down
Cluster-6992.42635	9.65	17.98	13.47	1.31	0.62	0.43	4.33352	6e-15	3.1e-13	up
Cluster-6992.63239	76.69	57.17	58.05	0	0.52	0	8.86422	6.1e-15	3.1e-13	up
Cluster-6992.48718	10.82	12.29	12.81	43.61	40.34	39.96	-1.5576	6.2e-15	3.2e-13	down
Cluster-6992.41560	131.13	56.93	6.3	0	0	0	14.1428	6.5e-15	3.3e-13	up
Cluster-6992.45699	53.56	36.75	39.2	0	0	0	10.8877	6.5e-15	3.3e-13	up
Cluster-6992.45131	31.58	26.68	21.87	0	0	0	10.7787	6.7e-15	3.4e-13	up
Cluster-6992.10177	0	0.06	0	21.31	22.24	23.68	-9.8696	7.5e-15	3.8e-13	down
Cluster-6992.49016	15.89	27.96	28.33	107.52	106.05	87	-1.8591	7.7e-15	3.9e-13	down
Cluster-6992.62548	9.25	13.93	11.97	41.82	41.38	37.58	-1.5675	8.1e-15	4.1e-13	down
Cluster-6992.43590	160.15	67	78.49	2811.39	4407.81	2252.61	-4.6313	8.2e-15	4.1e-13	down
Cluster-6992.42107	0.38	0.89	0.53	12.3	7.85	8.06	-3.7689	8.3e-15	4.2e-13	down
Cluster-6992.50884	6.92	13.11	11.85	0	0	0	10.4486	8.4e-15	4.2e-13	up
Cluster-6992.37054	16.1	13.88	13.19	100.28	82.29	91.46	-2.4078	8.5e-15	4.3e-13	down
Cluster-6992.42490	56.78	69.23	58.11	18.36	22.3	19.54	1.83771	8.9e-15	4.5e-13	up
Cluster-6992.50615	21.64	26.01	21.3	78.16	77.29	71.46	-1.4886	9e-15	4.5e-13	down
Cluster-6992.48331	55.04	76.93	68.86	234.24	288.26	322.22	-1.8663	9.1e-15	4.6e-13	down
Cluster-6992.29883	7.99	12.73	7.96	1.75	1.45	1.6	2.7914	9.2e-15	4.6e-13	up
Cluster-6992.37974	6.39	19.3	16.95	0	0	0	10.939	9.7e-15	4.8e-13	up
Cluster-6992.46996	4.13	15.87	14.06	0	0	0	11.2616	9.7e-15	4.8e-13	up
Cluster-6992.60397	0	0	0	10.15	5.98	9.68	-10.514	9.8e-15	4.9e-13	down
Cluster-6992.52608	2.5	4.22	3.73	0	0	0	10.3464	9.9e-15	4.9e-13	up
Cluster-6992.27964	4.32	8.06	7.41	30.9	28	32.27	-2.013	1e-14	5e-13	down
Cluster-6992.54396	33.66	15.91	19.01	381.24	451.92	510.82	-3.9908	1.1e-14	5.2e-13	down
Cluster-6992.67589	0	0	0	13.16	6.62	15.23	-10.872	1.1e-14	5.3e-13	down
Cluster-6992.39880	5	8.27	4.33	67.78	44.27	41.57	-2.904	1.1e-14	5.4e-13	down
Cluster-6992.49734	15.67	25.25	20	140.04	216.77	123.16	-2.7634	1.1e-14	5.6e-13	down
Cluster-6992.58989	4.25	5.35	4.26	21.34	20.22	20.72	-1.9429	1.1e-14	5.6e-13	down
Cluster-6992.72293	0	0.27	0.22	24.75	27.75	11.51	-6.8771	1.2e-14	5.7e-13	down
Cluster-6992.18826	0	0.09	0.13	18.63	17.3	6.25	-7.3451	1.3e-14	6.2e-13	down
Cluster-6992.38632	0	0	0	29.11	16.78	23.03	-10.438	1.3e-14	6.5e-13	down
Cluster-6992.49112	16.68	12.35	16	0	0	0	10.6506	1.3e-14	6.5e-13	up
Cluster-6992.41040	0	0	0	143.29	61.26	160.75	-11.087	1.4e-14	6.6e-13	down
Cluster-6992.44464	20.79	30.2	19.96	1.27	0.55	0.37	5.26092	1.4e-14	6.8e-13	up
Cluster-6992.51272	4.61	4.7	4.35	41.88	73.73	50.47	-3.369	1.4e-14	6.9e-13	down
Cluster-6992.48732	37.86	13.94	25.16	0	0	0	11.5135	1.5e-14	7.1e-13	up
Cluster-6992.76651	0	0	0	11.16	14.4	14.43	-10.329	1.5e-14	7.1e-13	down
Cluster-6992.36783	3.76	13.03	26.18	0	0	0	11.9886	1.5e-14	7.2e-13	up
Cluster-6992.35744	66.34	111.75	96.62	553.21	339.74	511.72	-2.1499	1.5e-14	7.3e-13	down
Cluster-6992.50931	8.29	14.32	10.17	48.56	40.51	43.81	-1.8141	1.6e-14	7.6e-13	down
Cluster-6992.36772	24.5	11.72	10.98	0	0	0	11.4622	1.6e-14	7.6e-13	up
Cluster-6992.68517	0.17	0.35	0.22	3.96	3.2	2.42	-3.4973	1.6e-14	7.8e-13	down
Cluster-6992.38438	114.92	156.28	128.83	75.12	66.26	58.98	1.22083	1.6e-14	7.8e-13	up
Cluster-6992.23798	0	0	0	25.48	16.75	21.99	-10.311	1.7e-14	8e-13	down
Cluster-6992.35542	0	0	0	11.52	9.57	8.91	-10.174	1.7e-14	8e-13	down
Cluster-6992.31645	0.01	0	0	24.14	21.97	13.18	-10.479	1.7e-14	8.1e-13	down
Cluster-6992.52013	4.58	5.99	5.94	1.73	1.6	1.67	1.94558	1.7e-14	8.2e-13	up
Cluster-6992.19336	0	0	0	7.52	6.12	5.67	-10.181	1.7e-14	8.3e-13	down
Cluster-6992.49080	3.65	11.56	4.34	100.7	95.56	100.21	-3.7602	1.7e-14	8.4e-13	down
Cluster-6992.46815	5	7.48	8.62	0.8	0.62	0.73	3.51339	1.8e-14	8.9e-13	up
Cluster-6992.50686	0	0	0	55.94	68.05	72.36	-10.252	1.9e-14	8.9e-13	down
Cluster-6992.39019	0	0	0	14.49	10.43	11.91	-10.21	1.9e-14	8.9e-13	down
Cluster-6992.32424	5.97	3.75	9.5	0	0	0	11.0708	1.9e-14	8.9e-13	up
Cluster-6992.34368	36.49	14.89	18.38	0	0	0	11.4947	1.9e-14	9e-13	up
Cluster-6992.34266	10.31	6.87	9.65	0	0	0	10.7266	1.9e-14	9.1e-13	up
Cluster-6992.44541	50.97	94.34	82.88	252.49	254	258.52	-1.5549	1.9e-14	9.2e-13	down
Cluster-6992.53182	0	0	0	7.49	4.98	6.6	-10.27	2e-14	9.6e-13	down
Cluster-6992.2149	0	0.67	0.56	42.38	37.17	25.93	-6.262	2e-14	9.7e-13	down
Cluster-6992.57530	0	0	0	12	9.24	15.12	-10.421	2.1e-14	9.9e-13	down
Cluster-6992.50517	31.58	53.8	52.7	15.98	12.37	16.03	1.83371	2.1e-14	1e-12	up
Cluster-6992.45852	24.75	36.68	48.05	7.04	3.66	4.29	3.0839	2.1e-14	1e-12	up
Cluster-6992.46406	12.57	23.59	21.69	103.88	144.58	171.65	-2.6814	2.2e-14	1e-12	down
Cluster-6992.44193	4.13	7.35	6.84	0.85	0.45	0.42	3.63837	2.2e-14	1e-12	up
Cluster-6992.55919	0	0	0	5.36	4.86	3.99	-10.164	2.3e-14	1.1e-12	down
Cluster-6992.39672	0	0	0	17.56	22.27	30.34	-10.532	2.3e-14	1.1e-12	down
Cluster-6992.53082	1.39	1.16	0.69	24.33	18.92	20.45	-4.0411	2.3e-14	1.1e-12	down
Cluster-6992.54988	11.11	32.75	18.68	0	0	0	10.777	2.3e-14	1.1e-12	up
Cluster-6992.47935	45.38	63.41	61.04	236.91	175.44	161.86	-1.5358	2.4e-14	1.1e-12	down
Cluster-6992.26092	1.36	13.56	15.63	0	0	0	12.5773	2.5e-14	1.2e-12	up
Cluster-6992.50566	8.31	5.26	4.9	95.08	67.41	82.07	-3.4333	2.5e-14	1.2e-12	down
Cluster-6992.54681	13	18.78	14.13	71.16	51.48	64.63	-1.809	2.6e-14	1.2e-12	down
Cluster-6992.21110	0	0	0	29.3	29.22	33.76	-10.164	2.7e-14	1.2e-12	down
Cluster-6992.72683	0	0	0	44.61	37.94	26.44	-10.315	2.8e-14	1.3e-12	down
Cluster-6992.38388	83.94	131.75	114.68	58.87	45.88	42.64	1.37677	2.9e-14	1.3e-12	up
Cluster-6992.56496	6.56	4.75	3.63	56.51	65.28	62.4	-3.3505	2.9e-14	1.3e-12	down
Cluster-6992.19838	0	0	0	10.03	16.72	26.02	-10.981	3e-14	1.4e-12	down
Cluster-6992.28601	4.71	513.96	670.46	0	0	0	15.3041	3e-14	1.4e-12	up
Cluster-6992.40093	1.95	11.87	14.7	0	0	0	11.9876	3e-14	1.4e-12	up
Cluster-6992.37851	39.28	28.26	40.25	5.81	5.39	3.48	3.14527	3.1e-14	1.4e-12	up
Cluster-6992.49813	6.28	7.16	8.91	0	0.06	0	8.89049	3.1e-14	1.4e-12	up
Cluster-6992.52143	0	0	0	7.24	3.99	5.14	-10.361	3.1e-14	1.4e-12	down
Cluster-6992.18384	3.24	4.15	3.53	0.61	0.62	0.6	2.80133	3.1e-14	1.5e-12	up
Cluster-6992.78045	3.82	6.64	7.32	0	0	0	10.3512	3.2e-14	1.5e-12	up
Cluster-6992.65670	0	0	0	15.43	21.15	25.07	-10.423	3.3e-14	1.5e-12	down
Cluster-6992.37143	0	0	0	6.75	12.33	7.83	-10.554	3.3e-14	1.5e-12	down
Cluster-6992.41323	9.26	13	10.47	0.86	1.71	0.86	3.47242	3.3e-14	1.5e-12	up
Cluster-6992.40815	2.14	4.09	3.58	0	0	0	10.3044	3.4e-14	1.5e-12	up
Cluster-6992.42539	81.44	51.38	32.52	0	0	0	11.273	3.4e-14	1.6e-12	up
Cluster-6992.49115	50.66	51.6	54.33	17.66	10.81	12.09	2.19837	3.5e-14	1.6e-12	up
Cluster-6992.49815	42.12	41.27	37.25	7.3	6.61	9.27	2.62465	3.6e-14	1.6e-12	up
Cluster-6992.49939	42.12	41.27	37.25	7.3	6.61	9.27	2.62465	3.6e-14	1.6e-12	up
Cluster-6992.49960	0	0	0	8.45	17.22	14.82	-10.673	3.6e-14	1.7e-12	down
Cluster-6992.48805	2.1	16.34	21.65	0	0	0	12.3431	3.6e-14	1.7e-12	up
Cluster-6992.47560	145.84	90.72	98.16	3	5.08	0.9	5.52255	3.7e-14	1.7e-12	up
Cluster-6992.49574	60.02	90.53	94.32	20.14	14.22	9.38	2.70624	3.8e-14	1.7e-12	up
Cluster-6992.62553	2.43	0.87	1.86	62.32	111.62	47.79	-5.1275	4.1e-14	1.9e-12	down
Cluster-6992.55941	8.95	23.41	16.67	300.45	180.94	402	-3.9965	4.3e-14	2e-12	down
Cluster-6992.42434	112.48	103.85	111.26	37.33	28.63	33.95	1.96279	4.5e-14	2e-12	up
Cluster-6992.51654	0	0	0	8.39	6.3	6.26	-10.108	4.5e-14	2e-12	down
[truncated: 11,528 more rows]
