# Supplementary material for: Metabolome and transcriptome profiling reveal regulatory network and mechanism of flavonoid biosynthesis during color formation of Dioscorea cirrhosa L
Source: PeerJ. 2022 Jul 4;10:e13659. doi: 10.7717/peerj.13659 (PMC9261937; doi:10.7717/peerj.13659)
Supplement: Supplemental Information 9 — Sixty-seven flavonoid-related genes and the RPKM value are shown. [file peerj-10-13659-s009.xlsx]

## Sheet: Sheet1
Table S9 Genes related to flavonoid pathways. Sixty-seven flavonoid-related genes and the RPKM value are shown.
Gene	ID	LR_a_fpkm	LR_b_fpkm	LR_c_fpkm	RD_a_fpkm	RD_b_fpkm	RD_c_fpkm	DR_a_fpkm	DR_b_fpkm	DR_c_fpkm	BR_a_fpkm	BR_b_fpkm	BR_c_fpkm
F3'5'H	Cluster-6992.14671	5.42	12.08	5.88	1.32	3.77	3.37	15.77	26.13	12.35	0	1.73	2.87
F3'5'H	Cluster-6992.17071	1.1	1.75	1.17	0.49	1.01	0.69	1.66	2.95	2.67	0.38	6.72	2.59
F3'5'H	Cluster-6992.29083	0.1	0	0.43	0.44	0.5	0.98	2.33	0.93	2.4	1.04	9.19	6.76
F3'5'H	Cluster-6992.41531	7.14	8.09	9.53	3.27	3.4	3.61	22.63	18.43	12.6	2.54	20.22	12.36
F3'5'H	Cluster-6992.49712	5.4	2.54	4.5	0.07	5.99	4.52	1.39	1.07	1.68	4.77	8.64	4.98
F3'5'H	Cluster-6992.49787	0	0	0.08	0	12.68	10	0	0.31	0	0	10.32	9.81
F3'5'H	Cluster-6992.60523	2.05	0.38	0.74	3.23	11.59	7.31	7	5.84	4.02	0	5.87	4.26
F3'5'H	Cluster-6992.74101	1.85	1.85	1.16	0.7	1.13	0.22	3.66	3.49	6.31	0	1.22	1.6
ANR	Cluster-6992.39355	0.5	0.53	0.34	5.26	2.39	0.68	3.24	1.04	1.45	0	0	0.36
ANR	Cluster-6992.39357	0.14	0	0	0.34	0.19	0.45	0	0.52	0.18	0.45	4.23	4.25
ANR	Cluster-6992.50236	134.02	125.55	131.32	194.26	140.2	155.3	62.24	91.12	146.98	65.42	76.17	63.48
LAR	Cluster-6992.36369	6.84	7.33	4.98	28.57	19.98	22.74	2.59	2.28	3.7	1.12	1.97	1.29
FLS	Cluster-6992.20597	28.54	25.99	21.85	40.54	29.94	33.36	7.22	11.94	6.66	20.63	3.2	8.8
FLS	Cluster-6992.23843	9.57	5.67	7.87	2.56	2.61	2.68	5.44	8.01	8.8	0.18	0.77	0.43
FLS	Cluster-6992.40806	37.53	30.8	35.8	31.22	37.78	37.19	29.07	30.47	24.42	6.97	9.2	6.86
FLS	Cluster-6992.43021	43.32	32.07	52.19	45.61	36.13	53.55	77.28	65.64	80.99	20.03	21.55	20.9
FLS	Cluster-6992.43646	2.86	0.37	3.41	0.37	0.34	0	7.83	3.55	9.75	0	0	0
FLS	Cluster-6992.48545	66.14	72.53	64.02	11.19	26.31	25.71	123.39	107.59	72.34	17.3	14.24	15.11
FLS	Cluster-6992.51311	0	0	0	16.64	1.83	5.93	0	33.07	70.09	399.29	171.79	274.82
FLS	Cluster-6992.52101	48.85	33.48	52.2	2.64	8.91	10.13	38.59	42.98	65.47	1.4	2.06	5.81
FLS	Cluster-6992.59266	36.35	18.5	43.66	7.83	7.51	8.37	28.84	25.15	37.16	1.58	1.92	1.16
FLS	Cluster-6992.63477	0	0	0	0	0.6	0.37	0	0	0	0	6.34	5.27
FLS	Cluster-6992.75694	7.62	0.9	12.32	1.8	2.87	2.28	7.72	4.65	3.5	0	0.3	0.12
ANS	Cluster-6992.40887	47.4	60.04	50.71	175.82	68.85	47.15	60.7	73.25	50	21.95	26.13	21.5
ANS	Cluster-6992.40888	3.6	1.81	0.95	50.82	24	22.18	0	0	0	0	0	0
ANS	Cluster-6992.54483	3.21	2.89	5.12	39.81	36.49	30.98	0.09	0	0	0	0.42	0.04
ANS	Cluster-6992.71963	14.16	7.95	15.69	4.79	6.46	5.95	9.03	10.38	10.03	8.06	2.6	3.62
DFR	Cluster-6992.39010	0.94	0.72	1.34	1.62	40.51	46.33	0.77	0.51	0.25	0	17.38	22.45
DFR	Cluster-6992.45774	0	0	0	0	0	0	0	0	0	0	8.42	8.22
F3'H	Cluster-6992.23246	0.44	0.36	0.26	5.63	8.6	6.2	0.04	0.26	0	0.45	1.32	2.19
F3'H	Cluster-6992.38430	0	0.12	0	0.04	37.54	31.67	0	0.08	0	0	24.57	18.16
F3'H	Cluster-6992.46657	53.45	72.17	56.51	73.16	54.43	28.97	58.77	69.18	35.44	22.04	21.7	12.92
F3'H	Cluster-6992.46658	45.9	48.13	42.48	114.9	45.08	32.35	0	0	0	24.85	17.89	23.34
F3'H	Cluster-6992.55595	59.47	33.25	58.56	33.86	32.19	67.86	62.61	22.15	42.89	2.96	15.18	15.29
F3H	Cluster-6992.44188	69.94	74.44	71.49	31.66	13.81	11.69	36.5	37.8	29.12	0.59	3.15	2.91
F3H	Cluster-6992.55032	0	0	0	0	0	0	93.21	81.13	82.9	2.67	0	2.15
CHI	Cluster-6992.26492	0.37	0.97	1.36	4.91	6.55	8.87	1.81	1.43	2.17	0	0	0.61
CHI	Cluster-6992.42941	228.34	199.65	242.25	96.24	47.41	48.79	199.95	230.98	210.65	14.49	12.15	12.37
CHI	Cluster-6992.42986	66.23	63.47	68.66	130.09	212.94	239.13	75.74	61.6	60.95	109.49	117.6	97.56
CHI	Cluster-6992.42987	1.55	0.48	0.49	4.87	5.95	7.47	0	0.15	0	3.6	6.19	5.56
CHI	Cluster-6992.46210	0	0	0	0	0	0.51	0	0	0	0.6	6.48	11.47
CHI	Cluster-6992.46212	0	0	0.33	0	0	1.08	0	0	0	0	6.07	6.16
CHI	Cluster-6992.48560	40.02	45.17	35.11	266.06	109.31	126.17	16.94	19.12	19.21	28.51	42.14	28.43
CHI	Cluster-6992.53640	4.54	3.99	4.86	0.23	3.13	3.25	15.94	15.52	15.01	3	3.53	3.4
CHS	Cluster-6992.29488	7.8	0.26	10.71	0	6.39	5.02	0.36	0	0	0	0.78	4.28
CHS	Cluster-6992.29495	0	0.13	0	0	20.09	13.97	0	0	0	0	3.38	4.17
CHS	Cluster-6992.41106	219.42	267.91	238.15	1514.24	415.55	395.88	278.91	298.89	260.44	0.6	1.15	0.58
CHS	Cluster-6992.42289	0.71	0	0	0	79	87.59	0.09	0	0	0.8	64.66	39.01
CHS	Cluster-6992.56208	0	0	0	0	13.12	12.24	0	0	0	0	8.24	8.26
4CL	Cluster-6992.10985	6.97	4.14	6.28	3.17	10.15	10.18	21.72	11.03	13.28	0.82	5.73	8
4CL	Cluster-6992.14540	0	0.17	0.21	0.2	2.03	2.13	0.8	0.38	0.18	0.11	5.08	3.09
4CL	Cluster-6992.27954	2.63	3.1	2.5	5.04	6.36	8.76	0	0	0	0.58	3.32	5.06
4CL	Cluster-6992.27955	0.43	0.02	1.44	0	3.85	5.47	0.01	0.03	0	0.05	0.48	0
4CL	Cluster-6992.31595	15.62	14.4	14.39	9.95	16.24	10.58	0	0	0	4.46	5.73	2.11
4CL	Cluster-6992.31597	0.88	1.23	0.4	0.59	1.82	3.19	0	0	0	1.15	0.9	1.11
4CL	Cluster-6992.51120	19.46	8.87	23.35	5.82	57.85	47.06	12.79	14.21	14.19	1.79	6.18	7.37
4CL	Cluster-6992.52394	6.12	2.74	10.1	4.41	18.25	14.54	41.03	30.46	26.32	0	6.87	10.21
4CL	Cluster-6992.60213	1.1	0.53	1.29	9.89	5.03	5.09	2.04	0.37	1.95	0.43	1.64	1.55
4CL	Cluster-6992.61158	0.08	0	0	0	0.24	0.4	0	0	0	0	0.63	2.92
PAL	Cluster-6992.28197	0	0	0.17	0	4.62	3.08	0	0	0	0.8	4.59	1.74
PAL	Cluster-6992.29008	0	0	0.59	0.91	1.39	1.38	0	0	0	0	0	0
PAL	Cluster-6992.36256	0	0	0	0	6.28	6.47	0	0	0	0	3.03	1.48
PAL	Cluster-6992.41422	0.73	0.18	0.95	1.02	10.45	10.41	0.65	0.07	0	0.6	5.73	3.46
PAL	Cluster-6992.41423	77.04	45.3	77.41	13.65	58.1	62.38	66	70.04	111.56	0	8.51	8.4
PAL	Cluster-6992.41473	136.41	157.27	130.07	77.15	71.5	72.57	151.16	157.59	179.08	123.05	82.7	73.13
PAL	Cluster-6992.41474	17.83	17.96	24.27	9.93	5.97	9.56	5.58	3.08	3.32	8.03	1.72	2.93
PAL	Cluster-6992.82296	0.85	0	2.59	0.42	12.44	3.86	0	0	0.39	0	1.53	2.42
