# Supplementary material for: Metabolome and transcriptome profiling reveal regulatory network and mechanism of flavonoid biosynthesis during color formation of Dioscorea cirrhosa L
Source: PeerJ. 2022 Jul 4;10:e13659. doi: 10.7717/peerj.13659 (PMC9261937; doi:10.7717/peerj.13659)
Supplement: Supplemental Information 10 — Fifteen distinct modules labeled with different colors are shown, each table represents one module. [file peerj-10-13659-s010.xlsx]

## Sheet: MEblack
Table S10 Module genes in co-expression network analysis. Fifteen distinct modules labeled with different colors are shown, each table represents one module.
ID	BR_a_fpkm	BR_b_fpkm	BR_c_fpkm	DR_a_fpkm	DR_b_fpkm	DR_c_fpkm	LR_a_fpkm	LR_b_fpkm	LR_c_fpkm	RD_a_fpkm	RD_b_fpkm	RD_c_fpkm
Cluster-17506.0	1.43	0	0	3.5	12.32	6.25	13.85	8.05	9.15	0	0	0.25
Cluster-25329.0	1.82	1.77	2.36	6.16	7.96	5.1	4.74	9.26	3.76	0	0.32	0.45
Cluster-2605.0	0	0	0	0	0	0	11.25	5.05	2.9	19.87	9.11	7
Cluster-30075.0	3.75	4	3.87	4.78	5.82	5.22	3.65	6.8	5.31	0	0.6	0.35
Cluster-42867.1	0	0	0	0	0	0	0	0	0	1.93	18.77	20.91
Cluster-6992.10013	0.36	1.71	4.22	1.39	1.34	1.37	1.42	0.29	1.72	6.93	10.81	10.49
Cluster-6992.10498	1.68	9.16	6.88	0.26	0.25	1.1	4.4	1.55	4.16	4.63	10.44	11.78
Cluster-6992.10721	0.96	3.51	1.37	0.79	1.98	1.22	1.33	1.87	4.17	12.65	10.2	9.67
Cluster-6992.11722	1.28	5.24	3.03	3.61	3.32	2.77	2.24	1.84	2.78	8.27	5.41	4.63
Cluster-6992.12419	6.79	4.18	3.29	2.01	2.35	1.69	3.72	2.9	5.27	8.83	10.35	8.02
Cluster-6992.12513	10.04	4.51	6.67	6.18	11.69	6.75	0	4.52	0.69	0	0	0
Cluster-6992.12691	14.15	13.51	11.42	4.25	0.84	4.71	4.34	0	0	10.33	20.17	23.62
Cluster-6992.1276	0	1.79	1.19	0	0.29	0.27	0	0	3.33	0	15.84	22.1
Cluster-6992.12906	0	0	0.68	0.52	1.6	1.63	3.79	0	0	10.96	14.03	13.41
Cluster-6992.13242	2.59	3.91	3.41	1.91	1.72	1.13	0.73	0.75	1.53	4.98	6.48	9.32
Cluster-6992.13886	0	5.56	0	6.68	4.63	3.2	0	0.03	0.68	3.05	6.45	6.34
Cluster-6992.15147	0.68	4.32	5.58	1.15	1.29	1.51	1.15	0	0	5.48	12.81	15.79
Cluster-6992.17023	0.82	2.81	1.14	4.24	3.47	3.12	1.78	1.61	2.55	3.19	10.43	8.45
Cluster-6992.17346	1.65	1.08	0.91	3.47	2.42	1.92	4.73	1.38	2.93	7.47	8.75	7.43
Cluster-6992.17348	0	7.83	4.55	4.16	0.94	4.87	1.42	1.19	1.59	2.64	6.29	11.15
Cluster-6992.17358	0.7	4.46	5.2	2.62	2.6	1.57	1.67	0.54	0.97	3.45	6.23	7.16
Cluster-6992.18167	7.67	2.46	11.14	17.03	15.89	10.92	7.83	10.59	10.22	0.58	1.55	2.83
Cluster-6992.18345	5.66	13.64	4.52	0	0	0	10.63	3.06	1.07	2.24	9.2	8.55
Cluster-6992.18383	0.48	6.19	5.85	7.74	6.84	5.86	1.19	0.52	2.19	2.73	8.26	11.1
Cluster-6992.18390	4.35	7.17	5.22	2.04	1.17	2.13	2.59	0.65	1.42	4.13	6.59	8.31
Cluster-6992.18498	0	5.76	3.64	0.84	1.99	2.06	2.03	3.66	2.76	4.31	7.94	12.09
Cluster-6992.18878	37.16	70.01	47.96	40.7	65.06	41.79	30.84	35.59	25.83	12.2	25.68	21.21
Cluster-6992.19521	2.13	3.52	5.24	5.49	6.13	5.2	4.59	3.58	3.94	0.92	2.03	1.74
Cluster-6992.19575	1.36	7.59	7.23	0.28	0.28	0.99	0	0	0.62	3.71	13.34	9.18
Cluster-6992.19607	0	3.26	2.66	0.43	2.8	0.79	0	0.47	1.98	3.73	8.9	12.81
Cluster-6992.1967	4.61	5.03	3.5	2.81	4.43	3.92	1.21	1.9	1.97	8.89	7.36	5.68
Cluster-6992.19930	3.12	3.64	3.88	4.94	6.78	9.23	10.88	5.85	8.65	0	0.13	0.25
Cluster-6992.20052	1.64	0	0	0	0	0	8.21	3.09	13.26	8.31	18.17	30.46
Cluster-6992.20117	1.2	6.01	6.25	4.43	3.05	2.37	2.59	3.08	4.87	6.61	10.1	11.52
Cluster-6992.20180	8.43	9.7	8.83	11.27	11.06	7.73	7.18	14.59	7.29	3.21	6.09	5.14
Cluster-6992.20253	2.5	6.37	2.67	1.92	2.05	2.16	2.13	3.65	2.5	4.05	3.28	6.47
Cluster-6992.20354	0	7.2	5.41	0	0	0	0.43	0	0.05	0.26	11.66	12
Cluster-6992.20472	0.4	2.78	4.44	0	0	0	0.79	0	1.82	4.69	11.94	18.77
Cluster-6992.20542	1.12	1.9	4.47	0.33	1.15	1.46	6.15	5.3	7.51	9.77	8.42	10
Cluster-6992.20561	0	4.4	10.09	3.9	6.57	3.64	0	0	0	0	11.16	11.75
Cluster-6992.20966	3.63	1.42	5.9	4.79	6.27	3.3	3.92	3.92	3.39	0.49	1.3	0.3
Cluster-6992.21363	3.5	9.81	7.93	9.11	8.65	5.3	4.73	3.11	4.47	8.49	13.21	12.65
Cluster-6992.21541	1.66	3.14	4.72	2.93	1.52	0.43	1.87	2.32	2.14	3.78	4.62	7.25
Cluster-6992.21603	11.95	6.63	6.35	16.37	9.89	7.52	7.6	8.52	13.73	3.61	3.81	2.42
Cluster-6992.21650	8.09	1.7	7.65	1.59	0	0	6.63	1.72	0.77	22.71	6.98	15.21
Cluster-6992.21733	20.43	40.81	61.82	132.81	108.88	96.58	112.23	110.56	122.26	14.44	15.49	14.92
Cluster-6992.21764	2.97	3.01	2.69	0.97	2.4	0	4.69	0	2.32	11.98	20.44	11.15
Cluster-6992.21876	0	11.62	4.2	0	0	0	0	0	0	0	21.78	17.22
Cluster-6992.21925	5.61	9.8	8.04	7.47	7.34	10.95	6.64	8.38	6.18	4.58	4.61	4.22
Cluster-6992.22095	1.94	6.21	1.62	0	0	0	4.21	4.65	3.29	5.5	5.01	9.71
Cluster-6992.22127	0	4.56	3.34	0	0	0	0	0	0	11.31	19.83	19.72
Cluster-6992.22339	0	1.16	5.91	0.53	0.59	3.43	14.19	5.15	14.77	21.92	20.07	15.71
Cluster-6992.22342	0	4.29	1.48	2.23	4.41	0.52	17.36	6.82	17.62	17.79	22.3	24.47
Cluster-6992.22497	3.11	7.05	3.92	2.73	2.94	9.44	3.21	1.18	5.01	0.79	1.38	0.46
Cluster-6992.22711	0	8.38	6.95	5.44	0.09	4.44	2.34	0.73	1.99	4.28	10.59	15.78
Cluster-6992.22723	26.88	32.26	38.01	46.76	29.53	33.98	38.45	26.84	46.79	77.6	89.14	136.85
Cluster-6992.23033	3.96	5.49	3.31	2.18	2.83	1.17	1.88	1.36	0.92	11.28	15.26	16.56
Cluster-6992.23133	6.78	4.33	6.25	3.74	6.54	2.69	10.62	7.39	5.94	10.83	16.77	16.15
Cluster-6992.23164	6.67	7.59	6.82	3.08	3.15	6	7.87	8.97	6.71	16.84	14.95	13.33
Cluster-6992.23205	2.22	2.47	2.18	4.06	2.68	3.16	1.6	1.14	1.43	2.06	8.07	8.36
Cluster-6992.23623	5.71	9.33	9.63	6.03	4.37	3.74	4.48	4	6.25	7.86	12.37	9.46
Cluster-6992.23748	1.72	4.89	3.97	0	0.58	0	1.61	4.23	2.4	18.07	6.64	6.3
Cluster-6992.23860	2.07	4.4	7.48	0	0	0	4.05	3.22	0	6.4	4.2	9.95
Cluster-6992.23868	0	2.73	0.55	0	0	0	3.73	0.69	0	5.96	16.62	13.24
Cluster-6992.23889	0	4.26	2.44	0	0	0	4.59	4.88	10.2	13.76	10.28	12.78
Cluster-6992.23911	2	3.48	0.89	5.62	8.07	4.31	0.74	0	0.57	23.37	13.71	19.79
Cluster-6992.23966	71.05	69.11	64.36	98.21	128.46	122.43	58.02	59	57.46	57.34	13.26	10.32
Cluster-6992.23997	2.21	3.53	2.99	1.13	2.19	1.62	1.59	0	1.68	6.34	7.14	6.6
Cluster-6992.24016	0.17	1.73	0.67	2.64	0.91	1.91	1.66	1.56	1.54	11.38	8.78	13.49
Cluster-6992.24055	2.67	0.61	0.85	0	0	0	3.96	2.47	4.99	14.02	12.9	6.05
Cluster-6992.24121	3.37	0.65	0.01	7.23	5.66	7.26	3.34	7.23	2.7	0	0	0
Cluster-6992.24167	0	0	0.15	0.17	0.08	0.89	1.7	2.99	2.98	18.28	6.67	7.15
Cluster-6992.24200	9.24	4.73	7.86	4.94	2.14	3.7	0.69	0.55	1.54	6.9	12.37	10.83
Cluster-6992.24237	4.75	3.49	2.11	5.25	11.97	6.53	12.03	10.69	9.81	3.82	2.85	4.89
Cluster-6992.24334	4.5	10.79	2.12	0	0	0	1.32	5.55	12.28	12.36	25.36	34.61
Cluster-6992.24362	2.67	5.54	3.36	1.9	0.58	1.58	4.42	3.6	3.77	2.13	4.71	4.8
Cluster-6992.24438	1.13	0.94	2.47	2.88	3.32	2.05	0.99	0	1	5.33	8.74	14.53
Cluster-6992.24525	0	1.51	0.73	1.34	2.22	1.05	2.35	3.16	2.84	6.75	8.36	10.36
Cluster-6992.24692	38.7	112.19	85.73	44.03	52.82	21.69	76.32	47.43	41.09	201.91	229.37	124.34
Cluster-6992.24773	19.72	13.33	12.1	27.16	19.16	31.45	55.21	25.44	41.99	65.93	55.3	45.41
Cluster-6992.24801	1.11	0.87	1.93	1.48	1.79	1.34	1.17	1.11	1.26	7.79	20.86	13.89
Cluster-6992.24815	1.15	3.29	0.67	8.93	1.23	5.87	2.09	2.48	0	10.7	10.83	20.09
Cluster-6992.24821	0	14.23	0.8	0	0	0	0	0	0	0.7	17.24	13.86
Cluster-6992.24827	0.74	3.76	3.31	4.32	3.83	3.3	2.13	1.35	0	7.9	9.63	9.95
Cluster-6992.24857	0	15.34	16.63	0	1.38	3.39	2.43	4.05	0.71	12.26	19.39	27.47
Cluster-6992.24927	3.19	5.56	6.56	3.37	2.32	2.73	2.54	3.72	2.4	8.72	6.67	8.24
Cluster-6992.24941	0	7.31	4.53	6.76	8.48	7.35	2.26	2.11	2.42	3.69	17.08	10.16
Cluster-6992.24950	3.11	12.32	8.78	0.4	0.36	0	0.76	0	0	13.12	23.28	20.48
Cluster-6992.24964	55	38.41	26.58	0	0	0	17.56	36.55	20.73	96.19	63.65	41.15
Cluster-6992.25076	1.31	3.95	2.46	4.73	3.67	0.63	2.62	1.52	1.97	7.34	5.57	5.76
Cluster-6992.25122	5	14.48	9.01	7.78	6.24	0	3.52	16.78	13.75	1.45	0	0.75
Cluster-6992.25155	23.57	17.68	16.11	34.37	53.15	36.44	50.91	59.08	54.7	15.51	13.76	10.28
Cluster-6992.25164	2.06	2.59	3.17	0.5	1.29	1.03	1.79	1.47	2.62	4.59	7.94	7.81
Cluster-6992.25327	4.89	3.07	3.22	3.88	2.22	3.01	4.68	2.01	5.97	8.23	6.95	7.92
Cluster-6992.25333	0	3	1.74	1.78	0.5	0.22	1.21	1.97	0.83	4.81	8.85	12.35
Cluster-6992.25364	0	8.21	2.74	0.05	0	0	4.01	0.41	5.79	10.76	22.44	12.4
Cluster-6992.25378	0	4.74	1.9	6.04	2.25	4.16	0.8	1.35	1.59	3.12	4.58	7.77
Cluster-6992.25380	92.11	57.2	48.91	86.87	105.71	100.55	91.97	102.35	85.73	36.52	40.49	32.09
Cluster-6992.25392	0	5.55	0.93	0	0	0	0	0	1.98	1.94	19.62	17.06
Cluster-6992.25418	6.44	8.69	12.83	5.96	4.45	4.01	3.09	2.57	3.24	10.19	16.39	16.4
Cluster-6992.25464	1.82	3.11	2.62	6.45	3.65	4.16	2.54	2.1	2.57	16.74	12.57	15.69
Cluster-6992.25490	2.06	3.41	3.46	2.71	2.56	4.88	2.68	2.3	3.17	12.45	13.74	12.08
Cluster-6992.25575	2.6	4.6	3.86	0	0	0	4.66	4.74	6.14	4.14	7.24	9.87
Cluster-6992.25670	8.04	11.08	10.78	3.05	2.71	2.39	4.78	4.23	5.95	9.01	12.71	12.24
Cluster-6992.25671	0	0	0	2.3	1.48	1.78	5.54	0.79	3.34	7.98	16.69	14.51
Cluster-6992.25730	45.08	24.71	23.09	173.33	211.91	101.56	197.37	193.46	181.24	7.11	15.45	8.09
Cluster-6992.25775	4.11	4.2	4.2	2.05	2.98	1.26	1.71	1.94	4.21	3.38	9.62	7.68
Cluster-6992.25979	1.71	6.9	4.53	2.47	1.52	0.79	2.21	0.76	1.98	3.78	7.14	6.23
Cluster-6992.26138	2.9	3.74	2.58	4.62	3.18	3.44	2.81	1.69	3.92	24.09	25.74	26.23
Cluster-6992.26140	0	0	0	0	0	0	1.88	0	0	25.31	25.01	18.05
Cluster-6992.26171	56.85	42.87	41.96	68.64	75.56	74.65	74.38	62.95	82.89	25.8	40.66	45.3
Cluster-6992.26181	6.53	7.61	5.82	8.81	8.45	7.84	6.7	5.57	4.15	12.34	11.47	14.38
Cluster-6992.26315	4.1	12.76	12.67	9.8	6.62	7.54	5.72	4.08	6.38	6.92	14.82	17.38
Cluster-6992.26320	0	5.01	2.55	0	0.59	0	10.42	0	10.35	0.33	26.07	26.51
Cluster-6992.26328	1.99	5.22	1.84	2.57	2.16	2.22	2.29	1.46	1.74	2.62	10.05	8.3
Cluster-6992.26369	3.64	4.75	5.89	5.61	2.74	4.82	3.75	2.46	2.89	9.05	8.02	9.92
Cluster-6992.26454	3.62	6.86	5.04	7.43	8.04	4.95	8.61	3.67	7.3	9.26	14.32	15.46
Cluster-6992.26473	0	0.31	0	0	0	0	0	0	0	19.52	25.87	12.07
Cluster-6992.26513	2.07	3.43	2.65	2.59	2.13	2.78	2.62	3.9	2.19	3.99	9.76	9.62
Cluster-6992.26554	1.69	7.37	4.57	0.5	0.61	0	1.71	0.65	1.92	4.65	15.07	15.97
Cluster-6992.26697	4.26	5.65	5.59	5.23	3.07	3.17	3.14	2.96	3.1	7.59	8.79	9.74
Cluster-6992.26705	0	7.87	6.34	0	0	0	0	0	0	0	11.25	11.18
Cluster-6992.26762	3.97	3.26	2.91	9.59	0.24	6.16	2.54	2.27	3.2	12.33	14.67	18.56
Cluster-6992.26895	0.11	6.58	1.5	2.73	1.23	5.5	3.14	1.45	1.19	4.68	12.83	6.28
Cluster-6992.26952	0.23	0.94	1.32	6.04	4.37	1.92	5.44	1.61	3.3	3.06	11.67	6.22
Cluster-6992.27103	1.91	4.82	4.39	1.86	2.03	1.27	2.13	1.44	2.28	4.22	7.13	5.64
Cluster-6992.27126	1.79	3.09	2.24	0.21	0.3	0.23	3.24	0.51	3.52	4.47	10	9.79
Cluster-6992.27178	0	0	4.02	0	0	0	2.28	1.63	0	16.07	6.24	7.37
Cluster-6992.27393	1.89	5.67	3.68	7.31	4.03	3.99	4.48	1.94	3.59	7.34	9.42	7.64
Cluster-6992.27413	0	0	0	0	0	0	0.44	0	0.03	7.56	15.94	17.76
Cluster-6992.27479	2.47	0.77	9.58	8.72	4.02	2.79	3.13	2.49	4.45	4.84	9.03	11.61
Cluster-6992.27484	2.42	4.83	1.39	2.27	4.28	1.23	4.01	2.49	4.46	5.51	12.86	12.12
Cluster-6992.27568	3.54	2.95	10.04	3.94	3.06	3.18	2.73	3.68	3.7	7.75	7.49	7.56
Cluster-6992.27610	66.77	52.38	48.71	13.39	12.17	11.16	8.99	8.11	8.36	148.35	43.76	38.23
Cluster-6992.27617	5.56	9.47	9.25	4.52	2.55	4.39	4.28	3.52	2.8	8.36	9.23	10.16
Cluster-6992.27686	4.47	4.48	7.73	2.63	5.42	5.21	6.23	5.78	6.16	2.11	2.64	1.51
Cluster-6992.27715	3.02	11.24	8.67	6.79	5.14	5.44	5.51	4.09	7.19	11.71	18.88	15.56
Cluster-6992.27726	3.34	2.62	4.47	10.82	6.22	4.02	1.52	1.07	2.27	5.92	12.71	15.47
Cluster-6992.27844	5.86	12.98	10.35	3.61	4.38	5.01	7.62	6.11	4.59	12.56	11.4	10.48
Cluster-6992.27865	39.41	48.58	51.41	63.42	56.75	51.71	64.8	61.91	62.13	22.91	29.29	23.74
Cluster-6992.27954	0.58	3.32	5.06	0	0	0	2.63	3.1	2.5	5.04	6.36	8.76
Cluster-6992.27982	0	0	0	0	0.43	0	4.22	0.34	6.43	1.9	25.01	27.75
Cluster-6992.28012	0	3.99	3.86	4.63	4.85	4.61	1.6	1.3	2.87	2.07	7.97	9.18
Cluster-6992.28024	11.33	4.71	5.86	6.58	3.85	5.73	2.78	3.29	2.54	20.04	9.4	13.56
Cluster-6992.28052	7.35	3.91	3.12	1.17	0.95	1.19	1.79	2.23	0	1.18	9.01	12.55
Cluster-6992.28054	1.65	4.91	5.24	4.9	3.24	4.96	5.16	1.1	2.17	5.4	14.23	17.83
Cluster-6992.28055	1.35	2.5	2.32	2.41	0	1.63	2.07	2.86	2.56	6.89	6.71	8.13
Cluster-6992.28131	2.29	3.49	2.1	4.71	3.72	4.34	2.8	2.8	3.32	6.03	8.42	7.52
Cluster-6992.28170	5.12	6.63	0.74	4.16	6.88	8.43	5.96	3.35	2.53	1.26	2.83	2.59
Cluster-6992.28180	2.78	1.28	0	2.6	6.39	5.05	17.29	3.31	2.16	30.31	23.92	14.89
Cluster-6992.28227	43.55	48.74	32.17	23.96	19.21	28.28	33.6	24.27	34.45	66.03	44.54	43.88
Cluster-6992.28273	19.83	32.85	29.83	20.33	32	32.79	36.58	13.29	38.07	52.13	61.61	65.48
Cluster-6992.28288	2.86	7.73	9.13	7.96	7.9	3.69	9.51	6.4	8.06	4.05	5.2	3.62
Cluster-6992.28415	3.87	4.2	1.73	0	1.01	6.64	2.81	2.16	3.55	9.09	5.33	7.15
Cluster-6992.28546	125.22	81.87	66.15	116.5	129.69	132.48	142	122.62	133.13	50.96	51.73	43.6
Cluster-6992.28607	1.85	4.08	3.36	2.39	0.95	1.46	1.28	0.96	1.09	6.04	8.03	8.82
Cluster-6992.28621	1.95	2.29	3.29	0.3	1.17	2.34	2.75	1.82	2.33	2.99	6.77	8.39
Cluster-6992.28691	10.42	5.28	5.55	3.94	5.55	3.58	7.88	9.61	5.08	18.81	16.2	12.29
Cluster-6992.28788	7.76	4.98	5.55	3.36	1.88	2.17	4.12	2.09	1.63	8.62	15.77	17.3
Cluster-6992.28814	45.56	31.6	32.29	12.86	9.68	12.4	10.42	10.34	11.65	133.71	32.72	39.89
Cluster-6992.28816	11.09	8.62	9.17	0	0	1.22	10.58	3.63	18.76	12.97	14.46	22.15
Cluster-6992.28821	4.33	2.21	9.21	3.8	2.59	0.7	3.18	2.03	3.62	4.46	9.9	8.84
Cluster-6992.28920	3.97	3.8	2.51	1.43	2.59	3.35	1.19	1.13	4.38	6.47	7.28	6.35
Cluster-6992.28953	1.58	2.43	1.73	3.11	2.9	3.74	2.54	1.13	1.52	4.89	5.78	7.23
Cluster-6992.28977	6.03	5	6.66	6.78	17.21	11.32	14.57	20.15	10.71	4.37	3.04	1.9
Cluster-6992.29005	747.58	400.8	352.54	309.32	412.82	320.75	387.12	405.85	413.53	10.96	50.54	39.99
Cluster-6992.29133	7.27	6.77	4.1	4.42	6.13	6.81	6.33	5.78	8.63	9.05	14.28	16.09
Cluster-6992.29198	0	3.12	4.72	0	0	0	4.63	2.19	3.27	8.38	10.96	10.26
Cluster-6992.29316	5.93	6.38	4.93	10.48	9.42	4.55	6.69	5.97	7.07	0.73	3.35	3.05
Cluster-6992.29370	5.61	5.63	7.91	4.37	2.41	2.58	2.67	2.63	4.42	6.17	7.67	8.76
Cluster-6992.29449	0.55	10.41	10.95	16.85	14.77	4.88	5.73	2.85	4.05	6.67	19.92	11.4
Cluster-6992.29453	35.69	52.78	53.29	114.24	110.56	104.58	71.6	68.87	76.32	11.24	45.63	40.84
Cluster-6992.29463	10.85	4.71	2.88	5.41	6.43	7.93	8.94	9.47	8.04	18.15	19.45	16.16
Cluster-6992.29467	1.54	6.78	7.66	7.02	6.39	4.11	2.99	2.14	4.31	4.72	11.47	9.84
Cluster-6992.29495	0	3.38	4.17	0	0	0	0	0.13	0	0	20.09	13.97
Cluster-6992.29537	5.29	7.3	5.06	1.15	1.95	1.14	3.92	1.9	1.53	14.77	8.43	7.43
Cluster-6992.29561	3.03	6.68	4.67	2.55	0.85	1.79	2.35	2.66	3.71	6.61	8.63	10.2
Cluster-6992.29621	4.05	4.29	3.97	2.54	2.61	2.45	4.72	2.64	4.24	3.97	14.01	15.96
Cluster-6992.29672	3.24	9.82	14.96	11.89	6.04	6.09	3.78	1.32	0.47	7.79	19.8	20.75
Cluster-6992.29758	8.42	3.21	4.85	0	0	0	0.99	3.78	1.14	25.69	29.05	30.28
Cluster-6992.29803	2.92	4.75	6.27	4.07	3.27	0.48	3.95	0	4.85	7.07	9.91	11.71
Cluster-6992.29874	3.91	7.01	6.46	6.72	3.88	4.81	1.15	1.41	2.73	14.79	15.62	18.6
Cluster-6992.29876	3.56	3.94	4.36	4.45	4.19	4.28	1.74	1.18	2.87	3.22	5.77	8.68
Cluster-6992.29901	2.47	1.86	1.05	2.69	2.74	3	6.35	2.07	5.76	15.88	10.77	10.92
Cluster-6992.29986	0	3.1	0.33	0	0	0	3.32	0	0.48	9.22	14.92	16.04
Cluster-6992.30023	2.73	2.33	1.36	5.44	6.97	3.68	5.99	4.07	4.41	7.21	15.39	13.56
Cluster-6992.30125	2.14	0.72	2.08	3.7	1.67	3.43	5.92	1.24	2.99	8.21	17.01	10.86
Cluster-6992.30166	49.1	27.38	23.9	49	61.93	52.58	46.05	45.72	48.95	6.52	14.7	14.65
Cluster-6992.30243	8.13	10.9	11.48	10.42	9.37	20.73	8.58	10.69	6.14	1.96	2.04	2.16
Cluster-6992.30305	121.99	66.68	75.87	64.86	94.56	65.65	93.22	88.67	83.94	54.24	55.53	37.1
Cluster-6992.30328	1.71	4.03	5.12	4.42	3.44	2.9	3.39	1.96	2.07	5.61	9.33	11.1
Cluster-6992.30422	1.73	3.7	2.15	2.21	1.21	2.36	2.97	5.81	1.79	6.23	5.02	6.97
Cluster-6992.30535	1.08	1.92	2.45	4.02	3.34	2.85	1.91	1.75	1.85	3.25	8.32	6.7
Cluster-6992.30540	1.2	2.3	2.16	4.92	1.21	2.63	1.75	1.29	2.66	5.02	4.65	6.4
Cluster-6992.30624	5.86	9.03	7.48	8.3	2.4	1.08	3.37	4.21	3.19	6.41	19.12	8.51
Cluster-6992.30692	4.47	4.74	4.36	6.21	16.47	5.74	18.04	14.46	14.13	2.81	6.78	4.69
Cluster-6992.30769	55.89	36.21	38.53	29.2	41.52	28.85	40	44.28	39.24	13.96	16.97	14.59
Cluster-6992.30845	1.74	6.71	6.07	4.83	1.97	1.86	6.1	4.75	7.36	3.76	15.71	13.13
Cluster-6992.30868	1.6	3.62	3.03	2.11	3.33	2.63	1.99	1.3	1.56	2.71	6.95	5.56
Cluster-6992.30922	38.96	55.1	72.78	21.77	89.37	36.61	72.67	99.01	36.44	30.33	15.51	20.36
Cluster-6992.30924	2.35	4.86	5.78	4.17	4.42	6.17	4.37	2.81	6.32	4.82	17.26	17.86
Cluster-6992.30926	4.19	4.96	1.49	4.74	4.11	3.59	3.48	2.54	3.7	8.19	13.67	8.52
Cluster-6992.3093	5.87	2.59	2.09	3.1	3.95	1.42	6.48	3.02	7.81	9.49	8.61	11.74
Cluster-6992.31001	2.84	5.5	8.65	1.15	0	0	3.12	1.84	3.1	1.78	11.67	11.01
Cluster-6992.31074	84.58	23.7	27.25	93.72	89.53	70.29	102.55	54.65	99.87	15.19	9.3	10.93
Cluster-6992.31196	1.18	3.38	5.41	5.61	4.29	2.86	3.12	0.14	3.44	12.85	22.19	30.31
Cluster-6992.31200	6.77	8.11	8.3	5.75	4.16	2.35	3.34	2.05	2.66	15.52	21.12	14.25
Cluster-6992.31237	4.57	8.77	6.39	3.41	1.84	3.01	4.28	3.15	3.17	4.75	9.62	9.46
Cluster-6992.31254	6.24	4.66	7.56	7.53	8.99	6.02	7.85	5.22	4.29	2.54	2.82	2.62
Cluster-6992.31258	0.72	2.43	2.78	1.83	0.84	0.66	1.53	0.67	2.82	6.03	20.57	19.85
Cluster-6992.31265	3.09	6.54	9.59	0.07	0	0.49	3.07	0.51	2.45	8	13.24	16.34
Cluster-6992.31280	3.04	3.9	5.43	7.34	4.91	2.88	2.6	2.43	2.31	4.57	6.76	6.99
Cluster-6992.31297	8.74	9.26	11.46	8.02	2.99	7.04	6.29	9.52	4.65	21.44	11.41	14.88
Cluster-6992.31359	0	3.57	4.04	4.41	1.41	2.05	0.34	0.14	1.1	2.4	10.97	8.97
Cluster-6992.31369	1.85	7.18	5.35	3.12	1.46	1.88	4.19	5.64	3.06	5.44	8.77	7.42
Cluster-6992.31410	2.85	8.67	7.5	0	0	0	9.61	12.63	6.81	30.63	23.69	13.4
Cluster-6992.31414	1.66	4.91	2.51	2.76	2.18	3.44	2.32	1.51	3.44	6.31	11.76	13.2
Cluster-6992.31473	0.33	11.65	8.97	6.33	3.19	5.18	1.15	1.25	2.24	4.78	11.01	22.14
Cluster-6992.31582	4.05	2.6	2.73	0	0	0	3.01	5.13	2.56	2.62	7.75	5.68
Cluster-6992.31641	0	3.66	0	0	0	0	0.61	0	0	0.4	46.55	46.51
Cluster-6992.31665	0	0.79	3.94	0.25	0	0	0.49	0.53	0.84	0	20.05	36.2
Cluster-6992.31689	0.82	9.92	5.05	3.82	4.69	4.97	8.15	5.6	9.59	6.33	13.93	19.74
Cluster-6992.31764	0	0	0	1.31	4.18	4.47	5.88	0	5.55	0	13.47	10.95
Cluster-6992.31789	0.02	0.32	0.03	0.98	1.64	2.1	2.77	0.47	2.84	13.14	7.54	7.44
Cluster-6992.31794	5.17	2.84	2.59	1.92	1.24	1.87	2.45	4.24	2.88	15.98	9.6	5.91
Cluster-6992.31821	51.81	82.16	73.23	92.22	56.27	66	46.11	26.33	28.8	63.54	115.36	114.14
Cluster-6992.31935	1.57	1.02	0.87	3.09	4.22	0.27	2.65	4.5	2.43	6.2	6.72	8.26
Cluster-6992.32018	0	0	0	0.46	0	0	0	0	0	0	26.52	20.91
Cluster-6992.32022	2.92	6.72	6.92	4.13	4.01	2.23	2.43	2.64	3.29	13.05	15.15	12.41
Cluster-6992.32027	0	6.4	2.65	0	0	0	0	0	0.04	0	14.29	13.81
Cluster-6992.32050	2.94	6.14	5.31	11.22	11.52	7.53	7.53	3.39	6.99	8.73	18.11	15.88
Cluster-6992.32147	12	9.36	8.78	4.75	4.89	5.01	5.29	6.04	6.45	19.99	16.43	13.98
Cluster-6992.32269	2.64	15.98	4.73	3.95	4.21	3.52	9.78	7.4	7.55	2.72	15.39	16.84
Cluster-6992.32272	4.3	7.69	5.3	3.52	2.85	2.07	4.52	3.87	4.71	4.26	8.63	6.22
Cluster-6992.32287	1.8	7.83	6.99	0.24	1.54	0.33	6.48	1.36	2.72	0.81	23.76	7.96
Cluster-6992.32327	3.05	7.33	6.53	3.33	4.89	3.05	8.68	3.29	6.43	11.81	13.24	13.93
Cluster-6992.32370	4.73	8.88	8.2	12.85	13.57	12.22	9.78	10.14	7.56	3.68	5.12	4.23
Cluster-6992.32379	0	0	2.19	2.15	1.51	0.65	0	0	0	3.08	12.52	14.34
Cluster-6992.32392	5.78	9.08	2.89	0	0	0	0.03	11.87	1.77	3.59	15.33	15.56
Cluster-6992.32412	2.03	0.44	0.36	1.55	0.14	0	11.92	3.51	8.61	2.94	27.17	5.63
Cluster-6992.32505	3.01	3.13	2.67	0.59	0.86	2.61	1.57	0	0.47	5.83	10.06	10.93
Cluster-6992.32583	0	10.53	4.46	0	0	0	0	0	0	0.21	16.71	10.57
Cluster-6992.32598	2.13	21.84	11.32	0	0	0	10.81	5.07	8.84	4.54	23.06	20.72
Cluster-6992.32632	5.31	2.24	1.36	0.37	4.23	4.91	4.66	5.62	5.26	18.57	9.91	10.62
Cluster-6992.32668	0	3.15	1.98	0	0	0	8.11	2.09	3.58	5.26	8.27	9.81
Cluster-6992.32685	2.29	2.21	3.39	5.28	4.28	2.54	5.55	2.37	5.8	18.25	25.71	22.67
Cluster-6992.32716	0	7.31	2.92	0.32	0.27	0	0.45	0.08	0.3	0.19	17.46	11.17
Cluster-6992.32721	0.08	2.85	1.94	0.78	0.25	0.53	4.44	1.16	3.12	19.62	20.73	19.29
Cluster-6992.32775	0.47	8.27	9.1	5.15	11.47	2.12	2.93	1.42	1.6	8.58	29.91	15.11
Cluster-6992.32799	0	3.24	2	2.99	0.07	2.31	5.26	2.51	2.28	8.43	15.66	16.77
Cluster-6992.32823	1.93	5.54	5.05	1.44	0.66	0.77	6.31	5.36	5.97	6.65	11.67	12.74
Cluster-6992.32864	0.74	5.63	3.76	1.23	1.88	4.08	5.81	2.11	2.49	9.56	9.02	8.29
Cluster-6992.32877	57.39	36.95	33.24	62.57	72	80.04	82.82	89.21	75.52	33.77	35.91	35.81
Cluster-6992.32898	68.52	68.33	68.88	102.92	185.53	55.51	146.95	135.73	130.44	30.72	80.55	29.61
Cluster-6992.32901	2.19	4.59	1.97	1.93	0.7	1.05	2.98	4.48	2.11	4.57	9.76	6.5
Cluster-6992.32904	0.23	5.99	3.25	2.58	2.48	0.56	0.46	0	0.44	2.75	12.84	8.62
Cluster-6992.32930	5.87	3.34	3.14	0	0	0	8.03	3.44	7.81	4.57	9.99	11.6
Cluster-6992.33066	3.89	5.29	5.27	2.65	1.39	0.79	4.46	3.55	4.84	15.37	13.96	11.4
Cluster-6992.33094	39.95	39.91	31	23.74	23.75	25.47	21.22	21.33	28.7	57.84	56.65	57.26
Cluster-6992.33098	6.6	6.52	7.55	5.38	3.57	2.17	6.99	7.55	3.73	12.77	8.43	9.94
Cluster-6992.33130	42.1	33.3	28.06	48.06	37.99	27.79	28.06	26.42	31.27	91.72	64.96	43.58
Cluster-6992.33148	0	0.43	0.44	2.47	0.84	0.72	2.89	2.23	3.76	9.06	41.71	34.11
Cluster-6992.33157	0	0	0	1.91	2.99	4.04	1.67	1.32	4.2	4.84	16.89	18.7
Cluster-6992.33169	7.91	8.11	9.27	4.75	5.9	2.31	11.12	11.33	8.19	4.16	23.92	13.88
Cluster-6992.33178	5.82	2.98	4.11	2.64	1.18	2.69	1.24	0.87	0.31	25.64	21.6	17.88
Cluster-6992.33181	6.14	10.01	10.07	5.91	3.84	4.33	5.51	3.41	4.47	12.31	10.92	10.57
Cluster-6992.33186	1.38	1.76	1.49	1.56	0.77	0	5.67	0.79	4.69	1.66	12.21	13.4
Cluster-6992.33193	7.18	4.85	5.81	3.91	3.97	3.21	3.16	1.87	4.69	6.87	10.78	6.8
Cluster-6992.33221	0	75.13	36.64	2.91	0	0	17.38	0	13.63	0	122.4	134.69
Cluster-6992.33265	2.63	2.76	3.06	7.48	3.04	3.82	2.88	0.46	4.34	11.81	18.53	16.72
Cluster-6992.33268	2.42	4.93	5.32	6.27	4.71	6.67	3.47	2.76	4.45	16.1	20.46	21.68
Cluster-6992.33273	0	0	0	0	0	0	0	0	0	0.39	27.32	31.77
Cluster-6992.33291	1.6	4.91	4.47	2.3	2.42	2.08	4.99	5.48	5.93	20.14	31.77	26
Cluster-6992.33296	3.55	9.25	4.72	2.09	0.99	1.87	2.49	2.4	2.15	5.07	11.08	14.32
Cluster-6992.33302	63.27	47	57.53	58.34	115.02	78.14	121.9	148.79	116.25	18.85	16.32	17.73
Cluster-6992.33352	0	8.79	8.57	7.72	5.81	10.28	10.68	13.12	9.66	0.71	0.27	0.49
Cluster-6992.33391	54.3	44.26	42.54	59.52	34.93	41.63	96.05	79.02	81.47	116.36	101.59	106.21
Cluster-6992.33398	1.97	11.34	5.85	13.27	11.89	11.16	4.59	1.42	6.23	8.56	16.72	20.92
Cluster-6992.33405	93.66	52.44	45.72	66.94	74.05	92.96	57	58.92	56.94	48.61	33.52	34.13
Cluster-6992.33421	0	5.09	2.22	0	0	0	11.59	1.89	12.53	12.42	12	18.23
Cluster-6992.33431	15.17	52.55	53.32	36.89	22.21	26.5	21.39	12.94	22.69	35.06	89.88	79.31
Cluster-6992.33481	58.68	38.27	34.71	9.56	9.59	9.35	46.58	42.43	59.6	101.07	61.69	78.21
Cluster-6992.33558	0.8	9.39	20.02	10.65	3.69	3.82	5.17	1.91	6.08	8.25	18.42	25.46
Cluster-6992.33570	0	0.98	1.02	0	0	0	0.23	3.46	1.3	10.06	8.75	12.46
Cluster-6992.33580	5.26	8.27	9.58	0.23	0	0	2.93	3.1	3.4	6.11	10.46	13.09
Cluster-6992.33586	2	3.58	1.79	0.17	0.68	0.76	4.62	5.57	6.08	0	9	4.95
Cluster-6992.33626	0.58	3.06	4.02	2.01	0.7	1.63	7.29	1.37	6.85	1.27	14.56	17.93
Cluster-6992.33633	2.32	5.68	6.47	7.57	4.5	1.84	2.07	2.22	2.84	5.07	11.38	10.39
Cluster-6992.33640	43.37	75.06	51.02	82.99	10.74	18.27	118.24	102.86	155.64	120.13	164.31	196.76
Cluster-6992.33652	1.19	5.27	1.89	4.37	4.67	5.71	3.37	2.53	2.67	4.55	7.78	8.98
Cluster-6992.3369	2.36	1.9	0	2.43	0.41	0.36	1.17	1.27	1.79	5.21	10.04	9.17
Cluster-6992.33714	3.71	8.53	9.11	7.57	3.76	3.27	2.35	1.52	3.21	7.79	17.71	16.02
Cluster-6992.33774	6.24	9.55	9.09	0	0.3	0	3.23	1.75	2.39	7.18	17.44	10.46
Cluster-6992.33782	2.63	2.91	6.27	2.96	1.38	2.92	9.36	4.15	6.88	11.2	25.5	26.2
Cluster-6992.33877	28.73	53.9	59.45	27.88	16.86	18.94	33.78	30.21	36.57	43.68	69.34	68.46
Cluster-6992.33938	10.55	1.78	1.51	12.46	13.52	2.73	3.73	1.8	2.1	3.64	20.44	19.98
Cluster-6992.34030	0	0	0	0	0	0	1.61	0	1.71	23.93	422.36	304.63
Cluster-6992.34056	0	3.82	6.09	0	0	0	0.25	1.65	1.45	0	34.17	41.19
Cluster-6992.34066	52.51	39.3	32.91	56.82	82.68	86.26	108.72	101.69	110.14	9.47	17.92	16.37
Cluster-6992.34071	11.04	15.66	4.49	9.92	1.73	2.99	0	3.58	1.05	7.29	20.15	34.58
Cluster-6992.34073	4.57	0.42	11.56	1.54	2.14	0.83	4.19	3.63	1.92	9.8	12.76	5.92
Cluster-6992.34113	0	0	0	2.32	6.71	4.25	10.24	6.7	7.98	1.23	0.17	0.91
Cluster-6992.34127	0	2.65	1.63	0	0.05	0	6.44	1.88	5.1	10.4	8.34	8.31
Cluster-6992.34140	4.37	8.09	7.17	2.06	1.07	0.94	1.2	1.02	1.98	2.86	11.49	7.73
Cluster-6992.34142	0	19.04	13.06	0.92	0.44	0	1.44	0	1.49	0.29	27.69	28.39
Cluster-6992.34165	0	0	1.77	0.61	0.1	11.92	0	0	0	0	25.45	13.89
Cluster-6992.34170	0	0	2.35	1.79	0	0.79	0	0	0	14.3	2.44	19.96
Cluster-6992.34216	0.63	2.22	1.86	0.7	0.2	0.3	0	0.26	0.28	2.48	7.09	27.04
Cluster-6992.34242	4.35	3.48	3.51	1.72	1.47	2.09	4.38	2.26	2.53	3.96	4.74	6
Cluster-6992.34253	2.77	8.58	8.6	8.78	5.85	6.55	6.23	4.21	5.86	7.11	15.6	15.88
Cluster-6992.34289	6.33	9.91	7.69	6.5	5.18	5.24	3.45	2.56	4.97	6.11	14.12	14.48
Cluster-6992.34346	2.61	5.31	5.38	3.81	2.91	2.44	4.91	3.56	5.13	8.53	9.19	9.31
Cluster-6992.34428	2.96	5.11	5.85	8.7	7.64	3.33	7.29	4.44	5.45	16.77	12.37	12.66
Cluster-6992.34441	0.32	1.42	1.09	5.52	3.19	2.94	1.42	0.6	1.11	1.64	9.08	9.1
Cluster-6992.34443	1.57	1.58	3.87	0	0	0	1.15	0.57	2.51	28.21	25.5	13.36
Cluster-6992.34445	2.43	3.17	2.14	2.22	2.13	1.65	2.45	1.33	3.12	4.95	16.94	18.12
Cluster-6992.34446	0.83	2.89	3.28	2.89	1.59	1.25	1.95	0.98	1.53	3.71	8.16	8.97
Cluster-6992.34493	451.13	131.55	159.78	622.69	635.2	510.91	421.35	797.52	413.46	54.5	242.64	208.08
Cluster-6992.34567	3.33	2.53	4.93	5.1	0	2.09	2.26	2.2	1.78	3.24	8.58	7.96
Cluster-6992.34579	1.67	8.52	4.59	3.86	3.61	0.64	1.81	0.82	2.74	12.78	31.25	31.03
Cluster-6992.34618	0	14.41	15.21	0.41	0	1.74	13.73	4.54	9.17	5.77	25.31	29
Cluster-6992.34641	8.44	4.5	2.22	0.7	0.74	0.3	7.33	3.21	6.78	10.99	10.23	9.15
Cluster-6992.34652	0.84	2.81	2.38	0.04	0.03	0.09	0.07	0.18	0.03	10.29	19.57	21.89
Cluster-6992.34683	0.24	0.92	1.54	7.79	6.95	2.94	2.24	1.05	3.48	15.39	20.91	13.4
Cluster-6992.34714	0.93	0	1.53	1.77	0.79	2.26	4.61	3.18	6.55	4.9	4.27	8.68
Cluster-6992.34718	0	0.73	0	5.91	0	0	0	0	0	5.7	0	23.98
Cluster-6992.34726	27.59	45.71	42.87	25.59	17.44	26.9	34.59	36.07	35.23	70.24	64.93	74.41
Cluster-6992.34727	7.16	10.76	7.79	6.31	7.57	6.83	6.36	4.77	4.97	10.09	13.21	14.08
Cluster-6992.34808	2	1.35	2.07	3.82	2.9	3.37	1.83	0.58	1.53	2.1	8.33	6.93
Cluster-6992.34819	0.67	10.08	8.99	4.71	4.44	2.88	2.85	4.66	1.18	2.68	26.6	20.5
Cluster-6992.34858	83.36	62.19	56.67	18.82	15.22	14.31	8.84	7.76	13.03	170.58	118.6	119.13
Cluster-6992.34864	126.9	75.71	76.79	31.88	30.68	5.28	42.25	26.81	33.03	364.44	225.62	60.6
Cluster-6992.34898	2.07	3.09	5.33	3.3	3.02	3.15	4.09	2.3	3.83	10.02	15.84	20.02
Cluster-6992.34938	7.6	10.78	5.1	19.41	12.54	10.26	51.58	31.44	53.52	84.19	202.28	228.7
Cluster-6992.34940	0	1.59	0.58	1.28	1.84	1.01	5.87	0.58	1.97	6.93	20.83	26.9
Cluster-6992.34976	0	3.47	2.53	0	0	0	0	0.14	0.32	14.45	31.39	36.72
Cluster-6992.34988	37.39	88.17	114.27	6.18	3.52	2.66	4.93	6.6	5.24	80.6	93.71	100.36
Cluster-6992.35004	1.44	6.23	1.44	0.73	1.1	1.06	4.54	3.21	5.46	8.27	12.67	15.83
Cluster-6992.35044	0.48	0.72	0.95	3.77	1.93	2.32	3.55	0.69	4.43	3.89	14.25	13.14
Cluster-6992.35049	4.76	2.63	2.77	2.36	2.13	1.71	2.35	1.81	3.81	2.29	5.4	7.53
Cluster-6992.35060	3.68	7.98	4.31	7.3	4.76	6.38	2.36	2.93	4.99	5.78	9.77	9.11
Cluster-6992.35074	0	8.08	4.82	0	0	0	0	0	0	0.6	30.42	18.07
Cluster-6992.35120	5.72	4.98	2.77	4.87	7.38	7.27	3.6	2.17	3.02	0.42	0.63	1.04
Cluster-6992.35134	4.93	29.32	22.44	52.56	32.86	37.25	15.76	13.83	23.12	18.25	60.48	62.43
Cluster-6992.35153	82.53	49.23	45.66	45.9	56.73	65.45	57.53	60.58	43.08	24.82	21.9	17.95
Cluster-6992.35173	2.58	0.35	0	0	0.89	0	3.15	0.75	10.48	17.89	10.67	18.45
Cluster-6992.35216	0	397.07	221.36	0	0	0	48.51	5.51	46.52	19.88	2121.61	1753.2
Cluster-6992.35218	26.04	1010.49	845.29	2.49	1.38	1.87	32.65	6.32	24.08	1550.85	3179.53	2517.29
Cluster-6992.35222	158.32	1314.42	893.9	23.48	9.99	8.93	146.23	16.66	123.03	12034.6	24575.8	21372.6
Cluster-6992.35233	40.58	55.46	29.23	7.15	5.91	6.33	15.33	7.49	14.48	33.05	87.46	87.91
Cluster-6992.35285	0.47	3.4	2.63	0	0	0	2.35	1.62	1.35	4.01	14.87	14.5
Cluster-6992.35300	0.36	0.55	0.78	4.89	4.39	2.04	5.83	2.74	4.22	22.53	10.21	7.36
Cluster-6992.35306	0	8.44	8.14	0	7.18	0	0	0	0	17.02	7.32	47.15
Cluster-6992.35327	0	0.16	0	0	0	0	0	0.33	0	32.7	28.46	14.11
Cluster-6992.35329	62.61	65.65	66.35	181.38	118.25	150.18	177.53	179.86	194.7	2276.42	2161.47	2045.17
Cluster-6992.35342	29.37	44.34	33.21	8.53	3.19	9.09	28.53	25.85	27.23	186.23	113.7	120.98
Cluster-6992.35343	3.65	4.61	1.92	3.47	6.14	7.33	4.09	3.83	4.8	13.39	8.09	8.85
Cluster-6992.35345	66.04	38.55	30.48	63.53	99.02	86.36	126.32	129.83	85.74	41.12	41.22	24.52
Cluster-6992.35368	61.67	59.97	58.93	121.1	111.4	66	109.84	117.22	98.36	29.04	61.21	38.58
Cluster-6992.35373	3.28	3.84	2.77	7.74	3.92	5.3	4.75	3.49	2.85	5.93	12.56	12.14
Cluster-6992.35435	2.03	5.43	5.71	0.61	1.17	1.69	1.01	0	1.71	7.69	19.4	27.69
Cluster-6992.35497	1049.71	431.24	448.03	745.34	1374.29	1223.39	717.21	882.64	529.85	172.47	162.53	114.15
Cluster-6992.35548	58.82	47.12	47.35	26.78	25.91	24.66	36.68	36.92	37.69	61.91	84.56	74.32
Cluster-6992.35571	7.25	12.98	11.04	0	0	0	6.4	5.66	7.7	8.59	23.54	26.37
Cluster-6992.35625	5.64	14.59	13.66	0	0	0	6.55	0	4.97	6.34	39.74	26.71
Cluster-6992.35656	5.66	10.09	9.8	3.43	1.65	5.19	5.98	4.22	6.65	6.55	13.3	10.6
Cluster-6992.35661	1.81	3.29	1.43	7.29	0.33	2.35	15.26	0	11.51	28.02	17.98	14.83
Cluster-6992.35668	0	0	0	0	0	0	0	0	0	0.04	21.73	24.27
Cluster-6992.35724	0	2.56	5.55	0	0	0	8.57	3.71	7.43	8.27	16.79	18.38
Cluster-6992.35736	0.32	2.83	4.24	0	0.5	0	1.23	0.56	0.43	32.05	17.19	18.57
Cluster-6992.35783	0.3	6.13	6.23	0	0	0	0	0	0.27	0	19.88	15.06
Cluster-6992.35784	0	33.94	26.83	0	0	0	10.05	1.31	5.86	1.34	165.56	120.62
Cluster-6992.35814	3.06	2.34	3.35	4.66	6.02	4.93	7.73	4.01	6.8	0.12	0.8	1.95
Cluster-6992.35885	51.47	64.88	37.86	7.29	7.2	7.19	16.34	10.63	18.22	41.85	92.31	70.29
Cluster-6992.35892	0	0.79	0	0	0	0	0.89	0.55	2.36	3.69	24.05	29.55
Cluster-6992.35897	35.89	64.01	53.57	83.85	55.28	66.63	46.16	38.25	47.93	172.79	219.83	246.73
Cluster-6992.35931	485.79	228.87	225.21	221.92	249.96	238.2	296.9	322.97	275.69	866.03	493.39	499.63
Cluster-6992.35949	3.51	13.42	13.33	2.34	0	0	19.2	3.18	21.61	4.44	144.33	148.67
Cluster-6992.35956	1.52	3.45	2.09	0.74	0.51	0	4.9	2.29	5.56	1.35	8.89	5.25
Cluster-6992.35993	7.77	9.68	9.29	9.74	6.36	9.1	8.69	6.26	7.35	3.08	5.95	6.42
Cluster-6992.36065	1.26	3.91	3.5	5.92	4.11	5.4	1.69	1.52	2.86	4.5	15.88	19.27
Cluster-6992.36081	1.84	4.55	4.82	2.03	1.49	2.49	3.48	0.6	0.84	3.63	14	13.1
Cluster-6992.36082	5.08	5.88	0.98	3.39	2.58	0.4	1.02	1.16	0.52	3.18	6.89	5.62
Cluster-6992.36085	2.49	3.8	4.65	0	0	0	0	0.56	2.3	4.1	12.12	10.47
Cluster-6992.36123	0	0.09	1.03	0.78	0.08	0.44	1.18	0.13	1.16	2.73	14.79	14.26
Cluster-6992.36135	8.34	7.62	9.09	8.67	5.37	6.66	7.77	4.47	7.25	10.66	15.38	17.75
Cluster-6992.36203	80.62	84.9	100.49	108.72	111.43	110.64	136.17	134.93	117.54	56.35	81.36	72.44
Cluster-6992.36259	2.51	1.91	4.33	3.07	5.64	3.81	8.31	5.31	7.05	30.34	14.94	8.86
Cluster-6992.36300	0.06	3.02	1.56	3.41	2.14	2.55	6.47	4.33	6.53	6.67	6.23	8.16
Cluster-6992.36306	0.99	0.51	0.47	0	0	0	0.73	1.42	0.25	9.54	12.38	11.69
Cluster-6992.36313	3.3	3.83	4.45	3.53	4.74	2.49	0.95	2.49	1.9	19.62	28.57	15.79
Cluster-6992.36369	1.12	1.97	1.29	2.59	2.28	3.7	6.84	7.33	4.98	28.57	19.98	22.74
Cluster-6992.36407	0.77	0.96	0.83	0.61	0	0.53	0	0	0	15.21	30.36	31.44
Cluster-6992.36484	1.91	2.97	2.58	3.28	2.71	2.62	1.78	0.82	1.83	1.94	9.72	10.55
Cluster-6992.36534	33.18	46.21	45.34	27.74	21.83	16.51	24.12	26.26	26.26	54.98	57.55	52.63
Cluster-6992.36535	58.49	83.76	59.46	37.63	44.18	35.13	73.76	55.75	66.65	36.35	35.14	26.06
Cluster-6992.36577	10.09	28.47	21.45	51.79	49.7	56.04	34.8	15.1	35.45	69.21	117.56	105.15
Cluster-6992.36594	2.14	7.57	6.08	1.1	0	2.91	3.38	2.77	3.9	6.06	18.86	23.12
Cluster-6992.36601	73.74	48.35	57.99	77	69.58	100.19	57.75	47.49	72.42	150.34	118.21	152.28
Cluster-6992.36706	4.71	7.92	5	1.48	0.27	1.77	2.05	3.84	1.61	2.73	6.66	11.05
Cluster-6992.36730	1038.06	856.24	675.05	349.1	394.17	238.61	807.15	731.21	641.37	2596.68	1692.31	1267.19
Cluster-6992.36733	7.2	5.62	3.36	6.34	3.3	5.32	1.5	7.72	3.72	0.87	2.54	2.39
Cluster-6992.36802	3.26	10.95	5.11	0	0	0	13.72	18.27	12.79	36.38	153.17	200.97
Cluster-6992.36809	0	0	0.83	0	0	0	2.04	0	0	11.12	12.25	23.74
Cluster-6992.36823	76.1	23.56	14.38	0	0	0	10.71	0	15.16	136.9	72.02	97.83
Cluster-6992.36835	4.12	11.26	15.07	8.26	6.15	5.98	4.7	3.09	5.23	6.96	16.83	19.25
Cluster-6992.36841	0.08	0.38	0.46	0.33	0.36	0	1.25	0.04	0.85	16.75	23.11	20.05
Cluster-6992.36842	67.36	61.21	56.38	33.86	22.49	17.05	26.88	37.16	38.68	132.17	175.36	118.12
Cluster-6992.36846	5.21	5.57	11.27	12.25	17.02	2.83	5.6	5.62	10.07	0.49	1.01	0.45
Cluster-6992.36859	7.63	16.96	13.17	4.03	7.64	4.15	7.34	5.56	5.94	14.48	14.61	14.59
Cluster-6992.36879	26.84	33.28	21.61	11.45	8.16	8.38	54.5	42.97	54.6	28.24	82.72	98.55
Cluster-6992.36884	2.35	2.65	1.53	2.49	0.95	1.46	2.92	1.7	3.66	4.43	8.69	10.15
Cluster-6992.36890	0	5.38	4.3	1.55	0.19	0.05	0.27	1.09	1.85	7.97	14.93	25.34
Cluster-6992.36901	8.75	16.71	20.01	24.38	10.95	12.43	10.09	13.56	12.57	54.77	136.39	109.31
Cluster-6992.36949	3.1	12.53	7.75	7.49	3.05	4.76	5.75	4.2	7.11	12.37	20.37	21.29
Cluster-6992.36955	0	6.75	5.49	0	0	0	1.21	0	0.18	2.99	30.52	30.51
Cluster-6992.37034	0	0.84	0.4	0.4	2.26	0.7	2.99	4.27	6.42	5.23	12.15	11.76
Cluster-6992.37087	1.03	6.69	6.26	0.64	1.56	0.41	1.34	0.65	1.2	3.01	9.33	10.27
Cluster-6992.37096	0	2.16	1.96	0.77	1.04	1.43	2.62	1.99	2.8	8.68	14.61	15.19
Cluster-6992.37155	0	1.34	2.15	0.51	0.63	0	1.53	0.4	0.36	7.2	17	9.7
Cluster-6992.37156	1.27	2.42	1.54	2.9	1.51	2.23	1.05	0.23	1.92	4.76	14.83	15.46
Cluster-6992.37187	0	0	5.85	0	0	0	0.7	0.14	0	0	9.34	45.87
Cluster-6992.37189	2.8	1.9	2.37	5.97	6.58	8.84	7.34	5.17	6.84	20.77	11.54	12.73
Cluster-6992.37208	0	0	2.98	0.86	0	0	0.65	0	2.83	5.32	10.2	16.73
Cluster-6992.37225	8.83	5.11	9.56	8.75	5.05	2.01	7.94	6.01	9.24	13.87	15.09	17.79
Cluster-6992.37229	11.36	11.37	10.22	15.32	13.79	16.87	14.98	10.38	13.36	135.19	171.08	153.88
Cluster-6992.37263	17.3	19.92	23.88	35.78	41.93	31.22	8.6	5.96	9.17	133.96	161.6	128.95
Cluster-6992.37283	5.63	11.15	7.83	1.45	1.91	2.05	4.61	1.3	4.85	10.35	21.03	20.93
Cluster-6992.37326	46.53	66.73	71.7	39.18	33.32	34.77	30.22	26.25	29.54	109.44	89.5	107.53
Cluster-6992.37361	7.39	6.14	6.53	3.24	4.6	3.46	5.62	4.16	4.34	7.77	12.97	13.82
Cluster-6992.37369	33.61	50.48	47.98	27.72	20.25	26.61	21.59	15.77	24.1	26.02	57.95	64.35
Cluster-6992.37370	4.2	9.68	6.91	3.91	3.07	4.03	6.53	3.07	5.13	7.59	14.85	11.7
Cluster-6992.37385	23.89	48.29	49.91	31.43	23.29	20.98	18.72	15.37	22.39	29.63	67.94	66.99
Cluster-6992.37410	3.1	11.33	7.57	4.68	5.49	2.11	6.14	1.04	6.95	8.64	12.09	10.04
Cluster-6992.37417	0.36	5.36	6.84	5.82	3.16	4.96	1.96	1.56	3.03	3.62	18.49	16.24
Cluster-6992.37465	23.12	25.09	13.46	30.36	30.7	19.03	45.25	36.82	50.94	82.19	97.49	57.75
Cluster-6992.37486	6.34	13.91	15.84	6.66	4.53	5.49	1.95	4.4	2.7	8.03	22.44	22.24
Cluster-6992.37582	0.13	2.12	1.93	1.15	0.46	1.37	5.12	2.48	4.44	5.57	11.68	13.64
Cluster-6992.37720	3.09	5.46	6	10.37	7.62	6.45	2.86	1.39	3.66	9.92	12.38	13.08
Cluster-6992.37726	0	79.21	45.71	0	0	0	0	0	0	0	208.68	174.04
Cluster-6992.37738	0	0.69	0.62	4.41	3.05	1.48	4.32	0.88	3.16	33.21	36.23	21.82
Cluster-6992.37766	6.75	2.76	2.14	0	0	0	2.38	3.64	2.5	5.41	9.03	9.46
Cluster-6992.37781	138.01	357.53	248.26	2.49	3.18	0	42.35	2.78	43.49	20690	34068.8	36447.3
Cluster-6992.37784	1.26	3.38	2.86	4.49	2.5	3.17	3.69	3.04	4.33	6.13	8.31	6.39
Cluster-6992.37804	3.44	5	2.82	3.22	2.26	4.51	5.86	2.92	6.58	18.94	16.86	21.28
Cluster-6992.37827	2.18	6.31	4.46	4.98	4.4	3.77	3.79	2.12	4.94	9.21	10.05	10.28
Cluster-6992.37839	27.42	57.37	66.47	108.38	124.78	53.18	71.07	42.8	48	2.97	33.92	15.93
Cluster-6992.37882	8.63	10.12	10.53	10.69	12.1	12.65	8.93	17.73	12.07	6.88	6.21	2.75
Cluster-6992.37915	557.97	313.61	297.25	620.12	865.08	732.25	783.63	876.8	767.58	347.28	226.99	181.55
Cluster-6992.37927	0	0	0	0.09	4.33	6.15	3.04	5.66	4.99	7.86	5.86	15.13
Cluster-6992.37965	0	0.35	0.34	7.05	2.67	5.85	0	1.89	3.58	3.29	29.85	30.17
Cluster-6992.37975	19.93	11.17	13.77	50.15	41.21	33.64	23.53	12.69	30.8	193.73	100.36	114.94
Cluster-6992.37978	0	0	0.75	0.35	0	1.66	3.25	3.54	5.63	15.74	4.85	6.07
Cluster-6992.37988	0	9.82	2.93	1.28	1.39	0.62	9.74	12.96	6.69	10.12	15.16	15.81
Cluster-6992.38004	5.43	10.01	4.63	0	0.9	0.99	1.5	0.7	5.2	4.46	19.37	11.25
Cluster-6992.38017	33.79	44.94	41.01	22.23	18.66	24.46	23.68	29	28.55	51.52	42.44	49.5
Cluster-6992.38023	34.73	44.53	38.54	55.48	47.84	44.15	62.01	47.07	56.4	12.61	27.26	39.07
Cluster-6992.38133	0.91	1.66	2.5	1.97	1.12	0.73	4.8	3.85	4.75	18.03	18.7	13.9
Cluster-6992.38135	4.93	3.11	1.97	1.24	4.59	1.78	13.06	11.55	10.18	100.8	149.7	105.95
Cluster-6992.38151	0.61	3.5	4.02	7.29	5.16	3.54	3.35	1.86	2.33	3.45	9.56	7.23
Cluster-6992.38183	77.73	89.13	71.64	132.19	99.44	91.1	116.19	66.83	116.26	24.79	38.54	38.03
Cluster-6992.38190	0	0	0.51	0	0	0	0.42	0.31	1.77	16.76	41.86	37.74
Cluster-6992.38198	2.84	2.97	3.76	0.18	0.46	0.3	3.62	3.05	2.78	1.46	10.07	5.81
Cluster-6992.38217	55.06	58.83	53.85	25.04	22.75	24.08	36.17	41.42	43.1	88.89	90.58	97.21
Cluster-6992.38220	571.08	395.56	452.14	364.06	442.23	376.62	311.29	319.26	321.77	1034.2	1251.35	1043.81
Cluster-6992.38227	621.27	408.15	479.4	325.61	313.22	241.23	313.8	343.52	305.74	1021.03	1294.54	1121.84
Cluster-6992.38268	1.78	3.82	6.37	4.56	2.24	3.48	6.24	2.81	6.55	17.58	23.68	18.7
Cluster-6992.38323	0.73	6.11	5.22	11.36	6.95	9.26	2.86	1.28	3.33	4.8	10.79	11.29
Cluster-6992.38380	7.46	9.59	5.12	14.8	11.15	11.16	7.98	3.14	7.78	277.48	159.9	156.57
Cluster-6992.38382	47.82	41.26	32.27	30.1	24.89	26.07	32.86	47.59	38.57	84.02	48.56	38.9
Cluster-6992.38391	446	294.91	308.59	543.44	666.22	607.55	635.72	805.93	625.72	209	188.73	187.09
Cluster-6992.38419	41.2	44.88	40.68	24.37	27.87	10.87	58.7	47.08	61.37	73.5	81.95	72.29
Cluster-6992.38430	0	24.57	18.16	0	0.08	0	0	0.12	0	0.04	37.54	31.67
Cluster-6992.38451	3.09	9.78	9.41	6.26	4.13	4.72	4.69	2.59	3.65	7.14	15.2	15.62
Cluster-6992.38486	53.46	40.53	50.03	63.67	96.38	46.19	92.36	86.49	89.54	26.83	31.1	16.39
Cluster-6992.38496	3	3.48	1.9	0	2.42	0	2.22	1.66	3.42	7.9	11.15	12.77
Cluster-6992.38499	0	7.19	4.96	1.01	0	0	3.21	0.82	2.25	4.49	10.74	8.07
Cluster-6992.38542	7.62	11.17	12.53	9.05	5.49	4.94	6.25	3.59	5.75	15.57	18.78	16
Cluster-6992.38587	1.9	7.14	6.87	3.73	1.57	1.61	3.41	1.62	4.05	4	13.2	12.69
Cluster-6992.38641	0	0.25	0.04	0.29	0	0	1.82	0.2	0.94	0.28	15.92	16.54
Cluster-6992.38644	3.6	0	12.29	0	0	0	0	0	0	0	0	24.34
Cluster-6992.38706	798.11	1017.96	1099.78	1051.15	1279.27	1153.62	1072.17	865.57	1004.03	431.55	577.34	494.29
Cluster-6992.38723	12.61	4.6	11.1	0.55	0.36	0	8.99	1.91	4.75	23.41	24.41	8.47
Cluster-6992.38725	0.71	16.95	16.59	8.35	3.1	1.9	1.68	0.62	0.95	10.9	31.38	21.88
Cluster-6992.38729	1.04	14.94	5.83	5.7	1.86	1.18	4.51	1.26	6.67	35.22	373.09	282.52
Cluster-6992.38733	0	10.38	4.23	5.01	3.01	0	8.78	0.8	7.19	28.15	370.2	403.05
Cluster-6992.38734	0	6.8	1.55	2.66	1.34	0	5.58	2.18	3.44	19.94	316.05	327.12
Cluster-6992.38742	0	0.9	1.62	0.85	0.44	0	0	0.87	0	30.97	24.3	24.41
Cluster-6992.38745	36.86	41.37	36.87	35.99	41.46	32.08	38.45	35.43	34.51	15.55	31.45	23.01
Cluster-6992.38765	5.25	5.7	4.93	7.77	3.95	3.53	1.11	0.54	2.92	3.77	9.46	9.32
Cluster-6992.38792	6.36	1.8	3.02	12.36	11.14	3.19	9	13.94	10.84	3.33	4.33	1.12
Cluster-6992.38797	4.16	5.19	4.77	0.62	0.7	0	5.31	4.81	3.82	13.15	5.34	7.81
Cluster-6992.38825	0.34	3.26	3.03	4.99	4.05	3.84	2.84	2.45	2.27	5.69	9.95	11.44
Cluster-6992.38842	57.52	57.22	46.47	30.33	32.05	26.22	67.05	81.4	66.34	106.84	104.97	108.03
Cluster-6992.38844	1.24	3.11	2.37	2.06	1.75	2.55	4.11	3.83	3.57	9.9	10.56	10.84
Cluster-6992.39057	0.74	11.49	7.19	0.23	0	0.12	1.32	0.3	1.55	1.47	44.46	46.72
Cluster-6992.39068	0	4.76	0	1.92	2.8	4.02	1.71	2.96	3.18	10.95	12.22	9.65
Cluster-6992.39113	62.8	66.06	58.46	69.45	57.89	58.73	53.3	48.67	55.89	139.11	115.16	106.65
Cluster-6992.39129	0	0.98	1.09	0	0	0	1.8	0.11	1.04	0.2	21.34	21.47
Cluster-6992.39177	37.51	70.17	70.42	45.23	37.74	57.22	39.17	40.65	42.88	115.77	112.05	152.48
Cluster-6992.39209	0	0	0	0	0	19.45	0	0	0	0	6.75	40.71
Cluster-6992.39225	0	17.63	11.62	0	0	0	0	0	0	0	26.53	29.94
Cluster-6992.39231	0	4.11	4.7	3.59	3.07	5.31	0.4	0.87	0.23	3.9	13.87	15.48
Cluster-6992.39242	2.16	6.75	5.45	4.07	1.94	1.74	2.24	1.42	1.79	3.72	8.57	8.25
Cluster-6992.39252	0.81	0.57	0.03	0	0	0	0.04	0	0.16	60.68	20.38	19.91
Cluster-6992.39264	0	0	3.5	0	0	9.75	0	0	0	3.59	16.47	18.54
Cluster-6992.39339	6.73	17.41	13.09	32.15	26.35	31.69	29.63	27.31	32.09	80.63	58.4	56.31
Cluster-6992.39346	5.96	5.39	4.16	0	0	0	1.81	2.78	2.89	10.5	9.58	13.03
Cluster-6992.39395	0	0	0	37.22	0	43.47	0	0	0	122.51	36.96	155.3
Cluster-6992.39474	1.56	3.59	4.26	4.74	3.64	3.97	2.37	0.97	2.83	2.68	7.8	8.83
Cluster-6992.39569	22.39	30.33	32.48	28.23	19.71	19.41	24.05	24.34	31.39	46.51	73.38	78.72
Cluster-6992.39581	36.33	34.2	45.3	51.04	34.42	35.74	46.37	53.28	50.24	14.63	30.19	34.54
Cluster-6992.39587	2.05	2.19	5.12	3.9	3.23	5.59	1.83	0.54	2.21	2.93	6.06	6.59
Cluster-6992.39614	1.24	1.82	3.79	4.36	2.14	3.21	4.1	0.97	2.77	4.23	12.8	12.16
Cluster-6992.39685	70.55	68.88	58.5	80.32	79.56	90.27	98.35	93.27	98.23	37.67	56.85	60.39
Cluster-6992.39720	0	7.84	6.83	2.49	2.99	1.91	3.03	6.76	8.44	11.96	12.86	19.65
Cluster-6992.39732	217.65	498.97	301.66	190.34	146.79	116.94	185.01	107.4	202.65	63.14	865.32	962.34
Cluster-6992.39743	60.11	47.64	46.51	60.03	62.83	56.96	45.82	58.45	49.86	25.22	32.44	27.57
Cluster-6992.39782	11.92	17.22	21.98	5.55	5.56	1.84	12.9	11.68	13.1	353.26	225.79	112.52
Cluster-6992.39791	43.91	38.37	34.97	68.18	67.9	65.72	61.1	58.66	68.39	27.9	32.38	24.85
Cluster-6992.39805	0	1.01	0.85	1.86	1.24	4	11.2	3.61	7.23	11.12	35.84	37.03
Cluster-6992.39837	6.36	7.18	9.34	3.98	2.77	2.05	6.95	1.91	6.33	22.17	19.72	18.04
Cluster-6992.39839	0	5.18	3.77	0	0	0.35	0.19	0	0.37	0	34.52	32.41
Cluster-6992.39905	84.11	58.64	47.08	60.17	55.71	56.93	97.99	94.89	95.35	224.96	111.81	121.33
Cluster-6992.39924	0	0.81	1.06	2.94	1.72	1.71	0.91	0.37	0.97	6.81	13.22	12.48
Cluster-6992.39991	9.88	29.93	28.39	4.37	4.32	3.82	25.17	8.84	25.94	64.5	98.75	80.41
Cluster-6992.39995	2.69	3.54	3.11	3.68	3.17	5.25	3.03	1.99	4.81	9.93	7.51	9.15
Cluster-6992.39996	3.06	7.73	6.5	5.43	3.55	5.3	3.58	3.55	4.86	6.3	11.36	11.14
Cluster-6992.40006	68.56	59.59	56.11	124.23	134.15	113.22	104.1	96.87	102.37	44.82	53.77	54.5
Cluster-6992.40037	0.93	3.53	3.04	2.39	1.98	2.04	2.76	0.69	2.65	1.93	29.07	30.48
Cluster-6992.40064	6.78	7.11	4	0.45	0.79	0.88	2.04	0.75	2.54	13.69	20.61	26.33
Cluster-6992.40077	61.22	36.66	37.38	24.75	41.7	25.3	44.31	51.62	38.71	16.13	15.18	12.54
Cluster-6992.40113	71.48	103.17	86.34	75.75	85.72	69.32	72.57	66.69	76.5	38.95	55.26	48.8
Cluster-6992.40118	71.55	55.91	47.39	19.04	24.09	27.53	28.41	40.08	37.77	81.24	72.11	79.68
Cluster-6992.40129	63.3	53.42	65.5	55.6	50.14	50.76	53.29	54.47	52.63	23.58	36.45	34.26
Cluster-6992.40138	80.95	47.83	45.97	99.8	81.04	84.28	50.24	37.73	59.84	134.12	106.11	135.78
Cluster-6992.40281	52.43	33.4	30.66	49.89	45.36	37.82	39.06	28.9	45.23	92.86	128.96	100.13
Cluster-6992.40303	0	2.51	3.01	0	0	0.14	0.07	0	0.2	1.17	25.07	27.25
Cluster-6992.40351	1.64	1.82	1.67	4.92	5.54	4.96	3.47	1.77	3.56	4.12	11.47	12.08
Cluster-6992.40352	6.7	5.32	5.47	3.88	5.95	3.54	6.75	4.84	5.54	11.45	12.92	11.19
Cluster-6992.40355	5.58	5.69	6.79	3.68	2.32	0.71	2.6	0.88	1.09	11.35	10.53	9.22
Cluster-6992.40372	40.57	32.3	30.98	29.48	37.05	44.08	36.59	33.46	44.34	13.77	16.44	13.61
Cluster-6992.40413	4.32	4.66	9.91	3.93	3.02	2.91	2.67	3.37	2.63	4.83	12.46	12.68
Cluster-6992.40421	5.8	7.9	8.8	2.68	2.71	2.38	3.48	1.73	1.97	10.64	10.78	10.88
Cluster-6992.40466	19.47	29.44	42.65	7.13	0	0	41.09	34.25	26.74	251.44	183.87	84.86
Cluster-6992.40491	3.66	3.56	8.85	12.63	3.21	2.49	2.4	2.76	2.09	5.64	14.41	14.37
Cluster-6992.40492	0	145.6	85.78	0	0.25	0.23	0.15	0.22	0.06	0.5	173.25	176.32
Cluster-6992.40524	2.29	7.34	7	0.01	10.91	1.38	6.87	2.65	6.65	10.22	17.19	16.95
Cluster-6992.40533	97.81	87.26	64.84	102.55	117.82	121.86	99.09	112.14	101.81	46.31	46.76	54.23
Cluster-6992.40649	18.58	52.15	44.09	29.43	16.57	21.13	25.56	20.31	27.8	66.25	132.68	136.48
Cluster-6992.40655	20.78	33.56	32.23	61.36	48.86	49.83	43.58	34.06	48.31	66.67	134.44	140.48
Cluster-6992.40701	20.78	13.53	10.46	0	0	0	91.95	29.35	95.74	128	126.58	134.08
Cluster-6992.40705	49.99	41.54	37.83	36.15	31.94	28.09	40.1	35.46	41.35	90.6	87.13	87.25
Cluster-6992.40728	0	4.61	2.86	0	0	0	0	0	0	0	20.52	12.66
Cluster-6992.40751	0.72	5.66	5.67	5.76	4.16	5.16	4.22	1.65	4.99	7.14	12.49	15.54
Cluster-6992.40756	0	21.27	12.09	0	0	0	0	0	0	0	25.73	23.72
Cluster-6992.40757	1.04	4.87	3.62	1.43	1.89	1.52	0.78	0.22	0.18	5.62	12.12	10.65
Cluster-6992.40791	2.47	6.86	7.33	4.12	1.62	2.63	3.65	1.89	2.6	3	9.78	9.81
Cluster-6992.40888	0	0	0	0	0	0	3.6	1.81	0.95	50.82	24	22.18
Cluster-6992.40954	45.79	55.51	57.07	22.32	20.92	17.35	18.17	12.55	19.87	70.29	92.98	99.47
Cluster-6992.41001	23.48	26.86	24.26	15.72	9.13	9.02	31.74	16.83	32.42	110.12	141.87	160.81
Cluster-6992.41019	553.81	462.25	435.08	415.6	309.07	418.79	241.34	187.23	267.18	690.11	785.22	903.56
Cluster-6992.41056	0	0	0	0.3	0	0	0	0	21.88	48.06	18.97	0
Cluster-6992.41100	0	1.67	8.09	0	0	1.22	2.27	1.55	2.84	11.92	11.43	12.55
Cluster-6992.41130	10.93	7.82	7.66	2.72	2.05	1.97	7.3	4.09	5.57	12.94	22.07	18.08
Cluster-6992.41144	38.13	65.89	67.88	27.39	18.35	21.36	18.94	17.14	23.78	34.74	73.53	77.57
Cluster-6992.41155	9.56	4.14	4.96	5.54	5.81	7.06	7.31	10.28	7.07	20.33	10.03	18.1
Cluster-6992.41176	1.05	2.19	4.86	6.8	4.97	3.81	2.22	2.01	2.27	6.48	11.72	8.25
Cluster-6992.41197	3.95	8.28	8.97	4.22	2.54	1.28	5.81	6.03	5.67	9.62	17.48	16.9
Cluster-6992.41210	2.09	6.04	4.56	0.65	2.32	0.41	8.27	2.67	8.53	11.93	12.78	12.6
Cluster-6992.41215	11.99	16.53	12.6	19.78	12.8	13.8	27.62	21.36	22.81	60.02	72.11	81.83
Cluster-6992.41235	6.05	2.25	2.43	5.2	3.34	4.81	0.91	0	0.79	7.94	7.84	9.38
Cluster-6992.41246	0	1.15	1.93	0	0	0	1.14	0.25	0.61	0.76	17.75	14.65
Cluster-6992.41295	1.76	4.64	5.54	26.57	13.36	19.56	18.12	14.49	18.45	45.1	99.93	135.21
Cluster-6992.41305	7.65	9.17	12.85	5.48	5.09	1.89	7.37	3.34	5.43	9.11	11.26	15.58
Cluster-6992.41306	19.6	40.14	45.29	43.1	58.34	50.32	38.04	40.64	27.6	66.49	85.64	98.42
Cluster-6992.41333	2.39	5.97	7.37	5.99	2.69	2.9	2.57	2.15	3	3.63	11.28	12.77
Cluster-6992.41350	28.41	23.52	24.89	0	0	0	26.17	25.06	34.98	102.31	56.86	76.58
Cluster-6992.41360	1.74	7.49	3.94	2.8	1.3	0.64	0.84	1.02	2.37	2.98	7.09	5.95
Cluster-6992.41448	5.07	7.12	7.82	4.95	3.52	4.59	5.49	2.32	5.07	7.66	13.08	13.3
Cluster-6992.41504	53.42	77.5	74.06	36.55	25.2	29.66	39.12	36.01	37.91	179.69	140.8	141.62
Cluster-6992.41510	10.25	8.02	6.5	2.47	0.35	0.55	0	1.03	0	26.51	26.24	28.9
Cluster-6992.41516	0	1.46	7.37	4.53	1.66	5.02	2.23	0.33	1.4	6.83	6	13.23
Cluster-6992.41523	72.1	91.86	66.28	18.15	13.33	9.67	59.52	40.22	38.75	296.14	141.29	160.5
Cluster-6992.41550	3.08	5.39	4.14	3.02	1.53	3.21	2.18	0.8	1.28	8.09	6.85	8.44
Cluster-6992.41578	4.06	2.62	3.11	3.76	2.13	1.1	5.01	1.62	3.19	4.12	7.81	8.21
Cluster-6992.41606	3.59	8.04	3.21	0	0	0	0.89	1.13	1.37	0	45.26	29.27
Cluster-6992.41609	2.31	5.26	5.42	0	0.15	0	1.43	1.09	1.31	0	33.17	24.15
Cluster-6992.41610	0	0	0	0	0	0	1.62	2.67	0.73	0	33.42	18.27
Cluster-6992.41671	2.75	7.61	4.68	1.74	0	0	2.21	2.21	2.39	10.11	14.82	17.77
Cluster-6992.41775	98.91	52.02	57.82	84.74	87.94	73.52	46.86	61.76	57.68	42.98	37.14	32.89
Cluster-6992.41788	3.95	4.92	5.87	8.69	6.09	6.55	6.54	8.97	9.8	1.24	2.8	2.41
Cluster-6992.41820	1.6	7.95	4.55	1.66	3.35	0.64	1.54	0.38	0.71	7.38	10.44	13.23
Cluster-6992.41878	39.26	34.15	35.02	19.7	25.48	19.39	34.7	26.41	38.88	39.62	53.23	43.33
Cluster-6992.41916	71.09	51.89	52.9	77.63	73.73	69.05	80.44	83.99	75.89	42.19	42.92	34.09
Cluster-6992.41920	32.41	39.09	44.14	12.9	10.77	6.96	22.12	18.02	17.21	56.18	59.13	60.75
Cluster-6992.41921	20.16	9.35	16.51	0.35	0	2.62	0	0	0.12	13.25	21.3	29.84
Cluster-6992.41979	44.17	32.21	33.27	27.93	33.02	21.84	25.14	22.2	30.79	84.76	52.59	59.28
Cluster-6992.42013	3.85	12.35	11.34	8.42	7.11	7.33	4.04	4.68	6.02	6.03	14.33	18.88
Cluster-6992.42055	8.79	12.69	8.76	12.46	12.52	8.83	13.5	11.27	12.13	2.51	7.27	3.38
Cluster-6992.42069	2.18	7.26	7.49	1.41	2.6	3.53	3.58	3.01	3.87	4.04	8.97	8.58
Cluster-6992.42093	0	3.45	3.49	6.62	0	0	12.95	1.25	16.18	27.55	404.47	341.9
Cluster-6992.42094	0	83.76	45.21	60.59	13.02	38.93	52.8	18.5	55.66	261.98	3231.37	3615.78
Cluster-6992.42095	0	81.99	33.06	1.57	0.68	0	11.46	0	12.72	0.64	128.63	126.33
Cluster-6992.42131	7.2	9.68	8.06	12.69	10.83	5.67	18.14	14.14	23.4	160.38	105.83	104.3
Cluster-6992.42146	0	0	0	3.3	2.26	1.97	8.07	4.03	0	11.96	14.55	23.24
Cluster-6992.42160	63.69	101.94	80.14	83.17	73.32	83.93	82.32	82.06	82.81	25.39	44.36	52.95
Cluster-6992.42172	0	4.29	7.34	0	0	0	0.45	2.34	1.37	3.71	9.94	8.05
Cluster-6992.42185	3.18	4.57	5.56	6.36	3.23	4.72	5.99	3.22	5.94	10.44	24.84	22.72
Cluster-6992.42200	5.25	2.59	0	2.45	3.15	2.74	4.5	5.81	4.71	9.63	12.77	8.7
Cluster-6992.42311	0	0.32	0.33	0	0	0	0.72	0.26	0.14	7.51	23.32	18.42
Cluster-6992.42321	304.01	159.15	187.18	413.77	472.58	468.14	421.76	605.55	403.74	217.5	148.78	146.47
Cluster-6992.42343	5.27	14.66	9.9	5.8	2.95	0.94	99.89	7.12	97.63	9.36	272.61	261.42
Cluster-6992.42350	2.8	3.84	6.63	4.17	1.92	1.84	2.57	3.02	4.02	6.93	7.37	9.3
Cluster-6992.42370	86.26	48.26	47.42	22.19	22.66	17.17	46.82	54.79	53.07	111.56	95.53	69.44
Cluster-6992.42415	44.79	28.96	24.41	40.79	53.61	52.6	31.97	35.56	40.96	18.94	16.11	14.29
Cluster-6992.42471	2.35	9.46	11.31	6.5	4.38	3.64	2.69	1.63	2.94	5.29	16.52	17.58
Cluster-6992.42500	8.35	13.99	11.99	3.82	3.17	3.47	3.67	4.38	5.39	7.67	15.25	15.32
Cluster-6992.42501	17.01	7.06	7.24	32.85	51.43	39.88	45.2	31.99	44.21	387.22	153.39	96.25
Cluster-6992.42509	19.74	19.88	20.12	44.93	35.78	33.82	17.53	21.13	17.36	81.34	57.16	58.47
Cluster-6992.42547	23.99	42.94	43.86	23.08	20.05	19.85	24.1	17.22	22.23	38	75.95	49.24
Cluster-6992.42560	6.4	6.36	8.53	6.93	4.83	3.05	8.72	6.39	9.6	1.33	3.72	1.91
Cluster-6992.42626	23.28	49.46	48.78	16.96	16.02	16.88	28.76	21.96	26.51	48.76	53.21	54.14
Cluster-6992.42641	44.74	44.69	43.33	29.88	22.08	23.46	25.31	21.95	25.82	63.86	51.46	59.61
Cluster-6992.42672	76.03	63.64	100.11	23.1	10.28	15.18	24.4	16.58	22.45	54.56	103.86	126.11
Cluster-6992.42720	4.67	6.3	2.93	0	0	0	4.63	3.99	5.01	8.91	5.21	6.73
Cluster-6992.42754	1.08	4.12	5.01	4.39	3.49	3.77	3.54	3.89	3.39	6.67	16.79	14.6
Cluster-6992.42756	31.81	39.78	31.34	56.02	29.86	38.61	36.03	28.49	38.69	121.82	180.37	219.03
Cluster-6992.42805	1	2.54	2.52	2.87	2.39	1.37	5.56	4.87	2.62	14.53	12.36	9.29
Cluster-6992.42818	5.16	9.18	12.5	0	0.5	0	5.21	2.12	3.73	8.2	13.07	15.46
Cluster-6992.42820	0.83	4.82	0	1.54	1.5	0	6.97	0	10.21	3.86	9.78	11.63
Cluster-6992.42832	2.08	4.88	3.84	6.94	5.05	4.55	4.62	3.04	5.05	8.34	17.83	20.42
Cluster-6992.42837	1.36	4.32	4.49	8.7	5.88	7.82	7.12	2.72	7.18	11	21.78	20.73
Cluster-6992.42884	1.09	1.66	0	1.4	0.47	2.29	3.7	1.26	2.95	7.06	6.36	8.02
Cluster-6992.42907	440.98	191.2	179.6	35.14	18.71	10.7	42.02	25.8	49.39	1142.85	889.69	979.32
Cluster-6992.42910	65.52	36.16	28.59	6.13	6.76	3.28	6.95	4.41	6.86	106.03	100.84	91.79
Cluster-6992.42947	0	5.18	4.87	0.15	0.2	0	5.71	0.03	3.64	5.29	32.48	34.6
Cluster-6992.42987	3.6	6.19	5.56	0	0.15	0	1.55	0.48	0.49	4.87	5.95	7.47
Cluster-6992.43044	0	8.93	4.54	0	0	0	0	0	0	0.73	28.43	25.21
Cluster-6992.43072	20.11	38.13	37.82	42.99	26.41	19.44	16.22	15.37	18	50.04	82.64	80.85
Cluster-6992.43073	73.72	33.4	49.45	172.73	189.11	192.81	276.3	297.49	244.77	1363.33	676.32	690.55
Cluster-6992.43075	1.97	9.86	11.47	9.87	4.17	5.06	3.15	1.05	3.68	4.98	17.28	18.14
Cluster-6992.43088	0	10.24	2.16	0	0	0	0	0	0	0	14.87	12.04
Cluster-6992.43104	18.02	16.83	17.68	11.68	6.06	4.98	15.06	10.63	17.9	114.6	170.49	195.09
Cluster-6992.43113	6.68	10.52	6.71	1.02	3.82	1.63	3.33	4.09	4.08	10.07	21.19	16.77
Cluster-6992.43134	3.64	3.46	2.92	2.85	3.37	3.33	3.17	0.33	4.41	11.22	6.11	13.29
Cluster-6992.43146	1.57	3.6	4.71	3.33	2.36	2.46	1.41	1.42	1.9	3.22	8.1	7.52
Cluster-6992.43161	0	32.05	18.3	18.88	4.98	35.55	21.17	3.39	8.93	12.81	121.43	184.35
Cluster-6992.43163	2.52	7.45	8.3	4.09	0.24	1.4	3.23	2.89	4.37	5.44	11.57	12.34
Cluster-6992.43278	3.04	6.09	4.22	0	0.6	0.87	6.84	8.47	2.76	11.46	8.65	11.59
Cluster-6992.43297	1.53	2.99	2.08	4.06	2.77	2.61	3.1	2.31	3.57	5.22	7.27	7.9
Cluster-6992.43312	0.37	10.72	8.32	7.99	4.6	3.11	4.95	2.18	5.16	4.64	17.34	16.75
Cluster-6992.43339	8.43	5.49	4.24	6.54	4.86	5.25	5.08	4.51	5.68	18.26	19.06	17.17
Cluster-6992.43378	0.34	0.45	0.17	43.8	36.38	35.6	32.03	38.45	30.59	295.06	182.6	178.3
Cluster-6992.43379	4.45	6.37	2.51	0	0	0.21	2.41	0.65	0.8	37.39	32.05	31.41
Cluster-6992.43381	2.13	0	0	1.06	1.02	3.66	0	0	1.01	12.73	8.49	7.55
Cluster-6992.43385	0	0	0	4.93	3.82	0.85	35.4	43.89	42.13	137.06	249.5	282.58
Cluster-6992.43393	37.81	48.39	42.3	25.29	34.37	24.54	34.49	34.93	32.01	84.48	85.63	80.92
Cluster-6992.43408	13.91	8.32	5.92	0	0	0	6.17	6.88	4.1	280.19	92.26	61.01
Cluster-6992.43409	0	1.34	0	0.14	0.13	0.43	1.28	0	1.37	3.98	16.14	15.07
Cluster-6992.43451	3.29	12.98	1.09	7.6	7.63	6	2.91	2.06	1.54	7.15	14.47	11.58
Cluster-6992.43516	2.79	6.65	6.44	3.08	1.13	1.89	2.27	0.33	1.57	13.35	26.57	26.4
Cluster-6992.43521	0.77	2.94	5.39	4.11	3.29	4.24	8.44	0	7.04	9.7	10.9	10.69
Cluster-6992.43552	61.58	82.76	73.4	59.89	33.73	34.5	40.24	30.14	55.31	146	153.51	163.83
Cluster-6992.43623	6.36	8.72	9.46	3.85	5.64	4.54	4.49	3.25	4.86	8.74	9.58	11.47
Cluster-6992.43624	4.27	8.69	8.09	8.84	5.41	6.74	6.45	3.68	4.84	6.39	13.16	18.85
Cluster-6992.43673	51.61	9.31	3.36	48.97	42.14	51.78	30.33	36.27	38.68	292.17	106.2	111.72
Cluster-6992.43675	0	1.98	4.56	0	0	0	0	0.77	1.11	20.95	5.04	6.07
Cluster-6992.43724	10.39	0	0	0.33	0	0.38	1.75	0	0.87	17.23	18.75	11.1
Cluster-6992.43833	31.85	41.99	42.09	17.3	18.43	21.77	26.3	19.43	29.43	94.3	93.72	99.87
Cluster-6992.43838	27.19	34.59	31.49	42.29	27.15	21.05	29.09	24.26	23.9	65.7	93.74	83.02
Cluster-6992.43860	11.79	17.56	10.12	5.19	3.25	3.77	21.53	15.71	20.23	140.86	193.56	197.7
Cluster-6992.43862	1.12	16.14	8.71	6.88	4.18	3.69	3.27	1.58	3.97	5.93	29.58	23.82
Cluster-6992.43878	45.44	78.65	78.92	19.83	12.46	16.05	5.04	4.83	5.75	53.55	109.11	100.06
Cluster-6992.43904	206.32	65.16	76.49	116.52	113.16	143.05	76.33	33.35	61.32	46.74	34.85	31.93
Cluster-6992.43914	3.35	6.72	6.87	0	0	1.4	0.85	0.53	0	3.61	19.6	20.71
Cluster-6992.43939	2.4	5.33	4.14	3.39	2.88	1.43	2.58	3.41	3.54	6.77	6.88	8.13
Cluster-6992.43948	64.29	30.91	38.26	40.62	38.63	32.79	49.93	59.89	36.4	73.58	106.99	107.61
Cluster-6992.44012	0.22	0	0	7.69	3.99	3.53	2.48	0.8	3.55	2.84	13.7	14.86
Cluster-6992.44025	20.69	28.06	22.11	31.61	21.14	23.06	20.75	19.82	24.32	56.41	63.39	66.2
Cluster-6992.44051	378.93	233.3	232.43	343.63	438	431.98	376.84	324.69	334.92	219.48	165.32	153.23
Cluster-6992.44065	0	0	0	0.74	0	0.48	0.13	0	0	29.78	36.35	41.97
Cluster-6992.44112	3.75	11.16	10.9	0.24	2.4	0.1	8.15	2.12	4.96	2.12	19.34	7.26
Cluster-6992.44115	1.99	1.32	4.42	4.48	3.23	0	2.32	1.01	2.68	5.25	4.55	5.76
Cluster-6992.44117	66.22	40.68	38.7	9.34	8.43	5.95	8.9	7.16	8.64	69.64	108.73	93.53
Cluster-6992.44193	4.13	7.35	6.84	0.85	0.45	0.42	1.59	0.6	1.88	4.17	12.95	9.7
Cluster-6992.44244	55.41	47.04	39.17	68.56	109.97	61.99	81.2	79.69	84.64	16.98	37.43	25.24
Cluster-6992.44323	1.13	7.51	7.4	3.97	1.69	2.34	2.34	2.69	3.15	2.59	8.34	11.94
Cluster-6992.44324	1.18	10.21	12.33	3.72	5.27	4.22	6.48	3.78	6.66	6.55	17.15	13.68
Cluster-6992.44357	8.98	15.61	11.74	4.37	1.7	1.88	5.14	4.97	5.28	6.68	23.57	19.61
Cluster-6992.44378	96.33	151.74	211.72	34.86	24.39	20.21	26.75	32.02	24.34	139.09	192.21	236.58
Cluster-6992.44381	97.51	83.17	95.96	15.68	3.44	5.9	10.85	10.18	15.58	97.65	148.35	148.92
Cluster-6992.44384	151.57	98.54	150.46	28	14.03	2.67	26.89	25.99	25.6	152.08	202.45	234.74
Cluster-6992.44405	1.56	4.33	3.25	3.32	2.1	1.51	2.13	1.56	1.69	9.12	10.71	15.62
Cluster-6992.44406	0.49	7.51	5.34	1.88	1.4	2.14	1.61	1.31	2.04	4.93	17.77	12.91
Cluster-6992.44411	2.23	4.18	2.09	9.05	4.7	3.32	4.8	0.35	3.71	12.81	16.49	13.98
Cluster-6992.44422	2.6	3.35	3.37	3.07	2.46	3.45	3.76	4.15	4.09	12.7	7.67	7
Cluster-6992.44470	0.88	1.24	0.8	4.09	10.12	10.37	12.64	4.96	9.58	5.8	27.5	27.97
Cluster-6992.44499	6930.33	3801.7	3887.14	2594.1	4823.05	3147.15	4002.28	4449.01	3825.45	2167.51	1354.41	759.11
Cluster-6992.44512	9.99	2.17	6.5	0	0	0	10.96	6.91	8.9	19.8	17.84	15.41
Cluster-6992.44542	6.01	14.37	10.56	6.62	14.31	17.11	8.86	6.9	7.88	3.19	5.52	6.04
Cluster-6992.44556	3.61	10.61	12.84	7.27	5.26	7.26	6.15	4.07	6.86	9.01	19.78	17.36
Cluster-6992.44638	22.69	25.23	26.53	22.74	13.8	7.9	28.62	24.09	28.8	48.56	70.01	44.65
Cluster-6992.44642	59.47	22.78	20.59	66.93	93.63	85.94	106.99	118.53	95.76	39.48	25.04	23.46
Cluster-6992.44668	0	4.81	7.48	0.32	0.56	3.01	3.66	1.97	2.07	9.3	12.56	12.08
Cluster-6992.44698	6.63	8.91	6.04	6.94	11.28	14.01	3.96	4.96	4.12	4.03	0.61	0.4
Cluster-6992.44762	2.6	3.85	2.22	0.34	0.09	0	4.39	4.15	5.51	15.8	15.66	20.75
Cluster-6992.44767	0.22	5.54	9.29	7.43	3.43	3.1	3.97	3.33	2.08	7.19	15.88	15.14
Cluster-6992.44775	4.16	10.58	12.68	6.94	2.07	2.66	2.67	2.08	3.22	9.96	33.82	21.92
Cluster-6992.44790	31.77	19.53	16.71	22.75	27.66	22.46	21.67	15.13	20.6	93.82	55.68	62.74
Cluster-6992.44859	0.68	10.51	4.8	0	0	0	0	0	0	0.49	17.74	11.39
Cluster-6992.44868	81.11	43.33	64.49	58.34	104.16	114.67	110.79	131	72.49	15.17	15.62	11.8
Cluster-6992.44940	3.84	2.09	3.17	2.86	2.96	2.24	3.63	0.92	4.87	10.14	6.26	5.4
Cluster-6992.44956	19.29	32.67	29.87	23.92	12.02	13.13	35.6	31.41	35.29	74.69	87.69	86.73
Cluster-6992.4496	0	0.37	2.12	9.02	6.57	1.25	1.36	1.86	0	2.66	22.91	23.59
Cluster-6992.44969	0	9.3	10.3	0	0	0	1.02	0.19	0.46	0	23.87	23.16
Cluster-6992.44970	0	2.24	2.31	0	0	0	0	0.26	0.14	0	13.74	17.96
Cluster-6992.45077	4.76	0	2.94	7.8	0	0	0	0.15	0	12.64	11.14	25.29
Cluster-6992.45097	71.37	33.34	16.5	0	0	0	42.33	42.34	30.21	127.69	92.71	70.09
Cluster-6992.45105	1.11	7.06	6.69	1.22	0.69	1.56	0.85	0.62	0.69	1.95	8.32	9.66
Cluster-6992.45175	2.67	4.99	3.97	2.5	1.48	2.51	2.4	2.77	2.97	3.27	5.91	5.51
Cluster-6992.45196	11.37	20.03	14.35	9.49	0.2	7.2	0	0	0.85	12.85	18.07	16.02
Cluster-6992.45220	2.01	3.35	1.91	0	0	0	5.71	6.13	9.17	18.1	16.6	17.07
Cluster-6992.45273	437.6	342.05	280.95	21.18	15.81	16.02	30.4	31.84	39.35	2118.2	1282.17	1447.91
Cluster-6992.45308	0	0.1	0.47	0	0	0	0	0	0.04	1.72	41.36	42.63
Cluster-6992.45313	62.56	69.13	64.23	68.09	68.94	53.35	59.87	47.93	54.21	18.48	37.28	31.69
Cluster-6992.45315	3.29	1.57	7.1	1.19	1.15	2.89	1.14	0.47	1.38	4.18	5.66	7.09
Cluster-6992.45337	0	0	0	0	0	0	0	0	2.92	33.14	20.27	16.86
Cluster-6992.45345	8.3	4.42	4.77	0.5	1.78	0.56	0.73	0	1.67	25.43	12.54	15.57
Cluster-6992.45366	0	0	0	0	0	0	0	0.15	0.21	0.64	38.47	36.24
Cluster-6992.45370	5.77	7.44	6.93	5.72	3.2	5.16	3.9	2.11	4.25	4.65	13.03	11.71
Cluster-6992.45462	5.01	12.35	10.07	2.72	2.79	4	2.66	2.99	4.94	6.15	12.71	14.24
Cluster-6992.45505	2.9	71.63	44.41	8.29	4.63	4.35	54.25	3.4	56.37	3.99	177.29	243.65
Cluster-6992.45526	1.87	5.85	2.33	4.78	3.07	1.77	2.96	1.87	3.68	5.87	8.16	6.89
Cluster-6992.45539	14.16	29.32	27.57	44.11	27.89	24.05	26.53	16.54	27.39	63.49	93.8	90.76
Cluster-6992.45638	47.89	65.89	61.91	46.44	39.46	37.69	49.9	45.07	51.64	86.97	99.39	106.78
Cluster-6992.45667	50.87	60.53	55.67	44.32	27.85	27.35	51.02	35.76	45.32	82	88.26	68.2
Cluster-6992.45691	6.65	13.03	14.05	5.76	4.49	7.03	3.99	4.24	3.67	11.62	14.62	15
Cluster-6992.45695	408.35	221.53	265.94	32.02	21.69	21.65	26.5	32.09	23.33	1690.95	715.57	775.34
Cluster-6992.45698	3.14	1.47	1.77	0.21	0.33	0.18	2.79	2.25	2.16	3.51	10.87	8.06
Cluster-6992.45699	53.56	36.75	39.2	0	0	0	5.88	12.23	5.49	414.25	184.22	103.7
Cluster-6992.45702	4.7	14.05	12.03	2.59	2	2.23	4.34	1.54	4.18	2.53	21.72	25.7
Cluster-6992.45722	0	4.62	4.64	0.43	0	0.5	0.69	0	0.38	2.8	17.17	13.82
Cluster-6992.45749	7.62	18.05	15.15	2.86	1.92	2.63	6.41	3.14	6.54	10.58	20.97	23.93
Cluster-6992.45777	0	0.84	0	1.76	1.67	3.17	4.64	0	2.9	12.89	23.44	20.19
Cluster-6992.45778	3.27	0	0.85	0.8	1.03	0.41	1.71	3.96	4.79	7.74	18.67	18.03
Cluster-6992.45826	59.4	53.68	35.61	75.03	81.16	77.61	68.61	65.21	58.2	8.87	25.83	21.03
Cluster-6992.45850	125.08	62.06	78.93	64.69	102.96	120.89	106.64	111.73	97.3	44.59	27.72	28.88
Cluster-6992.45867	8.38	12.93	7.17	27.3	24.77	11.9	5.36	3.01	4.58	89.45	102.7	66.76
Cluster-6992.45878	23.65	34.79	23.37	6.66	8.18	1.69	44.77	30.56	30.11	39.55	98.71	85.76
Cluster-6992.45929	1018.79	578.03	511.82	1081.34	1307.98	1436.82	1108.36	1174.57	1119.52	445.69	342.15	320.09
Cluster-6992.45961	0	0	0	0	0	0	0	0	0	18.19	18.46	51.58
Cluster-6992.46008	2.96	7.3	6.87	1.76	1.28	0.99	1.44	0.43	1.32	2.88	8.92	8.4
Cluster-6992.46020	36.73	27.82	28.32	34.78	34.61	30.24	48.79	45.02	41.33	85.77	69.62	58.02
Cluster-6992.46046	1.74	2.09	11.14	3.41	1.54	0	5.81	2.91	5.11	10.11	16.43	13.85
Cluster-6992.46090	450.58	379.7	305.99	424.43	526.2	491.87	522.93	508.04	468.09	249.88	194.78	183.35
Cluster-6992.46096	1.3	4.13	3.69	0.21	0.55	0.14	2.54	0.97	2.42	6.63	19.22	18.45
Cluster-6992.46097	28.52	13.38	12.7	42.35	63.85	29.94	67.99	60.05	59.21	18.09	24.54	12.77
Cluster-6992.46111	5.52	7.68	6.52	16.34	4.86	8.03	6.76	3.67	6.37	10.97	21.89	14.19
Cluster-6992.46132	44.74	79.16	72.98	40.68	48.62	35.1	59.79	54.7	58.81	81.86	106.43	102.42
Cluster-6992.46192	45.2	41.26	46.84	24.32	18.72	18.32	21.41	19	23.97	37.8	59.23	54.92
Cluster-6992.46195	2.77	7.17	5.73	7.6	6.88	5.2	5.11	4.01	7.22	15.64	23.18	22.71
Cluster-6992.46196	1.14	6.9	6.63	7.31	3.06	2.01	1.87	0.59	1.66	3.61	13.1	14.15
Cluster-6992.46223	1.76	7.81	8.25	7.52	3.8	4.19	4.25	2.07	4.08	4.35	13.03	12.36
Cluster-6992.46225	0	0.97	1.07	0	0	0	2.38	0	1.03	0	19.17	17.21
Cluster-6992.46227	2.37	2.43	2.37	9.45	6.45	4.15	2.97	6.47	3.65	16.1	20.43	14.36
Cluster-6992.46251	651.1	510.68	627.97	14.18	35.86	15.9	542.92	392.66	496.89	1100.67	919.96	999.69
Cluster-6992.46253	0	1.72	1.82	1.55	0.57	2.12	0.44	0.27	0.3	2.22	19.26	22.38
Cluster-6992.46261	43.65	21.66	20.51	0.67	0.44	0	45.21	30.07	40.11	7.76	104.74	79.81
Cluster-6992.46266	0	6.4	6.51	2.13	0.66	0.85	1.03	0.76	0.84	1.81	10.02	8.28
Cluster-6992.46267	0	0	0	37.39	0	28.34	1.74	0	16.56	226.32	54.36	165.32
Cluster-6992.46270	0	0	0	0	0	0	0	0	0	0	29.75	51.73
Cluster-6992.46281	30.14	25.08	30.96	28.69	20.33	25.96	28.11	16.19	29.09	136.93	103.21	93.86
Cluster-6992.46282	7.63	12.82	12.23	5.5	8.47	4.64	3.62	2.47	2.88	18.71	12.17	9.31
Cluster-6992.46287	5.23	5.35	5.72	3.38	2.76	2.63	4.57	5.38	5.67	11.09	6.63	6.13
Cluster-6992.46309	37.57	23.46	32.71	47.15	55.36	37.11	50.85	40.59	40.16	14.13	21.35	17.79
Cluster-6992.46315	0	8.97	3.51	0	0	0	0	0	0	0	21.26	18.01
Cluster-6992.46385	1.2	3.86	2.64	13.57	10.07	11.88	1.4	0.23	1.12	75.81	164.71	186.29
Cluster-6992.46413	3.62	5.82	8.26	3.83	4.33	3.69	2.85	2.5	3.76	7.69	11.09	13.52
Cluster-6992.46495	41.32	38.98	36.9	24.79	21.31	19.39	34.79	34.75	35.81	66.15	70.83	71.49
Cluster-6992.46565	0	0	0	0.11	0	0	0	0	0.36	29.83	21.87	38.9
Cluster-6992.46583	268.52	231.77	224	335.23	241.29	233.31	231.95	203.96	242.33	1180.82	761.04	772.9
Cluster-6992.46615	749.33	331.47	358.52	847.7	1274.21	1049.89	1265.93	1426.18	1094.85	421.92	250.23	185.43
Cluster-6992.46619	0.21	3.15	1.9	7.52	7.09	7.06	9.24	2.76	9.7	8.59	21.08	22.4
Cluster-6992.46629	6.08	11.01	6.83	4.85	3.2	5.55	3	2.79	2.35	202.32	131.43	139.09
Cluster-6992.46634	56.67	37.89	40.13	67.21	62.82	57.61	46.4	44.52	52.26	18.31	33.32	31.15
Cluster-6992.46642	21.08	8.24	10.12	4.43	11.27	8.08	9.61	11.75	12.65	1.4	3.09	4.32
Cluster-6992.46645	47.13	33.21	37.13	18.85	14.91	18.6	28.8	24.65	31.09	71.93	51.85	57.66
Cluster-6992.46684	7.88	7.92	6.55	0	0	0	6.35	6.33	8.47	20.11	12.97	8.32
Cluster-6992.46718	0.45	7.2	3.35	0.81	0.96	0.54	1.69	0.88	1.26	2.23	13.78	16.62
Cluster-6992.46729	2.86	2.44	4.85	1.84	1.92	1.94	5.29	2.98	5.42	8.51	10.69	9.03
Cluster-6992.46738	0.33	11.26	4.17	0	0.04	0.24	1.71	0.12	1.27	0	14.24	10.76
Cluster-6992.46809	47.31	80.75	89.33	61.42	65.8	75.74	53.24	60.92	60.04	20.54	36.45	35.14
Cluster-6992.46859	3.93	9.12	7.34	3.78	3.81	4.91	2.81	1.06	3.77	5.54	12.72	13.76
Cluster-6992.46870	29.72	40.99	31.75	25.19	23.65	17.63	26.31	19.12	31.77	36.54	62.64	59.17
Cluster-6992.46883	0	0	0	0	0	0	104.54	68.58	82.78	2358.08	1854.36	2497.9
Cluster-6992.46884	0	0	0	0	0	0	0.19	0.39	0	6.47	15.6	13.53
Cluster-6992.46887	50.69	38.16	68.46	33.84	51.59	43.7	36.33	16.81	23.35	6.33	20.38	3.09
Cluster-6992.46896	52.73	48.49	50.85	107.97	88.99	95	78.36	81.9	74.42	30.48	39.22	39.79
Cluster-6992.46935	52.55	64.91	61.56	68.14	70.16	61.58	68.24	65.13	72.99	33.37	49.12	35.33
Cluster-6992.46953	0	2.93	2.36	0	0	0	0	0.1	0.78	8.5	47.76	40.2
Cluster-6992.46968	0.31	2.01	1.87	4.81	0.91	2.42	1.41	2.43	1.79	6.7	4.42	7.21
Cluster-6992.46987	3.15	4.08	2.13	3.52	2.62	3.32	2.65	0.36	3.28	4.61	9.86	9.65
Cluster-6992.47027	5.54	5.5	5.25	7.82	10.34	4.37	9.13	8.45	8.02	18.37	19.51	12.14
Cluster-6992.47031	0	2.83	2.42	0	0	0	0	0	0	0	18.97	15.79
Cluster-6992.47043	15.46	28.06	26.04	35.44	29.09	29.39	32.21	26.5	33.3	57.06	61.17	67.18
Cluster-6992.47061	0.48	3.96	3.21	6.27	2.73	2.23	1.57	0.6	2.33	3.31	9.54	12.39
Cluster-6992.47163	37.16	38.77	39.26	15.61	8.88	13.79	17.28	7.87	11.76	59.58	83.46	82.96
Cluster-6992.47174	0.61	2.88	1.73	3.9	3.01	4.01	1	0.56	1.68	4.67	8.92	11.12
Cluster-6992.47194	4.57	6.2	4.11	0	0	0	2.47	3.18	6.95	20.97	26.95	27.24
Cluster-6992.47195	2.07	4.69	1.07	0	0	0	2.82	8.09	0.33	8.5	5.53	12.47
Cluster-6992.47197	1.97	10.91	2.49	6.73	6.34	7.07	9.59	5.72	11.06	14.98	19.64	17.77
Cluster-6992.47210	1.99	3.72	3.29	36.99	44.72	37.81	67.99	48.51	70.45	92.3	268.24	170.72
Cluster-6992.47215	8.73	15.47	16.87	58.62	74.45	74.47	24.78	28.41	34.37	47.31	258.45	221.55
Cluster-6992.47225	61.25	54.9	57.92	39.86	30.02	36.18	47.93	37.79	43.97	81.86	82.79	92.95
Cluster-6992.47229	395.33	93.85	116.91	84.03	147.11	52.65	235.52	285.4	209.28	2216.29	916.55	623.22
Cluster-6992.47232	5.64	2.33	1.81	2.91	1.27	3.45	5.74	0.88	6.95	15.56	10.63	11
Cluster-6992.47252	10.11	15.33	19.12	33.45	29.69	33.25	30.03	25.45	32.03	70.04	69.86	85.44
Cluster-6992.47270	103.25	49.31	50.21	119.49	113.35	128.6	118.93	113.96	126.43	31.42	46.83	41.88
Cluster-6992.47276	15.3	8.72	12.37	1.31	1.1	0.43	16.82	6.23	16.73	104.99	152.65	163.49
Cluster-6992.47291	3.23	7.57	6.39	3.25	4.75	3.18	6.83	5.33	7.33	12.16	14.84	13.12
Cluster-6992.47316	0	3.06	2.65	1.31	1.29	0.67	7.62	4.01	4.63	12.27	17.78	13.86
Cluster-6992.47378	1.13	6.47	3.95	7.86	4.69	3.8	2.09	2.76	2.31	2.63	6.57	11.72
Cluster-6992.47380	403.25	146.24	140.73	698.96	1021.11	415	996.02	948.28	897.62	436.22	266.85	158.89
Cluster-6992.47386	64.68	58.88	64.42	9.52	10.31	8.69	28.73	27.53	28.59	129.12	216.23	201.98
Cluster-6992.47408	0	0	0	0.99	0	0	79.02	45.79	64.65	1532.01	1115.7	1049.03
Cluster-6992.47437	0.74	0	0	0.84	0	0	6.73	4.48	6.71	0	33.4	31.55
Cluster-6992.47458	0	0	1.5	28.59	10.93	38.31	0	2.36	9.05	0	0	588.03
Cluster-6992.47459	267.44	413.43	399.24	45.94	28.97	25.7	39.85	23.02	43.39	2012.39	2368.28	2271.23
Cluster-6992.47468	1.31	0	0.57	0.56	0.51	0	0	0.13	0.23	11.15	7.74	15.53
Cluster-6992.47471	0.48	8.09	7.3	9.4	6.87	9.76	5.11	2.91	4.16	5.18	12.28	13.78
Cluster-6992.47473	0	8.02	7.63	0.44	1.11	0	4.07	0.68	1.83	1.42	26.95	21.59
Cluster-6992.47498	19.89	8.96	8	17.93	31	20.7	31.43	17.8	20.2	209.46	144.07	154.07
Cluster-6992.47502	3.94	11.71	13.3	3.65	0.29	0.31	2.16	1.37	1.12	4.31	10.25	62.38
Cluster-6992.47505	0	3.77	0.71	0	0	0	0	0	0	10.11	27.23	23.25
Cluster-6992.47509	79.52	45.62	58.84	58.1	22.33	32.51	3.63	17.78	23.56	63.42	69.52	99.88
Cluster-6992.47513	27.95	48.93	38.58	80.39	67.78	63.02	67.14	52.69	68	135.26	176.71	163.6
Cluster-6992.47530	81.29	55.1	39.95	105.32	104.2	104.49	86.1	83.92	74.75	40.73	30.59	30.03
Cluster-6992.47547	0.87	2.74	1.7	4.77	2.58	3.41	3.14	2.58	3.93	4.71	11.45	13.72
Cluster-6992.47570	0.48	1.56	1.68	4.77	3.64	4.03	3.66	2.04	3.36	5.41	11.18	12.28
Cluster-6992.47586	5.23	3.06	4.92	3.77	3.57	2.26	0.61	0	2.07	15.59	17.15	9.59
Cluster-6992.47595	52.02	25.54	34.54	0	0	0	14.39	13.94	14.01	149.63	41.29	51.65
Cluster-6992.47602	0	0.13	0.59	2.94	0	0	0	0	4.32	6.7	7.87	20.42
Cluster-6992.47604	0	11.77	1.64	4.34	4.97	3.98	3.06	0.5	1.17	5.88	13.25	12.47
Cluster-6992.47612	18.06	28.86	23.44	27.77	24.52	25.25	18.29	12.57	22.36	45.45	65.78	60.48
Cluster-6992.47615	23.04	35.15	43.03	42.09	27.58	27.89	27.57	22.43	30.62	50.01	67.29	72.44
Cluster-6992.47627	754.03	450.98	359.62	635.08	1036.75	787.13	937.08	959.38	845.07	361.71	358.11	314.69
Cluster-6992.47692	2.39	4.52	7.47	3.33	0.96	2.23	2.86	2.1	2.77	4.46	6.11	9.9
Cluster-6992.47711	730.55	610.96	622.36	614.28	459.99	539.24	462.14	322.67	467.86	2455.34	1668.16	1745.57
Cluster-6992.47748	13	13.77	9.8	11.41	12.91	10.71	9.05	9.49	9.07	1.57	4.25	4.89
Cluster-6992.47830	20.3	37.52	35.47	32.65	26.85	19.95	24.3	13.86	24.72	31.98	56.87	57.4
Cluster-6992.47866	24.61	29.66	23.67	35.77	30.66	27.81	40.64	32.39	36.47	63.02	65.2	58.51
Cluster-6992.47923	0.59	4.02	3.73	3.32	2.59	3.59	1.94	1.22	2.95	2.45	10.82	12.72
Cluster-6992.47958	0.82	6.06	3.98	4.95	2.99	3.33	1.93	1.63	2.12	2.15	7.75	7.35
Cluster-6992.47985	1	2.06	2.14	11.63	7.35	2.75	3.29	1.45	4.56	3.37	21.4	15.8
Cluster-6992.47996	36.68	61.64	87.26	47.35	29.61	18.76	19.69	12.19	18.07	57.4	135.88	79.04
Cluster-6992.48039	6.34	6.66	9.9	3.41	2.8	2.43	3.71	2.8	2.95	8.25	15.84	15.98
Cluster-6992.48043	117.07	55.91	48.61	29.47	24.4	25.9	28.26	15.03	31.31	43.78	269.48	317.08
Cluster-6992.48074	43.22	36.9	33.53	53.03	46.06	52.15	51.36	52.45	48.41	19.6	31.84	31.7
Cluster-6992.48152	3.16	13.3	11.62	7.16	4.97	4.43	3.99	2.14	4.35	4.88	17.96	16.93
Cluster-6992.48157	3.41	8.36	6.91	9.02	7.19	9.06	5.84	3.87	7.43	7.26	18.14	18.47
Cluster-6992.48158	0.12	2.81	1.71	1.81	1.81	2.28	3.56	1.55	4.28	11.77	28.76	36.2
Cluster-6992.48240	19.89	11.07	14.07	35.42	23.6	27.25	26.14	17.47	25.04	52.31	55.75	58.8
Cluster-6992.48278	573.18	341.05	348.44	615.08	843.33	592.17	756.35	883.58	762.25	328.37	329.51	215.71
Cluster-6992.48306	7.74	10.29	10.57	6.56	2.37	1.36	6.03	5.49	8.62	7.55	15.62	12.42
Cluster-6992.48337	25.44	74.58	93.14	4.37	1.72	1.72	5.78	3.59	4.12	70.62	76.7	91.74
Cluster-6992.48352	0	5.72	3.56	2.6	2.06	1.82	4.02	0.5	4.15	9.3	27.74	32.42
Cluster-6992.48355	1.03	2.2	3.48	2.26	2.57	1.91	5.72	3.64	6.24	6.44	8.45	8.27
Cluster-6992.48387	1.1	1.28	3.2	0	0	0	3.91	2.88	3.73	6.47	13.19	12.1
Cluster-6992.48390	0	1.55	0	7.17	9.95	7.35	2.67	1.76	1.65	12.8	17.99	21.82
Cluster-6992.48391	28.11	39.4	43.5	26.19	20.19	18.98	22.32	13.11	20.23	36.94	55.58	57.42
Cluster-6992.48449	20.73	25.45	22.9	46.65	31.6	31.76	24.93	16.89	27.4	150.34	123.1	128.25
Cluster-6992.48477	42.63	47.88	49.1	60.57	63.72	50.65	60.81	49.17	57.68	20.88	37.84	32.94
Cluster-6992.48504	4.76	4.58	5.01	4.09	4.62	3.8	5.63	2.62	3.41	4.41	17.09	16.46
Cluster-6992.48527	1.64	3.2	1.09	1.68	0	0.35	0.6	2.53	1.08	8.24	7.92	13.39
Cluster-6992.48528	746.91	499.46	684.78	516.89	363.39	387.25	253.3	281.18	249.84	1083.34	1195.49	1263.81
Cluster-6992.48532	593.82	348.59	562.27	374.21	268.17	245.14	184.72	203.54	183.13	743.22	952.23	983.71
Cluster-6992.48560	28.51	42.14	28.43	16.94	19.12	19.21	40.02	45.17	35.11	266.06	109.31	126.17
Cluster-6992.48583	516.54	448.28	398.3	812.24	675.32	673.2	634.87	581.75	583.53	270.42	265.24	259.85
Cluster-6992.48648	20.7	98.98	128.01	86.07	35.69	36.21	38.08	30.99	41.45	57.59	159.52	210.86
Cluster-6992.48661	107.09	115.26	30.44	5.82	0	7.28	4.16	27.29	108.72	110.15	109.63	94.29
Cluster-6992.48678	23.59	62.94	50.76	86.93	69.16	85.46	62.31	56.38	63.53	112.24	158.19	196.99
Cluster-6992.48680	0	3.91	4.96	25.14	10.88	6.88	27.13	24.85	35.52	40.61	125.09	133.29
Cluster-6992.48687	0.02	9.43	6.49	3.2	0.43	0.05	1.89	0	1.7	3.56	11.63	12.47
Cluster-6992.48719	36.62	44.81	45.61	27.47	20.24	25.04	16.39	9.68	17.44	62.26	83.08	85.69
Cluster-6992.48757	2.09	5.81	2.67	0.64	0.35	0	1.38	2.07	2.68	7.71	27.08	21.25
Cluster-6992.48761	0.9	8.27	7.54	4.72	2.81	3.68	2.12	0.99	2.36	3.65	11.35	12.02
Cluster-6992.48775	8.37	13.05	8.66	1.92	0.67	1.19	5.04	0.44	4.81	11.55	29.92	20.77
Cluster-6992.48776	3.27	9.99	10.82	12.75	9.03	10.16	6.51	3.3	5.41	6.26	15.03	15.4
Cluster-6992.48814	1.91	2.72	0.79	0.36	0.24	0.2	1.26	0.36	0.49	4.92	20.6	20.56
Cluster-6992.48822	0.62	8.81	6.68	10.58	6.24	3.33	4.78	3.1	5.41	5.8	14.77	14.17
Cluster-6992.48839	734.26	474.16	535.87	107.55	34.62	86.65	310.53	381.21	240.28	2133.68	1186.75	1046.6
Cluster-6992.48848	0.23	2.59	2.14	1.67	1.14	0.61	1.47	0.27	0.92	5.49	20.45	23.46
Cluster-6992.48849	0.21	2.11	0.62	3.49	1.24	2.65	2.46	0.57	1.84	5.31	11.11	12.11
Cluster-6992.48867	262.76	127.85	146.12	235.26	187.11	171.63	176.63	160.23	216.45	1420.13	1220.51	1323.07
Cluster-6992.48868	74.38	62.37	38.04	11.14	8.04	3.76	70.13	33.27	54.5	1719.68	1671.3	1002.68
Cluster-6992.48872	120.26	82.13	70.35	12.07	11.25	8.87	46.65	15.81	40.71	1290.76	1157.05	1359.72
Cluster-6992.48882	2.42	3.74	9.21	1.67	0	2.06	1.06	0	1.58	15.54	18.01	15.38
Cluster-6992.48887	1.74	16.41	15.08	7.98	7.04	7	8.16	2.29	4.53	93.21	127.95	143.77
Cluster-6992.48915	2.96	7.67	6.74	3.89	2.38	1.99	4.6	1.7	3.67	2.8	22.24	17.66
Cluster-6992.48924	86.44	110.48	118.1	26.04	12.48	6.97	6.58	1.04	5.47	84.28	233.35	272.12
Cluster-6992.48926	0	3.81	4.89	5.17	3.46	3.61	0.39	0	0.09	0.08	9.33	9.44
Cluster-6992.48933	381.09	230.55	176.87	470.48	497.9	556.08	484.71	549.97	515	138.84	135.66	147.48
Cluster-6992.48943	0	6.89	4.04	3.77	1.31	3.91	3.44	2.18	2.93	4.48	11.83	11.57
Cluster-6992.48955	6.57	5.51	5.88	5.82	3.69	4.71	2.42	6.01	5.75	9.52	10.98	11.64
Cluster-6992.48981	14.95	42.85	34.6	23.14	14.96	20.58	16.48	14.54	12.15	48.9	61.82	69.04
Cluster-6992.49010	1.24	6.29	7.09	3.15	3.3	3.01	2.13	1.04	1.72	4.58	11.15	12.46
Cluster-6992.49018	2.11	11.12	10.87	11.54	6.78	9.46	4.57	2.75	5.07	6.17	16.93	19.27
Cluster-6992.49036	25.74	20.42	17.85	21.37	23.7	16.65	41.75	33.76	42.02	22.91	88.35	70.78
Cluster-6992.49043	0.64	4.83	5.6	0	0	0	6.52	2.9	6	6.77	13.96	10.73
Cluster-6992.49058	12.27	13.02	1.13	29.52	1.62	0	6.55	11.78	37.04	115.2	279.33	200.45
Cluster-6992.49077	275.38	241.83	224.5	421.18	257.32	430.55	368.41	263.38	348.3	569.86	616.87	764.67
Cluster-6992.49090	35.23	39.71	39.57	20.15	12.21	10.58	14.73	12.71	15.09	55.25	82.05	79.78
Cluster-6992.49091	22.95	15.98	15.55	33.19	27.9	22.89	35.34	30.11	35.85	69.44	55.9	51
Cluster-6992.49121	48.67	45.89	42.45	28.55	21.87	33.07	24.35	19.33	28.81	59.42	54.01	60.45
Cluster-6992.49136	56.88	49.36	47.15	47.27	30.9	33.32	54.38	55.72	60.04	72.67	82.14	92.56
Cluster-6992.49171	1.28	8.03	6.56	11.92	9.47	7.78	5.4	4.07	6.11	5.23	23.12	26.04
Cluster-6992.49192	1.11	47.75	66.51	9.41	0	0.93	7.97	0	7.15	10501.3	19977.3	26662.5
Cluster-6992.49199	756.78	503.96	499.07	505.53	458.52	437.42	500.71	502.55	491.63	1691.3	1096.89	1103.48
Cluster-6992.49216	911.12	548.46	523.56	544.26	555.85	467.49	639.56	651.91	647.25	1707.21	1138.05	881.68
Cluster-6992.49229	7.17	17.05	10.21	0.42	0	0	0.29	0	0.55	265.2	266.37	265.62
Cluster-6992.49243	6.28	10.92	4.59	0	0.06	0	4.15	5.45	5.57	18.22	13.6	6.87
Cluster-6992.49245	0	2.6	0	0	0	0	0	0	0	15.88	0	23.67
Cluster-6992.49255	204.35	133.68	144.78	137.4	129.98	134.15	165.96	148.64	149.95	1120.63	592.91	633.9
Cluster-6992.49288	26.37	7.14	5.42	23.46	32.33	30.22	28.26	51.73	36.27	198.82	58.55	59.39
Cluster-6992.49317	55.64	45.56	52.43	75.57	69.6	55.91	60.56	53.18	58.41	155.28	215.43	156.22
Cluster-6992.49354	3.6	4.73	4.39	4.4	4.15	5.19	6.18	0.41	6.45	8.39	11.09	10.74
Cluster-6992.49376	117.83	61.79	50.75	33	0	0	12.18	12.77	48.68	244.27	169.31	273.99
Cluster-6992.49384	18.26	50.91	56.15	21.28	12.35	13.28	14.23	9.91	13.32	37.94	66.42	69.39
Cluster-6992.49391	1.37	0.62	1.53	4.86	1.35	0	2.52	2.39	2.28	14.13	9.83	7.18
Cluster-6992.49396	0	1.73	1.75	1.24	0.93	1.43	2.77	3.13	3.45	1.89	12.44	15.29
Cluster-6992.49400	22.58	30.93	24.11	23.01	28.95	27.87	42.5	28.39	46.26	80.49	61.24	72.1
Cluster-6992.49423	10.27	9.1	11.34	1.91	1.16	1.82	2.64	3.61	4.3	7.73	14.32	16.76
Cluster-6992.49433	27.42	47.55	64.92	0	0	0	5.3	6.88	3.68	89.04	87.8	74
Cluster-6992.49439	122.21	81.85	90.23	39.75	27.79	32.79	46.54	30.65	46.35	236.41	193.57	203.96
Cluster-6992.49461	923.3	1494.91	2020.03	0	1.94	0	106.11	73.03	126.62	1672.89	2405.92	2301.83
Cluster-6992.49482	5.6	2.99	1.81	0.74	0.79	2.27	2.9	1.66	2.39	8.07	13.08	12.71
Cluster-6992.49496	0	0	0	0	0	0	0	0	0	1.7	47.58	53.4
Cluster-6992.49523	2.4	3.86	3.85	1.2	1.71	1.09	5.89	0	0.91	4.98	8.2	18.81
Cluster-6992.49530	13.18	39.42	45.66	65.37	39.54	28.91	19.37	8.88	20	54.11	102.3	77.3
Cluster-6992.49565	1.51	47.53	28.87	0.73	0.47	0.63	30.52	3.38	25.7	10.58	322.58	237.08
Cluster-6992.49566	61.3	62.35	53.88	41.53	34.02	38.55	67.81	62.33	64.18	237.05	155.58	162.3
Cluster-6992.49574	60.02	90.53	94.32	20.14	14.22	9.38	44.69	23.68	50.23	112.16	157.84	115.41
Cluster-6992.49607	679.55	470.93	558.5	400.7	258.57	237.54	271.96	263.26	277.47	3080.31	2188.31	2513.15
Cluster-6992.49639	503.23	364	328.58	445.42	390.92	416.75	874.37	565.7	782.42	997.81	899.89	896
Cluster-6992.49705	46.03	33.9	33.76	26.4	22.32	22.7	28.43	25.89	30.8	59.35	50.56	54.93
Cluster-6992.49754	94.42	67.66	47.56	82.09	63.8	75.97	68.02	63.72	59.44	18.68	41	39.55
Cluster-6992.49813	6.28	7.16	8.91	0	0.06	0	4.15	5.45	5.57	16.99	4.41	10.46
Cluster-6992.49815	42.12	41.27	37.25	7.3	6.61	9.27	14.64	24.95	16.43	75.22	40.64	48.67
Cluster-6992.49819	3.82	4.85	5.77	7.04	3.67	3.86	7.61	6.43	4.2	12.96	14.6	11.67
Cluster-6992.49828	0.19	0	0	0	0	0	0.47	0.29	1.21	28.99	17.28	15.8
Cluster-6992.49844	0	1.88	0.28	0	0	0	15.83	2.22	18.2	0.41	30.17	16.86
Cluster-6992.49864	1.77	10.41	7.94	24.75	12.28	8.4	27.27	18.3	26.2	72.31	174.68	94.68
Cluster-6992.49939	42.12	41.27	37.25	7.3	6.61	9.27	14.64	24.95	16.43	75.22	40.64	48.67
Cluster-6992.49979	0	10.06	9.61	0.31	1.27	0	10.73	1.31	6.9	168.16	312.68	199.82
Cluster-6992.49994	2.66	3.78	3.06	4.6	4.45	3.78	2.34	0.84	2.5	3.81	9.84	8.32
Cluster-6992.50012	0	10.13	12.5	0	0	0	0.16	0	0.24	0	47.13	36.05
Cluster-6992.50031	0	2.54	2.75	0	0	0	7.2	3.3	4.84	6.23	14.21	7.16
Cluster-6992.50037	1.03	2.87	3.86	0	1.17	0	0.6	1.55	0	10.62	21.47	15.27
Cluster-6992.50062	2.12	6.12	6.19	41.81	28.81	33.37	30.79	16.22	32.66	64.29	160.01	190.01
Cluster-6992.50084	0	2.98	0.81	0.92	0	0	30	6.52	20.6	122.18	127.05	125.77
Cluster-6992.50146	29.28	102.68	102.24	11.09	12.24	21.88	1.81	4.69	4.44	100.58	125.71	125.52
Cluster-6992.50155	39	39.44	35.63	22.21	20.04	18.25	28.72	22.2	33.74	56.5	49.16	47.6
Cluster-6992.50159	0	5.14	4.04	0.75	1.54	0.71	10.01	3.23	7.31	5.72	25.65	28.48
Cluster-6992.50168	54.22	40.15	42.92	15.28	21.09	17.66	24.9	19.33	25.08	88.45	48.56	41.28
Cluster-6992.50199	51.42	50.62	50.76	12.55	6.83	16.52	44.43	40.08	45.73	92.01	68.95	69.01
Cluster-6992.50241	5.32	5.29	7.94	6.89	2.99	5	3.32	4.44	4.39	10.62	15.44	15.59
Cluster-6992.50255	38.91	25.1	24.75	37.1	53.76	40.64	49.58	62.79	56.14	23.31	13.18	17.29
Cluster-6992.50257	69.91	62.72	73.63	46.28	42.34	34.13	46.53	40.28	43.47	101.58	105.53	68.23
Cluster-6992.50269	1.03	2.05	2.27	3.15	2.91	2.7	5.42	3.82	3.96	7.7	6.36	5.28
Cluster-6992.50367	0.45	3.67	4.17	3.59	2.55	2.13	1.77	1.1	2.22	2.81	9.94	10.07
Cluster-6992.50417	10.01	10.82	9.86	4.67	1.24	0.73	3.24	3.91	3.38	14.33	15.61	12.46
Cluster-6992.50439	1.93	3.22	5.26	8.41	3.03	2.43	2.25	2.77	1.49	4.89	7.76	7.03
Cluster-6992.50481	3.44	6.9	4.23	6.1	5.01	4.71	10.75	6.13	10.65	15.79	22.24	22.92
Cluster-6992.50504	8.05	8.46	7.92	3.91	3.54	3.98	3.48	4.33	4.58	18	19.48	19.3
Cluster-6992.50519	15.5	30.19	29.36	54.68	45.23	42.29	50.64	25.46	41.76	62.48	98.79	96.79
Cluster-6992.50525	0.07	4.19	3	8.57	5.68	4.81	1.51	0.34	2.22	1.05	12.2	11.35
Cluster-6992.50568	0.77	3.75	2.04	5.47	3.28	4.31	1.29	1.14	1.1	1.98	5.26	6.66
Cluster-6992.50638	0	2.71	1.68	0.34	0.45	0.5	1.2	0.83	1.13	4.57	15.56	15.17
Cluster-6992.50697	2.06	5.89	6.16	6.27	4.36	4.76	3.17	1.43	2.37	5.47	14.08	10.2
Cluster-6992.50702	56.63	37.87	51.62	28.84	28.98	20.11	47.21	38.57	38.71	141.36	118.33	102.15
Cluster-6992.50727	1.34	10.74	7.53	1.34	0.66	1.64	0.27	0	0.85	2.01	11.71	14.69
Cluster-6992.50728	1.28	1.52	0.92	0	0	0	2.42	0	0	9.78	36.55	34.38
Cluster-6992.50766	2.18	4.16	6.25	5.31	4.03	6.34	12.14	3.44	10.58	5.67	18.92	22.11
Cluster-6992.50794	5.71	9.12	8.32	6.94	1.98	3.58	8.79	3.25	6.01	14.15	26.94	20.45
Cluster-6992.50843	53.38	36.6	20.56	62.83	80.76	97.03	96.08	129.3	91.2	27.53	14.47	20.62
Cluster-6992.50888	35.25	41.16	35.28	25.63	25.42	16.51	39.52	31.95	35.73	39.11	66.03	46.8
Cluster-6992.50917	73.21	53.13	56.04	73.25	63.66	80.69	80.85	84.42	86.81	24.59	49.84	51.49
Cluster-6992.50923	0.87	8.83	8.14	4.12	0.64	0.69	5.54	5.72	5.35	6.59	8.37	11.64
Cluster-6992.50965	52.63	48.93	48.26	26.79	29.95	19.84	76.19	32.93	74.02	79.71	167.38	133.73
Cluster-6992.50971	551.9	299.46	353.52	341.65	481.31	278.47	452.09	398.87	414.54	218	239.18	157.1
Cluster-6992.50985	4.62	6.67	3.49	3.2	0.32	2.49	2.47	0.87	0.86	5.13	12.26	11.75
Cluster-6992.51005	34.87	58.78	55.22	23.71	17.01	15.78	24.84	20.75	24.87	51.38	68.87	79.53
Cluster-6992.51011	0.45	4.87	1.89	0.26	0	0	0.83	0.28	2.71	9.42	10.88	9.82
Cluster-6992.51019	7.24	7.3	7.63	0.74	0.51	0.82	1.08	0.42	1.17	6.06	16.54	17.89
Cluster-6992.51033	26.1	30.41	30.97	46.77	49.82	40.1	50.41	44.07	44.94	7.88	20.83	27.26
Cluster-6992.51037	30.62	23.25	34.47	29.26	20.02	23.93	7.29	9.11	8.79	84.8	91.33	84.52
Cluster-6992.51097	2.82	3.91	3.78	6.74	4.52	5.21	6.33	2.7	5.24	15.13	27.42	23.57
Cluster-6992.51100	0	3.52	3.72	0	0	0	6.07	3.09	2.78	5.38	7.51	6.73
Cluster-6992.51108	0.49	5.56	4.27	4.4	4.04	2.88	1.1	1.01	0.85	1.51	7.28	6.46
Cluster-6992.51110	6.28	29.19	16.14	0.25	0.25	0	9.58	1.17	6.89	0.72	183.5	165.09
Cluster-6992.51190	95.52	53.86	52.6	37.39	92.69	51.13	58.76	52.71	50.47	22.5	34.03	15.66
Cluster-6992.51227	6.42	3.21	1.87	14.04	11.49	10.48	7.98	24.04	9.75	0.41	2.5	1.86
Cluster-6992.51250	27.7	32.67	28.34	35.34	45.4	42.12	47.26	46.47	49.17	10.48	24.28	16.47
Cluster-6992.51265	0	0	0	11.41	0	0	0	0	5.08	14.11	8.86	7.57
Cluster-6992.51270	0	2.27	0	8.13	3.17	2.56	9.65	3.06	4.83	14.46	32.94	24.35
Cluster-6992.51313	0	11.57	6.82	0	0.16	0	0.13	0	0.46	0.24	12.63	12.35
Cluster-6992.51337	0	6.9	3.58	5.09	1.55	1.87	1.85	1.22	3.5	11.42	13.94	13.6
Cluster-6992.51371	1.21	8.27	5.73	24.82	21.72	15.49	76.62	38.42	86.6	33.46	134.62	100.34
Cluster-6992.51382	0	7.37	2.45	0	0	0	0	0	0	0	18.93	18.35
Cluster-6992.51422	2.12	8.23	8.99	6.7	5.33	5.5	3.59	2.66	3.25	4.79	10.34	11.99
Cluster-6992.51439	56.78	24.38	42.71	66.23	81.01	83.18	74.47	86.42	72.83	27.67	22.77	22.03
Cluster-6992.51504	28.46	20.78	20.29	25.98	34.82	25.66	45.67	45.98	42.79	71.94	73.74	41.04
Cluster-6992.51514	0	1.06	1.65	1.71	1.92	2.69	2.27	0.25	0.59	3.37	9.58	11.12
Cluster-6992.51561	0.28	0	0.08	0	0	0	0	0	0	18.7	12.46	11.95
Cluster-6992.51571	0	11.56	8.71	0.16	0	0	6.44	0	6.99	0.94	13.93	19.18
Cluster-6992.51584	0	5.83	7.24	5.94	3.38	3.3	2.26	2.76	0.74	4.83	14.01	13.49
Cluster-6992.51661	48.25	36.62	38.89	19.84	18.83	14.87	54.47	41.98	38	74.75	65.24	55.11
Cluster-6992.51682	3.63	6.37	4.95	6.66	5.52	6.11	4.91	11.17	5.31	0.64	1.37	2.31
Cluster-6992.51700	139.07	54.01	68.03	60.34	169.91	38.71	46.87	48.62	56.12	3.52	23.45	3.34
Cluster-6992.51732	1.61	6.65	6.14	1.85	1.47	1.2	0.33	0.1	0	0.57	18.7	16.41
Cluster-6992.51751	8.64	5.25	4.99	6.85	3.56	5.22	6.36	6.16	6.64	7.85	13.86	13.56
Cluster-6992.51758	11.28	10.37	7.25	4.08	3.34	4.87	6.41	0.72	2.91	15.94	13.7	7.03
Cluster-6992.51773	8.4	9.85	10.7	2.91	3.47	2.18	4.42	2.82	4.38	15.1	19.32	19.69
Cluster-6992.51790	1.95	4.82	6.31	2	3.04	1.91	3.64	3.62	6.24	6.97	6.49	6.58
Cluster-6992.51796	0.59	0	0	1.08	0.37	0.87	0.44	1.26	1.76	11.24	19.85	26.39
Cluster-6992.51826	1.43	9.66	7.6	8.45	4.62	4.62	8.21	4.9	8.98	8.26	17.11	22.33
Cluster-6992.51827	2.33	6.56	4.75	3.28	6.06	4.81	4.83	2.18	6.98	10.52	11.05	10.78
Cluster-6992.51832	0.05	0	0	0	0	0	0.28	0.21	0.32	16.25	11.74	13.61
Cluster-6992.51992	35.14	30.82	37.21	12.1	13.39	11.79	55.72	42.04	62.51	193.55	121.57	107.4
Cluster-6992.52012	71.24	62.43	49.72	20.23	31.87	31.22	39.01	44.95	38.75	107.67	61.12	66.35
Cluster-6992.52084	0.36	2.98	2.04	0	0.28	0.14	0.55	0.64	0.77	9.74	13	10.8
Cluster-6992.52094	0	0	0	0	0	0	2.74	4.19	5.5	31.25	16.6	34.67
Cluster-6992.52135	6.69	7.37	8.13	3.01	3.87	1.8	8.14	5.64	5.24	32.88	10.36	9.05
Cluster-6992.52165	4.42	6.8	6.01	4.89	5.37	3.28	6.28	7.55	3.86	8.15	13.21	10.07
Cluster-6992.52176	2.75	1.4	1.47	7.21	5.56	4.34	8.03	3.51	7.93	25.7	21.15	11.37
Cluster-6992.52184	0	0.85	1.67	2.64	2.92	2.54	2.9	1.12	4.03	3.05	8.95	9.6
Cluster-6992.52194	1.36	6.33	5.17	5.4	1.93	2.36	4.15	3.16	4.2	5	9.16	10.88
Cluster-6992.52220	1.52	2.61	0	3.36	4.18	1.48	7.49	5.5	9.18	1.03	20	11.78
Cluster-6992.52227	0.7	3.15	3.14	4.15	3.21	3.35	2.96	1.5	2.87	5.97	20.17	17.98
Cluster-6992.52238	396	300.44	235.33	444.25	525.79	570.2	421.2	493.96	412.61	239.29	183.64	214.27
Cluster-6992.52302	9.17	9.29	9.45	3.68	1.68	2.76	2.39	0.9	3.22	21.84	19.4	20.53
Cluster-6992.52334	4.52	0.99	2.11	0	0	0	4.07	3.94	5.39	18.07	23.15	26.92
Cluster-6992.52392	0	6.28	5.36	2.39	1.3	0.92	15.58	3.08	9.13	2.86	24.09	26.28
Cluster-6992.52417	5.51	9.32	5.82	2.63	5.34	3.62	7.4	0.14	10.45	8.09	12.22	8.26
Cluster-6992.52420	21.83	44.67	39.66	43.37	51.15	52.68	54.08	76.59	65.51	23.51	24.31	24.28
Cluster-6992.52429	3.92	5.4	4.98	2.02	2.2	2.55	3.26	2.54	2.56	7.25	5.69	5.88
Cluster-6992.52450	0	1.03	0.3	0	0	0	0	0	1.01	18.51	22.19	24.95
Cluster-6992.52470	34.77	36.36	33.46	16.66	20.23	17.05	28.79	28.58	26.19	50.22	38.16	46.84
Cluster-6992.52473	1.29	1.95	4.52	1.08	1.45	1.53	7.95	4.19	12.1	15.48	14.25	14.18
Cluster-6992.52474	7.59	9.17	5.21	1.66	4.68	2.69	7.47	6.59	8.89	13.99	11.25	12.68
Cluster-6992.52493	25.67	33.18	30.92	25.55	19.29	13.03	46.79	22.42	32.11	74.44	78.88	70.27
Cluster-6992.52501	3.05	0.99	0.17	4.16	3.75	1.69	3.47	1.54	4.48	12.15	16.99	12.53
Cluster-6992.52547	1.88	2.62	0.92	1.72	0.99	1.48	2.2	1.58	2.46	9.34	8.36	8.71
Cluster-6992.52577	3.19	3.94	4.25	4.36	6.95	6.23	9.3	7.81	9.69	1.05	29.75	20.31
Cluster-6992.52587	0	83	39.6	2.11	0.51	0.15	10.59	1.46	11.92	0.5	136.05	108.95
Cluster-6992.52610	0.13	1.73	0.76	1.15	0.4	0.77	2.18	1.08	2.86	12.25	17.18	18.48
Cluster-6992.52657	35.43	44.42	39.57	41.61	32.94	37.89	36.28	31.99	40.93	77.83	76	85.88
Cluster-6992.52673	6.19	4.67	5.48	6.24	6.7	5.47	5.87	6.61	6.34	15.79	13.84	9.3
Cluster-6992.52685	0	6.59	7.5	0	0	0	1.44	0	1	0	32.39	35.47
Cluster-6992.52695	1.47	2.67	0.75	2.43	1.53	1.7	2.21	3.44	3.18	6.62	10.17	8.45
Cluster-6992.52726	1.41	6.68	7.17	5.44	0.89	4.74	2.64	1.79	2.33	2.98	8.62	12.23
Cluster-6992.52740	0	3.79	4.27	3.29	2.68	3.03	2.57	2.53	2.16	5	6.72	6.2
Cluster-6992.52760	8.05	3.64	3.06	4.14	4.54	3.93	5.59	5.81	4.94	11.7	9.42	8.43
Cluster-6992.52800	1.36	10.62	7.82	5.78	3.28	5.55	2.82	2.03	2.63	4.92	11.45	12.22
Cluster-6992.52890	330.48	271.8	322.87	300.55	679.89	295.25	804.82	607.07	455.57	133.02	89.96	44.73
Cluster-6992.52896	0	1.9	0.93	0	0	0	2.51	3.42	0.86	23.07	11.49	4.03
Cluster-6992.52916	0.81	7.95	9.04	0.78	1.66	0.99	3.6	0.67	1.42	4.34	11.54	12.42
Cluster-6992.52938	6.19	3.14	0	0	0	0	3	2.06	2.67	10.61	8.88	10.47
Cluster-6992.52970	2.21	6.4	4.2	8.15	4.65	6.9	8.39	6.03	11.59	12.53	17.92	19.6
Cluster-6992.52974	1.78	11.78	13.87	1.24	1.63	0.56	6.01	2.04	6.49	0.33	39.79	24.51
Cluster-6992.53025	1.98	3.54	4.31	2.95	2.45	1.69	2.11	2.46	3.3	6.14	9.23	7.31
Cluster-6992.53039	28.22	36.17	25.99	8.23	12.59	10.32	35.21	26.14	41	102.06	90.78	81.68
Cluster-6992.53073	0.89	4.9	4.35	4.15	0.01	2.92	1.83	1.31	2.02	2.27	6.13	6.75
Cluster-6992.53088	2.86	4.73	4.75	5.73	4.44	4.42	4.07	1.93	3.32	7.85	10.55	12.5
Cluster-6992.53095	1.23	2.96	2.35	3.67	3.74	3.7	3.99	2.6	4.7	10.16	17.37	19.58
Cluster-6992.53184	5.45	5.7	4.9	0	0.14	0	6.17	4.41	7.11	1.15	10.7	5.79
Cluster-6992.53261	5.6	4.34	7.99	5.75	4.84	5.17	4.77	4.59	5.23	12.83	11.79	11.77
Cluster-6992.53351	3.52	8.35	9.59	6.8	5.56	5.01	4.49	1.98	3.9	9.37	13.93	14.81
Cluster-6992.53353	5.44	13.16	10.2	0	0	0	6.58	2.72	8.39	9.98	21.8	19.85
Cluster-6992.53383	33.73	29.06	32.66	31.82	28.75	34.17	27.93	27.17	28.72	88.46	80.14	98.62
Cluster-6992.53487	1.08	3.67	3.82	3.11	1.98	1.3	2.2	0.42	1.92	4.07	10.86	13.14
Cluster-6992.53501	0	0.34	0.95	1.07	0.52	0.1	0	0.34	0.28	12.35	13.47	10.22
Cluster-6992.53523	5.25	7.38	11.8	2.49	1.58	1.62	0.13	0	0	2.7	14.03	13.94
Cluster-6992.53564	0.35	7.76	4.87	2.76	1.55	0.71	1.47	1.34	1.78	2.51	12.83	15.2
Cluster-6992.53594	0.32	4.07	2.98	1.05	1.55	1.6	2.09	1.48	1.9	5.87	8.53	9.96
Cluster-6992.53615	1.3	5.57	5.68	0	1.49	0	2.39	0.74	1.59	4.46	6.47	7.06
Cluster-6992.53649	5.68	4	4.89	5.66	0.81	0.53	5.43	1.9	2.23	11.15	13.46	14.06
Cluster-6992.53694	1.14	4.3	4.87	1.78	1.53	1.5	1.51	1.76	1.53	4.32	9.41	10.24
Cluster-6992.53768	37.31	7.36	9.57	17.27	18.95	13.37	15.12	18.15	14.5	225.12	61.78	47.69
Cluster-6992.53778	0.04	9.27	7.66	0.76	0.68	1.92	3.11	0.93	3.87	4.11	35.49	34.35
Cluster-6992.53780	3.09	8.82	2.59	3.69	2.04	3.84	11.05	10.81	10.79	15.85	15.55	16.61
Cluster-6992.53811	22.88	25.28	34.36	22.62	18.98	12.39	25.64	20.19	23.56	56.84	62.93	65.73
Cluster-6992.53849	27.43	30.9	26.87	14.65	13.06	17.7	6.74	7.35	15.09	78.16	85.23	81.64
Cluster-6992.53898	0.29	2.48	0.35	16.23	9.55	11.87	2.19	2.07	1.75	9.44	27.04	27.81
Cluster-6992.53988	5.44	8.89	6.41	3.95	3.97	5	5.05	1.12	5.85	16.99	22.91	24.34
Cluster-6992.54027	42.28	82.72	102.04	29.13	29.81	17.69	38.51	24.43	36.48	57.29	134.03	96.41
Cluster-6992.54080	0	0.5	0.1	0	0	0	0	0	0	29.53	16.12	16.04
Cluster-6992.54114	8.13	4.19	2.62	1.35	0	0	2.58	1.93	5.38	32.19	14.22	10.7
Cluster-6992.54197	1.93	5.09	6.15	0	0	0	0.8	0.8	1.11	2.4	7.98	9.97
Cluster-6992.54268	45.88	51.59	55.46	26.01	20.83	18.93	36.68	26.81	37.31	65.13	57.28	52.53
Cluster-6992.54354	0	11.64	13.26	0	0	0	0	0	0.39	0	20.6	14.36
Cluster-6992.54483	0	0.42	0.04	0.09	0	0	3.21	2.89	5.12	39.81	36.49	30.98
Cluster-6992.54489	3.15	5.92	8.84	2.58	3.19	1.52	1.66	0	0.67	8.98	17.12	9.49
Cluster-6992.54520	4.08	1.01	0.96	4.24	4.05	1.71	3.18	1.83	3.44	21.46	15.08	12.29
Cluster-6992.54576	11.95	6.33	8.01	10.34	10.92	10.62	7.84	7.53	6.81	4.6	5.76	5.55
Cluster-6992.54620	1.96	6.45	7.09	2.41	0.29	2.06	2.51	0.36	3.99	10.51	17.89	21.36
Cluster-6992.54631	4.7	6.86	6.48	4.4	2.76	2.08	2.39	4.22	3.4	7.17	8.42	6.77
Cluster-6992.54633	0.51	5.32	2.4	18.87	0	20.78	0	0	2.39	23.37	4.38	34
Cluster-6992.54645	2.42	4.14	5.21	2.73	1.75	1.4	4.31	3.83	2.91	5.77	8.23	6.59
Cluster-6992.54652	3.2	3.83	2.64	2.52	4.6	0.81	5.74	4.99	4.67	14.68	10.27	9.25
Cluster-6992.54655	3.95	9.66	4.98	2.38	2.35	0.99	3.92	3.87	4.88	7.17	8.42	10.92
Cluster-6992.54657	23.4	30.05	11.4	13.41	13.66	16.12	13.29	9.6	34.09	80.92	77.05	109
Cluster-6992.54748	4.23	8.08	7.14	4.76	3.56	3.88	3.06	1.95	3.76	3.35	10.81	7.29
Cluster-6992.54749	4.33	2.47	0	1.84	2.72	2.5	3.82	1.3	2.54	3.24	6.26	10.7
Cluster-6992.54797	29.65	9.94	9.66	81.96	13.21	29.84	21.73	16.49	44.24	187.28	53.62	146.57
Cluster-6992.54801	2.48	7.68	10.08	0	0	0	3.1	1.22	2.9	3.84	13.27	15.62
Cluster-6992.54854	1.1	3.43	5.94	6.38	5.85	8.44	1.79	3.86	2.6	5.64	10.39	13.11
Cluster-6992.54875	2.54	7	7.04	4.38	3.69	3.47	5.5	3.73	5.91	3.62	14.31	12.06
Cluster-6992.54877	3.07	2.32	1.33	4.6	3.46	3.83	5.74	0.86	3.11	8.07	9.46	12.27
Cluster-6992.54883	0.8	6.72	4.87	5.3	6.55	2.79	3.71	1.37	2.59	6.47	35.9	26.33
Cluster-6992.54922	1.75	0.83	0	2.63	1.43	1.31	2	1.14	3.2	5.65	8.4	8.07
Cluster-6992.54978	0	6.58	4.35	20.34	18.64	17.82	0.24	0	2.52	133.72	196.72	126.05
Cluster-6992.54992	0	8.44	5.03	0	0	0	0	0	0	0	17.25	12.77
Cluster-6992.55139	4.88	5.68	7.72	5.8	5.18	5.1	4.33	2.84	4.42	6.13	16.2	16.39
Cluster-6992.55174	2.23	2.66	3.74	8.49	4.31	6.36	5.53	2.54	5.65	9.01	17.5	18.69
Cluster-6992.55175	6.75	5.95	8.77	6.42	3.51	3.28	2.86	3.12	3.85	17.63	7.56	20.83
Cluster-6992.55179	0	7.34	3.91	2.62	0.31	1.67	6.7	0.48	5.5	9.02	23.98	22.8
Cluster-6992.55202	1.53	5.02	3.69	3.5	5.42	6.24	7.57	5.35	8.16	25.39	17.84	13.81
Cluster-6992.55261	9.22	8.56	8.68	5.21	5.23	5.78	5.22	5.01	4.26	7.71	12.15	13.5
Cluster-6992.55329	0	5.55	5.84	0.62	0	1.08	7.08	2.15	7.71	3.12	11.12	8.02
Cluster-6992.55347	1.48	2.21	0.74	2.16	1.25	0.67	2.45	1.33	1.41	4.58	11.56	6.6
Cluster-6992.55379	2.89	0.3	0	4.11	4.86	2.94	9.51	8.51	7.08	20.29	13.18	12.53
Cluster-6992.55396	1.12	4.63	4.14	2.39	1.47	2.22	1.18	0.7	0.8	2.73	7.56	8.19
Cluster-6992.55435	4.2	4.26	3.84	1.42	6.64	10.79	5.44	5.43	5.45	0	0.28	0
Cluster-6992.55492	1.28	4.63	2.74	2.6	2.75	2.79	3.12	2.04	2.1	5.6	9.37	9.33
Cluster-6992.55503	0.22	7.8	7.62	11.08	4.93	8.97	6.67	4.04	2.64	16.82	17.38	15.52
Cluster-6992.55505	5.96	8.44	12.07	2.28	0	0	11.05	8.34	11.09	16.54	18.65	18.99
Cluster-6992.55517	3.97	2.06	1.17	4.5	4.98	5.95	1.35	6.69	3.56	0.99	1.65	1.73
Cluster-6992.55536	1.84	3.69	5.48	8.31	5.75	5.7	3.7	2.6	4.93	7.68	13.81	14.04
Cluster-6992.55561	22.07	35.57	32.51	30.57	23.17	26.58	33.67	32.87	35.05	49.89	73.62	68.88
Cluster-6992.55568	1.03	0.66	1.57	3.45	3.34	5.04	4.79	2.11	3.63	15.29	15.27	12.99
Cluster-6992.55592	0.38	3.04	2.49	1.13	0.53	0.58	2.05	1.34	2.7	4.73	8.32	9.56
Cluster-6992.55647	3.16	6.38	4.09	3.72	2.22	3.71	6.65	3.58	4.98	9.02	9.66	10.17
Cluster-6992.55665	92.39	60.17	60.96	101.25	129.6	135.68	141.39	148.21	146.96	54.82	55.17	55.65
Cluster-6992.55668	2.37	7	7.13	7.56	5.36	5.94	3.54	1.9	4.34	4.7	10.17	10.27
Cluster-6992.55670	33.19	36.63	23.46	8.82	6.01	5.69	46.85	10.05	43.38	13.3	95.54	76.74
Cluster-6992.55672	3.5	5.57	4.01	0.89	0.4	1.61	1.37	1.12	1.74	6.85	4.91	4.43
Cluster-6992.55689	0.72	11.96	5.99	0	0	0	0.8	0.36	1.19	1.67	36.51	32.9
Cluster-6992.55729	2.86	1.49	1.78	4.7	3.72	2.53	1.88	0.83	1.54	13.43	15.33	12.12
Cluster-6992.55739	3.59	6.99	6.89	0	0	0	4.17	2.51	5.94	5.35	15.31	19.8
Cluster-6992.55751	5.04	4.59	5.21	3.1	0.93	0.77	0.46	0.12	0.75	8.85	38.25	33.77
Cluster-6992.55832	2.04	10.09	10.06	5.28	1.55	2.84	1.78	2.52	1.42	4.29	14.13	15.25
Cluster-6992.55885	0	9.57	6.41	0.52	0.13	0	1.62	0.27	1.43	0	17.15	17.86
Cluster-6992.55909	3.7	0	0	0	0	0	2.56	0	0	2.16	7.87	22.86
Cluster-6992.55918	0	0	0	18.05	0	83.42	0	0	0	77.86	129.59	226.78
Cluster-6992.55926	0	6.84	6.44	0	0	0	0	0	0	0	12.94	10.02
Cluster-6992.55973	1.7	2.98	2.13	2.57	2.24	2.73	2.92	2.21	2.55	4.41	11.14	8.04
Cluster-6992.56019	2.39	2.64	3.82	3.12	2.37	3.42	2.32	1.15	2.84	3.41	15.76	17.06
Cluster-6992.56025	19.33	29.5	28.55	34.73	29.75	27.89	30.18	29.99	34.51	66.59	59.52	66.48
Cluster-6992.56048	3.8	6.82	5.93	0.18	2.08	1.62	3.33	2.82	3.9	4.19	8.48	8.44
Cluster-6992.56080	0.86	5.61	4.4	1.43	1.59	0.88	3.24	1.92	2.55	3.78	13.01	11.59
Cluster-6992.56140	0.35	3.44	1.35	3.05	1.69	2.39	2.66	1.9	1.87	4.12	9.55	8.38
Cluster-6992.56150	6.77	10.25	9.21	6.24	5.11	3.76	6.13	4.12	5.45	12.85	14.02	14.76
Cluster-6992.56159	0	13.14	5.69	0	0	0	4.54	3.45	6.32	4.02	14.61	12.56
Cluster-6992.56186	0	0.73	3.88	0	0	0	6.31	1.99	5.59	12.69	11.05	19.88
Cluster-6992.56191	0.21	1.32	1.35	6.39	5.12	7.41	7.57	6.68	7.4	29.6	13.16	13.61
Cluster-6992.56201	49.28	34.07	12.66	72.21	116.89	58.89	21.19	108.62	0	128.24	191.79	198.93
Cluster-6992.56208	0	8.24	8.26	0	0	0	0	0	0	0	13.12	12.24
Cluster-6992.56218	2.98	3.2	0.65	0.38	0.41	0.71	2.75	0	3.33	4.66	15.67	23.64
Cluster-6992.56312	0.23	6.73	2.91	0.79	0.71	0.81	0.43	0	0.57	3.05	13.2	10.55
Cluster-6992.56357	1.08	3.76	4.96	11.34	4.97	6.95	2.93	0.86	3.26	4.61	16.82	17.86
Cluster-6992.56363	0	5.3	0.27	0.82	0	2.94	0	0	0	8.7	12.17	14.07
Cluster-6992.56374	8.98	3.23	5.35	2.93	5.4	4.59	4.12	4.77	4.22	1.06	0.88	2.01
Cluster-6992.56378	2.89	8.89	8.77	4.99	6.61	6.66	6.19	3.79	6.64	11.76	18.65	22.25
Cluster-6992.56410	0.31	3.63	2.28	0.92	0.74	0.6	10.79	4.4	8.98	2.18	31.73	20.05
Cluster-6992.56412	0.46	0.58	0	0	0	0.07	0	0	0	10.98	16.77	15.89
Cluster-6992.56539	5.82	2.92	4.46	1.26	2.8	2.56	1.9	1.79	2.62	5.6	6.29	5.25
Cluster-6992.56617	2.57	2.82	1.15	0.99	0	1.28	0	0	0	10.2	19.71	17.1
Cluster-6992.56629	9.88	9.5	7.51	10.43	10.87	10.81	12.04	15.63	9.51	2.77	6.15	4.37
Cluster-6992.56631	1.83	4.65	4.35	3.46	2.85	2.62	2.57	2.36	2.57	7.37	12.37	9.33
Cluster-6992.56655	1.91	5.94	3.86	6.31	5.13	6.16	3.41	4.11	4.03	16.58	14.08	14.94
Cluster-6992.56698	0.23	1.67	1.07	0.53	0.41	0.46	1.99	0.05	1.04	5.05	11.91	14.35
Cluster-6992.56704	84.37	53.2	41.41	90.64	123.86	109.51	126.91	167.1	119.27	28.45	19.77	15.71
Cluster-6992.56716	0	12.14	4.65	0.29	0.04	0	2.58	0.36	1.99	0.16	13.75	7.09
Cluster-6992.56730	1.47	0.86	0.36	0	0	0	5.41	2.59	5.16	11.58	23.7	16.4
Cluster-6992.56799	327.62	211.03	196.01	342.88	298.85	411.56	502.39	526.27	383.07	190.1	156.9	177.1
Cluster-6992.56823	0	0	0	0	0	0	3.76	0	5.66	19.55	18.14	35.86
Cluster-6992.56902	0	0	0	0.72	0.78	0.85	0.85	0.64	0.78	0.59	18.82	16.43
Cluster-6992.56906	11.1	9.16	15.97	11.1	9.04	6.67	11.8	11.54	12.26	6.25	6.13	6.16
Cluster-6992.56915	1.94	3.65	3.36	6.02	5	3.69	2.01	1.05	1.41	1.75	6.01	6.43
Cluster-6992.56925	2.5	5.99	3.97	8.1	6.08	6.81	3.35	2.69	3.25	3.82	11.78	11.86
Cluster-6992.56937	1.57	3.38	2.34	2.22	2.07	1.32	2.57	1.7	3.18	7.8	11.25	9.15
Cluster-6992.57001	0	2.16	0	0.72	0.18	0	0	0	1.97	4.08	28.22	21.05
Cluster-6992.57120	3.08	7.95	4.82	2.71	0.67	3.4	6.69	9.95	5.42	4.54	10.56	9.71
Cluster-6992.57146	6.9	11.96	10.1	2.75	0	3.37	28.18	7.63	28.83	177.51	279.14	291.1
Cluster-6992.57150	2.98	2.96	6.32	2.34	1.23	2.29	1.43	0.77	3.45	3.44	5.11	7.73
Cluster-6992.57228	9.22	12.2	16.19	5.86	8.73	7.05	14.58	14.48	12.9	2.75	2.4	1.39
Cluster-6992.57229	2.18	12.4	12.39	3.47	1.63	0	0	0.78	0	8.75	17.57	21.26
Cluster-6992.57231	0	0.19	0.04	2.24	1.52	2.4	3.44	1.77	3.35	3.02	27.48	18.53
Cluster-6992.57247	0	0	0	0	0	0	0	0.06	0	35.94	16.15	17.49
Cluster-6992.57275	15.48	27.92	27.3	41.21	37.22	32.63	49.66	53.31	48.58	111.88	82.73	107.53
Cluster-6992.57301	0	8.47	2.53	4.17	2.28	2.13	2.62	0.62	1.3	5.9	8.7	9.24
Cluster-6992.57317	0	5.1	3.84	0	0	0	3.82	6.47	2.97	5.39	10.49	8.02
Cluster-6992.57325	0	2.68	3.53	3.32	2.52	1.1	2.28	2	2.16	6.59	6.14	6.86
Cluster-6992.57347	0.7	4.5	6.92	9.47	5.33	7.2	3.14	4.03	2.04	6.26	9.88	12.64
Cluster-6992.57370	68.85	58.24	69.93	141	129.82	160	121.74	70.63	136.7	0	22.38	22.57
Cluster-6992.57379	0.26	1.22	2.35	4.12	2.73	1.66	0.43	0	0.5	2.34	10.28	12.84
Cluster-6992.57464	2	2.15	2.59	0.17	0	0.1	0.65	0.23	0.25	17.24	9.33	10.96
Cluster-6992.57579	1.66	2.9	0.46	0	0	0	5.6	2.76	4.24	12.81	3.37	8.03
Cluster-6992.57596	0	0	1.63	2.31	1.01	2.97	2.29	0	4.26	7.11	10.03	14.53
Cluster-6992.57599	5.79	10.47	10.15	6.18	4.48	4.55	5.25	4.01	5.39	12.54	21.36	21.98
Cluster-6992.57603	2.22	4.18	1.86	3.29	4.03	3.03	3.76	5.03	5.96	9.15	10.18	8.91
Cluster-6992.57664	4.6	4.08	7.16	3.43	4.13	0	3.38	3.93	3.44	9.93	10.31	6.43
Cluster-6992.57698	1.44	1.54	1.3	1.76	2.14	2.69	3.04	2	3.06	10.97	15.93	20.1
Cluster-6992.57720	1.52	3.4	5	0	0	0	3.67	2.03	3.36	4.74	7.71	11.24
Cluster-6992.57723	3.21	6.16	9.31	4.12	6.24	4.65	4.05	2.91	3.32	6.66	11.34	11.17
Cluster-6992.57767	4.48	9.33	6.41	10.03	5.04	4.27	4.47	5.74	4.86	3.41	2.87	2.39
Cluster-6992.57770	2.14	9.03	5.87	0	0	0	7.2	4.24	5.44	1.98	14.78	17.92
Cluster-6992.57774	4.81	12.37	10.22	3.79	1.6	5.84	5.12	5.41	5.29	5	15.5	15.94
Cluster-6992.57780	45.39	25.03	28.88	28.76	21.47	5.54	18.9	22.9	21.4	77.28	69.2	78.06
Cluster-6992.57792	1.87	0.84	1.9	2.53	1.4	2.27	4.59	3.73	7.3	21.72	14.83	17.23
Cluster-6992.57975	4.2	8.59	4.29	3.17	0.98	2.3	3.02	1.62	3.45	7.92	8.85	7.23
Cluster-6992.57976	3.23	9.3	5.71	0	4.97	8.72	3.06	4.24	3.47	7.55	10.48	10.39
Cluster-6992.58002	3.06	9.25	8.22	8.73	6.79	6.79	3.36	2.34	2.76	4.73	15	11.58
Cluster-6992.58056	6.04	10.1	10.79	0	1.51	9.45	4.03	0.81	7.21	9.2	21.04	19.05
Cluster-6992.58158	0.93	4.64	1.08	2.64	3.04	0.61	0	0	0	0	10.63	13.22
Cluster-6992.58171	10.01	12.41	6.39	7.82	6.52	4.42	4.59	4.52	4.19	10.47	10.68	13.19
Cluster-6992.58206	1.86	6.45	5.38	1.97	1.33	0.74	1.48	2.53	3.71	11.51	16.12	10.4
Cluster-6992.58212	1.76	3.82	4.16	2.63	0.78	1.37	3.29	1.91	3.32	3.83	6.43	6.66
Cluster-6992.58252	0	4.35	3.42	0	0	0	1.26	11.93	14.01	10.4	25.66	12.66
Cluster-6992.58263	0	1.51	0.61	0.21	0.72	0	0.19	0.63	0.15	5.01	41.65	40.66
Cluster-6992.58392	2.67	1.85	1.21	0	0	0	3.09	0.94	2.11	7.12	14.59	14.36
Cluster-6992.58501	83.87	118.54	92.06	92.67	99.12	102.71	64.47	72.09	60.27	52.47	50.14	55.14
Cluster-6992.58556	4.19	15.66	17.39	4.33	0	0	3.54	1.65	2.4	7.7	23.84	19.85
Cluster-6992.58636	3.29	6.79	3.35	2.29	1.33	0.72	2.98	2.02	3.56	5.48	9.42	10.81
Cluster-6992.58690	46.48	54.76	47.25	55.64	65.2	56.49	52.07	53.47	51.18	23.64	29.05	32.27
Cluster-6992.58735	41.91	19.08	20.28	43.19	46.68	37.7	37.17	29.33	40.18	16.13	17.97	13.04
Cluster-6992.58828	0.84	3.55	1.8	3.3	2.8	5.45	3	2.89	3.96	6.47	16.49	20.99
Cluster-6992.58846	0.04	0.13	0	0	0.05	0	0.09	0.14	0.49	15.26	24.64	23.22
Cluster-6992.58917	1.78	5.92	4.77	2.21	1.65	2.75	4.93	4.61	4.47	8.75	16.78	12.65
Cluster-6992.58937	5.64	8.7	3.56	0	0	0	0.52	0	0	2.81	9.74	6.71
Cluster-6992.58972	4.07	2.22	1.11	0	0	0	8.1	4.37	2.32	11.25	11.41	14.21
Cluster-6992.59030	40.02	51.6	63.67	25.26	31.28	23.71	44.04	30.89	30.22	67.72	74.34	53.55
Cluster-6992.59050	0	0	0	0	0	0.57	1.78	1.18	1.89	30.55	15.92	21.34
Cluster-6992.59062	7.8	9.3	9.34	6.45	8.3	6.84	8.37	9.98	10.34	5.89	5.87	3.47
Cluster-6992.59075	0.19	2.83	1.85	0.99	0.87	0.26	2.83	1.56	3.04	0.93	13.41	12.82
Cluster-6992.59161	1.85	9.06	7.69	6.61	4.52	4.78	3.26	2.18	3.69	5.31	11.92	11.61
Cluster-6992.59204	1.32	3.29	2	2.03	2.57	2.02	2.77	1.54	1.8	3.8	8.12	7.48
Cluster-6992.59213	17.43	25	23.44	39.75	30.51	25.36	21.19	17.98	24.07	63.75	78.84	79.07
Cluster-6992.59394	3.54	6.72	8.19	8.46	3.99	10	7.57	7.54	10.57	16.01	15.88	17.3
Cluster-6992.59452	8.5	5.9	4.14	0.96	0	0.78	2.27	0.81	0.63	16.56	22.26	25.05
Cluster-6992.59473	0	0.75	0	0	0	0	9.63	1.71	2.54	0	20.55	37.61
Cluster-6992.59503	0	8.9	8.27	0	0	0	0.17	0	0.3	0	14.26	10.04
Cluster-6992.59541	7.82	4.12	3.42	4.94	4.04	3.43	3.78	3.81	1.92	1.17	2.21	1.77
Cluster-6992.59557	0	9.04	5.35	0	0.08	0	0.08	0.34	0	0	13.29	15.32
Cluster-6992.59580	0	10.77	3.29	0	0	0	0	0	6.2	1.82	3.57	24.45
Cluster-6992.59893	1.99	1.21	1.56	0.84	1.21	1.39	3.63	3.08	4.17	8.74	7.26	8.08
Cluster-6992.59899	0	1.47	0	5.71	4.58	4.79	4.07	0.89	1.88	1.48	28.52	22.37
Cluster-6992.59925	1.46	2.55	3.28	8.53	1.34	9.11	4.7	1.58	7.7	6.1	9.65	13.47
Cluster-6992.59954	5.63	6.94	5.14	5.79	5.01	6.52	3.89	4.08	3.51	7.38	13.39	9.66
Cluster-6992.59966	2.79	1.13	1.29	2.56	3.07	2.24	3.81	2.31	4.24	4.42	7.17	6.97
Cluster-6992.60067	0.78	1.57	1.4	1.02	0.99	1.86	0.68	1.26	1.56	9.59	18.63	21.41
Cluster-6992.60084	0	1.11	1.34	1.29	0.92	9.35	0.29	0.16	1.13	10.22	2.79	9.8
Cluster-6992.60118	0	0.49	0	4.56	0	0	7.94	2.93	2.76	5.7	10.67	5.11
Cluster-6992.60125	0	0	0	0	0	0	0	0	0	0.76	19.81	17.5
Cluster-6992.60280	0	6.05	1.91	2.95	1.75	3.1	1.9	1.98	2.07	3.22	5.95	5.73
Cluster-6992.60335	4.69	9.67	8.63	4.68	2.7	3.81	3.4	4.26	4.45	3.28	11.66	13.93
Cluster-6992.60434	1.68	5.41	3.92	4.3	1.02	1.14	4.16	2.19	3.13	7.45	6.54	9
Cluster-6992.60448	0	2.7	3.66	0	0	0	1.14	0	0.93	7.43	15.53	12.47
Cluster-6992.60476	0.2	1.62	0.41	0	0	0	4.74	2.64	8.1	10.97	6.62	6.73
Cluster-6992.60512	0	0	0.23	0.43	0.68	0.6	1.9	0.96	2.18	14.07	11.88	9.68
Cluster-6992.60523	0	5.87	4.26	7	5.84	4.02	2.05	0.38	0.74	3.23	11.59	7.31
Cluster-6992.60639	7.16	8.48	4.86	6.58	4.09	5.61	2.7	1.89	2.35	8.57	9.96	11.09
Cluster-6992.60670	53.87	35.26	6.03	50.56	18.11	11.68	109.41	50.2	98.61	90.72	116.7	123.68
Cluster-6992.60707	63.25	43.08	37.46	41.27	58.64	57.75	46.29	46.49	46.57	18.16	17.07	15.79
Cluster-6992.60880	0	0	0	3.88	6.12	0	0.11	0	0.52	23.8	10.61	11.28
Cluster-6992.60912	30.64	12.94	19.24	39.6	60.32	37.85	70.46	42.6	58.37	21.17	27.81	29.49
Cluster-6992.60969	0	1.67	2.41	0	0	0	0.91	0.63	1.7	3.1	17.79	9.7
Cluster-6992.60978	1.8	4.83	6.26	4.69	2.92	5.25	3.54	2.03	3.05	4.63	9.31	11.2
Cluster-6992.61004	4	19.32	13.67	1.83	1.66	1.02	4.58	1.62	3.42	10.51	30.96	17.33
Cluster-6992.61181	0	0.2	0.28	0.2	1.45	0.4	11	0.13	11.41	1.62	24.94	23.4
Cluster-6992.61337	10.17	11.39	10.95	3.7	7.13	7.64	5.69	3.62	7.36	9.99	14.35	14.58
Cluster-6992.6140	1.47	0.8	0.55	1.11	1.37	1.78	3.65	3.04	4.48	8.06	6.4	7.85
Cluster-6992.61636	7.48	7.26	8.99	8.84	6.39	4.98	6.66	3.54	6.25	14.41	21.82	19.6
Cluster-6992.61659	0.56	4.91	3.52	1.03	0.6	1.77	2.53	1.88	3.69	3.02	6.96	8.44
Cluster-6992.61724	2.4	5.62	4.56	4.63	2.5	1.71	2	2.45	1.91	4.88	8.23	6.21
Cluster-6992.61813	2.94	6.25	8.64	8.02	4.82	3.8	7.41	6.14	10.28	12.79	20.12	14.18
Cluster-6992.61867	3.61	1.61	5.8	8.52	4.6	7.71	5.82	5.58	2.69	0	0.96	1.09
Cluster-6992.61912	3.93	3.29	3.4	12.4	10.64	8.87	10.43	14.11	12.31	0.08	0.22	0.49
Cluster-6992.61968	2.49	2.96	3.89	5.36	3.93	4.02	1.41	0.98	1.28	3.94	8.21	7.92
Cluster-6992.61999	6.1	6.54	2.45	3.65	5.28	3.22	5.06	3.61	6.95	14.08	9.65	10.58
Cluster-6992.62073	9.68	5.89	4.72	10.02	18.26	5.49	18.12	13.88	12.65	0.55	2	1.01
Cluster-6992.62335	0	9.86	7.34	5.97	3.58	3.78	1.93	1.26	3.41	2.83	14.7	13.89
Cluster-6992.62360	4.87	3.04	2.45	1.61	2.96	3.65	4.61	1.59	4.9	6.09	6.35	6.84
Cluster-6992.62649	4.48	4.95	5.64	5.52	5.96	10.99	7.81	3.96	3.87	20.8	13.89	11.8
Cluster-6992.62667	0	9.09	5.28	0.71	0	0	4.35	1.95	10.68	0.94	25.13	16
Cluster-6992.62672	6.91	6.75	7.95	3.32	4.05	1.43	10.55	7.99	9.98	8.39	12.51	17.9
Cluster-6992.62677	0.66	5.16	3.64	0.73	0.64	0.79	2.88	0.67	2.63	2.28	8.16	8.28
Cluster-6992.62807	7.2	6.63	6.05	0	0	0	4.79	5.04	5.49	11.87	8.51	11.41
Cluster-6992.62816	0	0	0	0	0	0	0	0	3.61	5.85	26.1	23.09
Cluster-6992.62845	6.24	0.7	0	3.34	3.92	6.41	4.12	1.68	4.26	13.12	9.87	8.24
Cluster-6992.63016	1.31	4.21	5.14	4.03	1.69	1.44	2.03	0.24	1.45	3.08	9.62	6.27
Cluster-6992.63025	5.47	7.36	5.5	1.51	0.29	1.03	4.58	0.3	1.69	8.31	7.06	8.09
Cluster-6992.63026	0	1.29	1.45	0.14	0	0	2.36	0	1.6	2.66	11.28	16.41
Cluster-6992.63192	5.35	14.8	12.63	11.34	4.68	6.45	4.28	2.17	4.5	8.6	18.74	18.2
Cluster-6992.63248	5.8	5.03	2.82	3.7	3.75	5.67	3.86	4.31	5.06	8.69	11.17	10.96
Cluster-6992.63283	1.59	15.31	19.11	0	0	0	4.29	4.72	12.66	5.32	14.44	32.95
Cluster-6992.63297	2.44	12.85	6.31	4.32	3.94	1.43	6.08	3.08	3.13	10.12	11.37	10.99
Cluster-6992.63319	3.28	5.58	5	4.48	1.52	1.28	2.95	2.82	3.28	5.38	9.28	6.33
Cluster-6992.63408	32.48	27.9	33.42	34.25	41.84	50.83	41.82	63.06	49.15	0.73	14.94	12.8
Cluster-6992.63472	2.44	5.19	4.16	8.35	9.24	6.15	7.63	6.83	7.24	14.26	26.37	17.81
Cluster-6992.63500	3.19	3.86	3.11	3.37	1.12	2.35	4.53	1.75	4.22	6.98	6.58	7.7
Cluster-6992.63942	0	11.59	4.44	0	0	0	0	0	0	0.17	22.71	11.87
Cluster-6992.64003	2.35	6.31	7.34	0	0.34	0.26	2.63	1.22	0	2.58	7.94	14.06
Cluster-6992.64015	4.35	6.83	3.35	1.19	1.87	1.87	5.05	1.16	3.96	5.07	8.33	9.09
Cluster-6992.64049	3.66	7.26	6.02	2.1	4.28	2.32	2.99	3.64	3.97	8.67	8.52	10.89
Cluster-6992.64094	9.26	4.73	4.77	4.77	0.46	1.27	5.61	2.17	7.74	9.23	10.57	10.33
Cluster-6992.64107	0.55	2.03	1.07	2.13	1.7	1.22	3.09	2.28	1.85	5.51	10.82	4.16
Cluster-6992.64150	7.26	10.67	8.82	5.02	2.5	0.1	2.66	1.2	2.55	2.1	17.24	16.53
Cluster-6992.64169	4.05	3.42	2.76	0	0	0	6.3	3.15	5.94	11.45	8.59	5.39
Cluster-6992.64215	1.38	4.1	5.28	6.25	6.06	5.65	2.69	0.72	2.4	4.48	8.42	7.83
Cluster-6992.64217	27.5	59.59	37.79	18.81	11.06	8.69	35.53	26.76	32.64	21.54	61.2	74.26
Cluster-6992.64253	0.48	0.89	3.21	0	0	0	2.16	2.05	3.29	10.6	8.57	6.23
Cluster-6992.64262	3.03	7.74	7.92	6.37	4.69	3.5	4.16	3.79	4.8	7.36	14.2	11.98
Cluster-6992.64360	0	1.61	0.89	0.5	0.76	0	2.35	1.01	3.49	9.27	9.16	9.46
Cluster-6992.64374	3.7	4.84	3.82	0.38	0	0.32	0.89	0	0.81	4.48	9.75	9.88
Cluster-6992.64375	33.02	34.49	32.87	30.49	33.46	37.81	35.75	40.68	43.69	17.22	24.84	24.79
Cluster-6992.64717	4.95	8.83	8.51	8.68	8.92	8.25	13.14	13.28	11.68	2.52	3.25	3.76
Cluster-6992.64844	5.77	4.22	4.68	0	0	0	3.05	2.06	2.2	14.43	17.36	4.89
Cluster-6992.64851	0.5	3.52	5.14	0	0	0	3.2	4.08	5.46	12.94	2.93	5.54
Cluster-6992.64872	4.51	8.15	6.96	0	0	0	1.41	0.33	0	13.35	3	5.63
Cluster-6992.64893	1.36	5.28	3.95	0	0.39	0.81	6.76	1.47	3.28	6.02	14.08	10.98
Cluster-6992.64922	6.51	7.82	6.06	4.68	2.22	3.55	4.35	4.92	4.58	9.82	7.63	6.33
Cluster-6992.65017	1.75	6.96	3.18	2.46	4.46	2.89	5.05	3.61	2.1	8.29	6.22	7.12
Cluster-6992.65085	8.38	15.02	9.86	5.8	6.52	5.78	7.22	5.69	10.97	12.85	14.18	14.14
Cluster-6992.65121	1.17	1.94	1.65	3.39	1.97	3.87	3.32	2.46	4.69	6.75	6.92	9.89
Cluster-6992.65151	1.38	6.96	4.38	6.06	4.97	1.66	5.36	4.16	10.66	9.36	16.55	29.52
Cluster-6992.65212	10.24	10.42	13.05	0	0	0	3.3	4.43	3.24	21.21	11.46	5.46
Cluster-6992.65236	51.61	37.59	15.33	37.55	31.34	27.33	37.64	24.18	49.32	96.03	66.88	58.84
Cluster-6992.65240	2.94	6.38	5.01	3.7	3.08	4.22	3.33	2.26	1.87	4.58	7.34	7.03
Cluster-6992.65266	10.4	6.58	6.74	9.42	13.01	11.29	11.87	9.03	11.49	2.66	2.3	1.98
Cluster-6992.65291	5.71	5.4	4.97	2.7	3.44	0.26	3.65	2.12	3.72	7.49	10.29	8.16
Cluster-6992.65324	6.68	7.83	10.4	15.78	14.34	12.5	11.98	10.96	12.77	5.31	7.3	1.66
Cluster-6992.65611	0.41	3.6	2.29	3.19	4.82	1.63	1.83	2.11	0.91	7.06	8.85	11.57
Cluster-6992.65658	0	5.78	3.63	0	0	0	7.74	5.83	14.65	9.52	12.55	22.72
Cluster-6992.65832	0	0	0	0	0	0	0	0.72	3.28	24.04	21.43	38.37
Cluster-6992.65849	2.75	5.79	5.76	9.91	7.34	7.09	5.06	3.13	4.82	9.69	15.94	15.68
Cluster-6992.65929	1.05	1.72	1.75	3.47	4.32	2.47	4.96	3.11	6.15	11.14	9.4	8.32
Cluster-6992.65950	4.05	1.52	1.62	5.61	7.49	6.52	6.63	10.67	4.52	0.36	2.77	1.68
Cluster-6992.66170	9.9	3.54	5.81	0.33	1.05	0	1.62	3.92	0	9.24	12.26	13.06
Cluster-6992.66216	3.86	7.06	9.48	0	0	0	2.47	0	3.88	3.1	9.56	14.07
Cluster-6992.66292	0.02	0.32	0.03	0.98	1.64	2.1	2.77	0.47	2.84	13.14	7.54	7.44
Cluster-6992.66754	8.52	3.48	2.64	5.55	7.09	8.57	6.05	4.01	5.17	0.92	3.8	2.96
Cluster-6992.66876	0.51	8.01	7.09	15.5	9.17	7.39	1.35	4.29	2.61	0.42	23.26	15.14
Cluster-6992.67036	4.58	0.32	1.48	0	0	0	5.05	5.09	4.2	1.97	6.99	7.55
Cluster-6992.67198	2.26	1.39	2.91	2.09	2.48	0.93	1.92	1.59	2.27	4.34	5	9
Cluster-6992.67270	1.37	12.66	7.91	0.27	0	0.16	1.19	0.55	2.04	0.25	39.75	37.91
Cluster-6992.67298	0	13.19	7.28	0	0	0	2.89	4.26	10.1	9.34	10.08	27.13
Cluster-6992.67575	5.03	6.96	7.21	1.22	0.67	1.43	2.61	0.9	1.75	4.49	12.25	9.93
Cluster-6992.67744	2.54	2.95	1.27	3.06	2.8	4.24	2.12	2.1	1.68	3.81	7.93	8.23
Cluster-6992.67842	4.4	4.71	5.65	0	0	0	1.33	4.38	1.54	8.04	9.26	8.32
Cluster-6992.67909	5.6	8.88	5.91	3.17	14.55	17.21	2.56	10.22	3.49	1.03	1.03	0.46
Cluster-6992.67991	0	6.24	0	0	0	0	1.57	4.99	6.33	9.8	9.1	7.54
Cluster-6992.68023	7.84	4.72	3.46	3.3	4.04	3.42	4.2	4.48	5.45	9.28	9.57	11.02
Cluster-6992.68190	2.13	7.05	7.38	5.11	6.49	3.99	6.93	7.13	9.72	12.33	14.15	13.24
Cluster-6992.68212	0	6.73	2.68	17.2	5.85	1.54	1.64	0	2.08	11.4	11.54	17.88
Cluster-6992.68402	11.69	6.81	2.68	0	2.36	0	4.29	1.17	0.75	10.19	15.04	11.17
Cluster-6992.68478	1.61	4.6	5	5.44	2.46	3.1	7.83	1.73	7.33	3.04	26.02	25.56
Cluster-6992.68492	0.24	0	0.35	1.26	1.11	3.35	2.49	1.68	3.67	8.79	5.77	11.72
Cluster-6992.68728	1.34	2.16	2.24	3.01	7.77	2.52	8.64	3.1	6.33	0.57	3.39	1.05
Cluster-6992.69055	8.52	8.29	4.35	5.76	6.1	3.04	2.52	4.28	4.65	20.3	12.55	11.56
Cluster-6992.69174	6.18	3.47	1.62	15.24	10.51	10.16	9.74	7.31	9.01	0.29	4.03	1.3
Cluster-6992.69394	14.06	3.35	11.3	1.55	0.57	1.89	3.56	6.19	4.15	12.3	23.33	12.04
Cluster-6992.69422	0.71	0.33	0.46	1.6	2.58	1.57	1.71	0.22	2.43	16.33	13.4	14.51
Cluster-6992.70254	2.17	5.29	5.85	5.04	3.09	5.05	5.82	6.56	6.89	6.75	12.26	13.66
Cluster-6992.70374	0	6.46	7.33	0	0	0	0.21	0	0.98	0	13.42	12.5
Cluster-6992.70972	5.79	1.7	6.96	2.61	4.83	2.63	3.84	4.68	4.05	1.82	1.55	0.95
Cluster-6992.71403	3.77	6.06	9.33	4.62	0.52	0	0.74	0	0.57	5.45	8.86	14
Cluster-6992.71469	4.95	2.83	0	1.54	1.37	0.85	4.82	3.78	3.64	10.87	6.31	8.38
Cluster-6992.72204	1.24	2.31	2.85	4.07	4.62	4.14	1.97	0	4.06	11	7.56	10.4
Cluster-6992.72842	4.43	6.49	9.05	4.16	2.57	1.66	2.53	0.78	1.77	6.47	18.45	17.97
Cluster-6992.72990	2.59	2.27	2.16	5.24	2.24	3.49	2.29	2.38	2.63	4.67	9.55	5.95
Cluster-6992.73053	0	3.54	3.59	2.51	0.55	2.98	1.64	1.99	1.1	6.51	5.57	7.86
Cluster-6992.73478	9.38	7.96	4.18	9.94	12.2	12.69	11.3	14.29	8.39	2.62	4.97	4.19
Cluster-6992.74163	2.59	0.69	0.72	1.01	0.5	0	3.36	4.01	3.87	17.83	14.29	10.05
Cluster-6992.7521	5.78	5.3	3.8	0	0	0	0.73	0	0.28	5.45	11.54	10.69
Cluster-6992.75505	0	0.84	2.58	2.14	3.3	1.2	3.34	2.58	2.5	2.85	9.41	7.94
Cluster-6992.75744	2.81	10.15	3.94	3.27	2.17	2.85	3.66	1.52	1.8	8.81	13.11	20.52
Cluster-6992.76160	0	10.45	5.51	0	0	0	0.44	0	0	6.06	19.11	21.96
Cluster-6992.76372	3.64	0.72	5.4	1.07	0	0	4.14	2.94	2.93	6.32	6.83	4.92
Cluster-6992.76894	0.59	9.21	3.66	0	0	0	2.33	0.53	0	4.67	8.78	8.16
Cluster-6992.77297	3.29	6	4.28	4.17	0	3	2.39	3.47	2.11	5.1	7.86	13.69
Cluster-6992.77333	0.21	2.48	2.26	4.51	2.16	1.51	2.42	1.6	2.59	4.74	8.59	7.32
Cluster-6992.77567	6.27	3.6	3.28	3.15	4.73	3.27	3.93	3.69	5.65	1.62	1.56	1.44
Cluster-6992.77886	0	1.49	0.27	2.82	14.92	0	5.7	7.04	6.69	0.61	0.01	0
Cluster-6992.77905	1.71	2.06	2.02	3.38	2.58	5.05	2.62	0.83	2.87	11.22	5.97	8.89
Cluster-6992.78142	2.5	3.15	2.05	1.82	0.99	1.48	4.2	0.47	6.06	2.15	6.4	5.92
Cluster-6992.7906	2.25	1.93	5.8	6.51	8.59	6.48	4.89	9.47	5.59	1.54	1.1	3.83
Cluster-6992.79353	3.12	2.33	3.9	0.59	2.39	0.69	3.93	2.75	1.4	5.62	6.41	9.63
Cluster-6992.80411	7.23	12.52	8.44	2.26	2.04	4.29	5.48	5.4	4.44	8.64	11.16	10.59
Cluster-6992.80936	0	7.58	1.66	0.62	1.43	0.58	1.89	1.39	5.14	15.66	9.39	21.79
Cluster-6992.8138	2.33	2.9	3.71	2.33	2.27	3.32	5.32	3.57	5.86	4.26	4.5	6.21
Cluster-6992.81624	0	8.09	2.2	0	0	0	0	0	0	0	32.5	24.5
Cluster-6992.82188	4.39	7.54	0.78	1.49	1.23	0	2.02	1.26	4.34	7.38	16.91	17.61
Cluster-6992.82363	4.78	5.38	0.94	1.37	4.14	5.22	4.32	1.01	5.89	12.68	8.99	14.52
Cluster-6992.83304	0.7	7.05	6.13	4.84	2.83	3.42	0.85	0.63	1.04	1.83	10.83	10.16
Cluster-6992.83465	3.12	3.36	4.11	7.41	9.6	1.3	0.92	0.29	1.82	3.58	8.72	9.98
Cluster-6992.83900	2.73	0.83	1.83	0	0	0	3	6.53	3	20.12	8.36	5.59
Cluster-6992.84184	9.4	0	0	2.79	0	10.87	0.17	0	0.87	8.86	4.68	13.71
Cluster-6992.84889	1.69	1.43	1.98	1.58	1.52	1.75	2.82	0.85	2.41	3.19	15.68	13.31
Cluster-6992.85640	0	1.78	0	2.43	2.22	1.08	3.98	6.13	0.81	9.7	14.6	10.45
Cluster-6992.86092	2.48	5.31	6.08	2.52	1.73	2.25	2.98	1.19	1.88	12.03	9.43	5.61
Cluster-6992.86513	0	0.84	0	0	0	0	2.71	0	0	24.17	17.32	10.65
Cluster-6992.9954	0	2.35	3.63	2.23	0.23	2.23	1.93	1.22	1.4	3.97	9.08	8.61
Cluster-6992.39010	0	17.38	22.45	0.77	0.51	0.25	0.94	0.72	1.34	1.62	40.51	46.33

## Sheet: MEblue
Table S10 Module genes in co-expression network analysis. Fifteen distinct modules labeled with different colors are shown, each table represents one module.
ID	BR_a_fpkm	BR_b_fpkm	BR_c_fpkm	DR_a_fpkm	DR_b_fpkm	DR_c_fpkm	LR_a_fpkm	LR_b_fpkm	LR_c_fpkm	RD_a_fpkm	RD_b_fpkm	RD_c_fpkm
Cluster-11581.0	2.41	0	1.21	22.55	20.43	12.51	2.03	4.84	5.5	10.96	5.73	7.56
Cluster-17243.0	0	1.12	0.56	8.27	12.48	15.98	0	7.09	8.68	0.29	0	0
Cluster-18974.0	5.16	2.22	2.97	7.12	8.89	7.27	5.86	2.23	3.82	2.26	1.26	2.75
Cluster-223.0	0	0.28	0	7.29	6.2	8.35	3.85	0.28	4.57	4.48	2.16	3.63
Cluster-24682.0	0	0	0	8.24	7.28	7.39	2.44	1.73	3.65	0.12	1.94	4.8
Cluster-28471.0	12.04	0	0	22.52	28.25	18.31	0	4.26	23.42	1.37	6.11	0
Cluster-31589.0	0	0	0	19.52	17.73	11.45	0	0	0	0	0	0
Cluster-327.0	0	0.89	0	11.32	14.2	10.07	1.6	0	0.53	0	0	0.93
Cluster-36658.0	0	0	0	13.1	7.88	15.31	0	0	2.08	0	1.33	0
Cluster-38144.0	0	0	0.68	13.29	9.81	2.56	0.86	1.87	2.1	0	2.13	2.76
Cluster-40758.2	0.51	2.19	0.96	13.23	13.43	7.04	2.04	0.18	2.78	0.83	1.41	2.47
Cluster-5926.0	0	0	0	23.48	5.11	29.98	0	0	0	0	0	0
Cluster-6992.10149	0.18	2.12	0.8	17.86	26.26	17.31	6.58	5.24	4.51	1.41	2.65	2.75
Cluster-6992.10177	0	0.06	0	21.31	22.24	23.68	1.55	1.18	1.52	0	0.57	1.43
Cluster-6992.1023	0.34	0.65	1.08	20.8	21.86	13.84	2.14	1.21	1.86	0.17	0.08	0.47
Cluster-6992.10599	0	0	0.98	18.42	16.23	6.78	0	0	0	0	4.34	0
Cluster-6992.10985	0.82	5.73	8	21.72	11.03	13.28	6.97	4.14	6.28	3.17	10.15	10.18
Cluster-6992.11176	0.51	1.83	3.75	12.25	28.09	6.4	0.37	0.83	0.49	0.42	0.09	0.36
Cluster-6992.11354	1.5	2.64	2.07	5.77	6.45	5.37	3.91	3.28	4.58	3.6	3.97	4.22
Cluster-6992.11519	0	0.14	0.42	40.02	34.56	15.51	0	0	0	0	0.13	0.12
Cluster-6992.11612	0	0	0	216.44	201.65	256.68	0	0	0	0	0	0
Cluster-6992.11751	0.17	0.26	0	19.64	15.17	13.56	0	0.84	0	3.77	0.79	1.53
Cluster-6992.12058	0	0	3.01	31.17	34.1	19.11	0	0	0	0	0	0
Cluster-6992.12063	1.89	9.42	10.32	13	14.43	9	7.47	5.35	8.04	3.85	5.49	4.97
Cluster-6992.12071	1.55	0	0	18.67	22.2	13.32	0	0	1.49	0	0.08	0
Cluster-6992.12317	3.45	9.54	2.73	13.23	12.44	10.38	2.7	2.43	3.01	9.16	5.3	8.8
Cluster-6992.13023	0	2.32	2.72	20.98	17.23	11.99	0	0	0	1.12	0.76	5.14
Cluster-6992.13036	0	0.23	0.23	10.34	15.69	7.36	0.9	3.26	0.95	0	0	0.1
Cluster-6992.13189	1.64	5.39	3.54	7.47	8.5	12.35	4.82	5.09	4.14	3.18	2.63	4.52
Cluster-6992.13376	2	6.2	6.64	2.21	2.79	0.96	6.72	3.82	7.79	1.49	8.21	7.2
Cluster-6992.13849	0.41	1.45	3.11	12.26	4.81	2.59	1.26	1.21	0.46	3.17	5	0.75
Cluster-6992.14369	0	0.68	1.78	42.72	33.29	17.11	3.19	0.9	3.08	2.09	4.36	4.36
Cluster-6992.14459	0.47	0.5	0.28	19.03	29.93	17.92	0.15	0	0	0	0	0
Cluster-6992.14519	0.56	4.07	1.7	146.32	158.78	85.24	7.84	18.02	9.53	0	0.22	0.2
Cluster-6992.14527	0	1.2	0.78	5.95	15.36	15.68	7.21	1.9	6.67	8.8	3.44	4.14
Cluster-6992.14550	0	0	0	36.5	28.4	27.11	2.52	0	0.12	0	0	0
Cluster-6992.14605	0.87	1.85	2.6	6.96	5.3	5.74	5.78	2.52	6.26	7.49	6.05	5.14
Cluster-6992.14639	18.91	9.81	13.21	3.71	3.18	1.15	7.77	6.59	7.07	8.36	8	8
Cluster-6992.14671	0	1.73	2.87	15.77	26.13	12.35	5.42	12.08	5.88	1.32	3.77	3.37
Cluster-6992.14743	0.98	3.49	1.93	8.08	6.54	6.23	1.76	5.21	1.12	1.95	1.09	1.34
Cluster-6992.14966	4.99	2.44	2.41	6.28	11.75	5.04	1.45	0	0	3.42	1.77	1.81
Cluster-6992.14971	4.19	0.66	3.09	20.3	23.58	20.59	1.75	0	0	0.56	0	0
Cluster-6992.14982	0.12	0.51	0.09	23.21	17.61	8.42	1.54	2.3	1.56	0.02	0.4	0.14
Cluster-6992.15075	0	0	0	40.25	56.03	17.38	0.27	0.66	0.14	0	0.29	0
Cluster-6992.15134	4.07	0	0	8.44	0	16.2	0	0	0.34	0	3.78	3.88
Cluster-6992.15548	0	1.68	1.34	41.54	29.58	14.86	0.35	0.13	0.24	0	0.9	0.59
Cluster-6992.15646	0	0.53	0.37	17.86	21.33	20.18	0.65	0.02	0.24	0	7.16	3.65
Cluster-6992.15740	0	2.79	1.15	12.31	9.39	8.05	3.43	1.54	3.17	1.69	4.94	3.44
Cluster-6992.15816	0	1.5	1.82	10.54	7.12	8.16	1.4	1.47	1.43	7.12	1.94	4.73
Cluster-6992.15836	3.39	2.38	1.04	6.1	8.83	12.35	3.85	2.96	2.75	4.84	2.52	3.1
Cluster-6992.16014	6.32	5.68	4.11	8.02	13.3	12.27	7.97	4.91	10.14	5.17	5.56	5.57
Cluster-6992.16258	0	7.74	0	194.48	74.52	84.89	0	0	16.47	9.07	0	0
Cluster-6992.16278	0	2.18	1.26	12.97	5.08	6.81	1.08	0	0.71	0	2.15	5.21
Cluster-6992.16394	0	14.13	18.46	25.92	19.87	21.67	0	0	0	0	2.07	3.04
Cluster-6992.16403	0	3.25	4.38	11.9	13.23	17.54	3.64	3.86	5.93	2.85	7.41	8.45
Cluster-6992.16426	0	3.85	3.28	9.36	5.86	9.82	0.79	0.31	1.33	1.66	5.38	5.08
Cluster-6992.16438	30.11	24.92	28.97	0.33	0.32	0.14	7.22	8.75	6.87	3.88	1.49	1.57
Cluster-6992.16448	0	0.99	0.79	9.64	7.8	10.35	1.16	1.2	1.05	1.06	1.77	0.71
Cluster-6992.16479	0.49	1.53	0.59	21.17	15.95	5.2	0.37	0.52	0.11	0.06	0.68	0.36
Cluster-6992.16749	0.24	0.59	1.34	5.91	4.62	6.78	2.82	3.48	4.88	2.71	4.44	6.46
Cluster-6992.16752	4.17	3.7	3.53	16.27	17.25	14.63	5.25	5.79	5.57	2.15	6.15	4.31
Cluster-6992.16815	4.77	4.31	5.11	5.8	15.1	20.66	2.37	3.25	3.59	9.29	9.31	10.88
Cluster-6992.16919	7.95	7.05	9.13	3.94	3.8	0.27	1.86	4.6	4.4	2.33	2.03	3.25
Cluster-6992.16929	9.1	5.93	8.21	18.77	16.42	17.17	9.19	7.18	10.66	1.25	5.4	3.85
Cluster-6992.17034	0.61	2.83	2.96	24.78	22.56	9.74	1.28	0.55	1.5	1.05	1	0.68
Cluster-6992.17082	0	4.89	5.75	21.03	19.79	18.11	0	0	1.79	0	0.31	0.14
Cluster-6992.17440	0	0	0	188.59	197.32	258.21	1.14	2.18	1.64	0.56	0	0
Cluster-6992.17559	1.58	0.24	0	8.59	21.33	10.06	5.14	1.71	1.55	0.22	1.99	0.2
Cluster-6992.17806	5.04	11.48	10.06	0	0.83	1.28	6.38	6.1	5.52	4.94	9.3	2.53
Cluster-6992.17993	9.47	2.02	5.42	132.26	85.24	164.61	28.29	11.59	21.53	4.13	7.96	5.34
Cluster-6992.18209	0	0	0	15.59	19.43	21.13	0	0	0	0	0	0
Cluster-6992.18347	2.61	52.19	74.49	104.66	132.72	88.2	4.28	7.51	0.67	3.09	3.12	3.32
Cluster-6992.18446	0	0	0	16.81	19.54	16.31	0	0	0	0	0	0
Cluster-6992.18529	0	1.64	1.95	192.97	213.92	59.21	3.27	1.21	3.75	0.32	2.69	0.51
Cluster-6992.18658	0	0	0	170.77	247.92	442.41	0	0	0	0	0	0
Cluster-6992.18663	91.02	98.06	93.42	22.83	24.9	13.35	56.92	28.11	58.75	35.64	3.54	25.9
Cluster-6992.18709	0	0	0	24.26	30.78	27.05	0	0	0	0	0	0
Cluster-6992.18771	0	0	0	36.72	26.44	46.72	0.67	0.88	0.15	0.13	0	0
Cluster-6992.18819	0	0	0	22.59	15.31	7.09	0	0	0	0.24	0	0.31
Cluster-6992.18826	0	0.09	0.13	18.63	17.3	6.25	0.15	0	0	0	0.09	0.11
Cluster-6992.18859	0	1.37	0	21.68	17.64	10.65	3.52	2.18	2.28	0	1.83	1.77
Cluster-6992.18874	3.14	6.53	4.86	7.97	17.69	14.63	4.34	5.77	2.36	5.95	3.07	1.51
Cluster-6992.18931	0	1.68	0	14.25	18.13	13.35	0	0	0	0	0	0
Cluster-6992.18970	0	0.12	0	19.95	29.43	10.93	0.34	1.1	0.52	0	0.11	0
Cluster-6992.18988	0	1.07	0	28.19	26.66	13.46	1.15	0	0	0	0.22	0
Cluster-6992.18991	0	0	2.63	325.31	205.67	165.12	0	0	2.64	0	3.74	0
Cluster-6992.19049	0	1.07	1.74	6.16	11.98	5.49	6.16	3.17	3.11	1.08	0.86	1.09
Cluster-6992.19050	0	15.63	9.69	298.89	345.48	157.19	0.91	1.17	0.19	0	0.58	0.08
Cluster-6992.19054	0	0	0	25.12	25.11	39.15	0	0	0	0	0	0.6
Cluster-6992.19063	0	0.48	0.4	7.18	11.52	4.36	2.23	7.61	0.68	3.26	5.01	3.39
Cluster-6992.19096	0	1.54	1.77	11.07	17.13	15.35	0	0	0	0	0	0
Cluster-6992.19135	1.44	3.69	3.48	9.22	6.29	8.65	2.3	3.6	3.51	1.76	1.3	0.88
Cluster-6992.19206	0	0.4	0.19	7.55	16.3	8.4	0	0	0	3.99	0	0
Cluster-6992.19236	0	7.17	4.75	210.15	266.49	117.05	3.05	4.53	2.28	0	0.85	1.16
Cluster-6992.19238	0	0	0.47	40.14	31.61	42.28	0	0	0	0	0.47	0
Cluster-6992.19239	0	0	0.28	169.61	131.76	126.97	0	0	0	0	0	0
Cluster-6992.19277	11.27	14.57	11.91	0	0	0.35	5.73	10.49	7.08	6.71	8.35	6.78
Cluster-6992.19295	0	4.58	4.95	20.06	21.86	11.21	0	0	0	0	0.2	0.73
Cluster-6992.19337	1.93	1.89	4.57	13.29	12.23	7.74	4.57	2.31	4.72	0	0.62	1.26
Cluster-6992.19341	1.9	5.17	3.01	10.82	10.32	12.09	3.77	3.74	4.18	1.2	1.69	1.1
Cluster-6992.19365	0.94	1.88	1.24	14.7	11.27	14.94	4.11	5.46	4.78	3.8	5.89	5.6
Cluster-6992.19374	3.24	1.07	2.79	28.38	18.93	15.4	0.25	1.08	1.71	0.49	0.49	0.79
Cluster-6992.19376	0.52	3.88	0.83	306.44	368.99	105.38	1.54	2.11	2.12	0	0	0
Cluster-6992.19413	0	34.76	18.17	385.16	409.12	262.46	14.45	14.6	12.62	4.01	3.78	4.27
Cluster-6992.19417	0	0	0	24.42	20.09	20.98	0.22	0	0	0	0	0
Cluster-6992.19424	1.4	8.8	4.54	156.61	192.25	73.29	28.19	34.03	18.67	2.09	3.55	1.72
Cluster-6992.19472	1.55	3.41	4.32	128.74	166.51	99.15	1.42	0.84	1.03	0.13	0.19	0.18
Cluster-6992.19515	2.46	3.6	3.95	6.2	4.27	4.91	2.92	2.07	1.61	3.63	4.55	5
Cluster-6992.19593	7.68	3.57	0.64	12.3	14.35	19.34	10.21	4.24	4.91	3.25	2.04	2.42
Cluster-6992.19688	0	0	0	17.9	61.91	26.55	0	0	0	0	0	0
Cluster-6992.19823	4.09	2.78	4.64	15.73	9.11	8.5	6.34	3.67	5.75	0.81	1.61	0.74
Cluster-6992.19838	0	0	0	10.03	16.72	26.02	0	0	0	0	0	0
Cluster-6992.19949	0	0	0	19.71	17.92	12.42	0	0	0	0	0	0
Cluster-6992.19965	0	0	0	336.13	0	0	16.9	40.06	11.37	0	1.16	0
Cluster-6992.19987	0	0.71	0.31	31.84	22.61	14.7	5.54	2.34	5.7	0.23	2.84	2.78
Cluster-6992.20011	2.11	2.06	3.8	11.72	8.17	9.79	3.7	3.37	3.79	4.1	0.59	0.46
Cluster-6992.20245	0	0.5	0.63	185.18	170.06	202.52	0	0	0	0	0	0
Cluster-6992.20255	7.95	10.49	1.61	95.49	29.25	121.38	43.77	12.9	24.7	10.36	5.67	30.64
Cluster-6992.20286	8.07	6.21	7.74	17.16	15.23	10.27	7.82	5.97	7.56	3.65	5.25	10.06
Cluster-6992.20322	4.4	1.77	0	24.09	27.49	16.31	2.73	10.56	7.46	1.86	0.62	0.64
Cluster-6992.20342	0	6.96	10.16	392.89	136.26	152.42	3.94	5.56	1.93	1.35	2.49	0
Cluster-6992.20346	2.33	3.78	2.05	8.48	6.93	7.66	2.92	1.38	2.57	0.49	3.47	3.45
Cluster-6992.20386	3.85	10.59	8.83	13.3	13.65	15.04	7.34	5.42	7.46	4.44	7.53	8.23
Cluster-6992.20392	4.93	7.21	8.28	16.76	14.66	7.59	4.88	2.58	5.11	2.65	7.04	3.23
Cluster-6992.20395	1.11	1.97	0.97	21.41	20.54	9.5	1.06	1.39	0.22	1	0.76	0.79
Cluster-6992.20438	3.76	3.94	5.23	0	0	0	4.72	4.53	2.35	5.87	7.91	7.13
Cluster-6992.20442	3.33	9.07	9.05	0	0	0	11.08	2.67	0.42	9.14	8.17	4.05
Cluster-6992.20509	0	0	0	147.77	143.83	166.47	0	0	0	0	0.32	0
Cluster-6992.20548	4.2	61.4	35.94	461.98	371.13	244.94	3.65	6.12	6.05	0.68	1.47	1.14
Cluster-6992.20802	0	16.14	15.86	99.58	134.22	50.4	14.84	10.64	19.81	48.72	37.36	35.03
Cluster-6992.20838	9.19	7.1	4.7	1.81	1.94	0.33	5.28	6.62	7.14	8.28	7.82	13.3
Cluster-6992.20867	0	8.47	2.1	0	0	0	8.83	11.65	4.5	7.68	11.34	7.71
Cluster-6992.20881	0	0	0	49.5	28.6	37.67	0	0	0	0	0	0
Cluster-6992.20944	2.98	4.93	2.64	11.89	7.8	15.56	0.56	1.19	1.36	5.37	9.53	9.46
Cluster-6992.20963	5.73	7.01	5.52	16.26	10.82	14.64	7.19	8.74	5.6	2.34	4.8	7.52
Cluster-6992.21023	6	2.76	3.77	1.4	1.06	1.82	5.1	3.7	6.73	3.5	1.97	2.43
Cluster-6992.2103	0	0	0	19.61	18.72	13.19	0.28	0.6	1.27	0	0.55	0
Cluster-6992.21075	3.01	9.27	8.1	0	0	0	4.16	5.77	4.82	3.17	4.41	6.13
Cluster-6992.21109	1.01	0.69	0	26.86	32.71	46.37	0.97	0.1	1.24	0	0.21	0.1
Cluster-6992.21110	0	0	0	29.3	29.22	33.76	0	0	0	0	0	0
Cluster-6992.21165	0.16	1.6	2.41	27.19	36.49	16.85	2.18	2.19	2.5	0.44	0.36	1.46
Cluster-6992.21307	1.22	1.18	0	8.09	9.83	17.02	1.31	0	1.79	5.31	0	0
Cluster-6992.21376	0	0	0	9.68	21.54	15.73	2.58	2.89	2.27	0	0	0
Cluster-6992.21456	1.52	2.35	3.38	16.24	14.6	12.71	2.65	2.85	1.84	6.64	8.96	11.81
Cluster-6992.21463	5.09	4.22	1.57	25.66	18.95	16.26	7.85	3.09	9.15	3.49	6.62	8.64
Cluster-6992.2149	0	0.67	0.56	42.38	37.17	25.93	1.35	2.14	0.28	0.25	0.12	0.45
Cluster-6992.21522	0	0.61	0	22.66	21.06	9.47	3.95	6.15	3.56	0.45	1.77	1.76
Cluster-6992.21574	0	3.93	3.47	18.69	21.7	8.4	0.95	2.47	3.13	0.23	1.85	1.38
Cluster-6992.21624	4.87	3.34	4.06	15.4	9.72	13.87	6.29	6.32	6.95	2.03	4.19	4.94
Cluster-6992.21665	0.45	0.2	1.4	3.47	8.36	6.35	8.78	3.84	6.49	6.63	7.94	7.09
Cluster-6992.21667	1.63	3.45	3.37	7.97	11.13	4.83	4.31	5.05	5.8	2.27	2.01	4.28
Cluster-6992.21725	0.79	1.59	2.22	12.63	12.91	8.07	1.86	3.41	2.59	1.27	0.78	0.9
Cluster-6992.21792	0.19	0.92	0.39	25.15	21.7	21.01	7.78	5.61	10.02	3.19	2.82	3.41
Cluster-6992.21807	0	0	0.33	13.3	8.27	16.44	0	0	0	0	0	0
Cluster-6992.21808	13.32	17.14	10.19	0.24	0	0	9.58	9.89	9.46	7.44	7.03	5.35
Cluster-6992.21858	0	1.81	1.1	21.8	16.73	19.5	4.55	0.46	2.88	0	2.47	0.37
Cluster-6992.21868	0	0	1.13	15.21	16.42	16.03	10.34	7.07	7.22	10.68	8.2	12.13
Cluster-6992.21932	0	2.9	0	12.78	22.1	8.15	1.16	2.13	2.14	0	0	0
Cluster-6992.21939	0	0	0	8.07	23.73	14.8	0	0	0	0	0	0
Cluster-6992.21947	7.4	4.38	1.56	15.5	12.67	7.53	3.07	2.02	4.29	0	2.54	1.36
Cluster-6992.21948	6.63	26.9	29.68	97.06	158.87	51.54	25.18	16.09	22.19	18.26	21.74	11.13
Cluster-6992.22053	93.45	163.76	101.99	34.21	53.07	45.84	74.58	73.86	78.35	102.18	77.47	45.33
Cluster-6992.22064	7.28	4.93	2.47	0	0	0	7.81	4.45	3.5	3.25	5.07	7.32
Cluster-6992.22083	0	0	0	8.22	24.65	11.72	0	0	0	0	0	0
Cluster-6992.22103	0	0	0.48	14.86	10.85	7.33	0.13	0.73	1.23	0.93	0.4	1.46
Cluster-6992.22113	9.32	2.17	5.44	0	0	0	3.68	9.58	12.61	7.25	7.6	6.52
Cluster-6992.22135	36.33	59.07	55.46	82.88	50.41	95.89	45.72	23.3	59.95	11.46	22.85	20.99
Cluster-6992.22186	3.28	3.05	0	10.89	9.13	8.05	3.9	1.64	4.26	3.46	6.82	6.26
Cluster-6992.22191	9.58	3.36	5.21	0	0	0	5.77	12.57	8.36	2.85	1.57	1.31
Cluster-6992.22228	173.11	145.6	131.09	44.41	38.95	46.21	81.27	73.03	80.02	66.09	81.68	88.18
Cluster-6992.22260	2.02	5.22	5.61	11.11	7.29	15.48	6.15	2.78	2.7	8.52	9.15	13.14
Cluster-6992.22289	0.11	1.13	3.12	163.62	221.92	72.15	14.4	17.58	13.67	0.52	3.1	0.38
Cluster-6992.22301	3.46	8.93	7.1	14.33	11.39	20	7.42	3.98	5.53	2.95	6.44	7.51
Cluster-6992.22323	5.67	25.9	16.16	209.04	228.25	113.65	21.67	41.44	16.11	4.23	4.96	0
Cluster-6992.22345	5.56	7.31	9.51	0	0	0	8.63	3.11	8.86	3.24	5.94	5.18
Cluster-6992.2241	0	0	0.62	8.71	14.4	12.45	0	0	0	0	0	0
Cluster-6992.22433	12.12	10.52	13.32	0	0	0	18.23	7.53	12.93	14.16	15.18	14.2
Cluster-6992.22448	1.09	0.66	3.18	9.14	8.62	8.74	1.83	7.14	2.47	6.75	3.72	3.33
Cluster-6992.2246	7.08	2.64	2.57	0.64	0	1.26	4.57	4.98	7.19	4.25	3.45	4.58
Cluster-6992.22529	101.37	121.49	94.85	0	0	0	98.47	142.74	96.22	74.93	38.77	69.67
Cluster-6992.22542	0	0	0	41.48	29.22	12.92	1.83	6.04	1.19	0	0	0
Cluster-6992.22562	0.67	0.34	1.79	13.32	18.13	17.73	1.41	3.15	3.44	1.66	1.57	1.46
Cluster-6992.22608	1.69	9.8	5.17	2.31	0.6	0.38	11.23	1.55	9.92	2.6	7.56	6.16
Cluster-6992.22623	0	1.52	1.22	9.51	15.94	16.97	3.25	1.85	2.64	4.57	7.39	4.44
Cluster-6992.22663	0	6.47	6.85	12.41	7.9	7.22	0.18	0.4	0.47	1.96	2.48	4.29
Cluster-6992.22758	4.95	4.62	2.73	9.12	16.72	21.06	8.33	7.64	9.56	5.5	3.77	3.2
Cluster-6992.22776	4.44	9.88	9.58	26.02	20.85	13.8	5.29	4.74	4.98	2.5	2.85	2.59
Cluster-6992.22793	6.91	7.8	9.4	13.69	11.14	11.47	6.24	6.76	7.14	4.71	3.25	4.73
Cluster-6992.22797	0	1.26	0.38	15.08	17.43	9.26	8.03	5.94	6.55	1.35	1.93	2.49
Cluster-6992.22879	0	10.68	8.25	0	0	0	6.52	5.48	2.75	7.67	8.93	6.16
Cluster-6992.22976	1.38	22.36	13.07	113.85	99.19	52.45	33.54	30.95	41.64	25.49	32.92	28.94
Cluster-6992.23016	4.14	7.28	9.57	14.81	23.03	10.61	6.72	5.01	3.15	3.6	7.28	4.44
Cluster-6992.23058	0	0	0	31.65	32.72	34.78	0	0	0	0	0	0
Cluster-6992.23083	0	0.69	1.26	31.74	44.86	25.69	2.28	0.19	1.58	2.07	2.22	2.09
Cluster-6992.23084	21.03	8.79	13.78	0.48	0	0	8.79	6.98	15.87	5.13	16.54	9.8
Cluster-6992.2310	0	0	0	5.11	10.15	7.26	0.99	1.62	4.84	3.9	3.43	3.56
Cluster-6992.23174	0	0	0	6.9	3.39	5.66	5.99	3.39	3.36	2.49	3.82	6.74
Cluster-6992.23177	1.49	5.06	7.1	16.34	12.67	6.23	7.79	4.65	3.67	1.72	3.71	2.72
Cluster-6992.23232	4.07	5.75	9.75	0	0	0	9.54	4.77	5.46	4.03	4.88	4.96
Cluster-6992.23245	1.6	3.97	7.19	19.16	26.26	16.67	7.09	2.25	5.48	6.36	2.19	1.05
Cluster-6992.23285	3.2	4.85	3.28	19.26	19.49	11.52	8.82	6.52	5.15	6.89	6.88	3.13
Cluster-6992.23379	16.3	10.08	12	0	2.78	2.33	11.06	10.33	19.23	4.24	1.16	2.59
Cluster-6992.23397	7.04	10.32	3.45	108.28	94.43	50.56	27.07	15.63	21.83	22.42	36.09	16.7
Cluster-6992.23427	4.92	6.18	5.52	18.64	18.35	8.66	9.69	9.95	9.32	11.75	9.01	5.94
Cluster-6992.23580	0	2.75	1.63	8.21	6.27	5.6	2.07	0.97	1	3.24	5.86	5.15
Cluster-6992.23595	7.86	2.69	3.44	12.85	20.99	17.05	6.57	5.77	3.9	4.83	4.36	3.03
Cluster-6992.23609	1.16	0.83	0.17	5.47	5.15	6.84	4.2	1.65	6.17	1.9	2.09	7.46
Cluster-6992.23652	15.88	23.35	10.14	96.81	97.47	132.07	9.41	18.81	35.96	56.89	23.43	57.79
Cluster-6992.23745	0	3.59	2.39	23.75	19.9	28.81	0	0	1.59	0.69	0.53	1.41
Cluster-6992.23798	0	0	0	25.48	16.75	21.99	0	0	0	0	0	0
Cluster-6992.23804	2.05	2.16	0	112.89	166.87	113.97	0	0	0	1.61	0	0
Cluster-6992.24038	3.65	3.64	1.99	14.03	18.17	17.18	7.76	4.57	9.43	7.88	5.85	5.14
Cluster-6992.24054	2.77	6.41	6.4	17.92	17.93	18.37	7.6	2.43	11.87	7.04	8.37	8.3
Cluster-6992.24085	0.68	0.11	0.73	32.54	34.23	40.29	0.21	0.12	0.49	0.11	0.43	1.01
Cluster-6992.24094	1.31	2.48	2.54	7.24	5.69	7.51	0	5.37	3.41	2.25	2.83	3.44
Cluster-6992.24104	10.32	6.86	8.42	5.71	5.68	3.93	8.82	8.27	7.42	12.74	10.11	9.13
Cluster-6992.24127	19.93	18.84	11.59	0.61	0	0	7.15	5.97	10.45	1.94	0.78	0.71
Cluster-6992.24143	7.1	0.8	2.87	0	0	0.48	7.54	3.2	8.63	2.66	0.75	7
Cluster-6992.24277	0.44	0	0.73	10.74	11.68	11.44	2.65	4.64	2.21	0.04	0.86	1.41
Cluster-6992.24464	4.53	6.82	0	18.69	18.14	11	6.47	4.18	7.03	7.4	9.17	6.87
Cluster-6992.24488	6.01	9.65	2.96	0.75	0.4	0.34	4.79	2.84	5.13	7.21	9.53	3.28
Cluster-6992.24536	0	0	0	21.81	26.5	19.31	0	0	0	0	0	0
Cluster-6992.24813	1.82	16.11	11.6	0	0	0	13.3	10.44	14.19	7.17	19.27	20.48
Cluster-6992.24936	0.48	4.22	5.78	13.69	7.1	8.98	1.71	1.34	2.84	2.29	6.21	9.86
Cluster-6992.24937	0.59	4.79	3.22	27.89	10.18	14.52	4.49	4.9	4.72	5.23	10.78	14.52
Cluster-6992.24957	0	0.43	2.45	8.78	30.36	21.41	7.85	3.02	5.47	1.15	0.78	0.35
Cluster-6992.24979	11.51	75.38	41.4	1338.42	2137.29	759.26	160.31	257.51	153.77	1.13	16.73	8.1
Cluster-6992.25143	4.29	4.26	3.77	7.15	8	6.12	4.78	5.52	5.62	3.01	3.9	3.49
Cluster-6992.25162	0	2.27	4.3	24.19	14.39	20.86	0	0	2.79	2.94	0	0
Cluster-6992.2520	0	1.35	0	17.84	9.62	9.14	0.62	3.4	1.79	2.43	3.08	0.83
Cluster-6992.25228	13.93	14.26	6.14	61.49	49.05	80.18	34.92	42.73	29.94	46.52	20.44	35.99
Cluster-6992.25233	6.47	11.72	9.66	82.79	93.92	49.45	46.78	26.4	39.91	8	11.94	7.34
Cluster-6992.25246	0	0	0	12.11	18.65	16.5	0.87	1.89	3.12	2.21	0.55	2.65
Cluster-6992.25303	1.68	6.07	6.34	25.47	18.93	5.37	2.7	2.41	2.37	2.29	4.45	2.95
Cluster-6992.25371	0	0	0	214.64	276.84	341.13	0	0	0	0	0	0
Cluster-6992.25414	748.85	932	534.87	1385.59	2342.21	4250.43	300.97	0	371.37	126.07	294.55	86.63
Cluster-6992.25467	7.3	2.09	1.16	13.63	24.78	11.34	9.47	8.75	14.23	5.59	4.62	5.99
Cluster-6992.25475	1.36	1.92	2.1	18.74	14.28	16.84	8.37	7.74	10.79	9.71	9.42	7.92
Cluster-6992.25538	2.76	8.63	9.44	13.65	13.85	11.29	5.56	4.29	4.38	6.06	7.27	6.14
Cluster-6992.25584	0	0.38	0.98	16.79	27.33	18.38	0.71	2.44	0	0	0.98	1.57
Cluster-6992.25602	28.75	0	22.29	55.59	126.57	214.72	23.12	31.58	10.89	20.1	9.07	21.01
Cluster-6992.25630	19.01	22.46	25.37	53.49	54.37	52.57	43.68	40.1	38.01	43.61	43.35	31.66
Cluster-6992.25633	0	3.12	2.3	16.09	40.6	24.61	3.46	5.64	0	4.56	2.27	1.45
Cluster-6992.25867	0.51	2.91	2.24	7.63	9.01	5.25	1.38	2.68	1.42	0.36	1.94	2
Cluster-6992.25902	5.31	10.85	9.13	1.71	1.24	1.23	8.56	7.29	9.1	7.33	8.8	8.23
Cluster-6992.25916	12.27	8.34	8.74	0	0	0	17.29	5.17	0	9.16	0	0
Cluster-6992.25917	0	0	0	17.13	20.31	15.15	0	0	0	0	0	0
Cluster-6992.25932	11.59	12.02	10.45	3.46	2.3	1.71	12.45	10.91	11.31	12.08	20.52	10.6
Cluster-6992.25942	0	2.05	0	18.93	24.97	7.31	0	5.29	0	0	0	1.48
Cluster-6992.25960	0.72	4.16	5.99	17.19	8.48	11.99	2.76	1.79	4.88	7.77	8.4	15.46
Cluster-6992.25961	72.49	47.65	50.7	26.95	33.47	22.46	71.71	56.15	59.84	37.82	42.62	22
Cluster-6992.26006	4.34	7.25	6.72	2.43	2.6	0.46	5.41	4.99	7.11	7.04	7.93	9.46
Cluster-6992.26013	3.34	6.91	3.52	16.01	13.58	11.23	6.35	2.42	5.27	6.72	9.72	7.8
Cluster-6992.26054	4.02	7.29	5.21	26.49	14.31	15.16	4.05	1.83	2.55	6.95	8.37	9.14
Cluster-6992.26123	0	1.2	1.74	9.49	10.77	5.23	1.4	3	4.1	1.1	2.83	1.96
Cluster-6992.26143	0	0	0	16.02	18.11	14.21	0	0	0	0	0	0
Cluster-6992.26167	0	0	0	18.01	15.65	18.17	0	0	0	0	0	0
Cluster-6992.26218	7.59	19.76	20.58	180.71	125.6	78	35.15	28.18	43.07	9.28	27.25	22.76
Cluster-6992.26285	64.83	40.85	60.61	1061.7	1737.2	1718.09	329.87	388.64	348.65	8.41	5.16	5.96
Cluster-6992.26379	9.06	9.82	6.43	0	0	0	10.29	1.77	4.65	5.38	10.44	7.98
Cluster-6992.26416	0.16	5.63	2.44	19.36	17.27	11.62	8.07	6.32	6.71	4.08	4.72	5.21
Cluster-6992.26423	0.64	3.11	1.25	4.59	6.67	5.08	1.25	4.74	4.08	1.46	1.53	3.31
Cluster-6992.26426	3.04	11.16	0.03	9.82	9.54	12.57	0	0	0	1.99	0	12.6
Cluster-6992.26482	1.2	2.79	3.48	8.64	9.41	6.17	6.22	6.25	5.09	3.78	3.08	3.59
Cluster-6992.26542	7.39	12.77	13.05	0	0	0	7.06	6.85	6.61	5.28	9.99	11.39
Cluster-6992.26640	67	31.05	19.5	144.08	192.74	233.57	42.97	45.58	37.63	4.29	35.66	3.23
Cluster-6992.26642	3.09	7.35	6.41	15.94	14.35	9.37	5.95	4.75	7.06	1.68	7.84	4.61
Cluster-6992.26644	0	0.37	0.33	17.56	14.2	12.75	0	0	0	0	0	0
Cluster-6992.26798	1.05	1.91	0	9.33	12.32	18.58	3.49	0	1.91	1.35	6.96	6.79
Cluster-6992.26951	1.84	5.25	5.01	13.97	10.49	10.27	6.84	5.38	5.63	7.05	15.54	10.72
Cluster-6992.2696	3.1	5.19	2.4	10.87	9.47	8.07	4.8	2.49	4.69	1.22	3.27	3.63
Cluster-6992.26971	1.14	3.31	3.1	17.19	14.42	13.01	1.42	0.82	2.14	1.39	2.67	2.05
Cluster-6992.26994	44	23.09	23.55	69.51	82.9	79.51	50.2	46.33	45.31	34.42	29.23	26.22
Cluster-6992.27183	0	3.62	3.05	6.86	8.3	1.88	5.07	3.64	4.77	0.5	0.12	0.23
Cluster-6992.27202	10.14	36.04	44.8	96.24	129.14	61.81	53.97	37.85	67.02	6.18	22.69	14.09
Cluster-6992.27203	3.57	6.5	4.47	13.59	13.45	10.05	13.2	8.54	11.5	9.21	10.25	11.35
Cluster-6992.27216	96.13	68.67	73.07	24.26	22.08	17.89	49.32	50.09	43.99	55.16	53.15	54.96
Cluster-6992.27257	0	0	0	11.36	11.38	12.89	4.99	0	0	2.58	0	0
Cluster-6992.27348	0.29	4.32	3.08	223.5	173.61	70.16	3.21	2.85	6.15	1.65	0.77	0.8
Cluster-6992.27396	5.98	0	3.77	18.25	20.72	21.88	9.66	2.99	13.33	8.91	9.03	4.9
Cluster-6992.27417	3.97	3.02	2.05	8.94	10.93	11.83	3.52	4.64	7.62	4.41	6.75	6.4
Cluster-6992.27439	93.17	79.19	97.19	20.34	28.89	23.34	54.32	37.93	71.23	25.7	34.65	17.76
Cluster-6992.27480	27.16	13.09	18.79	61.44	91.84	86.53	14.42	15.58	18.43	6.7	13.26	10.59
Cluster-6992.27481	25.84	22.29	14.8	134.19	121.94	205.35	38.69	44.88	42.84	17.85	10.39	15.57
Cluster-6992.27537	0	1.32	1.38	197.81	170.82	83.73	3.77	4.89	2.1	0	0.16	0.49
Cluster-6992.27551	8.72	7.18	7.29	4.67	5.98	3.85	9.32	9.39	11.11	9.33	7.84	7.03
Cluster-6992.27600	11.61	79.76	118.49	140.58	142.99	98.06	16.36	22.69	27.57	11.28	8.12	8.12
Cluster-6992.27662	58.5	20.46	24.23	148.95	191.59	180.43	57.64	72.52	54.28	25.83	18.67	17.41
Cluster-6992.27670	1.16	1.4	2.93	8.97	5.35	5.08	3.3	2.79	3.15	5.42	4.37	5.92
Cluster-6992.27754	2.47	3.55	3.98	11.97	11.41	21.26	3.9	4.23	4.12	2.98	3.31	1.84
Cluster-6992.27843	1.59	3.02	3.97	12.06	12.39	7.09	4.6	4.82	5.4	1.25	4.38	3.46
Cluster-6992.27855	0	0.63	0.38	25.2	23.74	11.19	0.74	1.11	0.81	0.19	0.1	0.09
Cluster-6992.27862	0	0	0	23.36	24.73	24.83	0	0	0	0	0	0
Cluster-6992.27902	0	1.59	0.91	8.74	7.51	11.73	3.42	3.1	3.43	3.29	4.19	3.77
Cluster-6992.27930	4.21	0.23	0.35	12.27	16.88	21.31	5.53	5.77	9.53	1.05	2.72	1.73
Cluster-6992.27974	4.1	2.2	3.5	8.8	9.32	10.27	3.25	3.24	4.78	4.43	5.11	4.48
Cluster-6992.27997	0	11.29	12.36	23.56	3.36	62.55	0	0	0	0	0	0
Cluster-6992.28002	0	0	0	16.23	14.7	10.55	0	0	0	0	0	0
Cluster-6992.28091	3.19	0	0	14.13	17.75	17.99	0	0	0	0	0	0
Cluster-6992.28102	0.59	2.43	2.5	8.82	8.45	6.93	1.32	0.39	1.22	1.76	1.55	4.72
Cluster-6992.28108	31.01	54.88	49.5	18.63	26.51	13.32	32.46	31.48	32.2	32.53	33.47	27.47
Cluster-6992.28233	0.58	16.38	14.46	380.67	480.08	190.55	5.35	6.25	2.64	3.22	19.53	12.83
Cluster-6992.28246	5.73	7.01	5.52	16.26	10.82	14.64	7.19	8.74	5.6	2.34	4.8	7.52
Cluster-6992.28248	0	4.13	2.99	15.05	12.78	13.12	3.25	2.78	5.25	4.46	5.56	4.88
Cluster-6992.2838	0	0	0	15.72	39.12	21.96	0	0	2.67	0	0.57	0
Cluster-6992.28488	0.76	0	7.59	13.32	17.69	24.93	3.29	13.92	7.31	7.41	0.61	1.69
Cluster-6992.28530	4.7	5.1	6.02	11.4	12.98	13.66	5.8	4.69	5.24	5.03	6.09	6.44
Cluster-6992.28589	7.35	0.42	4.12	119.93	189.56	29.09	32.55	17.99	18.73	4.56	4.99	0.81
Cluster-6992.28752	1.8	0.96	0.79	120.81	88.97	118.17	6.19	5.17	5.85	3.48	10.28	5.02
Cluster-6992.28772	0.34	1.18	0.96	15.77	11.07	7.37	0.44	0.04	0.51	1.54	4.05	3.11
Cluster-6992.28773	0.3	2	0.87	17.6	17.71	2.44	0.15	0.08	1.02	2.23	3.45	1.36
Cluster-6992.28881	0	0	0	189.57	177.22	227.4	0	0	0	0	0	0
Cluster-6992.28886	2.25	2.92	2.49	12.82	10.7	13.08	3.2	3.05	3.76	2.21	4.78	3.03
Cluster-6992.29058	6.09	1.98	1.81	8.78	25.86	15.26	7.86	5.38	6.32	0.18	3.44	1.66
Cluster-6992.29059	1.97	6.9	5.2	9.12	8.36	9.27	5.38	2.54	4.09	6.77	7.3	9.23
Cluster-6992.29094	5.31	4.42	2.53	16.32	15.4	22.79	8.66	2.69	3.38	5.46	5.22	5.83
Cluster-6992.29227	13.44	28.69	24.2	72.59	68.03	65.34	51.04	45.61	51.61	37.05	54.99	56.76
Cluster-6992.29243	7.7	14.78	9.54	0.57	0.97	0	7.48	7.03	7.09	7.45	10.33	11.1
Cluster-6992.29245	0	0.82	1.02	16.91	11.46	9.04	0	0	0	0	0.11	0.14
Cluster-6992.29301	1.06	0	4.25	20.46	10.15	11.39	0	1.43	10.91	1.53	1.78	3.1
Cluster-6992.29317	0.3	2.65	2.59	13.13	8.83	4.75	0.33	0.28	0.75	0.54	1.76	1.62
Cluster-6992.29330	2.58	6.84	5.46	19.57	17.04	10.13	9.46	7.54	8.04	3.31	10.51	4.24
Cluster-6992.29387	4.22	6.98	8.4	7.29	7.76	21.21	0.75	2.02	0.87	4.04	6.36	9.36
Cluster-6992.29393	0	2.27	3.28	17.59	25.44	20.33	4.63	4.88	7.99	2.77	1.38	0.95
Cluster-6992.29399	0	1.28	1.59	5.48	7.89	4.41	2.27	1.13	2.71	4.37	6.7	6.28
Cluster-6992.29484	0	0	0	27.7	37.4	25.52	0	0	0	0	0	0
Cluster-6992.29486	0	0	0	40.03	43.8	18.81	0	0	0	0	0	0
Cluster-6992.29497	2.26	22.23	13.69	344.43	344.92	141.98	28.94	12.97	30.61	7.77	12.35	10.33
Cluster-6992.29503	31.94	22.9	24.19	53.01	65.81	51.56	45.29	34.29	35.03	23.22	24.45	17.05
Cluster-6992.29509	0.63	1.54	3.34	15.03	11.33	12.29	7.8	6.03	4.09	5.39	7.57	9.21
Cluster-6992.29513	0.46	1.35	0.85	9.62	12.79	9.31	1.3	1.62	2.13	0.26	0.8	0.81
Cluster-6992.29546	6.33	2	4.12	14.23	33.47	28.38	0	0	1.02	0	0.68	0
Cluster-6992.29557	3.01	2.64	3.22	14.56	16.67	20.72	6.73	5.59	7.85	5.19	6.56	7.03
Cluster-6992.29665	1.13	3.55	2.23	8.63	5.35	6.92	3.29	2.11	3.43	2.74	2.54	3.46
Cluster-6992.29677	0	8.68	22.5	221.39	160.01	165.74	69.47	53.03	43.21	21.83	18.27	6.5
Cluster-6992.29697	2.04	3.27	3.23	8.37	5.89	8.67	3.99	1.3	3.97	5.44	4.71	3.48
Cluster-6992.29762	5.24	0	1.41	17.29	11.42	20.07	0	0	0	2.54	0	0
Cluster-6992.29764	0	0	0	20.84	34.18	21.71	10.99	7.84	21.41	0	1.67	1.29
Cluster-6992.29873	0	0	0	28.99	30.18	35.41	0	0	0	0	0	0
Cluster-6992.29917	0.91	0	0	9.8	11.89	10.65	3.29	3.29	1.09	1.37	2.08	2.78
Cluster-6992.29919	2.29	4.53	6.84	8.58	14.2	7.47	6.17	6.3	5.44	2.21	4.39	5.47
Cluster-6992.30000	0	0.41	0.52	9.91	6.25	7.68	7.12	2.78	6.29	4.32	3.91	4.04
Cluster-6992.30083	1.47	7.05	5.53	4.77	11.91	13.61	1.07	2.12	3.84	2.17	4.02	2.22
Cluster-6992.30179	2.8	5.71	3.67	0	0	0	7.44	4.73	4.78	2.92	4.34	3.8
Cluster-6992.30184	1.87	7.51	5.69	12.78	8.74	6.26	3.96	1.85	5.69	3.81	10.93	6.45
Cluster-6992.30253	0.28	17.58	8.38	168.4	140.68	92.2	3.69	1.74	2.34	0.93	3.93	4.83
Cluster-6992.30371	1.89	4.02	4.3	13.42	8.96	7.48	5.57	4.32	7.19	2.03	5.75	5.86
Cluster-6992.30387	1.92	3.45	4.24	6.08	7.38	8.98	4.69	4.15	5.85	5.4	5.68	5.9
Cluster-6992.30389	0	0	0	15.36	4.46	18.96	0	0	0	3.74	2.16	4.29
Cluster-6992.30463	2.64	3.74	3.51	7.61	8.68	7.82	7.11	3.37	2.86	3.95	6.04	3.64
Cluster-6992.30472	1.49	5.33	3	16.98	10.87	15.56	1.23	2.81	4.24	0.49	1.34	0.79
Cluster-6992.30572	4.42	13.41	7.86	80.8	184.55	103.6	89.16	61.29	67.79	32.31	36.7	17.03
Cluster-6992.30596	0	0	0	9.38	3.22	5.94	8.13	0	2.16	7.86	7.85	0
Cluster-6992.30602	8.08	11.78	7.34	3.25	4.77	1.7	8.07	9.96	6.4	8.49	11.54	4.98
Cluster-6992.30735	0.44	2.34	1.78	7.47	3.53	6.18	1.35	1.44	0.99	2.04	5.16	5.27
Cluster-6992.30747	0.18	1.74	1.42	14.88	9.03	3.6	0.6	0.03	0.63	2.17	7.51	4.99
Cluster-6992.30869	0.82	1.32	3.12	9.43	9.23	7.71	9.53	7.6	5.01	10.65	9.65	8.09
Cluster-6992.30901	1.31	0.31	0	17.47	22.23	27.79	2.15	0.4	1.06	0.71	0.28	0.33
Cluster-6992.30930	0.99	1	2.73	9.01	7.43	6.92	2.41	0	1.75	2.92	7.57	4.4
Cluster-6992.30985	0.9	1.72	2.25	7.85	6.39	5.97	1.98	3.15	2.74	2.53	2.53	2.63
Cluster-6992.30997	1.46	3.09	2.6	23.23	20.78	11.7	4.14	3.98	6.41	3.96	5.61	3.02
Cluster-6992.31056	0	1.42	6.64	9.99	0	24.09	0	0	0	18.49	0	18.78
Cluster-6992.31065	0	0.43	0.1	12.47	11.66	14.45	2.63	1.37	2.1	3.68	4.08	4.01
Cluster-6992.31095	58.05	61.93	63.69	23.95	36.09	17.27	68.22	35.48	58.99	26.1	40.63	35.64
Cluster-6992.31099	3.7	2.54	6.51	16.93	20.63	18.73	3.98	4.71	8.99	3.41	7.38	1.5
Cluster-6992.31120	2.8	5.52	4.48	25.21	17.23	12.61	3.55	2.24	4.5	6.21	7.59	10.14
Cluster-6992.31176	0	0	0	12.3	0	15.89	0	0	0	0	0	18.34
Cluster-6992.31195	1.36	2.15	3.57	6.71	5.14	5.89	2.28	1.7	3.02	3.64	3.74	4.45
Cluster-6992.31230	2.29	13.09	16.35	114.16	71.32	53.09	46.44	24.07	39.35	13.11	37.33	29.7
Cluster-6992.31343	2.5	3.93	4.59	23.28	17.15	6.44	5.66	11.19	7.53	12.1	3.48	13.4
Cluster-6992.31376	8.68	0	0.89	27.38	20.36	25.93	0	15.82	5.05	0	0	0
Cluster-6992.31380	0	5.82	1.94	15.63	10.38	5.21	4.97	1.63	3.18	3.56	14.46	9.27
Cluster-6992.31483	2.42	2.37	2.21	17.08	9.46	6.66	1.87	1	1.67	6.81	17.92	10.29
Cluster-6992.31484	6.43	0	0	4.98	26.89	23.14	1.88	14.98	2.84	2.38	2.22	0.34
Cluster-6992.31485	0	1.13	0	32.73	33.21	38.84	0	0	0.04	0	0	0
Cluster-6992.31488	0	0	0	21.27	15.77	27.06	0	0	0.36	0	0	0
Cluster-6992.31489	13.34	9.31	10.56	0	0	0	14.89	12.41	10.84	19.62	13.73	14.77
Cluster-6992.31491	2	2.72	0.47	21	0	18.27	1.14	0	4.54	10.59	10.73	13.36
Cluster-6992.31504	0.38	3.18	3.3	14.76	9.97	15.12	1.61	0.79	1.66	0.56	12.39	11.96
Cluster-6992.31516	0	0	0	32.86	17.03	18.02	0	0	0	0	0.16	0
Cluster-6992.31537	21.88	21.62	17.7	78.12	52.91	58.88	40.36	38.59	41.65	42.16	49.33	35.51
Cluster-6992.31646	3.12	3.42	3.8	18.76	16.76	10.83	8.06	8.22	10.98	6.39	9.13	8.52
Cluster-6992.31657	1.95	0	0	28.51	14.97	35.58	1.74	0	5.84	7.32	9.97	11.75
Cluster-6992.31729	0	4.98	0	179.34	21.91	113.47	0	0	86.51	24.14	41.89	48.79
Cluster-6992.31905	82.52	20.64	16.98	134.31	159.21	221.73	67.36	71.49	68.86	26.53	19.63	11.74
Cluster-6992.32047	0	0	0	13.59	0	36.64	0	4.82	0	3.02	6.98	20.65
Cluster-6992.32069	14.14	4.24	14.03	0	0	0	4.47	11.28	4.39	8.49	3.73	0.4
Cluster-6992.32087	14.06	16.37	23.25	70.68	66.49	67.3	35.32	29.45	24.18	27.17	16.91	18.58
Cluster-6992.32178	3.45	5.35	0	25.4	23.41	21.35	4.63	3.66	6.69	0	4.17	0
Cluster-6992.32247	0	7.23	12.32	13.07	18.23	4.62	0.89	1.13	0	0	6.76	3.65
Cluster-6992.32291	213.2	198.48	150.44	40.19	37.4	44.43	73.15	76.9	82.7	82.93	85.25	99.57
Cluster-6992.32371	5.98	8.2	6.35	0.04	0	0	5.71	5.4	6.58	6.17	8.5	11.88
Cluster-6992.32401	9.73	33.31	43.65	74.99	80.37	101.44	20.54	23.66	28.94	12.79	9.48	15.03
Cluster-6992.32403	0	0	1.57	9.41	0	21.66	0	0	0	7.96	0	16.09
Cluster-6992.32417	0	0	5.5	9.47	1.8	18.57	0	0.37	0	0	0	5.77
Cluster-6992.32440	0	0	0	13.63	15.94	18.68	0	0	0	0	0	0
Cluster-6992.32499	5.14	1.07	1.59	10.29	20.04	15.88	3.96	6.62	4.78	10.04	9.77	3.89
Cluster-6992.32519	0.99	4.45	3.35	14.01	7.5	7.76	2.07	1.64	0.72	2.2	5.73	6.06
Cluster-6992.32601	1.79	16.42	12.76	176.57	189.82	115.9	10.03	13.35	8.46	19.05	9.46	9.61
Cluster-6992.32604	1.91	2.58	3.49	8.83	7.64	9.49	9.8	5.81	8.19	10	9.65	13.48
Cluster-6992.32608	0.64	4.68	0.24	6.11	4.83	5.52	1.7	1.55	2.46	3.52	5.59	7.08
Cluster-6992.32626	12.94	8	5.06	92.58	94.44	105.69	21.36	19.28	25.31	21.79	17.2	19.59
Cluster-6992.32637	1.27	1.49	0.6	10.87	13.25	9.15	0.27	0.24	0.44	0.66	0.16	0.2
Cluster-6992.32676	1.09	0.6	0.78	24.57	9.94	15.36	1.87	1.89	4.09	0.67	3.36	6.86
Cluster-6992.32750	0	0	0	42.84	35.46	40.75	0.01	0	0	0	0.1	0.79
Cluster-6992.32826	0.27	1.61	0.24	15.04	12.52	12.65	3.99	1.8	2.87	1.74	3.97	4.02
Cluster-6992.32854	2.29	1.76	3.15	149.78	81.87	138.18	2.89	3.15	5.48	4.71	7.28	8.66
Cluster-6992.32860	0	0.05	0	5.71	24.9	32.58	9.52	16.44	2.97	2.27	2.33	0
Cluster-6992.32872	8.28	4.18	3.41	9.1	17.61	8.89	4.36	4.73	5.12	2.57	1.87	1.72
Cluster-6992.32892	16.62	9.42	9.92	157.55	140.98	209.18	64.54	43.56	62.48	66.03	61.62	73.15
Cluster-6992.32899	21	18.51	17.19	40.07	61.72	65.9	42.22	33.39	45.65	37.63	44.34	41.3
Cluster-6992.329	0	0	2.34	11.1	19.5	7.35	4.76	2.34	3.69	0	2.1	0.92
Cluster-6992.32952	0.3	0	0	23	13.65	27.75	0	0	0	0	0	0
Cluster-6992.32969	18.88	31.01	18.58	163.55	174.89	193.16	26.11	31.38	38.78	33.64	24.6	36.45
Cluster-6992.32979	0	6.06	4.57	23.16	6.98	35.42	0	0	0	0	0.87	0.44
Cluster-6992.32996	4.17	4.29	2.98	2.59	9.75	6.66	5.61	5.39	2.66	1.48	1.64	1.2
Cluster-6992.32998	18.18	31.89	29.67	62.04	61.5	60.97	36.76	40.94	38.22	43.59	34.82	45.82
Cluster-6992.33156	4.45	31.08	29.62	83.37	113.3	81.05	27.05	31.22	29.79	15.96	27.57	12.87
Cluster-6992.33164	3.53	5.34	3.53	8.25	10.89	8.31	10.71	8.4	8.44	7.04	9.25	12.15
Cluster-6992.33172	4.05	5.08	2.9	79.9	85.79	95.21	58.59	28.16	69.67	30.83	62.49	72.45
Cluster-6992.33184	16.46	18.67	16.61	44.03	45.26	48.5	32.4	23.71	31.39	29.24	33.66	31.56
Cluster-6992.33283	0.6	7.92	13.85	23.18	15.59	11.12	1.98	1.71	2.93	2.72	8.66	7.54
Cluster-6992.33284	0	0	0	19.58	10.48	9.98	0	0	0	0	0	0
Cluster-6992.33416	3.99	7.05	11.43	0.9	1.43	0	7.79	6.25	9.69	4.07	7.34	4.55
Cluster-6992.33444	3.02	3.22	0	8.79	7.3	6.8	2.31	1.89	2.17	4.19	7.1	4.29
Cluster-6992.33495	411.53	843.83	611.56	315.63	191.67	153.12	505.31	518.7	397.39	702.6	599.98	393.43
Cluster-6992.33577	3.12	8.01	3.47	6.55	8.65	15.86	7.76	3.86	2.81	1.61	0.42	2.08
Cluster-6992.33605	0.88	8	13.34	314.78	322.45	247.3	48.15	26.89	42.74	16.38	50.64	42.28
Cluster-6992.33614	0	0	0	11.5	13.82	15.83	0	0	0	0	0	0
Cluster-6992.33615	48.48	39.18	32.12	0.05	0	0	50.23	51.65	44.38	43.74	38.08	34.47
Cluster-6992.33661	2.42	5.29	4.8	12.48	10.11	12.16	3.11	2.1	2.82	7.52	9.6	9.78
Cluster-6992.33728	6.48	7.1	6.46	12.34	18.5	17.13	4.5	2.64	5.67	5.83	5.92	4.25
Cluster-6992.33754	39.42	37.1	25.73	12.67	12.4	19.29	36.66	36.82	49.08	26.14	31.99	34.7
Cluster-6992.33759	22.27	15	11.26	111.89	122.74	137.93	70.95	71.91	89.96	81.74	59.44	65.02
Cluster-6992.33773	1.12	4.62	2.6	7.8	6.05	7.55	3.83	4.04	3.2	2.45	3.87	3.8
Cluster-6992.33791	4.42	5.31	4.96	5.52	7.4	6.02	3.42	2.66	5.32	3.1	3.3	2.01
Cluster-6992.33813	5.37	4.72	6.76	0	0	0	2.31	3.57	6.75	5.35	7.57	8.32
Cluster-6992.33822	1.42	1.32	1	187.56	146.4	97.02	76.95	46.4	76.35	46.61	84.43	76.74
Cluster-6992.33849	12.7	6.6	8.83	0	0.7	2.09	2.58	5.14	3.54	0	5.37	8.13
Cluster-6992.33851	0.27	2	1.87	7.92	5.02	5.74	3.62	1.4	3.03	1.38	3.82	4.98
Cluster-6992.33852	0	10.54	5.18	21.41	9.16	8.2	0.52	1.43	0.61	1.03	7.81	1.65
Cluster-6992.33917	0.68	4.95	3.03	13.01	11.17	12.62	1.73	2.15	1.99	1.86	7.54	7.58
Cluster-6992.33955	1.85	5.58	6.54	185.28	153.76	115.54	8.79	7.83	8.32	1.7	4.88	3.99
Cluster-6992.33998	0	0	0	12.78	15.88	15.29	0	0	0	0	0	0
Cluster-6992.34045	0.64	7.31	7.37	19.87	11.73	11.62	0.41	0.49	1.71	3.65	2.52	6.34
Cluster-6992.34051	3.31	0.21	0.17	389.6	319.6	289.11	3.77	2.56	3.53	0.97	1.88	0
Cluster-6992.34115	9.7	18.15	18.86	61.97	61.26	36.89	40.19	35.48	42.42	47.77	64.21	47.93
Cluster-6992.34120	74.45	50.92	58.11	19.41	14.54	17.33	27.37	38.61	33.41	43.67	36.65	44.72
Cluster-6992.34121	0	0	0	13.46	19.08	12.39	0	0	0	0	0	0
Cluster-6992.34154	70.05	71.67	61.24	14.45	12.27	13.27	47.7	66.67	45.68	65.57	37.03	53.58
Cluster-6992.34251	7.65	12.58	11.17	111.53	105.65	63.58	28.92	28.27	25.41	17	19.65	17.29
Cluster-6992.34266	10.31	6.87	9.65	0	0	0	11.46	9.58	12.91	11.61	11.45	9.41
Cluster-6992.34310	0	0	0	28.15	26.76	38.25	0	0	0	0	0	0
Cluster-6992.34319	0	1.38	0.8	25.09	6.57	11.68	3.56	2.2	6.09	1.44	6.05	5.77
Cluster-6992.34340	0	0.6	0	29.62	35.4	19.21	2.87	1.47	1.23	4.03	1.87	4.07
Cluster-6992.34353	0	0	0	25.81	23.29	35.22	0	0	0	0	0	0
Cluster-6992.34360	65.22	62.92	58.77	26.51	38.77	34.29	57.28	60.6	61	53.07	56.52	53.54
Cluster-6992.34394	1.62	1.38	1.59	8.12	5.08	7.69	4.87	1.86	6	2.69	6.66	7.63
Cluster-6992.34400	1.87	3.83	4.76	9.63	10.58	8.26	6.98	3.99	7.83	6.88	9.65	9.84
Cluster-6992.34412	3.6	3.14	6.9	12.8	10.79	14.95	6.03	10.4	7.67	6.65	3.57	7.53
Cluster-6992.34436	3.63	4.04	2.49	29.94	27.6	20.71	7.79	6.07	5.7	2.48	4.44	3.09
Cluster-6992.34444	4.21	3.01	3.72	118.54	121.43	148.86	4.98	8.79	1.92	5.45	2.75	5.72
Cluster-6992.34468	12.12	46.54	31.02	111.63	90.18	52.85	11.22	12.69	10.37	27.04	68.06	66.1
Cluster-6992.34564	0	0.9	0.74	11.71	6.17	10.45	3.32	0.91	3.2	1.36	2.2	1.49
Cluster-6992.34595	3.38	4.38	4.68	15.17	10.89	17.47	5.89	6.73	6.14	6.03	7.98	9.15
Cluster-6992.34611	0	13.23	8.11	219.29	0	156.84	0	0	4.01	91.36	49.47	118.36
Cluster-6992.34713	22.27	22.04	23.13	159.98	203.13	61.7	57.69	51.01	50.99	26.17	41.93	21.24
Cluster-6992.34752	92.26	93.43	86.38	46.11	46.08	41.95	64.38	63.35	56.46	37.01	53.87	49.16
Cluster-6992.34764	96.76	84.49	85.29	15.35	12.03	7.49	35.98	44.27	41.83	28.46	41.07	29.84
Cluster-6992.34771	90.4	77.18	86.49	35.4	30.64	24.28	36.5	49.2	39.65	38.64	36.25	12.39
Cluster-6992.34794	26.74	22.78	21.77	49	50.18	61.35	28.6	29.13	31.07	12.39	25.56	30.88
Cluster-6992.34800	7.93	14.43	11.59	0.35	0.28	0	11.28	7.77	11.5	12.49	15.29	16.68
Cluster-6992.34801	0	2.64	7.24	6.56	6.86	6.07	0	3.09	2.91	0.88	3.46	4.21
Cluster-6992.34828	15.95	68.54	49.39	91.17	66.97	70.21	28.46	37.06	28.89	19.93	29.26	74.32
Cluster-6992.34881	0	0.53	0.54	16.65	11.46	12.26	0	3.01	1.21	0	0.28	0
Cluster-6992.34953	3.47	1.29	0.8	18.99	21.7	21.06	5.91	4.22	4.67	10.51	6.74	5.98
Cluster-6992.35192	9.36	40.91	34.5	156.76	81.1	48.17	12.26	8.47	13.36	13.56	40.47	33.61
Cluster-6992.35256	16.58	16.77	14.52	121.57	108.2	67.54	17.15	11.75	21.79	25.04	32.99	26.09
Cluster-6992.35258	0	0.75	1.41	5.45	17.87	3.93	0.74	0	1.47	3.12	1.97	1.32
Cluster-6992.35259	11.98	5.95	3.96	78.64	154.81	100.75	49.65	53.63	46.14	13.1	9.78	6.16
Cluster-6992.35316	1008.93	626.97	586.93	0	0	0	601.06	662.88	588.77	501.33	458.34	380.97
Cluster-6992.35383	0.43	5.12	5.8	15.99	14.09	10.93	3.1	2.86	6.2	1.92	9.09	5.76
Cluster-6992.35452	4.53	5.92	5.63	16.35	14.18	6.73	8.44	7.55	4.42	5.6	5.69	5.59
Cluster-6992.35455	5.68	4.56	3.46	0	0	0	3.33	4.39	2.97	2.88	6.51	6.19
Cluster-6992.35470	5.73	4.22	3.33	12.9	11.5	7.91	2.91	2.23	7.21	5.01	6.22	5.53
Cluster-6992.35516	209.67	130.32	113.87	0	7.62	0	70.43	66.81	113.14	101.39	99.67	138.73
Cluster-6992.35544	135.52	208.5	205.42	1203.07	766.42	979.86	421.16	275.67	424.03	685.28	692.52	762.13
Cluster-6992.35557	27.08	42.4	49.71	80	71.13	61.47	31.27	29.65	38.58	23.21	39.11	35.33
Cluster-6992.35565	396.31	172.63	112.09	2278.94	1560.98	2328.07	787.36	875.65	961.21	1131.02	532.77	769.5
Cluster-6992.35658	0.31	0.9	1.47	16	14.47	7	0.89	0	1.17	0.9	1.03	1.43
Cluster-6992.35725	3.03	9.39	6.67	0	0	0	5.63	5.86	6.26	4.25	5.13	9.84
Cluster-6992.35745	64.17	49.62	41.8	23.33	41.16	37.79	26.75	26.39	34.35	53.02	37.6	31.11
Cluster-6992.35794	0	0	0	20.48	25.87	21.58	0	1.86	0	0	1.61	6.5
Cluster-6992.35862	7.49	28.54	24.18	158.49	172.88	159.67	10.66	7.7	16.05	1.65	17.91	15.63
Cluster-6992.35882	16.59	2.68	0.79	109.98	117.75	88.94	9.46	9.36	14.73	5.85	6.45	6.62
Cluster-6992.35937	0	0.61	1.03	16.03	13.23	20.53	0	0	0	0	0	0.95
Cluster-6992.35971	7.75	14.66	10.76	59.72	53.13	41.21	40.65	34.86	40.12	36.57	49.91	51.76
Cluster-6992.35978	0.28	2.88	2.13	10.54	9.11	10.15	0.75	4.89	7.98	6.05	9.97	0.09
Cluster-6992.36000	94.21	130.23	108.7	150.09	125.17	103.22	91.72	67.41	95.95	41.96	76.61	58.29
Cluster-6992.36006	52.67	33.86	30.69	0	0	0	51.31	64.1	51.32	32.46	31.36	27.58
Cluster-6992.36017	0.03	3.3	2.77	176.55	160.8	105.34	26.23	26.1	19.16	1.45	13.57	15.6
Cluster-6992.36018	0	1.19	0.34	12.01	9.76	10.48	6.68	9.15	6.68	1.07	8.33	6.71
Cluster-6992.36036	1.28	0	1.61	18.06	27.03	29.45	3.08	1.94	5.93	0	0	0
Cluster-6992.36046	729.85	543.32	409.19	196.75	179.68	187.91	723.3	651.17	747.76	523.31	525.52	622.47
Cluster-6992.36129	17.01	26.63	25.33	124.55	136.06	66.01	29.15	37.25	33.14	66.5	32.52	19.73
Cluster-6992.36190	5.71	5.42	4.27	0	0	0	5.07	4.39	4.32	1.57	3.71	2
Cluster-6992.36291	0	0	0	21.65	25.43	11.92	0	0	0	0	0	0
Cluster-6992.36315	2.48	3.16	3.47	20.88	17.08	23.03	3.24	4.35	6.64	0.52	3.39	7.06
Cluster-6992.36318	2.18	1.64	2.73	7.56	5.47	8.03	6.15	6.74	7.84	7.31	9.03	9.49
Cluster-6992.36402	8528	4406.65	4324.43	11608.9	12479.1	15690.5	4858.46	5659.3	6265.59	6918.72	3951.42	3085.63
Cluster-6992.36418	197.1	101.95	99.47	0	0	0	151.2	168.31	114.22	174.02	85.43	63.44
Cluster-6992.36423	4.56	2.42	2.94	14.66	12.92	15.26	8.44	4.14	7.82	7.76	6.42	7.74
Cluster-6992.36437	80.96	31.45	29.7	98.77	93.87	111.29	62.38	54.95	70.44	21.38	34.66	45.48
Cluster-6992.36473	305.02	155.8	111.94	846.09	1046.96	973.04	803.74	469.12	836.02	925.58	776.27	695.81
Cluster-6992.36476	6.97	4.79	3.77	0.98	1.01	0.61	6.06	3.45	4.87	4.07	4.95	1.11
Cluster-6992.36490	0	0.72	1.03	19.64	18.66	26.92	8.78	3.4	8.56	4.87	7.13	8.21
Cluster-6992.36528	6.15	8.31	6.53	4.15	3.3	1.84	7.39	6.08	7.15	5.65	7.81	0
Cluster-6992.36553	0	0	0	17.5	13.76	12.23	0	0	0	0	0	0
Cluster-6992.36556	2.45	5.54	7.87	0	0	0.15	6.44	6.07	6.31	3.51	5.48	4.48
Cluster-6992.36593	0.29	1.25	0	9.8	4.83	5.48	1.45	1.2	1.77	3.74	8.33	8.77
Cluster-6992.36625	3.28	4.39	4.15	9.41	13.18	16.14	5.49	8.19	8.59	7.93	5.22	5.91
Cluster-6992.36640	16.78	8.15	5.3	133.69	123.15	164.31	64.98	78.77	71.74	50.7	50.93	61.34
Cluster-6992.36660	0	6.45	14.87	12.36	19.95	6.02	2.82	3.74	7.66	1.33	1.8	0
Cluster-6992.36801	0	7.43	3.86	72.93	63.26	88.46	3.88	1.49	3.42	4.73	83.7	102.23
Cluster-6992.36825	0	1.01	1.8	19.88	21.15	7.08	0.3	0	1.18	1.4	6.66	5.56
Cluster-6992.36826	0.63	1.94	0.92	14.59	6.77	7.36	1.65	1.48	1.04	1.85	7.52	10.04
Cluster-6992.36848	1.04	2.57	3.27	14.13	13.74	9.64	4.65	2.23	3.32	1.46	3.79	2.34
Cluster-6992.36866	1.22	2.73	1.69	5.58	6.21	6.58	3.62	2.49	3.33	2.34	6.77	8.25
Cluster-6992.36882	7.9	10.81	9.6	69.2	53.27	52.06	50.08	16.06	56.75	4.45	46.6	50.13
Cluster-6992.36995	168.34	200.72	189.26	387.82	434.72	482.28	280.39	263.58	289.08	334.83	314.07	302.54
Cluster-6992.37004	8.26	11.2	4.84	9.58	11.35	16.7	2.77	2.57	3.11	4.78	7.79	16.18
Cluster-6992.37024	85.94	61.6	73.12	22.6	25.58	22.1	50.91	58.7	51.99	58.33	58.1	52.91
Cluster-6992.37025	35.88	45.91	43.49	23.88	20.08	19.2	37.82	46.04	37.92	28.62	25.39	26.64
Cluster-6992.37036	0	0.69	0.14	9.11	11.7	15.87	3.31	2.75	0.17	0	0.2	0.89
Cluster-6992.37097	18.39	29.46	22.07	107.04	102.71	70.61	51.1	46.56	50.61	55.29	73.05	80.26
Cluster-6992.37100	4.08	5.06	6.49	13.78	11.17	15.92	5.24	7.29	7.86	3.5	2.8	5.72
Cluster-6992.37159	61.73	48.66	28.64	18.7	30.59	22.08	53.34	54.76	52.46	67.56	63.72	31.9
Cluster-6992.37171	51.33	53.17	44.08	28.63	32.74	22.88	37.61	25.69	31.05	25.86	35.15	26.57
Cluster-6992.37239	0.95	5.8	5.09	10.87	10.14	6.71	2.95	1.78	3.76	3.21	4.58	7.64
Cluster-6992.37242	0.94	4.62	3.92	11.34	8.23	11.18	2.15	3.05	1.14	0.9	2.77	3.53
Cluster-6992.37279	2.31	22.66	22.15	268.36	287.65	159.26	44.31	18.94	74.03	65.55	91.1	103.67
Cluster-6992.37295	0	0	0	21.92	15.93	23.88	0	0	0	0	0	0
Cluster-6992.37322	20.58	19.09	14.8	65	63.51	58.63	30.87	21.08	33	43.82	41.87	37.14
Cluster-6992.37323	3.83	4	4.64	137.15	136.11	76.93	5.13	5.46	5.19	3.49	6.3	6.3
Cluster-6992.37341	8.1	18.92	16.85	90	61.61	70.2	41.79	31.49	48.91	24.23	40.58	45.07
Cluster-6992.37447	0	0	0	10.64	13.26	6.01	8.27	5.34	3.59	0.3	0.2	0
Cluster-6992.37496	1.05	6.86	3.13	136.3	110.34	71.83	8.6	6.75	10.87	1.14	14.13	9.11
Cluster-6992.37499	0.34	2.97	4.39	9.22	17.73	14.45	5.32	9.22	6.17	0.48	3.41	4.04
Cluster-6992.3754	0.94	2.9	1.09	6.2	35.18	13.63	4.89	3.59	0	0	0	2.89
Cluster-6992.37563	4.69	4.19	5.72	0	0	0	8.09	7.25	4.73	3.94	3.56	0.6
Cluster-6992.37576	0.67	4.51	7.55	18.17	24.63	21.68	4.41	3.93	4.63	5.84	4.78	5.41
Cluster-6992.37578	1.09	6.32	8.47	16.13	7.82	12.62	1.58	0.41	2	1.03	1.88	0.91
Cluster-6992.37588	4.68	5.05	0	16.66	22.06	21.29	5.72	7.33	8.24	9.47	6.45	7.73
Cluster-6992.37604	17.19	5.36	7.8	0.94	0	0.29	10.17	10.46	10.86	13.27	10.93	16.83
Cluster-6992.37634	8.95	14.73	14.53	0.06	0	0	14.63	8.03	9.95	9.57	13.47	7.05
Cluster-6992.37646	0	0.25	0	9.91	16.38	13.81	0	0	1.06	0	0	0
Cluster-6992.37655	0.59	2.23	3.3	13.66	12.51	11.84	9.3	4.79	13.05	11.17	9.35	8.75
Cluster-6992.37660	27.01	56.82	39.26	164.7	95.52	192.99	18.81	16.14	23.28	20.15	29.14	68.51
Cluster-6992.37695	0	0.57	1.33	16.12	5.43	16.33	2.53	0	3.66	0.74	0.61	13.88
Cluster-6992.37722	0	5.44	8.86	18.89	17.42	5.46	1.81	4.77	4.69	18.22	5.53	6.58
Cluster-6992.37755	0	0	0	4630.64	5725.74	1509.74	0	0	0	0	0	0
Cluster-6992.37757	997.47	559.25	383.32	6802.87	9341.92	12596.2	1545.54	1336.25	1560.1	2543.18	1085.14	1197.2
Cluster-6992.37765	9.89	45.43	45.35	99.74	62.21	34.36	20.02	14.21	20.99	18.04	45.81	35.97
Cluster-6992.37776	74.8	57.71	40.96	129.41	153.72	170.8	102.42	80.73	85.45	58.8	60.22	57.45
Cluster-6992.37789	20.86	25.39	17.76	57.38	50.94	52.92	45.73	38.06	49.33	55.3	54.07	51.33
Cluster-6992.37874	16	21.42	22.1	69.07	63.64	77.72	29.17	29.74	34.58	33.59	37.03	44.83
Cluster-6992.38037	7.97	4.29	1.42	6.34	28.38	21.91	2.81	4.72	4.14	0	5.3	0.9
Cluster-6992.38041	4.04	7.01	6.61	12.92	15.68	9.89	6.02	0	2.46	0.42	3.61	2.54
Cluster-6992.38044	0	19.85	17.76	2.69	1.15	2.34	7.2	19.11	8.94	11.86	8.78	6.27
Cluster-6992.38109	18.8	3.73	13.73	207.3	238.2	89.36	64.86	76.08	48.91	3.37	5.82	0
Cluster-6992.38130	0	0	0	13.7	12.99	24.09	0	0	0	0	0	0
Cluster-6992.38165	9.95	9.7	11.23	5.63	3.43	3.87	13.06	7.64	5.53	5.22	10.59	8.52
Cluster-6992.38231	1.45	6.07	5.39	16.58	13.49	11.94	7.08	4.05	7.58	6.45	9.12	11.53
Cluster-6992.38244	4.99	5.37	5.54	1.49	2.07	1.87	4.45	4.7	5.35	2.47	4.62	3.12
Cluster-6992.38289	9.61	9.38	11.19	5.86	4.4	5.56	6.69	10.1	8.39	15.1	7.72	7.53
Cluster-6992.38308	149.14	115.26	127.63	42.23	44.2	54.59	68.3	89.9	66.45	88.11	79.39	85.57
Cluster-6992.38310	139.2	98.47	110.64	40.4	37.31	42.11	58.2	67.44	62.59	58.63	66.3	78.38
Cluster-6992.38327	0	1.38	0.43	15.9	17.4	16.51	0.06	0	0.08	0	0.05	0
Cluster-6992.38338	8.56	6.2	5.68	0.66	1.77	1.01	9.89	1.88	10.82	0	2.41	2.92
Cluster-6992.38348	25.14	27.92	25.2	106.04	103.32	107.96	56.18	50.33	62.79	65.03	54	62.83
Cluster-6992.38351	6.81	13.73	15.65	63.56	43.23	60.21	43.22	30.17	59.03	63.83	42.77	64.45
Cluster-6992.38370	0	0.05	0	25.74	26.34	16.04	0.23	0	0	0	0	0
Cluster-6992.38379	4	4.53	2.78	12.09	14.66	10.11	9.78	5.04	2.84	5.45	9.04	6.19
Cluster-6992.38389	8.23	0	0	36.36	9.43	48.37	0	0	0	2.06	0	0
Cluster-6992.38405	0	0.48	0	211.82	338.09	142.62	126.77	123.85	69.52	0	2.47	0
Cluster-6992.38456	6.27	5.19	6.53	0	0	0	4.29	19.33	8	7.31	8.77	5.94
Cluster-6992.38468	12.11	8.04	8.62	3.48	2.55	2.31	10.81	4.74	9.44	6.24	4.29	4.46
Cluster-6992.38484	282.66	135.9	110.92	1798.94	2514.65	2371.2	731.03	805.9	904.58	166.21	162.41	142.9
Cluster-6992.38491	3.45	7.94	7.67	0	0	0	5.02	1.96	5.95	7.12	11.59	9.08
Cluster-6992.38632	0	0	0	29.11	16.78	23.03	1.95	0	2.87	0.42	0	1.1
Cluster-6992.38655	2.13	12.61	9.55	13.36	17.12	9.67	6.3	5.56	7.87	2.88	5.1	3.25
Cluster-6992.38702	31.07	49.65	51.34	171.69	352.96	110.58	55.11	72.07	38.43	11.93	11.39	6.52
Cluster-6992.38720	851.36	405.01	452.02	1130.75	1538.25	2076.45	494.34	838.54	610.11	103.06	115.16	89.74
Cluster-6992.38748	106.98	108.31	87.32	60.74	58.1	55.88	85.77	87.79	83.38	70.94	73.32	71.94
Cluster-6992.38771	0	0	0	31.11	43.93	27.83	0	0	0	0	0	0
Cluster-6992.38815	0	2.09	0.78	15.74	15.05	15.08	0.19	3.35	0.75	0	1.75	5.13
Cluster-6992.38897	0.44	1.23	1.97	6.78	6.07	8.23	3.21	4.25	2.81	4.54	2.88	3.91
Cluster-6992.38905	1.64	3.85	1.94	13.95	10.43	10.97	6.16	5.31	7.72	4.87	5.49	9.59
Cluster-6992.38927	48.96	34.39	29.83	54.59	67.88	56.78	44.09	40.72	45.24	16.53	25.64	14.12
Cluster-6992.39000	162.63	118.72	97.99	0	0	0	87.06	110.37	107.66	46.22	55.9	51.85
Cluster-6992.39017	0	0	0	28.26	24.2	22.25	0	0	0	0	0	0
Cluster-6992.39019	0	0	0	14.49	10.43	11.91	0	0	0	0	0	0
Cluster-6992.39058	20.05	98.61	50.61	114.05	504.86	187.64	54.35	83.58	45.48	1.77	7.39	5.59
Cluster-6992.39067	75.53	100.76	99.98	1139.51	833.21	950.18	332.04	138.9	385.08	276.47	278.67	302.6
Cluster-6992.39089	0	0	1.69	13.34	20.55	15.81	1.77	0.89	0	0	0	0
Cluster-6992.39180	2.67	4.38	4.85	12.13	13.89	11.65	10.6	8.83	7.55	7.88	8.26	8.13
Cluster-6992.39236	44.56	33.39	15.94	114.67	99.75	107.67	36.02	33.23	55.73	45.94	34.72	39.58
Cluster-6992.39361	2.2	6.04	7.08	13.26	11.58	11.82	2.76	4.01	1.84	2.88	11.97	14
Cluster-6992.39363	11.47	11.76	6.44	0	0	0	12.63	10.99	14.78	0	8.26	8.67
Cluster-6992.39379	0	0.31	0	5.43	16.11	6.56	5.44	0	2.8	5.26	11.66	4.49
Cluster-6992.39475	0	2.96	1.81	29.68	19.21	21.68	0	0	14.7	4.13	9.66	0
Cluster-6992.39495	6.64	2.1	5.71	0	0	0	6.45	0.4	4.23	5.1	9.79	6.31
Cluster-6992.39544	2.87	11.03	10	13.75	12.3	13.7	6.59	4.39	5.56	8.83	12.88	11.59
Cluster-6992.39551	3.61	2.93	3.52	11.76	22.78	14.6	8.16	4.9	8.05	2.28	6.69	8.16
Cluster-6992.39589	3.45	1.41	0	10.65	9.08	7.47	1.77	2.27	2.87	5.64	5.52	1.71
Cluster-6992.39639	0	8.6	10.5	0	0	42.98	0	0	0	0.19	0	0
Cluster-6992.39651	8.93	29.48	41	54.28	43.09	81.5	11.4	7.52	37.4	30.87	12.27	54.26
Cluster-6992.39658	0.57	0.99	1.11	8.52	8.33	9.9	1.82	1.55	2.9	0.6	2.49	2.78
Cluster-6992.39672	0	0	0	17.56	22.27	30.34	0	0	0	0	0	0
Cluster-6992.39681	0	0	0	143.52	124.11	358.99	0	0	0	0	0	15.17
Cluster-6992.39718	0	0.23	0	2.86	5.43	6.67	1.11	1.77	6.18	5.37	5.31	2.14
Cluster-6992.39729	1.11	3.38	2.29	8.61	5.5	4.59	2.59	3.27	3.31	4.73	6.32	5.46
Cluster-6992.39747	0	0	0	42.15	46.13	16.45	0	0	0	0	0	0
Cluster-6992.39812	7.55	15.66	12.04	108.37	65.45	105.15	72.88	55.72	80.34	46.54	55.6	73.1
Cluster-6992.39822	10.27	13.07	7.54	5.51	2.85	6.48	11.58	5.23	9.76	8.89	7.52	7.84
Cluster-6992.39857	0	0	0	25.5	7.79	2.46	3.89	5.05	0	0	0	1.62
Cluster-6992.39869	0.81	15.17	10.64	317.83	302.16	139.28	5.42	5.65	5.12	0.94	1.62	1.54
Cluster-6992.39871	0.3	2.98	0.25	7.87	8.2	12.65	1.95	1.01	1.61	2.01	4.94	3.91
Cluster-6992.39880	5	8.27	4.33	67.78	44.27	41.57	39.61	27.84	46.01	12.83	40.2	36.05
Cluster-6992.39902	51.25	25.34	24.51	0	0	0	67.46	66.6	71.42	61.75	42.62	44.06
Cluster-6992.39942	74.74	71.54	72.59	23.04	27.11	19.65	53.2	52.25	36.84	33.31	37.19	24.12
Cluster-6992.40000	11.17	8.04	0	0	0	0	14.42	18.81	7.63	18.39	20.95	2.67
Cluster-6992.40096	2.41	7.48	2.04	266.35	266.34	287.42	15.78	23.3	21.34	0.96	2.46	1.64
Cluster-6992.40124	47.71	52.26	50.76	12.78	11.77	8	31.36	41.62	34.5	20.21	35.03	39.18
Cluster-6992.40137	0	2.86	0	19.32	9.79	15.54	1.56	0	0	5.7	3.48	9.08
Cluster-6992.40140	24.94	20.63	16.05	49.46	57.57	70.48	47.83	32.13	43.08	45.19	37.71	31.26
Cluster-6992.40172	102.19	62.03	60.61	36.98	52.34	43.53	94.58	73.73	92.98	122.71	101.06	67.37
Cluster-6992.40294	503.85	343.31	399.91	1186.86	951.22	1022.05	629.15	576.77	668.12	392.02	481.19	464.09
Cluster-6992.40295	7.2	13.22	10.25	65.27	98.29	71.2	13.69	0	25.53	28.66	9.88	18.03
Cluster-6992.40321	0	2.25	3.72	10.76	9.4	7.29	5.94	0.96	2.77	1.06	2.99	1.75
Cluster-6992.40407	0	4.14	2.18	41.52	31.75	21.3	0	0	0	0	0.48	0
Cluster-6992.40411	2.42	1.13	2.58	18.85	18.24	16.75	5.58	5.07	3.13	13.03	3.36	3.9
Cluster-6992.40458	0	0	2.45	27.28	13.21	26.99	0	1.85	4.91	4.01	0.01	0
Cluster-6992.40506	0	3.86	0.65	104.32	177.07	200.52	32.42	31.32	41.9	23.27	14.11	15.38
Cluster-6992.40545	7.82	5.46	7.76	0.22	1.47	0.66	6.24	1.85	4.14	2.92	6.86	3.12
Cluster-6992.40625	1.88	1.41	2.86	18.55	12.82	13.63	4.73	1.98	1.79	2.91	7.35	3
Cluster-6992.40711	3.28	8.17	4.3	0	0	0	3.44	4.54	4.17	9.81	10.37	9.37
Cluster-6992.40752	1.67	3.18	0.8	22.92	27.85	13.23	1.72	2.28	2.1	11.13	12.74	8.68
Cluster-6992.40754	7.69	24.26	20.49	118.04	151.12	134.68	26.92	15.97	31.99	64.69	28.65	14.78
Cluster-6992.40755	35.29	18.72	15.6	50.78	80.76	79.26	23.48	27.96	41.06	8.23	9.65	11.66
Cluster-6992.40778	0	5.08	5.17	22.91	19.83	24.88	1.59	0.46	3.27	0	9.31	9.4
Cluster-6992.40799	66.02	34.03	32.93	9.26	16.32	13.04	57.15	57.06	60.25	37.11	36.31	20.1
Cluster-6992.40843	17.94	27.51	25.38	62.53	57	53.48	43.21	38.98	44.86	36.56	49.57	41.76
Cluster-6992.40887	21.95	26.13	21.5	175.82	68.85	47.15	47.4	60.04	50.71	60.7	73.25	50
Cluster-6992.40900	0	0	3.35	175.87	66.09	249.51	0	0	0	87.13	76.25	242.01
Cluster-6992.40953	3.35	4.08	4.28	12.9	15.55	10.76	5.62	7.94	4.43	3.79	2.49	2.94
Cluster-6992.40982	8.78	6.88	7.85	0	0	0	2.68	11.11	9.77	5.57	4.83	1.26
Cluster-6992.40992	3.66	4.6	6.67	18.04	18.12	11.57	4.87	3.67	2.88	6.74	6.45	8.46
Cluster-6992.41040	0	0	0	143.29	61.26	160.75	0	0	0	22.94	0	0
Cluster-6992.41050	66.25	52.71	56.51	124.43	169.61	142.78	71.4	89.64	83.5	107.61	76.5	62.46
Cluster-6992.41084	3.54	9.12	5.71	1360.1	1335.08	2225.64	334.77	286.98	385.24	0	0	0.65
Cluster-6992.41106	0.6	1.15	0.58	1514.24	415.55	395.88	219.42	267.91	238.15	278.91	298.89	260.44
Cluster-6992.41109	25.4	38.82	39.82	16.92	20.9	24.63	30.36	39.53	28.14	50.05	47.06	53.13
Cluster-6992.41131	20.38	37.11	47.32	69.13	39.19	51.96	23.46	11.75	13.87	16.27	39.66	34.69
Cluster-6992.41168	259.58	106.18	103.83	570.22	1462.27	1312.74	500.72	426.68	567.66	239.84	177.18	142.72
Cluster-6992.41212	2.78	7.77	1.96	0	0	0	10.19	1.26	3.41	3.26	5.88	8.15
Cluster-6992.41311	2.54	8.52	8.43	20.2	17.17	15.08	7.52	4.57	6.94	5.42	9.43	9.4
Cluster-6992.41323	9.26	13	10.47	0.86	1.71	0.86	3.77	6.42	6.71	5.85	8.99	6.97
Cluster-6992.41381	86.27	41.92	38.82	146.02	182.33	189.81	33.44	59.79	55.28	73.93	40.47	44.26
Cluster-6992.41401	1.6	4.31	3.47	11.72	11.17	12.64	9.5	7.25	9.73	8.79	15.09	13.33
Cluster-6992.41432	0	3.44	5.83	6.9	4.47	5.37	3.06	0.18	4.35	1.32	2.74	3.45
Cluster-6992.41440	2.09	1.37	5.6	15.56	11.46	17.89	4.66	3.49	4.64	2.19	1.75	3.92
Cluster-6992.41464	18.79	14.58	14.03	44.04	50.04	43.83	41.61	41.6	39.96	59.54	39.35	42.18
Cluster-6992.41508	58.2	45.8	44.75	121.35	113.85	130.49	67.22	65.2	68.06	92.05	73.52	77.9
Cluster-6992.41527	4.88	14.51	11.63	0	0	0	4.92	3.83	7.21	6	3.45	0
Cluster-6992.41536	67.08	50.46	31.74	0	0	0	65.53	68.88	54.39	70.9	57.64	34.55
Cluster-6992.41537	0	2.71	4.5	9.38	9.94	9.82	2.06	0	3.78	0	0	0
Cluster-6992.41557	209.43	126.52	202.42	0	0	0	155.63	122.88	139.05	40.02	71.38	69.37
Cluster-6992.41632	0	0	0	18.13	16.14	16.88	0	0	0	0	0	0
Cluster-6992.41658	2.86	3.99	3.97	9.52	9.1	6.28	1.88	2.84	2.88	4.92	5.29	5.95
Cluster-6992.41661	3.68	4.46	4.78	0	0	0	3.3	2.23	2.72	4.09	7.7	3.86
Cluster-6992.41664	0.23	3.14	1.6	15.29	9.81	9.48	2	2.71	0.52	2.78	2.75	6.19
Cluster-6992.41700	0	1.16	2.09	21.79	21.84	17.55	0.28	0	0	0	0.56	0.37
Cluster-6992.41701	2.75	8.37	8.12	0	0	0	7.34	6.38	6.81	8.29	10.72	10.06
Cluster-6992.41706	0.82	5.9	5.89	12.8	10.19	10.77	4.85	4.35	4.58	4.36	8.52	8.48
Cluster-6992.41736	4.42	6.12	4.61	13.5	8.54	8.93	2.66	3.76	5.53	2.26	7.25	10.67
Cluster-6992.41748	8.39	6.04	6.38	53.71	49.72	45.74	44.29	33.94	39.74	54.15	43.06	44.7
Cluster-6992.41764	26.97	39.9	35.32	57.76	58.77	68.6	44.34	38.63	41.88	21.95	20.41	19.86
Cluster-6992.41778	10.7	4.5	7.66	2025.24	2079.64	2495.41	10.69	7.16	16.09	2.32	7.91	4.43
Cluster-6992.41934	7.55	12.65	6.07	0	0	0	3.87	1.06	9.34	0.32	2.25	3.46
Cluster-6992.41961	62.09	85.63	53.83	0	0	0	40.54	32.25	40.55	31.92	38.47	32.98
Cluster-6992.41972	0.79	0	1.28	14.05	23.64	12.66	8.69	3.19	0	0	0	0
Cluster-6992.41976	11.01	13.32	19.76	0	0	0	12.23	10.11	13.46	10.85	10.27	15.36
Cluster-6992.41978	2.78	2.08	6.56	14.74	19.29	23.13	5.03	3.26	8.61	3.44	4.83	2.76
Cluster-6992.41993	1761.03	1192.32	1106.07	21096.7	15831.4	22391.8	7324.46	6360.64	8936.41	5324.07	3737.72	5440.52
Cluster-6992.41999	1.12	4.99	2.4	11.84	9.76	9.03	8.29	7.77	9.59	5.38	10.11	6.31
Cluster-6992.42052	0	6.79	5.59	38.35	18.7	27.19	0	0	0	3.19	6.09	7.07
Cluster-6992.42107	0.38	0.89	0.53	12.3	7.85	8.06	3.24	2.35	4.23	1.49	3.55	3.5
Cluster-6992.42141	49.68	21.95	30.42	99.94	128.46	127.1	60.81	58.23	58.71	37	26.17	33.14
Cluster-6992.42144	51.14	66.07	72.4	88.51	74.91	83.09	55.18	40.46	64.41	20.45	42.85	48.24
Cluster-6992.42181	0	0.68	0.7	23	33.96	20	1.22	0.61	1.45	0.19	0.2	0.03
Cluster-6992.42227	1.39	2.4	3.47	5.77	7.94	7.49	5.32	3.35	4.43	4.41	5.81	4.76
Cluster-6992.42233	88.68	90.46	74.88	30.97	34.61	34.04	57.8	59.69	61.16	84.05	43.16	48.58
Cluster-6992.42309	9.19	17.01	17.45	71.78	49.32	48.06	33.3	27.89	42.38	33.08	41.23	30.71
Cluster-6992.42341	135.75	191.19	134.08	485.95	598.92	609.85	332.84	324.7	388.02	276.41	363.39	376.49
Cluster-6992.42414	11.01	7.75	7.82	0	0	0	5.47	8.4	9.83	4.72	4.85	2.87
Cluster-6992.42424	2.43	5.29	3.77	9.53	6.84	10.42	3.28	3.01	2.39	0.98	2.31	2
Cluster-6992.42434	112.48	103.85	111.26	37.33	28.63	33.95	90.21	99.61	88.26	135.68	127.65	132.58
Cluster-6992.42435	29.16	26.12	24.65	107.34	107.79	94.43	43.59	49.33	52.87	43.54	33.05	31.11
Cluster-6992.42493	0	1.97	0.95	4.96	6.45	15.25	2.87	2.08	4.84	0	1.8	0.7
Cluster-6992.42539	81.44	51.38	32.52	0	0	0	48.51	81.89	48.23	56.98	33.12	28.12
Cluster-6992.42585	2.42	5.32	4.82	0	0	0	4.26	2.83	5.8	3.85	8.06	8.14
Cluster-6992.42590	8.87	48.48	52.23	134.41	69.22	70.8	29.73	22.42	35.25	39.42	88.2	104.3
Cluster-6992.42599	7.23	7.46	4.29	88.24	117.01	131.27	34.3	28.75	29.66	21.68	13.1	13.54
Cluster-6992.42651	152.7	206.94	166.49	520.45	385.37	600.07	374.41	351.96	467.01	160.1	350.59	513.14
Cluster-6992.42659	0	0	0	14.39	0	13.45	0	0	0	0	0	12.18
Cluster-6992.42689	9.16	21.05	16.97	83.89	86.99	58.99	43.23	37.92	42.15	33.93	79.3	47.13
Cluster-6992.42693	12.42	22.4	20.39	126.63	107.31	109.8	39.36	34.22	38.32	31.02	83.84	85.9
Cluster-6992.42721	0	0	0	19.1	25.21	24.98	0	0	0	0	0	0
Cluster-6992.42775	13.42	15.09	15.95	0.09	0	0	7.93	6.71	8.05	6.38	5.44	6.5
Cluster-6992.42814	1.08	1.7	0	5.91	5.05	6.84	2.89	3.56	3.05	2.61	3.59	2.87
Cluster-6992.42823	1.25	1.9	2.33	6.45	5.58	4.29	2.39	4.67	3.41	5.92	3.63	4.3
Cluster-6992.42872	2.81	3.29	1.94	16.17	19.94	20.93	5.18	5.06	2.38	2.6	3.4	2.21
Cluster-6992.42902	3.38	8.31	5.16	1.04	0.93	1.29	5.09	4.71	4.36	3.03	4.7	2.27
Cluster-6992.42921	18.89	57.35	55.68	357.37	228.69	140.64	0	48.24	21.72	12.06	4.54	21.01
Cluster-6992.42922	77.84	296.12	133.84	793.99	941.09	941.39	55.38	116.5	69.9	80.85	44.71	56.23
Cluster-6992.42975	1.49	1.5	0.87	5.51	8.76	8.98	3.56	4.34	3.09	4.43	4.56	4.54
Cluster-6992.43013	414.13	264.13	261.49	138.16	149.08	208.06	374.16	436.48	345.34	619.05	345.2	370.09
Cluster-6992.43021	20.03	21.55	20.9	77.28	65.64	80.99	43.32	32.07	52.19	45.61	36.13	53.55
Cluster-6992.43022	34.07	32.33	29.78	72.34	80.85	92.4	39.02	40.82	47.33	71.46	52.47	46.7
Cluster-6992.43059	4.17	7.33	5.81	149.21	156.16	87.82	8.43	9.69	11.56	25.32	15.62	14.38
Cluster-6992.43080	32.61	32.23	33.11	89.47	90.9	92.4	45.1	52.69	40.74	29.13	30.3	23.83
Cluster-6992.43097	0	1.42	6.38	0	0	21.16	0	0	0	3.42	2.79	7.96
Cluster-6992.43101	3.17	5.14	7.36	1.1	0.88	1.35	4.46	3.92	3.64	7.59	6.55	6.3
Cluster-6992.43126	0.96	0	0	27.72	29.82	28.77	1.34	0.83	2.4	4.61	0.74	1.04
Cluster-6992.43132	3.79	4.59	7.94	0	0	0	7.82	8.7	3.38	6.64	5.5	8.16
Cluster-6992.43133	1	0	0	46.47	26.85	30.57	0.99	0	0.95	0.33	0.16	1.65
Cluster-6992.43143	6.94	6.77	5.82	13.53	15.75	15.44	4.75	4.96	4.36	11.79	7.72	4.86
Cluster-6992.43166	1.38	6.67	6.52	11.53	10.36	9.67	4.98	3.5	4.04	1.77	4.94	4.63
Cluster-6992.43167	0.97	5.03	4.06	7.81	5.22	7	2.5	2.42	3.67	1.47	3.07	4.78
Cluster-6992.43201	0	4.79	4.92	9.01	8.25	10.04	3.44	3.73	4.57	3	3.58	5.62
Cluster-6992.43210	2.62	6.24	4.59	13.13	10.03	11.51	5.75	4.48	5.3	5.89	5.89	7.14
Cluster-6992.43218	1.04	2.02	1.88	14.98	9.09	9.95	6.3	5.82	7.76	8.05	9.14	13.94
Cluster-6992.43224	5.23	10.24	10.85	15.97	12.53	12.13	9.4	8.65	12.09	5.26	8.63	7.03
Cluster-6992.43263	13.41	16.33	8.42	85.85	88.97	41.96	36.03	30.42	38.15	45.2	36.56	38.15
Cluster-6992.43310	0.06	5.93	1.39	7.19	7.2	9.59	3.27	3.63	1.75	2.74	0.87	0
Cluster-6992.43322	10.9	9.48	11.04	53.9	44.94	51.18	21.91	22.61	30.83	35.88	31.96	41.8
Cluster-6992.43373	0	0.38	1.73	31.15	9.51	19.41	0	0	0	0	0	0
Cluster-6992.43374	55.56	95.57	80.12	0	0	0	45.45	48.91	52.43	68.52	95.11	82.53
Cluster-6992.4342	0	2.18	3.03	10.43	8.19	10.71	1.46	0.65	3.03	0	3.69	3.91
Cluster-6992.43420	2.52	5.58	4.94	11.57	13.93	13.4	4.52	2.63	5.4	10.38	10.21	8.69
Cluster-6992.43424	1.36	2.49	2.12	5.37	7.23	7.85	6.45	4.97	7.23	6.09	6.86	10.78
Cluster-6992.43510	0	1.06	0.89	12.95	9.43	15.81	0.21	0.22	0.27	0	0.32	0.49
Cluster-6992.43557	0.33	0	0	14.71	5.7	3.84	3.77	3.26	3.31	2.21	7.04	16.64
Cluster-6992.43578	114.36	98.79	99.82	0	0	0	79.17	91.48	101.75	53.57	68.17	59.04
Cluster-6992.43614	78.17	48.42	52.43	167.43	197.88	215.8	44.32	55.93	56.33	28.55	29.39	32.89
Cluster-6992.43627	66.55	59.24	68.97	43.57	32.48	33.86	48.77	48.52	43.69	53.55	53.14	50.5
Cluster-6992.43631	11.67	7.79	10.97	0	0.32	1.03	1.83	6.01	1.41	0	0.61	1.45
Cluster-6992.43650	9.48	19.36	14.72	82.23	34.85	36.07	50.8	25.35	53.58	25.18	29.85	48.1
Cluster-6992.43662	51.63	54.3	49.4	198.87	220.23	178.81	72.6	60.8	51.29	31.14	33.15	33.38
Cluster-6992.43735	0.59	5.56	6.22	0	0	0	3.53	4.09	2.19	5.94	4.75	4.85
Cluster-6992.43744	1.25	3.05	1.35	5.6	5.88	5.61	1.74	2.86	1.62	1.39	2.74	3.59
Cluster-6992.43820	0	0	0.27	12.96	15.65	18.87	0	0	0	0	0	0
Cluster-6992.43844	15.56	8.09	5.68	0	0	0	12.92	14.71	11.37	17.95	9.39	8.91
Cluster-6992.43891	99.44	489.35	350.22	1100.06	889.72	729.72	115.28	159.86	112.81	35.38	62.38	57.9
Cluster-6992.43918	8.55	4.3	1.55	5.93	18.58	23.23	1.7	2.15	0	4.39	2.53	1.5
Cluster-6992.43924	0	6.37	4.61	18.24	8.51	12.37	3.91	4.01	5.08	4.1	13.83	16.31
Cluster-6992.43953	13572.4	9757.44	7505.65	83795	75382.9	111354	33004.1	39005.7	38011.6	52552.1	31479.1	38991.2
Cluster-6992.43967	0	2.5	3.7	109.84	267.38	262.8	0.19	0.26	1	0.96	0.9	0.54
Cluster-6992.44042	3.2	7.93	8.33	11.87	10.24	12.29	5.46	6.18	3.75	0.48	1.59	2.43
Cluster-6992.44090	26.58	14.69	12.06	120.36	115.68	139.41	54.35	48.44	68.5	92.06	58.78	72.39
Cluster-6992.441	0	0	0	9.86	26.58	19.78	2.03	0	2.01	6.56	7.49	1.56
Cluster-6992.44109	36.05	25.89	21.82	94.14	64.19	118.89	52.37	55.62	60.35	76.69	44.3	46.96
Cluster-6992.44114	9.36	4.56	11.28	2.67	1.69	1.58	8.56	8.8	4.17	0	11.55	18.01
Cluster-6992.44116	21.73	30.02	26.45	81.12	59.27	66.64	37.79	33.17	47.46	13.95	62.26	68.52
Cluster-6992.44147	59.86	57.23	55.76	0	0	0	65.66	61.37	67.89	67.17	61.81	63.87
Cluster-6992.44152	2.66	0	2.35	18.74	3.84	36.24	0	0	0	0	0	12.73
Cluster-6992.44155	0	0	0	348.02	239.68	319.94	0	0	0	0	0	0
Cluster-6992.44159	5.63	5.21	4.07	19.66	25.14	9.1	16.37	10.41	8.53	0.36	1.27	1.45
Cluster-6992.44171	0	0	0	23.83	20.51	27.12	0	0	0	0	0	0
Cluster-6992.44217	30.17	37.39	29.82	115.64	111.3	73.08	82.23	67.43	84.43	97.36	111.21	103.64
Cluster-6992.44346	57.96	40.61	41.05	117.18	156.97	114.81	55.65	73.07	78.22	82.67	100.42	75.23
Cluster-6992.4441	2.12	3.27	4.27	12.79	12.64	13.86	6.42	4.01	6.03	4.95	3.72	6.68
Cluster-6992.44443	907.02	483.76	479.8	1402.72	1768.65	1766.85	575.33	647.09	538.39	259.57	230.17	201.07
Cluster-6992.44449	0	0	0	92.42	66.92	110.18	0	0	4.3	35.25	31.28	145.49
Cluster-6992.44476	15.86	12.03	13.15	0.7	0.53	0.68	6.98	4.85	6.13	2.23	2.18	2.35
Cluster-6992.44493	2.33	3.05	1.71	6.11	7.94	7.68	6.29	3.92	5.81	6.53	7.53	6.9
Cluster-6992.44561	23.98	27.82	28.44	261.22	263.12	291.61	23.21	25.19	23.42	12.49	27.58	29.91
Cluster-6992.44583	23.73	23.3	25.07	85.83	77.05	70.21	62.16	46.82	60.11	64.52	56.53	54.29
Cluster-6992.44617	96.6	85.67	90.38	42.59	36.35	37.57	54.62	55.37	58.14	30.42	46.15	51.24
Cluster-6992.44636	70.07	77.43	65.77	25.4	23.09	20.84	38.03	50.57	41.9	25.71	33.17	32.54
Cluster-6992.44637	0	0	0	28.93	21.22	19.4	0	0	0	0	0	0
Cluster-6992.44663	0	0	0	7.3	9.83	6.08	0	0	0	0	0	14.04
Cluster-6992.44672	2.05	2.13	2.19	5.26	3	4.74	1.85	1.73	2.2	1.79	7.91	3.48
Cluster-6992.44696	157.07	127.18	90.44	0	0.22	0	124.54	101.8	124.96	75.9	123.62	72.31
Cluster-6992.44729	664.81	275.49	269.13	788.87	792.29	958.08	542.09	561.11	466.1	492.84	364.77	391.24
Cluster-6992.44732	102.78	58.12	59.68	116.39	120	144.5	72.51	72.39	75.77	63.57	36.5	44.78
Cluster-6992.44806	19.71	17.73	19.68	137.66	144.46	119.4	93.68	78.77	83.87	121.35	117.19	56.54
Cluster-6992.44826	12.24	80.78	75.55	159.67	122.3	83.27	30.4	22.32	36.87	21.17	52.42	46.34
Cluster-6992.44828	1.91	3.74	2.1	5.54	6.15	4.24	2.98	1.68	1.88	1.12	4.83	2.14
Cluster-6992.44841	13.02	18.51	21.24	65.85	70.01	74.96	77.42	43.54	67.87	48.28	51.1	47.99
Cluster-6992.44947	6306.88	2646.28	2663.69	5130.56	6696.51	7334.5	2771.36	3545.93	2610.3	4119.12	1932.87	2119.14
Cluster-6992.44957	0	0	0	20.45	20.96	15.23	0	0	0	0	0.22	0
Cluster-6992.45020	223.07	668.92	531.03	1837.53	2540.71	1264.21	244.42	354.16	238.06	79.82	46.22	30.63
Cluster-6992.45022	37.72	40.02	35.89	94.23	83.48	101.85	56.39	52.41	65.93	54.34	57.11	62.56
Cluster-6992.45024	9.82	36.04	33.83	1377.03	1586.1	794.58	16.33	11.02	17.82	66.36	34.97	31.81
Cluster-6992.45029	16.81	17.92	17.42	77.62	82.05	79.75	35.64	33.15	37.31	25.4	23.5	23.87
Cluster-6992.45064	4.04	5.84	6.67	12.18	11.62	13.73	5.94	2.82	2.6	1.86	7.79	5.02
Cluster-6992.45138	738.76	333.59	323.62	87.68	132.81	113.4	462.36	661.09	444.42	795.54	354.66	328.32
Cluster-6992.45182	1.96	5.59	6.23	16.73	11.59	5.97	6.01	4.03	4.28	2.51	8.11	7.11
Cluster-6992.45235	40.13	107.05	80.83	1223.42	1487.23	858.82	122.16	137.75	112.58	24.33	55.29	36.81
Cluster-6992.45298	11.98	48.87	45.63	5.61	0	0	25.66	37.21	28.66	77.73	63.79	58.41
Cluster-6992.45335	1.08	2.82	2.58	13.47	5.11	9.41	3.87	4.37	2.71	3.94	3.94	5.82
Cluster-6992.45456	7.74	13.82	12.62	4.28	5.01	2.38	10.88	9.54	10.74	9.27	17.66	8.91
Cluster-6992.45457	82.97	95.4	95.07	34.45	59.99	30.3	69.49	72.47	64.57	58.09	75.4	56.12
Cluster-6992.45461	4.97	0	0	15.06	11.75	9.83	0.17	0	0	0	3.13	0
Cluster-6992.45489	0	1.1	1.87	11.58	7.15	15.55	3.65	2.31	3.65	1.6	2.24	3.86
Cluster-6992.45530	27.21	26.5	22.28	70.47	73.05	71.25	51.49	51.64	56.57	87.16	66.87	61.69
Cluster-6992.45554	3.53	0	0	15.68	17.84	11.6	2.25	0.48	0	1.39	0.38	0
Cluster-6992.45563	11.38	9.68	9.17	6.72	5.62	4.64	9.01	9.07	11.27	5.74	11.16	8.62
Cluster-6992.45579	0	0	0	11.92	14.12	16.99	0	0	0	0	0	0
Cluster-6992.45580	15.29	10.87	10.72	55.97	51.44	63.95	31.14	34.5	36.56	55.62	42.62	42.81
Cluster-6992.45738	2.01	3.65	5.46	0	0	0	5.86	2.97	2.38	6.82	5.9	4.68
Cluster-6992.45762	1.96	6.54	5.5	8.42	6.07	9.32	4.34	1.74	3.88	2.44	4.91	5.59
Cluster-6992.45765	3.14	3.44	1.22	9.15	7.63	9.12	3.4	4.33	6.08	3.41	4.74	2.85
Cluster-6992.45776	0	0.64	0	13.27	10.06	10.76	0	0.57	0	2.01	0	0.15
Cluster-6992.45855	188.3	109.21	95.66	0	0	0	55.29	70.11	46.63	68.7	77.78	83.11
Cluster-6992.45869	0	0	0	14.64	25.83	25.97	0	0	0	0	0	0.31
Cluster-6992.45873	1.94	16.5	15.35	81.57	78.4	80.4	65.81	42.06	53.99	76.78	71.96	79.79
Cluster-6992.45877	0	0	0	14.1	10.77	15.46	0	0	0	0	0	0
Cluster-6992.45910	20.98	24.59	14.24	109.35	101.91	129.16	96.55	67.16	116.19	126.21	112.91	129.1
Cluster-6992.45921	41.91	26.98	23.61	78.24	91.87	112.73	47.63	50.12	50	26.25	22.1	25.7
Cluster-6992.46013	3.49	0	4.28	14.47	14.17	9.3	1.65	2.08	3.38	5.58	12.46	10.31
Cluster-6992.46026	58.19	52.08	36.73	101.23	72.13	107.68	53.5	53.95	36.83	31.12	42.49	39.98
Cluster-6992.46030	8.45	14.33	11.2	2.31	2.13	3.62	7.95	5.55	8.99	7.8	11.39	10.78
Cluster-6992.46044	2.87	7.57	9.48	13.78	9.09	11.82	6.79	7.18	7.55	5.8	3.69	6.48
Cluster-6992.46069	4.67	6.45	4.28	15.89	10.23	11.08	7.37	4.42	5.76	6.71	12.56	10.4
Cluster-6992.46080	0	0.91	0	24.48	0	26.29	0	0	0.5	0	0	8.25
Cluster-6992.46089	0	0	0	19.29	24.01	3.48	0	0	0	6.05	11	1.88
Cluster-6992.46120	29.74	71.83	49.83	231.65	188.45	190.9	82.18	74.8	79.9	28.56	60.45	63.7
Cluster-6992.46127	0	0	0	39.9	32.47	6.27	0	0	0	0	0	0
Cluster-6992.46151	5.26	25.51	18.26	411.25	311.48	220.26	18.01	17.82	19.6	5.71	11.14	9.92
Cluster-6992.46156	12.62	59.57	56.17	149.96	133.79	121.18	78.82	72.27	80.32	70.41	113.9	107.75
Cluster-6992.46161	56.27	52.49	52.3	0	0	0	40.91	46.61	45.08	22.02	64.86	60.11
Cluster-6992.46213	0	0	0	30.32	28.79	26.1	0	0	0	0	0	0
Cluster-6992.46219	1.3	6.36	4.13	13.79	12.78	9.93	3.12	2.8	6.97	4.19	11.82	9.49
Cluster-6992.46280	11.55	20.11	16.61	100.75	97.37	77.43	33.75	24.16	33.17	20.37	38.94	46.85
Cluster-6992.46295	29.04	10.43	14.08	2246.44	2415.71	2604.02	76.26	93.11	61.16	24	23.9	8.36
Cluster-6992.46322	2.49	3.06	3.43	10.99	14.54	9.44	11.38	8	14.1	2.58	14.75	10.65
Cluster-6992.4633	1.96	1.15	1.58	11.2	9.43	11.94	2.84	5.24	2.22	0.74	0.2	0.49
Cluster-6992.46373	2.51	8.1	4.89	99	105.18	113.69	19.39	10.64	15.86	5.62	9.67	9.11
Cluster-6992.46386	2.86	5.08	2.77	14.52	9.75	7.52	4.35	4.19	7.49	7.47	16.65	13.62
Cluster-6992.46411	0	0	0.05	13.55	17.01	17.04	0	0	0	0	0	0
Cluster-6992.46474	14.36	23.39	22	55.77	41.17	58.88	45.93	36.86	47.96	47.23	52.44	59.25
Cluster-6992.46481	0	0.5	0.28	24.04	26.63	29.02	0	0	0.69	0	0	0
Cluster-6992.46506	4.03	6.08	4.47	7.32	10.71	14.4	7.83	5.76	5.92	1.08	3.97	5.94
Cluster-6992.46520	0	0	1.14	20.73	0.85	45.66	0	0	0	0	10.99	18.44
Cluster-6992.46554	0	0	0	164.71	232.67	218.6	0	0	0	0	0	0
Cluster-6992.46592	9.01	35.31	39.51	68.51	59.07	81.72	23.02	21.26	23.26	11.34	22.95	21.93
Cluster-6992.46636	73.58	44.2	36.18	179.67	157.85	203.99	67.12	56.73	68.86	22.07	22.23	26.21
Cluster-6992.46652	0.77	3.02	3.2	11.17	5.23	11.88	5.52	1.66	5.45	4.78	7.34	6.51
Cluster-6992.46653	6.47	8.83	8.09	0	0	0	7.89	8.87	13.33	9.32	7.86	8.93
Cluster-6992.46676	0	0	0	23.9	20.17	19.4	0	0	0	0	0	0
Cluster-6992.46700	0.29	0.29	0.86	10.9	13.47	9.65	2.19	2.03	4.81	0.64	1.41	2.51
Cluster-6992.46730	5.55	10.37	5.56	17.63	15.08	14.86	4.33	4.77	4.23	8.06	11.23	11.65
Cluster-6992.46743	28.54	31.14	33.77	120.7	130	128.76	47.7	34.24	54.63	12.87	15.51	11.17
Cluster-6992.46838	66.68	46.48	42.18	86.59	93.06	90.43	60.9	49.24	55.35	48.28	38.02	46.5
Cluster-6992.46840	2.81	6.58	4.44	31.24	31.12	15.67	1.9	2.1	2.18	3.2	7.26	7.3
Cluster-6992.46847	30.15	72.21	39.19	119.58	110.2	95.91	20.58	7.09	18.75	41.15	140.82	124.41
Cluster-6992.46875	10.94	19.79	19.06	45.9	37.64	42.11	36.33	30.7	35.4	23.9	32.98	36.46
Cluster-6992.46890	24.36	11.1	11.98	236.76	168.44	140.83	53.68	34.53	56.74	31.61	36.01	21.54
Cluster-6992.46931	5.14	7.71	6.27	0	0	0	6.78	4.38	6.52	4.67	5.85	5.61
Cluster-6992.46932	0	2.87	2.67	17.14	14.62	11.03	3.84	0	0.95	3.67	4.25	3.78
Cluster-6992.46938	0	1.54	1.54	16.62	16.31	15.71	0	0.14	0	0	0.17	0
Cluster-6992.46945	2.85	3.24	5.03	18.63	14.77	13.89	5.07	5.67	3.96	8.63	8.87	14.69
Cluster-6992.46946	26.55	23.7	19.96	62.42	79.4	72.09	72.67	53.83	64.84	66.53	82.37	65.86
Cluster-6992.47040	24.69	24.69	29.35	112.25	108.02	98.34	66.14	61.62	59.01	54.88	63.87	60.43
Cluster-6992.47051	1.45	2.59	2.9	17.34	13.33	10.77	3.52	3.53	8.38	4.12	7.34	5.26
Cluster-6992.47085	23.76	8.58	13.03	63.02	62.86	82.64	17.76	14.08	25.11	47.11	23.19	32.55
Cluster-6992.47106	22.46	15.62	12.04	83.69	53.74	76.13	24.16	28.15	26.81	25.88	23.3	22.67
Cluster-6992.47130	1.74	3.64	3.71	10.44	9.26	15.49	6.91	3.95	3.33	11.38	5.92	4.91
Cluster-6992.47167	44.99	59.53	51.73	165.69	150.7	143.87	84.88	68.61	79.86	78.58	96.12	91.05
Cluster-6992.47169	28.79	59.57	41.09	179.54	156.09	124.4	49.99	27.18	48.39	41.29	52.76	59.71
Cluster-6992.47207	13.35	21.24	24.8	69.31	79.36	91.27	41.34	43.51	39.35	39.25	37.67	42.25
Cluster-6992.47221	104.19	87.55	81.55	160.88	141.26	160.85	83.31	78.16	79.75	46.87	46.58	61.52
Cluster-6992.47226	0	0	0	244.88	225.3	317.54	0	0	0	0	0	0
Cluster-6992.47269	1.84	2.67	0.88	15.3	9.75	9.61	0.99	2.19	2.46	0.58	0.78	1.17
Cluster-6992.47306	0	0	0	111.63	167.88	132.49	29.9	10.36	9.68	0	0	0
Cluster-6992.47318	0	8.32	8.59	18.26	11.5	13.22	5.97	3.55	6.34	3.84	8.44	9.6
Cluster-6992.47324	11.62	14.17	16.71	74.53	53.37	51.99	34	34.93	34.98	43.49	52.94	64.64
Cluster-6992.47374	308.94	286.01	261.27	1285.07	1267.93	1309.26	507.55	421.31	499.73	285.51	184.89	215.32
Cluster-6992.47454	0	5.09	5.47	12.31	6.75	19.67	1.64	4.52	6.33	3.34	5.08	6.19
Cluster-6992.47507	2.19	6.39	6.09	13.08	10.77	3.93	3.85	3	3.99	3.45	9.94	8.41
Cluster-6992.47600	0	2.21	1.17	22.12	9.84	13.41	0	0	0	0.65	2.02	20.6
Cluster-6992.47623	0	18.54	12.66	115.35	61.29	161.87	23.31	34.27	48.87	16.13	25.45	61.27
Cluster-6992.47651	18.02	26.03	22.63	77.27	75.26	91.11	53.83	43.79	64.26	48.91	63.29	74.66
Cluster-6992.47699	0	1.08	0.79	7.07	5.7	6.03	4.01	2.47	6.96	3.08	8.1	6.09
Cluster-6992.47743	14.6	12.84	11.15	243.96	320.79	214.55	77.51	88.43	71.59	52.38	35.14	32.31
Cluster-6992.47757	0	4.07	3.52	9.03	10.75	11.01	2.72	1.36	1.64	1.9	2.62	2.15
Cluster-6992.47781	0	0	0	38.52	34.71	25.39	0	0	0	0	0.15	0
Cluster-6992.47792	17.08	15.16	14.54	77	72.85	67.64	43.92	26.7	51.3	46.82	57.59	49.35
Cluster-6992.47806	8564.27	1841.79	1702.12	8145.56	21361.5	24455.1	5321.46	3421.56	5886.68	1420.42	1231.28	1079.3
Cluster-6992.47886	9.39	6.44	1.77	17.07	18.67	14.8	5.44	8.71	5.83	5.89	6.08	6.91
Cluster-6992.47891	2.96	1.7	1.72	8.09	7.97	7.06	5.13	4.06	6.28	2.6	6.83	9.62
Cluster-6992.47905	0.99	2.18	1.47	10.09	8.09	9.14	6.01	6.66	5.99	4.46	6.72	5.12
Cluster-6992.47914	4.07	11.52	15.65	197.67	113.05	130.06	46.67	23.95	45.69	21.77	47.52	51.48
Cluster-6992.47927	0	3.2	3.58	7.52	1.17	8.33	1.05	1.06	1.73	5.44	3.8	4.94
Cluster-6992.47930	3.35	5.27	10.39	90.63	69.8	40.71	37.56	21.1	45.09	11.22	46.36	18.25
Cluster-6992.48036	24.23	45.12	39.49	143.6	90.81	128.74	67.62	63.06	76.05	81.26	98.16	104.4
Cluster-6992.48084	0.84	3.59	3.07	7.48	7.13	3.39	2.77	1.43	3.26	1.13	2.78	2.72
Cluster-6992.48103	8.67	16.3	14.4	37.79	44.3	33.6	39	30.76	40.99	28.49	40.23	45.67
Cluster-6992.4812	0	2.75	0	17.15	20.47	13.73	0	0	0	0	0	0
Cluster-6992.48143	51.92	33.43	30.39	157.51	171.07	211.1	88.22	74.23	92.37	79.98	82.89	81.62
Cluster-6992.48198	1311.09	760.87	909.44	224.6	229.82	164.82	623.92	777.51	586.25	747.7	621.98	465.32
Cluster-6992.48305	29.7	43.26	42.08	111.33	104.24	78.92	38.89	29.25	32.69	22.63	49.44	34.1
Cluster-6992.48314	0.77	0	0	8.65	12.35	8.99	1.76	0	0.83	1	2.29	4.38
Cluster-6992.48360	18.1	12.48	11.85	52.33	46.52	52.73	45.93	32.89	45.42	35.9	51.88	57.11
Cluster-6992.48364	0	0.86	1.26	1173.17	326.99	873.56	114.4	0	410.31	246.77	306.29	488.8
Cluster-6992.48370	19.59	22.66	12.41	148.89	163.64	61.15	24	33.31	22.5	0.13	0.19	2.96
Cluster-6992.48374	1045.78	536.72	655.36	71.15	161.66	45.88	132.43	185.29	97.13	536.18	312.32	104.5
Cluster-6992.48381	8.4	4.66	5.38	1.41	1.82	4.13	4.86	13.07	5.03	3.67	6.16	7.15
Cluster-6992.48407	3.62	7.14	3.46	1807.92	1384.03	1520.5	267.49	190.15	301.05	5.29	40.46	38.32
Cluster-6992.48467	66.57	39.17	43.52	125.78	128.11	127	71.87	60.81	64.37	41.57	43.74	43.63
Cluster-6992.48635	0	2.07	2.63	25.55	15.55	22.07	2.07	0.31	0	0	0	0.06
Cluster-6992.48641	4.13	3.65	0.51	6.44	5.45	5.42	0.69	1.49	1.67	0.57	2.83	5.27
Cluster-6992.48705	1.27	7.59	5.6	16.4	13.15	18.1	5.16	1.43	6.73	1.56	7.07	9.57
Cluster-6992.48733	1.67	1.69	1.18	8.63	6.21	6.65	2.8	5.62	3.62	2.76	6.56	5.1
Cluster-6992.48764	30.99	36.06	32.05	99.89	85.2	88.72	61.68	59.73	67.38	69.53	59.43	57
Cluster-6992.48992	25863.1	17239.4	13023.5	93474.4	140520	153610	57441.6	70580.6	56194.3	50479.8	33288.7	32123.7
Cluster-6992.48998	14.96	23.6	23.9	99.24	56.94	68.6	33.52	30.12	25.39	43.17	74.37	69.8
Cluster-6992.49014	26.36	43.72	39.2	100.49	105.33	102.68	49.71	58.17	54.18	54.41	56.3	47.87
Cluster-6992.49026	20.29	17.79	20.37	69.59	69.65	43.11	24.96	20.26	30.44	32.45	45.09	16.4
Cluster-6992.49130	396.25	288.87	275.4	861.4	1055.16	849.41	538.16	569.12	539.61	658.43	344.94	275.33
Cluster-6992.49144	0	0	0	112.16	78.1	69.42	24.77	0	18.67	23.12	15.68	20.63
Cluster-6992.49165	57.05	44.15	41.52	0	0.27	0.13	49.93	60.95	64.22	65.71	64.34	67.66
Cluster-6992.49248	80.66	80.87	71.69	39.57	45.26	33.92	74.03	88.75	68.2	101.53	65.94	56.92
Cluster-6992.49299	89.12	98.85	107.07	19.37	18.25	19.57	78.9	68.81	75.25	73.98	93.03	88.22
Cluster-6992.49314	22.97	58.94	55.93	262.9	255.92	187.93	25.69	33.25	24.05	77.36	54.47	53.5
Cluster-6992.49405	334.35	176.45	130.83	1092.16	862.77	1366.42	642.02	433.35	695.17	1037.46	797.15	975.48
Cluster-6992.49420	1.77	2.03	2.56	10.66	12.02	5.97	5.61	6.97	6.72	8.04	4.07	2.85
Cluster-6992.49447	6.99	7.3	6.95	15.43	16.9	9.27	5.5	3.61	5.91	1.61	1.59	3.65
Cluster-6992.49448	12.55	27.24	14.21	95.97	86.8	84.51	33.71	20.84	39.18	30.26	67.28	74.14
Cluster-6992.49464	39.79	41.34	35.73	123.95	129.51	143.48	101.7	78.1	106.42	100.76	96.01	118
Cluster-6992.49485	1067.84	912.64	888.71	405.37	452.39	352.48	1127.61	1102.23	1060.34	1214.44	1079.57	870.11
Cluster-6992.49508	0	0	0	152.58	143.47	81.3	0	0	1.89	0	0	0
Cluster-6992.49569	83.27	60.17	43.2	116.22	175.01	214.48	65.81	82.22	69.13	93.02	70.26	72.01
Cluster-6992.49592	630.33	787.91	544.3	1182.26	1434.46	1740.73	403.87	333.24	497.83	614.75	425.22	562.23
Cluster-6992.49596	6.23	3.4	4.71	37.21	12.58	16.64	5.47	5.7	0.8	6.45	9.42	10.37
Cluster-6992.49615	0.71	0.81	2.33	12.59	0.75	35.97	1.78	3.1	3.13	12.21	3.66	4.78
Cluster-6992.49660	62.43	83.29	77.36	21.58	23.47	28.09	46.04	62.67	52.32	57.35	42.91	55.83
Cluster-6992.49662	356.49	253.1	209.22	1003	1057.8	1177.43	623	764.21	581.66	843.7	526.45	612.04
Cluster-6992.49688	0	3.55	6.36	7.43	6.91	13.24	3.53	0.82	0.77	0	1.13	0.7
Cluster-6992.49744	0	5.17	7.97	357.61	6.63	70.9	0	0	0	0	2.48	0
Cluster-6992.49799	0	0	0	26.41	18.98	12.56	4.6	1.49	7.08	2.17	8.13	8.33
Cluster-6992.49821	67.43	52.48	44.69	0	0	0	33.86	56.89	31.92	69.46	36.91	49.22
Cluster-6992.49863	0	0	0	14.04	23.7	12.26	0	0	0	0	0.72	0
Cluster-6992.49940	3.11	3.52	7.21	0.16	0.66	0.98	8.52	2.44	3.06	4.82	2.39	3.61
Cluster-6992.49955	0	0.5	0.24	30.68	37.03	20.27	1.77	2.02	1.58	4.07	10.6	10.53
Cluster-6992.49960	0	0	0	8.45	17.22	14.82	0	0	0	0	0	0.61
Cluster-6992.49966	8.96	5.92	5.44	10.97	12.37	22.23	8.84	9.59	7.79	8.13	7.07	6.2
Cluster-6992.50013	14.84	6.82	16.36	0	0	0	6.9	12.74	6.28	7.6	0.75	3.7
Cluster-6992.50066	117.35	156.32	163.08	929.16	642.97	584.2	246.87	176.25	258.65	248.4	440.95	428.01
Cluster-6992.50076	1.17	2.57	0.41	9.81	8.27	9.41	1.87	0	0.84	2.14	1.37	0.39
Cluster-6992.50107	12.32	23.82	22.42	187.2	99.13	135.36	39.96	7.26	40.62	14.13	24.42	40.72
Cluster-6992.50142	3.9	1.73	3.85	9.74	16.36	13.77	8.11	5.93	11.77	8.28	8.98	10.18
Cluster-6992.50154	0	0	0	166.34	154.75	137.45	0	0	0	0	0	0
Cluster-6992.50224	13.74	21.78	17.94	45.37	51.09	46.75	46.97	37.14	45.45	31.12	46.7	38.24
Cluster-6992.50235	62.99	46.9	37.38	94.39	98.58	100.53	58.59	57.62	75.45	50.19	51.61	48.4
Cluster-6992.50261	61.22	39.53	26.97	44.07	128.61	112.6	11.55	15.45	11.77	20.61	1.77	13.91
Cluster-6992.50264	0	3.26	1.88	19.73	15.4	19.47	1.96	2.16	0.6	0	0	0.27
Cluster-6992.50450	0	8.15	4.05	10	4.66	7.61	3.74	0.26	1.38	1.24	1.76	0.71
Cluster-6992.50456	1.94	4.94	3.27	12.25	8.27	3.79	1.9	2.09	2.48	0.05	3.75	3.47
Cluster-6992.50491	6.09	5.82	7.66	15.25	14.35	16	4.24	7.05	10.11	3.81	7.57	3.9
Cluster-6992.50606	14.76	18.52	15.69	57.5	55.52	58.85	51.25	37.38	46.21	46.16	54.74	59.75
Cluster-6992.50721	0	0	2.41	18.49	18.83	26.88	0.05	2.9	0	0	0	0.96
Cluster-6992.50781	5.7	6.96	5.73	95.96	122.68	71.65	7.35	5.36	8.3	24.56	23.12	18.29
Cluster-6992.50792	0	0	0	7021.98	24350.4	36305.7	0	0	0	0	0	0
Cluster-6992.50838	2.32	41.26	7.95	219.34	229.27	304.68	12.5	14.44	14.36	1.06	4.04	5.94
Cluster-6992.50912	0	1.32	0.32	139.28	121.95	127.37	64.71	25.98	72.4	49.74	83.59	80.68
Cluster-6992.50927	0.79	1.98	6.16	4.57	8.98	9.46	1.44	1.64	2.44	2.2	1.48	5.13
Cluster-6992.50948	22.05	23.12	21.88	57.92	64.37	59.73	45.08	42.16	49.26	46.12	47.48	50.24
Cluster-6992.50976	23.06	0	0	127.96	94.63	51.81	37.75	21.36	17.41	6.4	8.31	1.12
Cluster-6992.50978	31.68	22.61	16.36	70.24	90.35	70.56	42.93	33.84	43.66	25.46	43.22	34.71
Cluster-6992.5100	0	0.19	2.22	14.14	17.7	4.67	0	0	0.2	0	0	0.16
Cluster-6992.51009	0	0	0	27.42	34.91	49.12	0	0	0	0	0	0
Cluster-6992.51042	26.34	26.65	8.67	70.39	71.87	73.82	4.09	3.58	35.89	44.05	37.15	37.03
Cluster-6992.51061	75.48	57.82	50.84	115.97	118.47	103.83	60.39	76.66	68.04	48.6	68.11	58.06
Cluster-6992.51081	5.49	10.9	5.9	105.28	91.49	119.69	35.72	40.6	40.15	30.03	32.38	33.31
Cluster-6992.51102	0	0	0.76	9.13	13.32	16.35	4.61	0	1.94	0	0	0
Cluster-6992.51135	4.98	10.48	10.83	0	0	0.34	4.17	5.71	4.98	7.91	7.18	5.55
Cluster-6992.51155	37.87	35.33	33.03	134.48	129.25	137.85	34.47	39.71	40.98	51.96	40.28	45.59
Cluster-6992.51168	9.1	11.71	9.52	4.2	2.55	7.06	8.45	8.16	10.99	12.71	12.63	11.97
Cluster-6992.51204	4.65	2.96	2.16	17.86	16.31	21.73	9.9	9.82	9.02	10.91	6.77	7.49
Cluster-6992.51273	17.93	31.34	20.95	60.03	53.26	49.75	39.39	23.13	41.2	34.48	51.75	50.08
Cluster-6992.51353	11.47	17.51	20.56	65.27	31.31	70.7	40.5	37.37	56.25	37.09	26.6	50.4
Cluster-6992.51362	2.24	1.6	2.73	5.33	9.39	5.97	0.43	4.05	6.23	0	0.69	1.04
Cluster-6992.5137	0	0.23	1.33	34.37	38.97	41.16	1.47	0	0.24	0	0	0
Cluster-6992.51388	1.07	2.85	4.25	6.68	5.45	6.33	1.85	1.51	0.97	1.5	2.38	3.42
Cluster-6992.51395	0	8.48	2.67	12.85	0	45.97	0	0	0	0	0	22.24
Cluster-6992.51401	24.3	33.25	25.44	84.42	66.97	68.21	51.78	33.47	45.84	48.28	73.85	58.65
Cluster-6992.51409	66.33	47.13	40.46	13.67	16.13	11.55	40.9	64.8	33.12	72.52	63.37	61.69
Cluster-6992.51419	57.76	44.02	44.44	14.52	13.57	11.84	41.07	31.7	37.1	57.18	48.96	35.94
Cluster-6992.51449	28.35	21.72	27.74	97.82	155.26	56.2	87.45	62.27	63.29	73.11	89.51	40.41
Cluster-6992.51496	5.81	5.81	3.9	14.34	11.31	12.85	7.38	6.02	11.04	3.46	4.3	3.22
Cluster-6992.51578	7.74	12.74	13.21	201.34	110.01	121.09	74.08	61.91	62.12	3.99	31.91	37.89
Cluster-6992.51580	0	3.83	1.61	10.57	4.4	10.36	0	0.8	0.64	1.88	2.1	6.39
Cluster-6992.51596	17.93	14.48	8.04	3.72	6.23	0.87	1.16	4.19	2.84	9.22	4.4	3.5
Cluster-6992.51634	0	1.65	0.26	33.26	15.6	20.16	0	0	5.39	4.83	1.07	0
Cluster-6992.51645	18.27	12.66	10.74	1.56	4.04	1.35	9.97	12.23	9.33	5.84	9.17	5.47
Cluster-6992.51671	0	3.54	5.19	17.87	10.72	12.46	1.12	4.37	6.47	2.81	2.02	5.14
Cluster-6992.51707	147.59	99.68	67.91	14.07	20.41	10.41	64.89	46.69	70.89	99.93	98.47	42.03
Cluster-6992.51850	0.1	2.2	3.12	9.64	7.65	23.21	3.09	0	3.71	9.35	12.16	7.48
Cluster-6992.51875	0.39	3.08	3.41	31.85	20.73	17.32	8.25	3.56	9.59	0.09	2.91	2.64
Cluster-6992.51902	15.73	19.37	14.96	61.36	53.04	68.86	23	19.78	20.95	19.86	33.12	36.02
Cluster-6992.51933	4.09	0	1.42	9.46	4.34	9.95	2.73	1.44	0.54	0	0.49	1.75
Cluster-6992.51934	76.25	47.36	18.78	136.1	160.51	173.04	94.41	79.96	75.11	32.53	29.71	42.72
Cluster-6992.51935	1.05	4.46	2.31	18.12	13.63	5.66	4.37	8.67	9.97	9.95	8.85	6.66
Cluster-6992.51943	0	0.32	0	5.5	23.77	5.41	2.78	0	1.89	0.31	3.4	3.16
Cluster-6992.51994	9.11	7.22	3.92	14.19	11.73	14.84	7.75	7.95	5.8	6.6	5.99	6.24
Cluster-6992.52056	6.59	9.99	17.97	1	0.59	2.33	9.92	16.58	10.17	5.07	9.17	5.53
Cluster-6992.52068	27.95	22.79	23.73	130.75	143.37	46.71	35.58	31.83	35.38	23.49	43.47	22.23
Cluster-6992.52077	55	39.32	35.81	0	0	0	57.12	72.64	50.56	29.66	19.03	21.6
Cluster-6992.52124	2.55	5.76	3.78	10.86	2.13	8.38	0	0	0.7	1.27	2.94	5.47
Cluster-6992.52152	5.97	6.5	5.17	4.41	2.49	3.75	3.45	3.71	3.51	2.97	4	2.73
Cluster-6992.52166	45.51	34.5	30.07	19.36	20.77	23.79	51.06	47.67	50.39	53.98	45.06	43.49
Cluster-6992.52268	7.2	7.04	5.03	1.1	1.72	0	3.23	3.55	4.42	2.98	2.61	2.15
Cluster-6992.52294	1.99	3.32	3.2	2.67	6.14	6.9	3.05	2.47	4.27	2.37	1.76	0.81
Cluster-6992.52333	0.22	0.62	1.18	6.96	8.19	4.29	4.37	1.01	5.07	4.17	8.03	6.24
Cluster-6992.52361	3.7	3.55	6.07	18.6	12.37	14.14	6.24	5.58	6.35	10.68	15.02	13.45
Cluster-6992.52425	43.17	76.37	61.26	0	0	0	71.02	51.79	70.12	104.78	102.62	73.78
Cluster-6992.52505	0.13	2.51	1.51	48.63	39.25	15.65	1.27	0.71	1.51	0.92	3.51	3.56
Cluster-6992.52592	2.89	4.79	4.85	17.11	16.53	14.85	10.45	7.19	11.32	5.85	13.03	7.16
Cluster-6992.52640	0.48	0.84	0	14.02	17.58	6.81	1.7	0.54	0.05	1.18	0.05	2.64
Cluster-6992.52676	3.45	8.45	9.33	15.4	16.21	9.68	5.3	3.37	6.28	1.9	7.38	5.19
Cluster-6992.52683	41.49	24.48	25.38	50.73	62.51	60.38	33.38	38.23	29.26	9.47	15.59	16.32
Cluster-6992.52692	1.91	1.94	0.74	13.98	11.52	8.59	1.28	0.28	1.84	0.46	3.17	2.9
Cluster-6992.52707	0.59	2.8	1.33	20.67	11.87	26.12	8.78	3.94	10.6	6.22	4.73	7.84
Cluster-6992.52731	10.17	9.61	10.35	2.75	4.23	1.96	8.45	10.12	11.39	1.49	11.76	7.35
Cluster-6992.52753	2.93	5.1	3.88	17.02	8.56	12.06	4.71	2.11	2.55	3.72	6.73	6.27
Cluster-6992.52779	7.56	7.1	5.85	2.07	3.21	4.76	10.23	7.83	8.62	5.54	6.36	6.82
Cluster-6992.52794	0	5.62	2.77	11.57	13.92	10.44	3.89	2.22	2.13	0.46	8.18	10.47
Cluster-6992.52799	0.29	5.15	10.22	7.98	11.91	11.04	2.42	2.33	2.35	5.91	2.33	2.64
Cluster-6992.52811	1.3	3.22	2.7	72.35	46.21	62.05	44.81	16.69	41.57	15.9	33.67	32.29
Cluster-6992.52817	0	0	0	29.09	20.88	22.04	0	0	0	0	0	0
Cluster-6992.52847	1.38	5.96	5.16	16.03	14.86	11.59	6.75	4.77	6.68	2.74	4.04	5.71
Cluster-6992.52866	0	0	0	31.56	34.92	34.75	0	0	0	0	0	0
Cluster-6992.52870	0	0	1.05	38.65	27.28	13.43	0	1.56	2.36	0	3.89	0.77
Cluster-6992.52898	4.13	3.93	4.58	29.2	5.52	16.17	2.37	1.78	13.08	0	3.07	3.3
Cluster-6992.52963	2.26	4.33	1.76	6.7	7.76	5.69	2.76	2.44	3	4.15	3.1	0.85
Cluster-6992.53022	4.2	5.81	2.83	0	0	0	5.07	4.86	5.11	3.86	3.04	3.48
Cluster-6992.53031	14.62	17.63	15.82	45.69	47.59	57.49	38.48	32.82	32.39	46.68	36.75	35.11
Cluster-6992.53053	0.01	8.64	3.98	14.43	9.49	20.28	5.39	5.36	2.69	3.61	5.56	5.89
Cluster-6992.53063	1.14	4.54	5.28	17.94	18.03	4.87	2.67	3.06	3.49	9.75	14.21	9.34
Cluster-6992.53070	0	0	0	190.16	160.96	122.82	0	0.62	0	0.25	0	0.11
Cluster-6992.53071	0	0.83	0.83	6.2	6.42	8.69	2.06	0.88	2.48	1.48	4.47	2.18
Cluster-6992.53082	1.39	1.16	0.69	24.33	18.92	20.45	7.04	2.82	7.29	0.69	2.2	0.98
Cluster-6992.53099	143.76	41.35	60.46	5.18	5	2.23	121.31	121.1	121.49	4.02	56.17	27.72
Cluster-6992.53110	2.11	4.01	3.95	9.89	6.43	7.47	3.55	1.75	3.02	3.94	6.07	5.25
Cluster-6992.53166	0	0	0.47	11.42	3.61	5.67	1.68	1.92	1.58	4.29	1.91	3.7
Cluster-6992.53192	1.98	5.12	5.88	10.49	11.99	5.13	3.3	2.8	3.6	4.56	8.73	5.91
Cluster-6992.53198	2.46	12.79	19.19	101.62	105.55	102.15	30.07	26.87	21.91	10.9	18.73	17.42
Cluster-6992.53225	27.71	34.9	39.01	116.88	118.43	134.96	59.24	48.08	54.12	45.91	56.47	65.18
Cluster-6992.53234	0	2.54	1.03	16.26	11.15	16.53	2.12	1.88	2.49	3.65	5.43	6.95
Cluster-6992.53246	28.18	58.63	50.41	11.7	7.33	4.79	44.44	39.08	45.64	18.24	41.12	37.54
Cluster-6992.53248	8.6	8.3	6.19	0.89	0.8	0.75	4.79	2.28	1.92	2.93	3.47	3.07
Cluster-6992.53368	1.84	4.96	3.56	8.11	7.58	5.89	2.38	2.58	4.09	3.23	5.99	6.28
Cluster-6992.53381	11.45	16.95	10.77	1.08	2.73	1.16	8.86	7.83	9.54	11.49	18.46	16.8
Cluster-6992.53409	13.93	7.24	8.12	1.14	0.82	1.77	13.61	13.57	9.86	6.87	6.5	9.69
Cluster-6992.53432	1.84	2.01	0.71	8.25	7	8.56	5.81	2.99	5.1	5.06	6.14	7.26
Cluster-6992.53450	11.77	11.83	8.46	59.42	62.28	61.31	34.63	28.15	26.84	40.43	19.85	18.52
Cluster-6992.53464	0	0.2	0.04	8.98	10.31	8.16	2.9	1.79	3.57	0.46	0.28	0.51
Cluster-6992.53471	0	1.2	0	17.97	12.84	17.08	0	0	0	0	0	0.15
Cluster-6992.53518	87.95	61.93	45.34	122	150.85	185.83	76.12	90.84	90.63	91.11	59.29	75.24
Cluster-6992.53593	21.94	18.16	17.74	3.25	1.74	2.57	10.04	11.85	6.08	4.92	6.76	5.8
Cluster-6992.53596	8.95	5.77	5.81	2.94	2.7	3.25	5.24	5.52	7.8	5.28	4.3	4.68
Cluster-6992.53604	1.45	1.64	0.87	16.68	13.11	8.18	2.68	5.29	3.48	1.16	4.51	5.37
Cluster-6992.53620	10.44	6.08	7.58	4.21	2.36	1.29	10.33	7.63	7.86	3.13	3.13	6.2
Cluster-6992.53640	3	3.53	3.4	15.94	15.52	15.01	4.54	3.99	4.86	0.23	3.13	3.25
Cluster-6992.53648	1.94	5.34	4.96	11.08	0	9.94	0	0	0	0.42	8.01	12.03
Cluster-6992.53658	2.49	4.05	1.68	7.94	6.95	4.29	0.95	1.76	3.71	1.01	1.38	3.02
Cluster-6992.53671	1.35	0	3.92	18.21	4.92	6.5	2.65	1.33	3.07	3.01	3.77	5.05
Cluster-6992.537	0.25	0.54	0.46	12.46	7.23	2.57	1.01	0.16	0.69	0.61	6.23	4.13
Cluster-6992.53718	0.29	1.78	1.12	24.21	31.1	22.41	0	0	0	0.18	0.35	0.51
Cluster-6992.53757	0	0.52	0.3	24.78	16.71	16.85	0	0	0	0	0	0
Cluster-6992.53858	8.68	3.55	3.63	13.37	11.69	7.43	5.27	3.68	4.48	3.23	1.97	1.55
Cluster-6992.53866	48.26	35.28	30.91	22.3	16.87	16.86	53.56	48.2	49.93	44.13	45.82	40.25
Cluster-6992.53890	0.65	5.41	2.88	11.43	5.72	9.29	1.02	0.58	0.68	0	4.58	5.05
Cluster-6992.53910	0.86	2.29	1.69	22.17	9.26	13.43	2.12	0	1.89	7.2	4.07	4.39
Cluster-6992.53923	7	6.52	8.14	5.42	4.5	4.28	8.53	8.27	5.63	10	9.9	10.51
Cluster-6992.54098	11.98	17.49	20.05	81.19	74.54	45.87	28.91	22.3	27.36	10.6	26.62	21.49
Cluster-6992.54101	12.28	8.15	9.09	0	0	0	8.67	10.68	14.18	8.84	7.83	12.45
Cluster-6992.54325	1.9	0	0	11.8	7.12	7.09	3.47	1.86	3.76	1.29	7.22	7.69
Cluster-6992.54415	8.38	36.7	17.48	201.08	173.75	81.32	67.36	44.05	64.06	107.57	124.38	84.56
Cluster-6992.54430	0	0.49	0.78	20.4	22.95	15.1	2.73	1.83	1.89	0.26	0.82	0.76
Cluster-6992.54439	9.77	4.89	8.86	0.77	0.61	0.55	3.25	2.42	4.29	3.63	3.47	3.05
Cluster-6992.54510	25	21.21	16.04	110.01	131.36	140.73	38.12	36.31	36.32	28.73	22.27	27.68
Cluster-6992.54550	0.61	4.92	2.19	18.22	5.75	15.24	0	0	0	0.32	0	9.34
Cluster-6992.54623	1.79	0	6.72	6.2	4.01	5.58	2.01	0.79	1.18	4.18	4.38	0
Cluster-6992.54636	3.48	1.77	1.32	4.81	6.72	8.97	1.31	0	2.7	0.63	3.09	1.3
Cluster-6992.54670	7.61	11.23	8.34	0	0.18	0.25	8.93	8.26	11.57	8.01	10.03	11.15
Cluster-6992.54747	0.37	3.47	3.07	6.47	5.72	6.87	1.59	1.61	2.97	3.02	5.12	5.14
Cluster-6992.54755	30.84	23.62	26.07	96.76	102.64	101.38	68.81	47.37	65.13	65.05	64.38	59.21
Cluster-6992.54764	3.16	3.91	5.24	12.94	13.91	8.11	4.93	4.73	7	3.21	9.86	4.11
Cluster-6992.54768	21.32	77.26	77.85	103.05	82.12	102.07	29.9	29.7	33.48	20.33	30.71	34.37
Cluster-6992.54789	2.92	5.14	4.28	2.35	1.17	2.23	3.84	3.08	4.73	3.89	4.42	3.85
Cluster-6992.54819	0	5	4.1	6.8	6.98	10.34	0.89	0	0	0.8	5.76	0
Cluster-6992.54847	6.83	0	0	221.88	236.83	213.02	67.1	74.69	86.34	46.27	31.33	13.1
Cluster-6992.54857	3.83	1.4	1.97	31.3	25.77	26.53	1.39	1.6	2.19	3.32	1.24	2.32
Cluster-6992.54934	2.71	0	0	29.44	32.05	9.58	0	1.55	0	0	1.64	0
Cluster-6992.55004	29.81	47.64	42.45	11.72	18.11	20.65	34.07	43.86	22.47	56.27	55.29	56.69
Cluster-6992.55037	0	0	0	21.5	21.67	18.19	0	0	0	0	0	0
Cluster-6992.55076	0	10.56	1.83	28.57	19.13	25.59	3.68	0	0.79	0.05	6.29	6.16
Cluster-6992.55109	1	3.67	1.39	6.34	3.92	5.97	2.35	1.29	1.93	1.58	2.93	6.46
Cluster-6992.55129	0.61	0.59	0.22	6.93	6.07	2.43	4.29	3.41	5.27	1.52	7.54	3.56
Cluster-6992.55172	6.43	13.54	11.92	0.4	0.29	0	14.43	16.42	15.81	6.18	11.13	11.45
Cluster-6992.55176	0	2.61	1.28	27.16	29.32	31.72	3.04	2.22	2.54	1.33	1.73	0.88
Cluster-6992.55323	2.32	10.73	9.2	0	0	0.78	7.67	1.72	5.65	8.18	9.87	7.76
Cluster-6992.55365	0	0	0	32.91	5.09	29.18	0	0.08	0	0	0	0
Cluster-6992.55369	0	0	0	31.67	20.8	24.13	0	0	0	0	0	0
Cluster-6992.55376	4.16	5.55	4.9	2.64	2.44	2.87	4.61	3.98	3.86	4.64	4.39	3.96
Cluster-6992.55400	2.68	7.09	6.32	17.49	12.44	12.28	6.59	7.3	7.85	6.43	10.8	10.99
Cluster-6992.55471	0	0	0	34.11	0	30.15	5.6	0	0	4.24	14.18	16.95
Cluster-6992.55537	7.28	15.18	11.52	312.55	390.5	210.5	13.05	10.89	9.75	5.84	13.36	10.42
Cluster-6992.55548	0	0	0	19.74	22.66	23.3	0	0	0	0	0	0
Cluster-6992.55617	1.29	3.16	1.37	59.96	4.62	34.67	0	1.47	1.24	0.35	2.03	2.78
Cluster-6992.55676	11	12.1	17.21	114.78	104.96	124.59	23.77	16.92	20.89	9.89	9.97	16.33
Cluster-6992.55692	1.54	4.45	4.98	15.77	12.02	8.07	4.43	3.26	4.18	3.92	7.22	6.71
Cluster-6992.55698	38.26	17.76	13.67	51.25	52.36	54.33	28.78	35.32	23.47	32.73	11.35	13.74
Cluster-6992.55718	3.18	8.32	7.42	3.48	3.8	3.58	7.61	6.45	6.06	4.09	7.57	8.19
Cluster-6992.55800	0	0.51	0.11	0	28.52	33.4	3.63	0.47	1.24	0	0	0.15
Cluster-6992.55863	0	2.8	0	10.44	5.98	7.41	1.67	1.5	4.83	1.66	3.17	1.88
Cluster-6992.55877	71.86	28.17	31.93	0	0	0	49.31	72.67	81.8	58.37	41.59	39.98
Cluster-6992.55896	2.25	9.72	13.03	25.38	15.93	11.67	7.18	5.15	7.4	2.92	10.56	8.64
Cluster-6992.55917	0.62	1.39	0.95	15.38	14.45	8.33	2.14	0.56	1.92	2.57	3.89	5.16
Cluster-6992.55925	8.32	5.15	8.5	0.23	0	0.26	5.18	2.82	3.94	2.25	3.02	4.02
Cluster-6992.56057	72.28	47.14	47.61	20.07	16.09	17.99	55.35	58.47	65.37	27.12	38.23	36.59
Cluster-6992.5616	0.63	0.9	0.49	6.08	16.72	12.81	0.94	1.7	2.09	0	0	0
Cluster-6992.56183	0.17	3.29	2.83	30.47	18.09	15.35	0	12.47	4.56	4.69	0	7.78
Cluster-6992.56217	4.81	0.86	0	17.98	36.84	33.59	4.77	6.02	3.77	1.69	0.48	0.28
Cluster-6992.56320	0	0	0	35.13	32.86	41.33	0	0	0	0	0	0
Cluster-6992.56440	35.99	34.52	26.15	115.83	124.22	177.45	14.63	25.99	15.84	1.1	11.92	18.73
Cluster-6992.56454	1.54	2.24	2.55	4.86	3.78	5.73	1.92	1.43	0.93	2.76	4.01	4.27
Cluster-6992.56491	6.68	16.34	7.46	86.51	64.11	64.37	40.17	28.99	46.08	17.88	39.28	38.31
Cluster-6992.56533	40.06	29.66	30.86	54.75	51.07	54.58	28.34	26.06	29.06	20.76	30.71	32.11
Cluster-6992.56543	3.99	6.51	5.64	16.4	14.57	13.86	7.42	6.21	8.44	6.2	5.99	6.23
Cluster-6992.56590	13.78	29.95	16.31	65.46	58.2	63.19	50.71	42.07	44.65	66.99	50.84	50.28
Cluster-6992.56641	0	0	0	10.31	19.33	20.71	0	0	0	0	0	0
Cluster-6992.56643	0.33	5.08	4.4	9.4	7.72	6.58	0.23	0.63	1.43	2.74	6.02	4.5
Cluster-6992.56683	7.72	5.41	6.03	0	0	0	6.11	4.14	5.55	4.56	8.11	4.06
Cluster-6992.56727	0	0	0.67	21.07	8.06	16.38	4.32	5.88	0.72	4.28	6.36	9.99
Cluster-6992.56762	12.89	13.93	22.84	101.49	114.87	60.62	49.01	55.58	34.92	2.77	8.34	5.86
Cluster-6992.56804	0.34	3.48	2.29	12.62	8.65	8.54	4.62	3.14	4.68	2.46	8.81	9.51
Cluster-6992.56892	9.16	7.92	6.73	0	0	0	5.5	4.4	5.97	4.52	5.76	4.64
Cluster-6992.5698	0	0	0	12.58	18.2	17.36	0	0	0	0	0	0
Cluster-6992.57022	0	0	0	28.38	29.2	19.62	0	0	0	0	0	0
Cluster-6992.57066	4.76	3.18	2.89	145.24	117.57	130	44.2	20.71	42.51	6.1	15.65	13.42
Cluster-6992.57081	0	0.28	0.1	13.05	10.59	13.2	1.07	4.97	1.7	0.29	1.03	0.99
Cluster-6992.57105	2.06	2.1	1.92	19.54	20.36	19.5	6.14	5.69	8.05	5.62	3.38	1.05
Cluster-6992.57148	0.72	2.63	2.81	14.38	17.57	33.17	5.96	3.19	6.25	3.72	4.76	7.89
Cluster-6992.57221	2.59	7.6	6.16	3.46	2.82	2.21	8.57	4.65	4.39	8.82	9.69	5.53
Cluster-6992.57225	16.86	15.21	7.22	42.13	42.42	47.22	36.89	20.13	43.93	32	30.2	37.32
Cluster-6992.57340	5.85	1.95	0	128.58	117.43	126.7	4.57	3.74	5.98	12.93	9.28	13.04
Cluster-6992.57345	0.95	1.15	1.56	10.77	0	17.31	0	0	0	4.63	7.73	10.26
Cluster-6992.57364	0	0	0	27.39	30.4	32.91	0	0	0	0.12	0	0
Cluster-6992.57381	0	0	0	175.76	228.45	209.3	0	0	0	0	0	0
Cluster-6992.57456	0	0.8	1.95	8.92	5.78	4.97	3.24	1.57	4.55	1.55	3.37	1.84
Cluster-6992.57530	0	0	0	12	9.24	15.12	0.42	0	0.84	0	0	0
Cluster-6992.57549	0	0.34	0	12.01	6.92	4.91	5.68	2.1	4.13	1.84	3.57	3.08
Cluster-6992.57601	26.63	25.04	29.26	46.07	100.25	122.51	94.26	60.08	104.05	59.17	104.85	74.83
Cluster-6992.57628	0	0	6.07	113.08	47.63	113.69	12.13	8.25	25.78	23.93	40.87	36.48
Cluster-6992.57650	15.77	10.8	12.92	0	0	0	13.92	18.17	13.12	5.29	4.66	5.65
Cluster-6992.57653	0.53	0	0.76	32.3	21.48	23.01	10.72	4.39	9.36	2.46	2.53	2.28
Cluster-6992.57707	6.98	15.5	15.9	1.14	0	1.02	7.08	19	8.28	5.97	12.31	15.84
Cluster-6992.57721	2.51	5.14	2.54	11.87	7.34	7.78	5.77	7.85	8.68	8.32	7.59	7.37
Cluster-6992.58054	2.81	4.24	3.12	12.73	7.13	10.85	8.24	7.31	11.3	11.28	13.43	6.75
Cluster-6992.58073	31.19	41.97	40.33	67.79	55.74	76.02	33.12	23.46	30.68	46.26	42.13	38.01
Cluster-6992.58105	0.67	3.81	0	14.46	10.81	11.67	4.07	1.4	4.16	1.35	5.32	5.95
Cluster-6992.58109	8.63	2.63	1.74	0	0	0	7.93	4.32	5.13	8.72	5.61	7.03
Cluster-6992.58140	25.12	5.75	7.23	281.89	246.47	131.1	36.17	52.98	31.97	23.55	12.78	21.82
Cluster-6992.58168	0	1.09	1.7	11.37	13.43	8.4	4.14	4.51	3.47	0.25	1.37	0.92
Cluster-6992.58248	0	0	0	128.63	224.95	124.58	0	0	0	0	0	0
Cluster-6992.58254	0.92	4.71	4.79	7.39	3.38	7.29	0	0.35	0.79	2.07	2.64	2.28
Cluster-6992.58376	0	0	0	12.58	8.46	19.56	2.18	2.34	3.29	6.55	4.41	4.31
Cluster-6992.58391	0	0.47	0.56	12.95	7.32	4.09	4.65	2.04	5.83	0	6.54	5.21
Cluster-6992.58401	0.61	0.01	0.31	10.03	15.9	5.91	0	4.72	0.59	0.46	1.12	0.72
Cluster-6992.58414	0.87	2.46	2.67	14.06	11.08	11.73	0.38	0	0.13	0.23	0.52	0
Cluster-6992.58448	3.76	2.85	3.77	12.49	10.22	15.76	8.66	3.1	10.33	5.91	7.06	5.62
Cluster-6992.58498	58.57	20.77	16.51	85.02	151.11	151.68	31.53	54.32	30.63	27.97	14.71	14.34
Cluster-6992.58523	4.07	3.59	3.53	6.56	5.3	6.8	2.49	2.38	3.54	3.26	3.98	5.99
Cluster-6992.58576	146.85	84.23	75.32	26.87	25.43	15.07	137.07	152.39	105.91	63.81	57.91	27.4
Cluster-6992.58638	0	3.27	4.12	21.5	18.98	10.76	2.61	2.71	1.1	2.3	5.85	4.49
Cluster-6992.58659	30.03	16.23	13.84	141.01	186.01	92.6	99.37	83.98	76.29	40.19	37.53	15.95
Cluster-6992.58749	0.16	0.64	0.71	6.59	6.11	5.87	3.01	0.35	3.95	1.8	4.46	4.36
Cluster-6992.58759	4.76	10.54	8.67	15.49	12.1	17.88	8.23	7.46	5.31	4.18	4.93	5.24
Cluster-6992.58762	1.33	6.55	6.14	11.22	7.73	7.92	5.57	4.67	6.53	2.43	3.84	4.32
Cluster-6992.58764	0	0	0	12.07	25.54	22.36	0.29	0	0	0	0	0.39
Cluster-6992.58774	8.34	8.02	7.3	0	0	0	13.03	10.91	14.96	8.88	8.24	6.17
Cluster-6992.58794	0	2.28	0	17.8	15.96	2.67	0	0	0	0	4.12	0
Cluster-6992.58849	0.25	1	0.93	12.17	5.88	5.9	3.62	0.79	3.25	0.15	0.77	1.71
Cluster-6992.58856	2.55	4.69	3.46	13.62	11.51	7.9	10.42	8.08	13.17	8.64	11.13	12.14
Cluster-6992.59012	0	0.79	0.15	12.23	7.1	11.5	13.6	3.39	9.33	5.24	13.9	14.68
Cluster-6992.59025	15.45	10.12	7.42	3.7	3.39	2.71	13.27	10.81	13.29	14.36	8.18	10.86
Cluster-6992.59184	0	4.86	2.39	14.07	17.11	15.71	0	0	0	0	0.32	0
Cluster-6992.59186	8.86	8.4	4.99	19.2	21.67	20.04	7.72	7.29	6.21	4.33	5.27	5.74
Cluster-6992.59256	6.96	16.39	12.7	150.93	125.93	64.71	10.41	10.67	10.14	4.05	7.36	4.97
Cluster-6992.59312	3.46	5.03	5.96	20.37	14.13	26.48	7.02	3.43	8.46	2.22	7.17	6.08
Cluster-6992.59313	0	0	0	174.09	165.78	196.55	0	0	0	0	0	0
Cluster-6992.59322	8.07	21.37	17.13	220.01	185.19	149.97	35.09	24.58	37.62	2.6	4.79	4.68
Cluster-6992.59350	0	4.4	2.21	23.89	20.85	11.97	0.8	0	0	0	0.25	0.28
Cluster-6992.5946	1.2	0.64	0	22.22	28.8	17.61	0.59	0	0	0	0	0
Cluster-6992.59489	0	0	0.5	11.4	13.2	11.74	2.07	2.95	0	5.98	1.2	0
Cluster-6992.59490	7.87	9.6	13.34	1.23	4.4	4.07	11.92	11.77	14.64	7.5	12.6	8.47
Cluster-6992.59521	0	4.2	3.11	15.92	16.01	18.18	2.67	1.15	1.25	0	1.79	1.74
Cluster-6992.59545	0.87	6.54	6.45	16.71	10.31	12.46	4.98	2.39	5.55	2.85	6.03	5.71
Cluster-6992.59550	0.23	2.55	1.18	26.02	22.8	21.13	6.75	5.21	3.76	9.15	2.7	2
Cluster-6992.59577	1.33	3.34	2.93	17.05	14.97	14.41	7.05	3.95	7.33	4.6	6.7	7.11
Cluster-6992.59598	1.28	1.74	1.95	7.67	10.69	14.82	3.47	3.12	4.7	10.76	4.48	6.67
Cluster-6992.59632	5.55	7.4	4.84	16.41	14.13	17.17	7.19	5.61	7.49	8.95	9.4	9.66
Cluster-6992.59697	1.91	1.61	5.31	12.54	11.45	9.21	0	3.17	2.1	0.99	2.88	2.18
Cluster-6992.59749	1.92	7.19	0	7.31	5.78	5.78	0.86	0.92	1.26	1.65	3.96	5.71
Cluster-6992.598	0	0	0	22.53	19.8	26.27	0	0	0	0	0	0
Cluster-6992.59810	32.14	5.2	11.85	108.3	148.25	88.67	9.46	16.07	13.96	12.74	46.89	20.62
Cluster-6992.59833	55.58	69.38	78.53	0	0	0	23.24	33.29	33.78	27.85	25.62	31.06
Cluster-6992.60078	0.62	1.25	2.06	9.81	13.31	5.29	3.88	4.52	3.03	1.83	1.64	0.5
Cluster-6992.60102	3.32	6.36	5.17	144.28	269.61	97.37	17.82	25.09	13.53	15.83	25.42	15.02
Cluster-6992.60103	0	0	0	19.08	13.41	2.83	1.38	0	0.65	0	0.57	0
Cluster-6992.60106	2.55	3.87	3.97	16.44	13.42	15.85	11.23	11.26	9.12	9.48	11.57	11.04
Cluster-6992.60239	3.99	4.9	3.58	1.66	1.26	1.36	4.67	4.82	4.28	4.95	4.3	4.22
Cluster-6992.60263	2.38	4.71	7.89	12.63	17.91	23.26	6.47	2.95	8.6	4.56	9.3	11.84
Cluster-6992.60301	10.09	6.15	7.36	0.79	2.44	1.17	11.41	6.28	8.29	10.21	8.52	6.31
Cluster-6992.60339	3.85	5.84	2.46	11.19	9.59	11.49	5.4	6.16	6.44	5.12	5.53	6.64
Cluster-6992.60365	1.45	3.62	2.75	16.94	13.43	10.39	2.49	1.3	2.25	1.74	3.61	4
Cluster-6992.60371	7.26	7.48	6.46	2.32	2.02	1.68	3.14	4.54	3.34	2.77	1.65	0.59
Cluster-6992.60574	0	0	0	15.65	14.52	11.66	0	0	0	0	0	0
Cluster-6992.60596	3.04	4.71	3.69	12.45	11.8	11.77	7.92	4.42	5.86	1.55	5.77	3.81
Cluster-6992.60597	13.89	10.94	9.99	4.52	1.05	2.84	6.13	5.93	8.49	9.52	4.35	8.06
Cluster-6992.60636	5.82	4.53	4.6	1.13	0.3	0.76	4.83	6.91	4.13	5.5	4.32	5.87
Cluster-6992.60678	3.98	3.46	3.1	9.45	9.83	6	5.53	3.29	4.48	1.9	2.15	2.6
Cluster-6992.60684	1.61	3.87	1.63	14.8	17.47	20.13	7.49	8.64	8.8	6.96	10.37	2.91
Cluster-6992.60733	1.96	0.32	0.67	28.71	29.04	27.56	1.05	0.98	0	3.72	4.89	4.22
Cluster-6992.60798	0.99	3.18	3.2	6.83	5.15	5.74	2.47	1.55	3.36	1.45	1.57	2.39
Cluster-6992.60987	15.77	10.16	8.81	0	0	0	10.74	8.54	9.19	7.04	9.72	7
Cluster-6992.60990	83.31	39.9	30.9	0	0.22	0	40.96	50.84	42.59	87.44	40.91	56.56
Cluster-6992.61005	3.04	1.79	2.91	6.04	6.83	8.38	3.7	5.63	3.77	4.04	3.21	3.09
Cluster-6992.61040	27.31	13.65	13.44	53.83	67.34	59.46	38.58	36.89	34.22	41.22	23.9	13.59
Cluster-6992.61083	74.07	51.61	43.04	0	0	0	65.8	60.12	52.58	37.2	27.59	35.56
Cluster-6992.61146	10.42	17.2	8.09	1.07	5.89	1.41	5.2	7.26	1.21	0	5.39	7.58
Cluster-6992.61168	4.75	8	5.84	0	0	0	9.67	5.47	4.55	1.02	3.76	1.53
Cluster-6992.61183	9.51	7.61	3.22	19.25	13.26	17.64	8.12	8.88	7.66	2.35	4.05	6.49
Cluster-6992.61202	4.78	2.08	1.19	7.48	23.24	7.03	6.74	7.57	3.39	1.51	2.11	0.68
Cluster-6992.61282	0	2.26	2.41	18.72	12.96	14.35	2.64	1.55	4.33	1.7	2.02	2.03
Cluster-6992.61296	0	0	0	7.1	15.78	10.75	1.95	0	2.3	0.38	0.76	0.07
Cluster-6992.61472	0	4.19	1.49	7.32	8.7	12.29	0.83	0	3.98	0.78	1.5	1.45
Cluster-6992.61563	1.92	4.72	2.46	15.56	11.18	11.24	4.59	2.46	4.01	0.05	0	5.41
Cluster-6992.61671	0	0	0	15.25	11.48	10.11	0.47	0	0	0.34	1.28	0.18
Cluster-6992.61702	6.87	12.79	8.84	81.67	99.2	73.22	26.41	26.42	27.24	9.04	10.35	9.23
Cluster-6992.61749	1.38	2.42	1.32	5.33	5.8	3.99	2.39	1.61	3.39	2.05	3.3	3.19
Cluster-6992.61766	5.62	10.71	9.65	0	0	0	11.68	14.28	14.48	5.24	7.78	8.65
Cluster-6992.61814	0	1.77	1.61	11.46	5.85	3.77	3.61	1.96	1.62	4.83	9.36	6.9
Cluster-6992.61823	0	2.92	0	24.92	14.47	36.51	3.99	0	0.78	3.81	1.99	5.17
Cluster-6992.61848	0	0.41	0.42	9.31	7.39	4.62	5.12	4.89	3.86	6.81	10.6	6.11
Cluster-6992.61868	0	6.72	3.74	6.6	6.3	9.78	0.86	0	1.28	0	4.49	3.83
Cluster-6992.61917	1.74	5.44	9.27	25.03	19.75	14.88	7.43	5.82	11.81	2.69	6.85	6.9
Cluster-6992.62076	1.57	4.61	2.4	150.22	102.36	131.74	48.05	36.36	56.62	41.63	36.68	54.94
Cluster-6992.62093	9.02	6.3	7.45	15.09	14.72	16.61	8.82	9.2	6.8	3.93	7.01	7.5
Cluster-6992.62114	1.42	2.8	3.09	22.08	39.62	8.84	11.65	14.98	3.92	0.47	1.98	0.43
Cluster-6992.62115	0.55	1.27	1.89	9.67	12.64	16.2	2.03	4.96	4.88	0.83	1.09	0.95
Cluster-6992.62121	3.77	8.05	0	20.24	13.82	10.78	7.24	3.66	6.95	1.33	6.89	9.57
Cluster-6992.62124	0	0	0	31.19	18.63	8.44	0	0	0	0	0	0
Cluster-6992.6214	0	0.27	0	13.92	8.14	14.42	0	5.61	1.68	0	2.01	10.52
Cluster-6992.62254	0	0	0	7.05	3.5	8.89	1.93	0.79	6.17	2.05	8.7	7.64
Cluster-6992.62298	16.58	12.53	8.46	65.58	60.28	74.69	28.3	27.74	41.3	38.29	20.44	22.39
Cluster-6992.62318	0	0	0	21.07	20.55	15.95	0	0	0	0	0	0
Cluster-6992.62436	1.01	6.42	4.42	22.14	19.48	17.01	0.97	0.67	0	0.83	0.98	1.5
Cluster-6992.62460	0	5.88	6.61	21.02	19.83	17.12	6.09	3.13	9.17	0	6.15	6.78
Cluster-6992.62525	0.43	0.48	2.02	5.37	6.21	6.44	3.89	1.86	4.43	2.67	3.69	4.99
Cluster-6992.62557	17.21	36.2	35.32	166.85	161.07	99.08	22.49	23.21	16.08	13.51	17.3	14.44
Cluster-6992.62579	11.51	5.93	10.32	1.96	0	2.1	14.13	6.45	12	10.28	10.68	11.17
Cluster-6992.62595	0	3.69	1.77	27.18	11.58	24.42	8.08	3.12	6.29	3.21	4.69	1.16
Cluster-6992.62639	20.01	17.38	21.96	2.72	5.39	5.34	9.77	10.11	10.02	2.96	3.97	5.31
Cluster-6992.62685	0	0	0	1.47	36.99	10.66	0	0	0	0	0	0
Cluster-6992.62704	1.97	1.55	0.87	10.08	17.5	10.87	3.12	3.53	1.89	0	0.63	0.4
Cluster-6992.62779	1.03	2.03	2.05	22.54	15.79	13.82	8.39	6.69	6.01	3.72	9.2	7.62
Cluster-6992.62844	1.18	4.41	4.74	9.65	8.51	11.13	4	2.57	2.59	4.86	7	7.82
Cluster-6992.6286	0.64	0	0.58	33.46	18.25	28.9	0	0.97	0.73	0	0	0
Cluster-6992.62876	0.2	3.28	2	14.72	13.7	14.45	10.49	8.59	11.86	9.2	7.21	11.15
Cluster-6992.63131	2.7	0	0.76	207.56	182.27	244.03	1.16	1.46	1.88	0	0	0
Cluster-6992.63162	3.86	3.45	4.73	13.29	17.53	12.93	6.4	5.07	5.88	3.25	5.2	4.64
Cluster-6992.63195	0.95	1.96	1.64	6.27	4.42	3.7	4.21	2.66	5.99	2.01	5.21	2.24
Cluster-6992.63266	1.07	2.03	3.48	6.65	11.64	4.85	7.42	5.23	5.72	1.88	2.18	1.8
Cluster-6992.63282	0	0	0	35.02	29.64	31.47	0	0	0	0	0	0.81
Cluster-6992.63300	0	1	1.98	9.94	8.22	10.44	3.04	1.33	2.3	1.31	1.06	2.25
Cluster-6992.63376	3	2.7	3.81	14.86	18.1	10.47	5.69	5.67	6.09	3	5.16	4.68
Cluster-6992.63462	0	6.99	7.9	31.01	13.18	27.43	0.6	0	0	10.53	3.45	9.03
Cluster-6992.63498	0	0.8	1	6.6	5.7	10.16	0.3	0.77	0	4.66	2.99	5.83
Cluster-6992.63557	0.85	2.3	2.47	5.44	4.88	4.93	3.11	3.08	3.64	1.41	4.18	5.59
Cluster-6992.63640	0	0	0	23.21	21.34	22.33	8.63	4.21	1.57	4.3	4.25	4.25
Cluster-6992.63692	0	2.5	3.31	22.48	20.83	21.79	4.42	7.65	4.94	0	1.13	0.79
Cluster-6992.63723	0	0	0	17.75	17.82	2.4	0	9.1	0.27	3.11	0.53	2.72
Cluster-6992.63724	3.65	3.52	1.74	6.14	6.21	13.87	3.6	1.29	2.16	8.64	3.03	1.79
Cluster-6992.63729	0	0.61	0	15.48	12.84	15.25	0.76	0	0	0	0	4.44
Cluster-6992.63742	2.65	0.72	4	9.03	5.72	17.24	0.77	2.42	2.72	2.99	6.2	6.9
Cluster-6992.63753	0	0.74	2.02	14.5	14.68	15.21	2.33	2.6	3.24	1.62	3.22	2.2
Cluster-6992.63769	10.92	9.42	7.92	67.99	75.15	82.57	30.13	31.66	29.6	30.78	17.22	15.62
Cluster-6992.63832	1.02	3.17	3.61	12.25	8.56	9.64	4.55	3.03	5.91	2.71	10.92	7.16
Cluster-6992.639	3.44	0.31	0.9	8.51	31.22	26.57	0.85	0.93	0.98	0.99	0.56	2.72
Cluster-6992.63944	1.85	9.03	13.84	17.57	16.73	17.85	1.78	1.55	1.57	4.35	6.46	7.86
Cluster-6992.63998	7.69	0.78	1	18.81	13.98	27.84	4.3	4.63	2.58	2.11	0	1.66
Cluster-6992.63999	0.97	9.5	10.9	4.42	1.41	1.54	13.56	11.33	9.93	11.33	11.42	6.88
Cluster-6992.64034	0.33	2.58	3.34	11.92	11.09	7.6	5.29	3.12	3.37	0.3	1.55	1.32
Cluster-6992.64086	0	2.92	1.57	13.83	16.43	16.93	2.65	0	0.43	1.62	2.72	1.34
Cluster-6992.64087	0	0	2.16	97.07	81.7	92.78	45.39	33.11	31.52	23.68	50.15	23.57
Cluster-6992.64091	1.77	6.26	5.03	12.79	14.56	13.49	9.56	6.93	8.81	7.28	6.67	6.41
Cluster-6992.64093	3.51	4.83	5.17	12.88	14.39	5.26	3.13	3.73	4.65	5.52	7.32	5.54
Cluster-6992.64121	1.5	2.01	0.22	11.02	11.8	8.5	2.44	1.37	2.15	2.84	2.64	1.67
Cluster-6992.64254	2.25	1.61	1.55	9.2	16.14	5.67	8.14	5.39	4.49	0	0.24	0
Cluster-6992.64266	2.62	4.78	4.17	11.27	8.73	9.23	7	3.02	5.83	7.29	8.42	6.64
Cluster-6992.64311	3.25	6.32	7.14	0	0	0	4.27	5.6	4.22	6.01	6.46	2.72
Cluster-6992.64355	0.98	4.59	4.22	27.62	25.58	13.55	3.01	4.13	4.12	0.6	3.66	2.87
Cluster-6992.64380	0	0.84	1.37	24.27	28	16.23	1.21	1.03	1.48	0.39	3.84	1.71
Cluster-6992.64452	2.88	8.07	4.59	10.73	9.65	6.57	4.74	3.24	2.08	3.93	4.62	0.29
Cluster-6992.64487	22.05	19.21	18.16	178.43	202	111.14	51.28	41.86	49.53	11.76	14.46	11.47
Cluster-6992.64498	1.43	3.15	2.46	9.92	7.09	6.46	6.02	0.85	4.54	6.25	7.23	5.99
Cluster-6992.64520	0.37	4.58	1.18	9.27	10.58	8.9	0	0.32	0	0.05	0.35	0.67
Cluster-6992.64530	5.89	6.05	4.92	16.5	17.1	11.08	5.68	3.71	3.82	15.84	12.58	7.62
Cluster-6992.64579	12.81	10.36	12.1	68.96	104.73	109.56	34.95	27.81	38.68	14.76	12.84	21.13
Cluster-6992.64700	1.37	0.96	0	21.49	13.58	27.94	0.49	0	0.67	1.44	0.4	1.65
Cluster-6992.64756	16.67	23.17	25.48	228.45	243.04	154.39	44.45	30.33	47.34	12.79	10.75	11.67
Cluster-6992.64777	0	0.82	0	6.68	7.18	8.33	2.56	2.37	1.4	0	4.01	2.98
Cluster-6992.64869	12.76	7.92	3.28	0	0	0	6.66	7.3	13.94	10.56	0	0
Cluster-6992.64921	29.14	21.83	21.19	55.74	59.88	61.57	29.46	24.51	37.92	10.02	10.61	12.13
Cluster-6992.64937	18.22	24.68	22.47	93.83	82.55	114.28	58.95	45.44	56.06	38.16	49.31	59.79
Cluster-6992.64960	2.5	2.88	5.24	0.88	0.43	0	2.46	3.73	6.62	4.76	5.3	4.5
Cluster-6992.65068	3.81	8.39	9.5	2.29	2.02	2.59	9.8	6.97	7.33	7.68	10.02	9.81
Cluster-6992.65117	0	0.8	1.98	14.79	16.06	13.3	1.54	0.77	4.78	2.72	3.99	3.22
Cluster-6992.65128	0.36	0.29	0	7.2	11.45	10.68	1.77	2.5	0.91	0.35	0.96	1.14
Cluster-6992.65166	1.57	5.59	3.03	6.57	12.09	5.72	5.32	1.62	2.66	3.21	3.47	2.07
Cluster-6992.65241	1.61	12.76	7.86	0	0	0	9.34	5.93	11.24	3.93	3.77	3.48
Cluster-6992.65253	0.82	2.71	0	7.84	8.53	7.7	1.65	2.97	4.43	0	3	3.53
Cluster-6992.65326	2.53	5.17	6.48	13.41	10.29	9.1	10.44	9.34	12.49	6.55	10.11	10.67
Cluster-6992.65418	0.08	0.01	0.96	23.08	18.98	18.55	4.29	4.71	4.48	3.05	1.16	0.88
Cluster-6992.65461	7.66	1.11	4.98	0	0.21	0	5.53	2.24	6.61	7.3	5.28	8.72
Cluster-6992.65471	1.48	2.5	3.44	6.72	6.7	6.34	3.61	4.73	3.78	1.74	4.07	3.82
Cluster-6992.65572	2.01	2.88	3.54	7.23	5.81	4.5	0.77	1.16	1.77	3.51	3.88	3.42
Cluster-6992.65653	0	0.56	0.72	10.7	9.9	8.56	0.97	1.51	1.73	1.56	2.04	3.83
Cluster-6992.65670	0	0	0	15.43	21.15	25.07	0	0	0	0	0	0
Cluster-6992.65723	11.57	8.36	7.55	0	0	0	12.52	9.14	10.61	4.11	6.14	5.64
Cluster-6992.65807	0	1.97	1.06	9.39	16.14	9.1	7.63	7.61	5.46	10.51	13.95	11.73
Cluster-6992.65869	0	0	0.47	7.26	7.92	7.23	3.81	4.76	3.78	10.45	5.07	9.68
Cluster-6992.65940	0	0	0	31.05	42.26	38.54	0	0	0	0	0	0
Cluster-6992.66057	0	22.54	36.06	72.95	67.98	107.3	28.69	20.23	34.96	20.86	24.6	29.28
Cluster-6992.66070	1.05	0	0	12.69	7.49	8.76	2.89	3.75	5.5	7.08	7.06	6.96
Cluster-6992.66107	3.65	0	8.23	72.57	40.92	255.77	0	0	0	8.05	4.86	25.94
Cluster-6992.66160	1.11	1.87	1.52	18.07	12.2	18.99	6.34	4.99	5.4	3.92	7.2	9.35
Cluster-6992.66219	0	6.05	1.98	5.88	9.38	5.41	0	0.47	0	0.16	4.3	2.91
Cluster-6992.66282	0.68	1.6	1.87	7.76	4.75	6.23	6.9	2.95	6.99	2.52	5.6	5.48
Cluster-6992.66373	1.84	16.75	8.62	163.43	478.61	253.46	3.18	12.04	9.12	0	0	0.99
Cluster-6992.66435	0	0	1.05	27.48	29.21	22.39	0	0	0	0	0	0
Cluster-6992.66495	0	3.57	1.5	16.58	20.58	11.37	0	0	0	0	4.78	2.87
Cluster-6992.66512	3.67	2.98	5.48	19.29	10.89	4.72	1.6	2.8	3.07	10.5	8.82	5.39
Cluster-6992.66545	0	0.34	0.83	17.84	24.21	7.71	2.79	0	0	0	1.85	0
Cluster-6992.66557	2.92	3.6	3.23	18.52	19.73	29.74	6.44	5.44	6.97	2.57	2.3	2.11
Cluster-6992.66640	0	4.3	4.06	12.24	7.34	8.18	5.38	4	4.38	2.28	2.75	2.65
Cluster-6992.66710	0	3.6	5.84	4.76	10.49	1.93	6.05	4.6	5.36	2.86	3.52	2.78
Cluster-6992.66761	0.49	1.05	0	11.83	12.52	12.77	3.72	1.68	3.62	0	1.92	2.24
Cluster-6992.66772	50.66	87.79	58.47	159.17	122.38	93.66	34.3	4.56	63.98	2.18	10.34	17.91
Cluster-6992.66780	4.99	5.75	8.65	2.37	2.22	3.45	5.1	10.72	5.67	10.48	13.24	12
Cluster-6992.66810	0.26	2.09	0.79	8.35	6.79	5.9	4.9	1.26	3.71	1.26	3.82	3.64
Cluster-6992.66838	0.96	3.96	4.27	20.98	21.51	15.62	8.46	6.84	8.84	2.93	5.51	5.82
Cluster-6992.66871	3.59	2.94	1.66	90.5	117.87	73.09	24.31	31.56	35.56	7.9	9.45	14.05
Cluster-6992.66883	8	4.94	4.62	0	0	0	4.74	4.84	7.88	1.38	2.47	1.98
Cluster-6992.67026	0.76	2.38	2	124.99	141.88	81.22	5.02	8.28	2.76	0.9	0.14	0.25
Cluster-6992.67058	4.45	4.02	1.23	13.17	13.05	16.85	11.11	5.65	8.62	7.01	7.52	6.47
Cluster-6992.67060	11.82	8.79	12.2	3.67	7.12	5.76	14.52	9.7	14.44	7.52	5.73	5.2
Cluster-6992.67104	1.95	22.05	14.26	2443.41	2977.1	1789.79	257.31	252.91	277.12	0	3.81	5.17
Cluster-6992.67106	2.77	0.55	1.53	10.31	5.89	7.08	3.99	0	2.85	2.44	2.13	0.99
Cluster-6992.67122	0.4	0.96	0.07	7.67	10.8	8.44	5.53	2.13	2.74	0.76	1.21	0.55
Cluster-6992.67215	0	5.65	4.33	18.84	18.12	19.47	8.79	6.37	5.21	5.24	9.17	8.89
Cluster-6992.67221	8.34	4.17	2.21	100.42	108.79	104.45	19.18	31.8	26.29	9.18	7.35	5.91
Cluster-6992.67265	1.36	1.56	0.78	9.1	7.91	6.24	1.99	2.21	2.85	2	2.2	1.13
Cluster-6992.67284	1.58	3.71	1.04	16.97	29.85	9.32	3.6	7.74	2.22	0.26	2.46	2.49
Cluster-6992.67300	12.3	12.82	13.4	0	0.33	0.59	15.77	13.09	19.34	9.94	13.87	8.35
Cluster-6992.67429	0	0.74	0	19.45	28.8	19.1	5.32	9.51	4.34	0	0.34	0
Cluster-6992.67485	0.94	4.99	3.49	7.9	8.9	8.72	3.64	2.18	1.87	2.53	5.18	6.68
Cluster-6992.6758	0.98	0	0.73	36.36	20.07	19.45	0.32	0.91	0	0	0.32	0.8
Cluster-6992.67589	0	0	0	13.16	6.62	15.23	0	0	0	5.93	0	0
Cluster-6992.67628	1.35	0	0	11.79	9.8	12.06	1.78	2.19	1.28	0	0	0.2
Cluster-6992.67633	0	7.66	2.32	10.74	11.73	9.9	4.28	2.61	7.94	3.2	7.5	5.79
Cluster-6992.67665	2.07	3.44	3.09	112.32	107.11	131.97	5.34	7.44	5.68	0	0	0.34
Cluster-6992.67674	4.29	0.65	0.75	16.05	13.66	5.59	0.2	2.2	2	3.23	0.79	0.81
Cluster-6992.67709	3.32	16.54	16.25	182.97	231.07	172.07	22.07	26.69	22.28	6.33	8.04	8.06
Cluster-6992.67711	1.89	2.58	5.86	13.88	12.91	13.11	4.38	2.23	2.37	2.64	6.91	8.2
Cluster-6992.67778	0	0	0	121.18	177.55	125.61	0	0	0	0.74	0	0
Cluster-6992.67811	0.48	2.41	1.55	6.37	11.53	8.1	3.31	4	4.04	4.17	2.73	2.14
Cluster-6992.67853	10.41	9.04	8.46	2.52	7.95	0	8.85	10.7	10.82	2.42	5.64	4.48
Cluster-6992.67861	0.88	4.32	4.01	18.29	13.67	11.63	7.09	4.52	8.47	3.22	8.08	7.11
Cluster-6992.67880	1.05	0.75	0.92	19.31	11.46	12.04	6.63	0.75	5.57	0	1.17	1.84
Cluster-6992.67937	1.23	4.74	2.65	7.37	7.62	4.93	3.01	2.51	2.11	3.82	3.17	1.46
Cluster-6992.68010	4.72	7.93	5.83	17.2	23.41	15.08	8.15	7.4	10.48	3.53	2.54	3.98
Cluster-6992.68090	1.35	0.48	0	12.32	19.48	6.51	0.51	5.42	5.49	3.29	5.06	4.86
Cluster-6992.68184	0.32	1.78	1.1	178.86	160.65	76.64	0.53	0.55	0.33	0.17	0.36	0.42
Cluster-6992.68264	2.79	3.01	2.5	6.45	13.25	3.31	8.58	0	8.87	1.62	3.66	1.67
Cluster-6992.68284	1.07	2.76	1.64	4.69	4.95	7.14	3.93	4.21	4.33	1.07	3.21	5.49
Cluster-6992.68310	0	0.42	0.26	118.93	116.04	91.11	35.14	21.82	37.28	3.66	12.09	11.19
Cluster-6992.68360	0	1.9	1.12	7.29	5.6	7.05	2.28	2.82	3.86	1.38	3.33	2.77
Cluster-6992.68451	6.41	5.94	8.31	0	0	0	6.73	0	6.62	5.1	8.65	3.77
Cluster-6992.68546	0	1.59	1.24	8.66	5.47	16.36	0	1.35	0	1.25	1.3	2.49
Cluster-6992.68611	0.21	0.17	0.75	17.91	9.43	8.82	1.49	0.76	1.13	0.48	1.62	1.49
Cluster-6992.68626	8.57	7.95	6.71	0	0	0.15	11.48	4.52	10.94	4.27	9.39	5.01
Cluster-6992.68721	0	0	0	14.96	26.64	36.54	0.53	0	0	0.36	0.3	0.12
Cluster-6992.68726	0	0.48	0.3	10.75	7.25	15.53	5.27	2.2	7.69	4.64	7.79	11.06
Cluster-6992.68775	0	4.09	0	23.46	11.35	26.22	1.07	0	6.21	0	1.06	4.66
Cluster-6992.68845	0	3.62	10.33	122.31	160.82	132.94	1.35	1.82	0.07	0	0.13	0
Cluster-6992.68870	2.02	1.85	1.13	6.75	9.64	3.95	2.92	2.99	1.31	1.4	1.53	1.25
Cluster-6992.68897	4.36	47.28	61.95	103.69	262.8	316.95	17.64	15.69	28.88	16.82	0.7	18.22
Cluster-6992.68915	0	0	0	9976.94	20652.8	14306.4	0	0	0	0	0	0
Cluster-6992.68926	0	0.86	1.15	163.98	281.29	70.7	0	0	0	0	0	0
Cluster-6992.68940	0	0.06	0	38.27	40.58	38.84	0.37	0.23	0.61	0	0.05	0.2
Cluster-6992.68961	0	0	0	18.93	32	14.72	0	0	0	0	0	0
Cluster-6992.68983	1.31	3.7	3.09	11.57	13.67	10.45	3.32	3.9	4.62	1.91	8.87	6.59
Cluster-6992.68989	1.97	1.12	0.94	11.25	11.87	9.51	2.76	5.64	7.55	2.3	1.6	1.69
Cluster-6992.69023	1.48	0.79	2.92	11347.6	11785.7	17635	1.82	0.8	0.84	0.71	0	0.65
Cluster-6992.69031	0	0	0.72	28.82	29.57	16.74	1.06	3.46	4.11	1.06	0.66	0.36
Cluster-6992.69043	0	0	0	168.03	126.21	168.62	0	0	0	0	0	0
Cluster-6992.69044	0.84	3.67	3.09	18.2	27.6	3.61	0.84	0	0	1.23	4.21	1.46
Cluster-6992.69074	0	9.15	8.79	268.57	274.12	144.95	0.97	1.52	2.23	0	5.65	2.87
Cluster-6992.69091	0	0	0	21	14.31	21.42	0	0	0	0	0	0
Cluster-6992.69113	0	2.01	0	28.53	26.27	8.33	1.94	3.15	2.03	0.71	0.61	0.57
Cluster-6992.69165	0	0	0	26.11	38.36	44.53	0	0	0	0	0	0
Cluster-6992.69219	0.82	6.31	3.19	9.74	10.76	14.3	2.58	1.77	1.06	3.24	7.07	6.19
Cluster-6992.69231	0.16	0.61	0.14	165.09	141.68	160.28	13.09	7.18	15.57	0	2.21	3.49
Cluster-6992.69251	0.51	1.52	2.91	275.08	225.13	122.61	4.51	3.05	4.03	0	0.7	0.92
Cluster-6992.69293	0	0.35	0.1	31.19	28.73	10.44	0	0	0.19	0	0	0
Cluster-6992.69304	2.06	1.26	1.05	142.22	223.94	114.59	2.18	7.13	2.01	1.16	0.72	0.66
Cluster-6992.69305	0	0	0	33.17	42	31.92	0	0	0	0	0	0
Cluster-6992.69312	0	1.84	1.12	17.46	24.15	19.96	0.07	0	0.15	0.58	0.67	0.79
Cluster-6992.69333	0.51	5.5	3.96	14.02	11.66	10.6	2.46	3.12	2.39	1.68	2.57	2.13
Cluster-6992.69369	0.49	0.81	0.4	9.58	13.88	11.63	1.09	2.85	1.86	0.89	2.26	1.66
Cluster-6992.69401	0.13	0.55	0.36	17.96	15.17	10.33	2.88	3	2.57	0.13	2.57	1.77
Cluster-6992.69449	0	0	0	205.84	224.34	119.87	0	0	0	0	0	0
Cluster-6992.69457	0	1.05	0	40.7	35.59	15.28	0	0.05	0.49	0.22	0.82	1.06
Cluster-6992.69475	0.58	1.22	2.08	135.91	142.54	76.42	1.57	3.29	1.77	0	0.32	0.08
Cluster-6992.69513	3.86	3.58	4.67	11.4	7.57	11.36	7.41	1.97	6.81	6.99	6.5	6.3
Cluster-6992.69565	0	1.73	1.51	5.74	6.2	4.13	3.33	3.54	2.55	1.74	3.58	2.74
Cluster-6992.69568	0	0	0	17.29	18.66	10.74	0	0	0	0	0	0
Cluster-6992.69578	0	0	0	9.63	26.57	5.69	0	0	0	0	0	0
Cluster-6992.69588	0.97	3.81	2.21	31.75	28.06	14.58	1.63	1.23	2.21	0.52	1.99	0.72
Cluster-6992.69598	4.78	4.12	6.88	1.42	0.9	0.59	2.77	1.83	5	0.8	4.12	4.15
Cluster-6992.69669	0	0.46	0.38	19.96	17.7	26.24	2.15	3.19	3.43	1.94	2.11	1.94
Cluster-6992.69670	0	0	0	23.51	27.21	11.69	1.53	9.53	3.77	1.11	0	0
Cluster-6992.69679	0.91	0	0.58	15.16	22.49	12.49	0.26	1.68	0	1.03	0.13	0
Cluster-6992.69692	0	0.81	0.22	15.58	20.11	23.28	7.68	5.69	4.86	2.69	1.97	0
Cluster-6992.69697	0.32	3.29	3.34	13.54	12.36	7.2	2.41	1.72	4.3	1.08	4.28	1.34
Cluster-6992.69717	0	0.38	0.22	21.83	23.6	16.8	3.14	1.91	2.11	0.26	0.73	0.82
Cluster-6992.69747	0.92	2.83	3.39	10.36	11.77	11.87	5.24	3.13	5.19	4.67	5.46	4.46
Cluster-6992.69757	6.23	2.87	1.91	12.92	14.22	8.84	6.24	8.63	6.09	6.16	3.78	3.31
Cluster-6992.69764	0.83	0.49	0.27	24.05	17.25	21.93	0.75	2.37	0.52	0	0.3	0.07
Cluster-6992.69812	0	8.99	3.17	7.76	11.48	5.14	3.31	2.49	3.1	0.41	2.06	3
Cluster-6992.69821	0	0.43	0.37	11.15	9.8	11.25	1.8	0.98	1.73	0	1.34	1.76
Cluster-6992.69828	0	0	0	47.38	36.26	23.03	0	0	0	0	0	0
Cluster-6992.69848	7.42	5.49	8.97	0.67	0.8	0	4.39	5.48	4.69	0.96	10.07	3.74
Cluster-6992.69873	2.01	2.06	1.5	13.03	6.62	9.02	4.87	0	3.31	0.94	2.64	1.61
Cluster-6992.69906	2.61	5.82	4.2	9.79	8.62	14.62	4.24	3.64	4.47	1.51	0	0
Cluster-6992.70002	0	0.1	0.35	28.23	24.34	21.38	0	0.42	0.11	0	0	0
Cluster-6992.70026	0	1.29	0.65	5.47	13.45	18.16	0	0	0	0	0.26	0
Cluster-6992.70083	0	0.13	0.33	18.63	28.49	11.76	0.24	0.4	0.28	0	0	0.11
Cluster-6992.70129	1.4	1.76	1.33	9.57	10.53	6.06	2.14	1.36	2.11	2.12	1.72	1.54
Cluster-6992.70147	6.08	4.41	5.16	9.03	10.86	11.15	6.47	3.19	5.5	4.7	4.42	5.57
Cluster-6992.70289	0	0.45	2.84	6.09	5.24	6.4	0.89	0.94	1.92	2.57	4.94	4.58
Cluster-6992.70375	0	1.27	0.7	10.18	9.37	7.17	4.1	2.34	0.9	0.97	0.77	1.06
Cluster-6992.70551	0	0.25	1.17	12.27	9.14	12.03	0.86	1.11	0.48	1.14	2.18	0.35
Cluster-6992.70629	0	1.91	0.33	23.7	16.35	16.36	4.74	3.52	9.73	4.27	7.7	9.49
Cluster-6992.70696	0	4.69	2.64	19.03	16.34	7.96	4.62	2.7	4.91	1.4	4.04	5.53
Cluster-6992.70720	0	2.51	0	9.06	30.05	51.62	0	0	0	0	0	0
Cluster-6992.70770	0	0	0	161.09	250.8	268.59	0	0	0	0	0	0
Cluster-6992.70777	0	0	0	27.62	34.44	49.78	0	0	0	0	0	0
Cluster-6992.70797	6.76	6.54	5.41	2.04	3.21	2.75	3.8	9.17	9.33	5.1	5.45	4.29
Cluster-6992.70819	6.43	10.9	9.32	0	0	0	4.85	4.2	7.18	4.57	5.18	6.67
Cluster-6992.70848	0	0.58	2.29	8.99	14.46	9.44	0.73	0	0.95	0	0	0
Cluster-6992.71252	0	0.63	8.25	20.46	17.55	4.03	0	0	0	0	0.69	1
Cluster-6992.71256	0	1.05	0	21.83	22.64	7.95	0	0	0	0	0	0
Cluster-6992.71301	4.93	5.25	8.15	0.57	0	0	4.25	2.93	4.82	1.59	3.58	3.2
Cluster-6992.71365	0	0	0	9.37	20.34	9.04	0	0	0	0	0	0
Cluster-6992.71381	0	0.3	2.22	9.67	16.62	11.24	0.5	0.25	0	0.38	0.36	0
Cluster-6992.71434	0.74	1.64	1	8.12	12.08	6.27	2.41	1.48	3.06	0.95	0.78	0.58
Cluster-6992.71502	0	0.09	0.23	13.1	16.02	9.26	0.25	0.27	0.58	0	0	0
Cluster-6992.71538	5.73	7.04	6.61	20.01	13.14	21.46	9.51	4.25	10.97	5.14	3.22	7.04
Cluster-6992.71662	0	0	0	13.44	16.66	13.26	0	0	0	0	0	0
Cluster-6992.71692	4.36	4.32	1.05	10.41	8.59	10.96	3.48	0	6.5	2.97	3.13	2.9
Cluster-6992.71947	61.23	47.37	46.72	23.09	12.48	10.63	31.94	34.69	37.88	20.31	35.8	51.16
Cluster-6992.71972	0	3.8	6.11	0	0	0	6.86	5.01	6.52	2.97	6.3	7.6
Cluster-6992.72092	1.81	2.58	1.06	11.69	8.99	8.13	3.4	3.9	4.22	6.23	2.45	6.57
Cluster-6992.72150	0	0	0.27	21.55	3.33	14.24	5.68	3.49	2.23	1.21	5.49	5.94
Cluster-6992.72181	4.25	4.21	2.74	8.53	12.46	12.25	9.76	8.25	14.23	13.44	10.13	11.48
Cluster-6992.72293	0	0.27	0.22	24.75	27.75	11.51	0.66	1.61	0.57	0	0.08	0.11
Cluster-6992.72330	0	0	0	13.37	15.2	20.69	0	0	0	0	0	0
Cluster-6992.72550	0	4.54	0	7.79	9.15	15.57	2.43	0	1.66	4.01	6.28	13.55
Cluster-6992.72683	0	0	0	44.61	37.94	26.44	0.13	0	1.06	0	0	0
Cluster-6992.73022	0	0	0	19.71	20.7	27.6	0	0	0	0	0	0
Cluster-6992.73030	0	0	2.84	9.6	7.43	8.13	2.88	1.91	3.23	4.06	2.93	6.27
Cluster-6992.73071	0.98	2.06	1.79	10.84	9.46	12.44	2.93	7.8	4.56	6.52	9.54	11.34
Cluster-6992.73081	0.83	2.87	4.17	12.38	9.34	7.34	2.85	2.3	3.29	0.98	4.41	4.36
Cluster-6992.7325	0	0	0	16.16	33.99	43.38	0	0	0	0	0	0
Cluster-6992.73565	3.2	2.41	2.77	4.04	5.65	5.68	2.45	3.55	3.7	1.48	2.19	1.41
Cluster-6992.7400	0.38	0.79	0.75	9.74	8.98	10.22	0	0.4	0.32	1.09	3.87	1.77
Cluster-6992.74077	2.46	5.69	2.46	7.21	6.5	5.16	1.22	0.31	1.77	2.21	4.06	3.21
Cluster-6992.74210	0	0	0	19.39	23.86	10.6	0	0	0	0	0	0
Cluster-6992.7428	0	0	0	21.95	20.86	8.14	0	0	0	0	0	0
Cluster-6992.74285	0	0	0	13.51	23.87	17.51	0	0	0	0	0	0
Cluster-6992.74564	3.04	2.02	1.52	10.89	6.26	11.25	5.99	3.59	4.89	2	4.58	4.98
Cluster-6992.74657	1.61	2.11	2.26	7.54	4.16	8.07	6.36	1.59	2.7	2.84	5.66	5.54
Cluster-6992.74695	0	0	0	13.51	22.26	20.25	0	0	0	0	0	0
Cluster-6992.74717	0	0	0	106.66	118.59	142.25	0	0	0	0	3.25	0
Cluster-6992.74745	0	0	0	41.94	45.89	31.82	0	0	0	0.1	0.1	0
Cluster-6992.74809	0.2	1.7	0.36	20.43	44.63	11.95	1.86	5.12	1.47	1.08	2.43	0.72
Cluster-6992.74857	19.91	14.86	12.5	37.59	64.31	106.37	23.35	42.56	10.55	13.56	9.1	14.17
Cluster-6992.74985	0	0	0	17.41	25.33	30.58	0	0	0	0	0	0
Cluster-6992.75154	0.66	1.79	2.38	9.07	7.21	9.27	5.17	2.83	4.86	3.94	4.03	4.53
Cluster-6992.7536	12.36	19.04	13.07	0.31	0	0	11.91	9.3	11.69	8.76	8.76	12.86
Cluster-6992.75474	0	0	0	19.59	12.53	12.65	0	0	0.28	0	0.24	0
Cluster-6992.75798	0	2.22	3.85	22.51	27.87	13.31	4.81	4.46	1.6	0	1.58	1.27
Cluster-6992.75881	0	20.84	21.25	141.5	178.78	76.52	6.02	11.63	4.96	0	4.93	4.92
Cluster-6992.75993	2.34	1.56	2.34	13.09	10.97	4.26	1.95	2.18	1.88	3.09	3.43	1.45
Cluster-6992.76034	1.48	3.61	1.9	6.32	6.89	6.79	2.09	2.76	2.14	1.31	2.58	2.3
Cluster-6992.76181	3.58	2.2	4.82	10.13	14.59	6.28	4.84	6.58	3.97	1.22	1.82	0.88
Cluster-6992.76205	2.83	3.83	5.2	16.79	12.27	10.49	6.22	5.28	8.01	6.15	10.04	10.27
Cluster-6992.76288	0.27	0.76	0.14	23.35	19.89	11.62	2.77	3.13	2.42	0.9	2.82	2.12
Cluster-6992.76419	3.4	7.7	7.67	13.57	14.2	14.38	7.23	6.63	7.42	5.06	6.02	6.5
Cluster-6992.76446	11.47	2.39	9.54	8.05	21.82	21.39	10.66	3.09	1.45	6.46	3.74	4.49
Cluster-6992.7648	1.54	0.29	0.91	23.56	21.93	14.7	0.93	1.52	2.07	0	1.52	1.47
Cluster-6992.76482	11.54	9.77	9.16	4.78	4.42	2.9	8.53	8.41	8.78	11.55	7.17	7.98
Cluster-6992.76651	0	0	0	11.16	14.4	14.43	0	0	0	0	0	0
Cluster-6992.76710	1.43	0.5	1	30.44	13.75	18.76	0.92	0.34	2.68	1.79	1.4	0.43
Cluster-6992.76739	0	0	0	15.79	19.01	20.29	0	0	0	0	0	0
Cluster-6992.76765	2.66	0.67	0.89	9.72	20.38	12.16	6.95	0.44	5.69	2.21	2.53	2.03
Cluster-6992.76883	0.76	0	0	24.04	34.55	34.84	0	0.12	0	0.97	0	0
Cluster-6992.7689	0	0.25	0	12.24	15.58	7.46	0.23	0.75	0.47	0	0	0
Cluster-6992.77147	0	2.46	1.15	16.52	29.52	9.87	2.12	4.16	3.59	1.98	3.23	0.9
Cluster-6992.77330	0	4.65	3.11	7.88	20.63	18.6	5.03	8.94	4.49	0	2.31	0.34
Cluster-6992.77445	2.91	1.45	1.49	6.01	9.08	8.8	3.97	2.78	5.5	4.27	3.64	0.99
Cluster-6992.77484	0	2.19	0	18.06	18.35	7.87	2	0	4.65	0	0.5	2.19
Cluster-6992.77698	0	0	0	9.14	22.61	5.37	0	0	0	0	0	0
Cluster-6992.77771	0	0.37	0.52	15.64	17.28	9.24	0	0	0	0	0.39	0.66
Cluster-6992.78028	0	3.82	1.29	15	16.2	9.29	2	0.73	0.46	1.2	3.04	3.04
Cluster-6992.78186	0.81	1.51	3.28	7.49	7.74	8.29	3.2	1.7	3.97	0	0.63	4.84
Cluster-6992.78347	6.28	4.82	5.58	17.79	24.34	26.88	10.56	11.32	8.79	1.07	0.72	0.98
Cluster-6992.78385	0	4.36	2.2	13.77	17.68	10.92	6.52	9.48	5.02	5.39	5.2	4.83
Cluster-6992.78598	2.94	2.16	1.27	13.62	7.8	15.93	2.33	0	0	7.83	4.07	7.46
Cluster-6992.78779	14.91	12.26	10.02	3.78	4.28	3.86	13.42	8.51	7.53	15.82	9.39	7.65
Cluster-6992.78819	5.48	2.14	3.67	18.3	5.13	9.44	0	0	0.77	5.01	5.25	8.43
Cluster-6992.78992	0	0	0.26	26.71	14.4	7.94	3.91	6.07	3.38	0	0.24	0.04
Cluster-6992.79192	0	0	0	23.2	232.2	199.07	0	0	0	0	0	0
Cluster-6992.79223	0	4.6	2.21	12.59	6.64	11.28	2.07	0.27	3.08	3.29	4.12	5.24
Cluster-6992.79278	0	0	0	121.67	251.55	460.59	0	0	7.38	0	0	1.28
Cluster-6992.79314	0	0.16	0	17.45	14.52	19.01	3.04	5.58	6.39	6.63	6.11	2.66
Cluster-6992.79365	0	2.71	1.19	24.71	23.84	14.74	0	0	0.53	1.16	1.68	2.03
Cluster-6992.79394	0	0	0	15.74	15.45	15.14	2.53	0.74	0.53	1.28	0	0
Cluster-6992.79436	0.54	3.07	4.24	13.2	11.52	8.71	0.88	1.94	0.62	1.04	2.21	1.37
Cluster-6992.79503	4.55	3.22	3.61	0	0	0	4.35	2.88	7.17	2.97	2.66	4.71
Cluster-6992.79509	0	51.21	50.04	144.17	130.2	40.9	72.15	71.36	36.74	10.8	35.67	28.47
Cluster-6992.79818	0	0.33	0	13	15.94	15.81	0	0	0	0	0.75	0
Cluster-6992.79852	0	1.37	0.69	12.62	17.74	4.49	0	0	0	0	1.68	0.78
Cluster-6992.79894	0	0.31	0	10.39	17.57	10.39	0	0	0	0	0	0
Cluster-6992.80029	0	0	0	299.04	302.56	478.61	0	0	0	0	0	0
Cluster-6992.80240	0	0	0	6.46	18.79	19.57	0	0	0	0	0	0
Cluster-6992.80360	0	1.99	0	7.73	13.08	10.98	0	5.31	0	0	0	0
Cluster-6992.80586	1.86	1.33	0.73	7.23	8.96	7.31	2.04	4.68	2.82	0.61	5.67	3.88
Cluster-6992.80629	0	0	0.17	21.64	16.29	22.84	0	0	0	0	0	0.85
Cluster-6992.80961	0	0	0	15.16	25.2	6.7	0.44	0.53	0.18	0.07	0.07	0
Cluster-6992.81016	0	0	0.77	60.88	38.85	15.1	0.26	0	0.39	0	0	0.08
Cluster-6992.81430	0	0	0.62	10.91	18.17	15.14	0.25	0.28	0	0	0	0
Cluster-6992.81481	0	0.91	0.75	15.02	7.43	9.53	3.36	4.29	3.56	1.38	2.78	5.02
Cluster-6992.81493	1.09	0.11	0	19.1	21.83	10.53	1.26	3.11	1.98	0.27	0.56	0
Cluster-6992.81518	0	0.09	0	25.13	15.8	5.47	0.57	1.39	1.99	0	0	0.73
Cluster-6992.81594	0	0	0	16.45	17.64	8.82	0	0	0.08	3.68	3.28	2.82
Cluster-6992.8249	0.58	5.53	1.44	10.79	9.84	8.64	0.38	1.24	0.13	2.07	3.09	2.11
Cluster-6992.82546	0	0	0	14.31	11.58	20.29	0	0	0	0	0	0
Cluster-6992.83021	0	0	0	10.77	15.58	14.59	0.09	0	0.62	0	0.16	0
Cluster-6992.83108	0	0	0	11.23	14.2	15.78	0	0	0	0	0	0
Cluster-6992.83253	0	0	0.13	16.21	9.62	16.5	2.63	1.13	2.46	0.62	3.84	4.01
Cluster-6992.83309	0	0	0	8.8	22.97	15.87	0	0	0	0	0	0
Cluster-6992.83437	0.08	1.36	1.07	17.39	16.85	8.29	0.51	1.08	0.58	0.41	1.89	2.29
Cluster-6992.83463	0	0	0	21.2	44.4	20.93	0	0	0	0	0	0
Cluster-6992.8377	0	0	0	18.18	22.32	21.9	0	0	0	0	0	0
Cluster-6992.84122	0	0	0.63	9.22	12.8	13.98	0	0.26	0	0	0	0
Cluster-6992.84219	0	0	0	27.76	26.62	8.45	0.22	0	1.01	0	0.43	1.38
Cluster-6992.84297	2.83	0.67	1.26	28.82	25.1	24.82	2.33	3.39	3.22	5.72	3.15	3.26
Cluster-6992.84445	0	0	0.42	20.83	16.64	11.75	1.88	0	0	0	0	0
Cluster-6992.84456	0	0	0	10.69	19.21	15.85	1.35	1.85	0.78	0	0	0
Cluster-6992.84637	0.11	2.79	0	15.21	6.42	9.72	0	1.8	5.07	0.39	0	1.28
Cluster-6992.84744	0	0.95	0	16.18	3.39	8.23	0.71	1.08	1.91	2.12	3.61	2.9
Cluster-6992.84917	2.22	2.14	2.23	7.84	6.44	4.87	3.42	4.86	6	4.75	3.75	5.06
Cluster-6992.85013	0	0	0	22.54	24.2	30.58	0	0	0	0	0	0
Cluster-6992.85085	0	0	0	12.31	11.42	13.21	0	0	0	0	0	0
Cluster-6992.85214	0	0	0	6.01	14.94	13.08	2.89	2.67	3.34	0	1.99	2.21
Cluster-6992.85243	0.08	2.15	1.04	16.83	6.44	9.84	1	1.05	0.92	1.09	5.05	3.15
Cluster-6992.85297	0	2.33	0.35	8.75	11.41	15.24	1.95	0.43	0.68	0	0	0
Cluster-6992.85321	0	0.13	0.22	33.34	37.17	28.94	0	0	0.56	0	0	0.56
Cluster-6992.85361	0.37	0	0	10.56	20.14	9.04	1.21	0	0.09	0	0.95	0.64
Cluster-6992.85431	0.72	0.63	1.44	16.5	11.61	7.73	0.92	1.5	2.74	1.3	2.12	1.49
Cluster-6992.85684	2	4.28	3.85	7.59	6.41	12.7	0.39	1.3	1.37	1.91	0.78	0.35
Cluster-6992.85729	1.07	3.46	1.94	30.68	27.29	28.35	2.22	0	3.72	0	2.15	0.42
Cluster-6992.85840	4.27	1.17	4.31	7.42	6.96	10.32	0.43	0.52	6.73	0.71	1.93	2.93
Cluster-6992.85906	0	0	1.1	10.9	18.99	9.17	2.48	5.46	4.8	0.4	1.64	3.66
Cluster-6992.85963	0	0	0	13.18	17.85	7.04	0	0	0	0	0	0
Cluster-6992.85969	0.71	2.67	2.02	6.44	9.76	3.23	2.11	5.36	4.86	0	1.63	0.86
Cluster-6992.86021	0	0.2	0.68	15.81	16.43	19.49	0	0	0	0	0	0
Cluster-6992.86079	4.32	2.32	4.02	16.93	24.97	16.82	5.97	4.12	6.08	3.49	1.92	1.29
Cluster-6992.885	0	1.6	0.48	11.08	11.1	10.99	2.91	2.91	4	0.17	1.71	0.56
Cluster-6992.8890	0	0.09	0	9.36	8.48	10.64	3.39	3.95	1.92	4.73	7.09	3.83
Cluster-6992.9032	2.96	0	0	7.86	6.72	4.04	1.03	0	0	0	3.37	10.28
Cluster-6992.9334	1.57	3.33	4.54	16.55	11.07	8.9	2.09	3.26	7.08	4.7	6.21	4.63
Cluster-6992.9358	0.86	2.85	1.16	6.88	8.41	4.64	4.13	4.57	4.34	1.21	2.33	1.7
Cluster-6992.9479	2.16	2.72	1.33	5.43	6.1	5.57	3.13	2.44	4.8	1.68	2.06	1.88
Cluster-6992.9732	0.67	1.39	1.64	21.08	15.48	16.19	6.12	1.23	7.5	0.43	1.48	1.6
Cluster-6992.979	0	0	0	17.14	19.87	4.45	0	0	0	0	0	0
Cluster-6992.9817	0	0.59	0	22.95	33.42	20.66	10.52	5.74	14.22	0.72	1.08	0
Cluster-6992.9844	4.77	4.34	6.21	22.86	21.13	15.49	11.31	8.73	5.44	1.71	3.69	4.44
Cluster-6992.9959	1.34	3.15	5.07	9.73	13.29	14.43	6.43	6.12	4.53	3.78	3.61	5.14
Cluster-7023.0	2.89	4.08	0	4.71	5.47	5.61	3.66	1.88	3.49	1.2	2.63	2.22
Cluster-7890.0	0	0	0	24.67	17.41	15.56	0	0	0	0	0	0
Cluster-6992.50236	65.42	76.17	63.48	194.26	140.2	155.3	62.24	91.12	146.98	134.02	125.55	131.32

## Sheet: MEbrown
Table S10 Module genes in co-expression network analysis. Fifteen distinct modules labeled with different colors are shown, each table represents one module.
ID	BR_a_fpkm	BR_b_fpkm	BR_c_fpkm	DR_a_fpkm	DR_b_fpkm	DR_c_fpkm	LR_a_fpkm	LR_b_fpkm	LR_c_fpkm	RD_a_fpkm	RD_b_fpkm	RD_c_fpkm
Cluster-17506.0	1.43	0	0	3.5	12.32	6.25	13.85	8.05	9.15	0	0	0.25
Cluster-25329.0	1.82	1.77	2.36	6.16	7.96	5.1	4.74	9.26	3.76	0	0.32	0.45
Cluster-2605.0	0	0	0	0	0	0	11.25	5.05	2.9	19.87	9.11	7
Cluster-30075.0	3.75	4	3.87	4.78	5.82	5.22	3.65	6.8	5.31	0	0.6	0.35
Cluster-42867.1	0	0	0	0	0	0	0	0	0	1.93	18.77	20.91
Cluster-6992.10013	0.36	1.71	4.22	1.39	1.34	1.37	1.42	0.29	1.72	6.93	10.81	10.49
Cluster-6992.10498		9.16	6.88	0.26	0.25	1.1	4.4	1.55	4.16	4.63	10.44	11.78
Cluster-6992.10721	0.96	3.51	1.37	0.79	1.98	1.22	1.33	1.87	4.17	12.65	10.2	9.67
Cluster-6992.11722	1.28	5.24	3.03	3.61	3.32	2.77	2.24	1.84	2.78	8.27	5.41	4.63
Cluster-6992.12419	6.79	4.18	3.29	2.01	2.35	1.69	3.72	2.9	5.27	8.83	10.35	8.02
Cluster-6992.12513	10.04	4.51	6.67	6.18	11.69	6.75	0	4.52	0.69	0	0	0
Cluster-6992.12691	14.15	13.51	11.42	4.25	0.84	4.71	4.34	0	0	10.33	20.17	23.62
Cluster-6992.1276	0	1.79	1.19	0	0.29	0.27	0	0	3.33	0	15.84	22.1
Cluster-6992.12906	0	0	0.68	0.52	1.6	1.63	3.79	0	0	10.96	14.03	13.41
Cluster-6992.13242	2.59	3.91	3.41	1.91	1.72	1.13	0.73	0.75	1.53	4.98	6.48	9.32
Cluster-6992.13886	0	5.56	0	6.68	4.63	3.2	0	0.03	0.68	3.05	6.45	6.34
Cluster-6992.15147	0.68	4.32	5.58	1.15	1.29	1.51	1.15	0	0	5.48	12.81	15.79
Cluster-6992.17023	0.82	2.81	1.14	4.24	3.47	3.12	1.78	1.61	2.55	3.19	10.43	8.45
Cluster-6992.17346	1.65	1.08	0.91	3.47	2.42	1.92	4.73	1.38	2.93	7.47	8.75	7.43
Cluster-6992.17348	0	7.83	4.55	4.16	0.94	4.87	1.42	1.19	1.59	2.64	6.29	11.15
Cluster-6992.17358	0.7	4.46	5.2	2.62	2.6	1.57	1.67	0.54	0.97	3.45	6.23	7.16
Cluster-6992.18167	7.67	2.46	11.14	17.03	15.89	10.92	7.83	10.59	10.22	0.58	1.55	2.83
Cluster-6992.18345	5.66	13.64	4.52	0	0	0	10.63	3.06	1.07	2.24	9.2	8.55
Cluster-6992.18383	0.48	6.19	5.85	7.74	6.84	5.86	1.19	0.52	2.19	2.73	8.26	11.1
Cluster-6992.18390	4.35	7.17	5.22	2.04	1.17	2.13	2.59	0.65	1.42	4.13	6.59	8.31
Cluster-6992.18498	0	5.76	3.64	0.84	1.99	2.06	2.03	3.66	2.76	4.31	7.94	12.09
Cluster-6992.18878	37.16	70.01	47.96	40.7	65.06	41.79	30.84	35.59	25.83	12.2	25.68	21.21
Cluster-6992.19521	2.13	3.52	5.24	5.49	6.13	5.2	4.59	3.58	3.94	0.92	2.03	1.74
Cluster-6992.19575	1.36	7.59	7.23	0.28	0.28	0.99	0	0	0.62	3.71	13.34	9.18
Cluster-6992.19607	0	3.26	2.66	0.43	2.8	0.79	0	0.47	1.98	3.73	8.9	12.81
Cluster-6992.1967	4.61	5.03	3.5	2.81	4.43	3.92	1.21	1.9	1.97	8.89	7.36	5.68
Cluster-6992.19930	3.12	3.64	3.88	4.94	6.78	9.23	10.88	5.85	8.65	0	0.13	0.25
Cluster-6992.20052	1.64	0	0	0	0	0	8.21	3.09	13.26	8.31	18.17	30.46
Cluster-6992.20117	1.2	6.01	6.25	4.43	3.05	2.37	2.59	3.08	4.87	6.61	10.1	11.52
Cluster-6992.20180	8.43	9.7	8.83	11.27	11.06	7.73	7.18	14.59	7.29	3.21	6.09	5.14
Cluster-6992.20253	2.5	6.37	2.67	1.92	2.05	2.16	2.13	3.65	2.5	4.05	3.28	6.47
Cluster-6992.20354	0	7.2	5.41	0	0	0	0.43	0	0.05	0.26	11.66	12
Cluster-6992.20472	0.4	2.78	4.44	0	0	0	0.79	0	1.82	4.69	11.94	18.77
Cluster-6992.20542	1.12	1.9	4.47	0.33	1.15	1.46	6.15	5.3	7.51	9.77	8.42	10
Cluster-6992.20561	0	4.4	10.09	3.9	6.57	3.64	0	0	0	0	11.16	11.75
Cluster-6992.20966	3.63	1.42	5.9	4.79	6.27	3.3	3.92	3.92	3.39	0.49	1.3	0.3
Cluster-6992.21363	3.5	9.81	7.93	9.11	8.65	5.3	4.73	3.11	4.47	8.49	13.21	12.65
Cluster-6992.21541	1.66	3.14	4.72	2.93	1.52	0.43	1.87	2.32	2.14	3.78	4.62	7.25
Cluster-6992.21603	11.95	6.63	6.35	16.37	9.89	7.52	7.6	8.52	13.73	3.61	3.81	2.42
Cluster-6992.21650	8.09	1.7	7.65	1.59	0	0	6.63	1.72	0.77	22.71	6.98	15.21
Cluster-6992.21733	20.43	40.81	61.82	132.81	108.88	96.58	112.23	110.56	122.26	14.44	15.49	14.92
Cluster-6992.21764	2.97	3.01	2.69	0.97	2.4	0	4.69	0	2.32	11.98	20.44	11.15
Cluster-6992.21876	0	11.62	4.2	0	0	0	0	0	0	0	21.78	17.22
Cluster-6992.21925	5.61	9.8	8.04	7.47	7.34	10.95	6.64	8.38	6.18	4.58	4.61	4.22
Cluster-6992.22095	1.94	6.21	1.62	0	0	0	4.21	4.65	3.29	5.5	5.01	9.71
Cluster-6992.22127	0	4.56	3.34	0	0	0	0	0	0	11.31	19.83	19.72
Cluster-6992.22339	0	1.16	5.91	0.53	0.59	3.43	14.19	5.15	14.77	21.92	20.07	15.71
Cluster-6992.22342	0	4.29	1.48	2.23	4.41	0.52	17.36	6.82	17.62	17.79	22.3	24.47
Cluster-6992.22497	3.11	7.05	3.92	2.73	2.94	9.44	3.21	1.18	5.01	0.79	1.38	0.46
Cluster-6992.22711	0	8.38	6.95	5.44	0.09	4.44	2.34	0.73	1.99	4.28	10.59	15.78
Cluster-6992.22723	26.88	32.26	38.01	46.76	29.53	33.98	38.45	26.84	46.79	77.6	89.14	136.85
Cluster-6992.23033	3.96	5.49	3.31	2.18	2.83	1.17	1.88	1.36	0.92	11.28	15.26	16.56
Cluster-6992.23133	6.78	4.33	6.25	3.74	6.54	2.69	10.62	7.39	5.94	10.83	16.77	16.15
Cluster-6992.23164	6.67	7.59	6.82	3.08	3.15	6	7.87	8.97	6.71	16.84	14.95	13.33
Cluster-6992.23205	2.22	2.47	2.18	4.06	2.68	3.16	1.6	1.14	1.43	2.06	8.07	8.36
Cluster-6992.23623	5.71	9.33	9.63	6.03	4.37	3.74	4.48	4	6.25	7.86	12.37	9.46
Cluster-6992.23748	1.72	4.89	3.97	0	0.58	0	1.61	4.23	2.4	18.07	6.64	6.3
Cluster-6992.23860	2.07	4.4	7.48	0	0	0	4.05	3.22	0	6.4	4.2	9.95
Cluster-6992.23868	0	2.73	0.55	0	0	0	3.73	0.69	0	5.96	16.62	13.24
Cluster-6992.23889	0	4.26	2.44	0	0	0	4.59	4.88	10.2	13.76	10.28	12.78
Cluster-6992.23911	2	3.48	0.89	5.62	8.07	4.31	0.74	0	0.57	23.37	13.71	19.79
Cluster-6992.23966	71.05	69.11	64.36	98.21	128.46	122.43	58.02	59	57.46	57.34	13.26	10.32
Cluster-6992.23997	2.21	3.53	2.99	1.13	2.19	1.62	1.59	0	1.68	6.34	7.14	6.6
Cluster-6992.24016	0.17	1.73	0.67	2.64	0.91	1.91	1.66	1.56	1.54	11.38	8.78	13.49
Cluster-6992.24055	2.67	0.61	0.85	0	0	0	3.96	2.47	4.99	14.02	12.9	6.05
Cluster-6992.24121	3.37	0.65	0.01	7.23	5.66	7.26	3.34	7.23	2.7	0	0	0
Cluster-6992.24167	0	0	0.15	0.17	0.08	0.89	1.7	2.99	2.98	18.28	6.67	7.15
Cluster-6992.24200	9.24	4.73	7.86	4.94	2.14	3.7	0.69	0.55	1.54	6.9	12.37	10.83
Cluster-6992.24237	4.75	3.49	2.11	5.25	11.97	6.53	12.03	10.69	9.81	3.82	2.85	4.89
Cluster-6992.24334	4.5	10.79	2.12	0	0	0	1.32	5.55	12.28	12.36	25.36	34.61
Cluster-6992.24362	2.67	5.54	3.36	1.9	0.58	1.58	4.42	3.6	3.77	2.13	4.71	4.8
Cluster-6992.24438	1.13	0.94	2.47	2.88	3.32	2.05	0.99	0	1	5.33	8.74	14.53
Cluster-6992.24525	0	1.51	0.73	1.34	2.22	1.05	2.35	3.16	2.84	6.75	8.36	10.36
Cluster-6992.24692	38.7	112.19	85.73	44.03	52.82	21.69	76.32	47.43	41.09	201.91	229.37	124.34
Cluster-6992.24773	19.72	13.33	12.1	27.16	19.16	31.45	55.21	25.44	41.99	65.93	55.3	45.41
Cluster-6992.24801	1.11	0.87	1.93	1.48	1.79	1.34	1.17	1.11	1.26	7.79	20.86	13.89
Cluster-6992.24815	1.15	3.29	0.67	8.93	1.23	5.87	2.09	2.48	0	10.7	10.83	20.09
Cluster-6992.24821	0	14.23	0.8	0	0	0	0	0	0	0.7	17.24	13.86
Cluster-6992.24827	0.74	3.76	3.31	4.32	3.83	3.3	2.13	1.35	0	7.9	9.63	9.95
Cluster-6992.24857	0	15.34	16.63	0	1.38	3.39	2.43	4.05	0.71	12.26	19.39	27.47
Cluster-6992.24927	3.19	5.56	6.56	3.37	2.32	2.73	2.54	3.72	2.4	8.72	6.67	8.24
Cluster-6992.24941	0	7.31	4.53	6.76	8.48	7.35	2.26	2.11	2.42	3.69	17.08	10.16
Cluster-6992.24950	3.11	12.32	8.78	0.4	0.36	0	0.76	0	0	13.12	23.28	20.48
Cluster-6992.24964	55	38.41	26.58	0	0	0	17.56	36.55	20.73	96.19	63.65	41.15
Cluster-6992.25076	1.31	3.95	2.46	4.73	3.67	0.63	2.62	1.52	1.97	7.34	5.57	5.76
Cluster-6992.25122	5	14.48	9.01	7.78	6.24	0	3.52	16.78	13.75	1.45	0	0.75
Cluster-6992.25155	23.57	17.68	16.11	34.37	53.15	36.44	50.91	59.08	54.7	15.51	13.76	10.28
Cluster-6992.25164	2.06	2.59	3.17	0.5	1.29	1.03	1.79	1.47	2.62	4.59	7.94	7.81
Cluster-6992.25327	4.89	3.07	3.22	3.88	2.22	3.01	4.68	2.01	5.97	8.23	6.95	7.92
Cluster-6992.25333	0	3	1.74	1.78	0.5	0.22	1.21	1.97	0.83	4.81	8.85	12.35
Cluster-6992.25364	0	8.21	2.74	0.05	0	0	4.01	0.41	5.79	10.76	22.44	12.4
Cluster-6992.25378	0	4.74	1.9	6.04	2.25	4.16	0.8	1.35	1.59	3.12	4.58	7.77
Cluster-6992.25380	92.11	57.2	48.91	86.87	105.71	100.55	91.97	102.35	85.73	36.52	40.49	32.09
Cluster-6992.25392	0	5.55	0.93	0	0	0	0	0	1.98	1.94	19.62	17.06
Cluster-6992.25418	6.44	8.69	12.83	5.96	4.45	4.01	3.09	2.57	3.24	10.19	16.39	16.4
Cluster-6992.25464	1.82	3.11	2.62	6.45	3.65	4.16	2.54	2.1	2.57	16.74	12.57	15.69
Cluster-6992.25490	2.06	3.41	3.46	2.71	2.56	4.88	2.68	2.3	3.17	12.45	13.74	12.08
Cluster-6992.25575	2.6	4.6	3.86	0	0	0	4.66	4.74	6.14	4.14	7.24	9.87
Cluster-6992.25670	8.04	11.08	10.78	3.05	2.71	2.39	4.78	4.23	5.95	9.01	12.71	12.24
Cluster-6992.25671	0	0	0	2.3	1.48	1.78	5.54	0.79	3.34	7.98	16.69	14.51
Cluster-6992.25730	45.08	24.71	23.09	173.33	211.91	101.56	197.37	193.46	181.24	7.11	15.45	8.09
Cluster-6992.25775	4.11	4.2	4.2	2.05	2.98	1.26	1.71	1.94	4.21	3.38	9.62	7.68
Cluster-6992.25979	1.71	6.9	4.53	2.47	1.52	0.79	2.21	0.76	1.98	3.78	7.14	6.23
Cluster-6992.26138	2.9	3.74	2.58	4.62	3.18	3.44	2.81	1.69	3.92	24.09	25.74	26.23
Cluster-6992.26140	0	0	0	0	0	0	1.88	0	0	25.31	25.01	18.05
Cluster-6992.26171	56.85	42.87	41.96	68.64	75.56	74.65	74.38	62.95	82.89	25.8	40.66	45.3
Cluster-6992.26181	6.53	7.61	5.82	8.81	8.45	7.84	6.7	5.57	4.15	12.34	11.47	14.38
Cluster-6992.26315	4.1	12.76	12.67	9.8	6.62	7.54	5.72	4.08	6.38	6.92	14.82	17.38
Cluster-6992.26320	0	5.01	2.55	0	0.59	0	10.42	0	10.35	0.33	26.07	26.51
Cluster-6992.26328	1.99	5.22	1.84	2.57	2.16	2.22	2.29	1.46	1.74	2.62	10.05	8.3
Cluster-6992.26369	3.64	4.75	5.89	5.61	2.74	4.82	3.75	2.46	2.89	9.05	8.02	9.92
Cluster-6992.26454	3.62	6.86	5.04	7.43	8.04	4.95	8.61	3.67	7.3	9.26	14.32	15.46
Cluster-6992.26473	0	0.31	0	0	0	0	0	0	0	19.52	25.87	12.07
Cluster-6992.26513	2.07	3.43	2.65	2.59	2.13	2.78	2.62	3.9	2.19	3.99	9.76	9.62
Cluster-6992.26554	1.69	7.37	4.57	0.5	0.61	0	1.71	0.65	1.92	4.65	15.07	15.97
Cluster-6992.26697	4.26	5.65	5.59	5.23	3.07	3.17	3.14	2.96	3.1	7.59	8.79	9.74
Cluster-6992.26705	0	7.87	6.34	0	0	0	0	0	0	0	11.25	11.18
Cluster-6992.26762	3.97	3.26	2.91	9.59	0.24	6.16	2.54	2.27	3.2	12.33	14.67	18.56
Cluster-6992.26895	0.11	6.58	1.5	2.73	1.23	5.5	3.14	1.45	1.19	4.68	12.83	6.28
Cluster-6992.26952	0.23	0.94	1.32	6.04	4.37	1.92	5.44	1.61	3.3	3.06	11.67	6.22
Cluster-6992.27103	1.91	4.82	4.39	1.86	2.03	1.27	2.13	1.44	2.28	4.22	7.13	5.64
Cluster-6992.27126	1.79	3.09	2.24	0.21	0.3	0.23	3.24	0.51	3.52	4.47	10	9.79
Cluster-6992.27178	0	0	4.02	0	0	0	2.28	1.63	0	16.07	6.24	7.37
Cluster-6992.27393	1.89	5.67	3.68	7.31	4.03	3.99	4.48	1.94	3.59	7.34	9.42	7.64
Cluster-6992.27413	0	0	0	0	0	0	0.44	0	0.03	7.56	15.94	17.76
Cluster-6992.27479	2.47	0.77	9.58	8.72	4.02	2.79	3.13	2.49	4.45	4.84	9.03	11.61
Cluster-6992.27484	2.42	4.83	1.39	2.27	4.28	1.23	4.01	2.49	4.46	5.51	12.86	12.12
Cluster-6992.27568	3.54	2.95	10.04	3.94	3.06	3.18	2.73	3.68	3.7	7.75	7.49	7.56
Cluster-6992.27610	66.77	52.38	48.71	13.39	12.17	11.16	8.99	8.11	8.36	148.35	43.76	38.23
Cluster-6992.27617	5.56	9.47	9.25	4.52	2.55	4.39	4.28	3.52	2.8	8.36	9.23	10.16
Cluster-6992.27686	4.47	4.48	7.73	2.63	5.42	5.21	6.23	5.78	6.16	2.11	2.64	1.51
Cluster-6992.27715	3.02	11.24	8.67	6.79	5.14	5.44	5.51	4.09	7.19	11.71	18.88	15.56
Cluster-6992.27726	3.34	2.62	4.47	10.82	6.22	4.02	1.52	1.07	2.27	5.92	12.71	15.47
Cluster-6992.27844	5.86	12.98	10.35	3.61	4.38	5.01	7.62	6.11	4.59	12.56	11.4	10.48
Cluster-6992.27865	39.41	48.58	51.41	63.42	56.75	51.71	64.8	61.91	62.13	22.91	29.29	23.74
Cluster-6992.27954	0.58	3.32	5.06	0	0	0	2.63	3.1	2.5	5.04	6.36	8.76
Cluster-6992.27982	0	0	0	0	0.43	0	4.22	0.34	6.43	1.9	25.01	27.75
Cluster-6992.28012	0	3.99	3.86	4.63	4.85	4.61	1.6	1.3	2.87	2.07	7.97	9.18
Cluster-6992.28024	11.33	4.71	5.86	6.58	3.85	5.73	2.78	3.29	2.54	20.04	9.4	13.56
Cluster-6992.28052	7.35	3.91	3.12	1.17	0.95	1.19	1.79	2.23	0	1.18	9.01	12.55
Cluster-6992.28054	1.65	4.91	5.24	4.9	3.24	4.96	5.16	1.1	2.17	5.4	14.23	17.83
Cluster-6992.28055	1.35	2.5	2.32	2.41	0	1.63	2.07	2.86	2.56	6.89	6.71	8.13
Cluster-6992.28131	2.29	3.49	2.1	4.71	3.72	4.34	2.8	2.8	3.32	6.03	8.42	7.52
Cluster-6992.28170	5.12	6.63	0.74	4.16	6.88	8.43	5.96	3.35	2.53	1.26	2.83	2.59
Cluster-6992.28180	2.78	1.28	0	2.6	6.39	5.05	17.29	3.31	2.16	30.31	23.92	14.89
Cluster-6992.28227	43.55	48.74	32.17	23.96	19.21	28.28	33.6	24.27	34.45	66.03	44.54	43.88
Cluster-6992.28273	19.83	32.85	29.83	20.33	32	32.79	36.58	13.29	38.07	52.13	61.61	65.48
Cluster-6992.28288	2.86	7.73	9.13	7.96	7.9	3.69	9.51	6.4	8.06	4.05	5.2	3.62
Cluster-6992.28415	3.87	4.2	1.73	0	1.01	6.64	2.81	2.16	3.55	9.09	5.33	7.15
Cluster-6992.28546	125.22	81.87	66.15	116.5	129.69	132.48	142	122.62	133.13	50.96	51.73	43.6
Cluster-6992.28607	1.85	4.08	3.36	2.39	0.95	1.46	1.28	0.96	1.09	6.04	8.03	8.82
Cluster-6992.28621	1.95	2.29	3.29	0.3	1.17	2.34	2.75	1.82	2.33	2.99	6.77	8.39
Cluster-6992.28691	10.42	5.28	5.55	3.94	5.55	3.58	7.88	9.61	5.08	18.81	16.2	12.29
Cluster-6992.28788	7.76	4.98	5.55	3.36	1.88	2.17	4.12	2.09	1.63	8.62	15.77	17.3
Cluster-6992.28814	45.56	31.6	32.29	12.86	9.68	12.4	10.42	10.34	11.65	133.71	32.72	39.89
Cluster-6992.28816	11.09	8.62	9.17	0	0	1.22	10.58	3.63	18.76	12.97	14.46	22.15
Cluster-6992.28821	4.33	2.21	9.21	3.8	2.59	0.7	3.18	2.03	3.62	4.46	9.9	8.84
Cluster-6992.28920	3.97	3.8	2.51	1.43	2.59	3.35	1.19	1.13	4.38	6.47	7.28	6.35
Cluster-6992.28953	1.58	2.43	1.73	3.11	2.9	3.74	2.54	1.13	1.52	4.89	5.78	7.23
Cluster-6992.28977	6.03	5	6.66	6.78	17.21	11.32	14.57	20.15	10.71	4.37	3.04	1.9
Cluster-6992.29005	747.58	400.8	352.54	309.32	412.82	320.75	387.12	405.85	413.53	10.96	50.54	39.99
Cluster-6992.29133	7.27	6.77	4.1	4.42	6.13	6.81	6.33	5.78	8.63	9.05	14.28	16.09
Cluster-6992.29198	0	3.12	4.72	0	0	0	4.63	2.19	3.27	8.38	10.96	10.26
Cluster-6992.29316	5.93	6.38	4.93	10.48	9.42	4.55	6.69	5.97	7.07	0.73	3.35	3.05
Cluster-6992.29370	5.61	5.63	7.91	4.37	2.41	2.58	2.67	2.63	4.42	6.17	7.67	8.76
Cluster-6992.29449	0.55	10.41	10.95	16.85	14.77	4.88	5.73	2.85	4.05	6.67	19.92	11.4
Cluster-6992.29453	35.69	52.78	53.29	114.24	110.56	104.58	71.6	68.87	76.32	11.24	45.63	40.84
Cluster-6992.29463	10.85	4.71	2.88	5.41	6.43	7.93	8.94	9.47	8.04	18.15	19.45	16.16
Cluster-6992.29467	1.54	6.78	7.66	7.02	6.39	4.11	2.99	2.14	4.31	4.72	11.47	9.84
Cluster-6992.29495	0	3.38	4.17	0	0	0	0	0.13	0	0	20.09	13.97
Cluster-6992.29537	5.29	7.3	5.06	1.15	1.95	1.14	3.92	1.9	1.53	14.77	8.43	7.43
Cluster-6992.29561	3.03	6.68	4.67	2.55	0.85	1.79	2.35	2.66	3.71	6.61	8.63	10.2
Cluster-6992.29621	4.05	4.29	3.97	2.54	2.61	2.45	4.72	2.64	4.24	3.97	14.01	15.96
Cluster-6992.29672	3.24	9.82	14.96	11.89	6.04	6.09	3.78	1.32	0.47	7.79	19.8	20.75
Cluster-6992.29758	8.42	3.21	4.85	0	0	0	0.99	3.78	1.14	25.69	29.05	30.28
Cluster-6992.29803	2.92	4.75	6.27	4.07	3.27	0.48	3.95	0	4.85	7.07	9.91	11.71
Cluster-6992.29874	3.91	7.01	6.46	6.72	3.88	4.81	1.15	1.41	2.73	14.79	15.62	18.6
Cluster-6992.29876	3.56	3.94	4.36	4.45	4.19	4.28	1.74	1.18	2.87	3.22	5.77	8.68
Cluster-6992.29901	2.47	1.86	1.05	2.69	2.74	3	6.35	2.07	5.76	15.88	10.77	10.92
Cluster-6992.29986	0	3.1	0.33	0	0	0	3.32	0	0.48	9.22	14.92	16.04
Cluster-6992.30023	2.73	2.33	1.36	5.44	6.97	3.68	5.99	4.07	4.41	7.21	15.39	13.56
Cluster-6992.30125	2.14	0.72	2.08	3.7	1.67	3.43	5.92	1.24	2.99	8.21	17.01	10.86
Cluster-6992.30166	49.1	27.38	23.9	49	61.93	52.58	46.05	45.72	48.95	6.52	14.7	14.65
Cluster-6992.30243	8.13	10.9	11.48	10.42	9.37	20.73	8.58	10.69	6.14	1.96	2.04	2.16
Cluster-6992.30305	121.99	66.68	75.87	64.86	94.56	65.65	93.22	88.67	83.94	54.24	55.53	37.1
Cluster-6992.30328	1.71	4.03	5.12	4.42	3.44	2.9	3.39	1.96	2.07	5.61	9.33	11.1
Cluster-6992.30422	1.73	3.7	2.15	2.21	1.21	2.36	2.97	5.81	1.79	6.23	5.02	6.97
Cluster-6992.30535	1.08	1.92	2.45	4.02	3.34	2.85	1.91	1.75	1.85	3.25	8.32	6.7
Cluster-6992.30540	1.2	2.3	2.16	4.92	1.21	2.63	1.75	1.29	2.66	5.02	4.65	6.4
Cluster-6992.30624	5.86	9.03	7.48	8.3	2.4	1.08	3.37	4.21	3.19	6.41	19.12	8.51
Cluster-6992.30692	4.47	4.74	4.36	6.21	16.47	5.74	18.04	14.46	14.13	2.81	6.78	4.69
Cluster-6992.30769	55.89	36.21	38.53	29.2	41.52	28.85	40	44.28	39.24	13.96	16.97	14.59
Cluster-6992.30845	1.74	6.71	6.07	4.83	1.97	1.86	6.1	4.75	7.36	3.76	15.71	13.13
Cluster-6992.30868	1.6	3.62	3.03	2.11	3.33	2.63	1.99	1.3	1.56	2.71	6.95	5.56
Cluster-6992.30922	38.96	55.1	72.78	21.77	89.37	36.61	72.67	99.01	36.44	30.33	15.51	20.36
Cluster-6992.30924	2.35	4.86	5.78	4.17	4.42	6.17	4.37	2.81	6.32	4.82	17.26	17.86
Cluster-6992.30926	4.19	4.96	1.49	4.74	4.11	3.59	3.48	2.54	3.7	8.19	13.67	8.52
Cluster-6992.3093	5.87	2.59	2.09	3.1	3.95	1.42	6.48	3.02	7.81	9.49	8.61	11.74
Cluster-6992.31001	2.84	5.5	8.65	1.15	0	0	3.12	1.84	3.1	1.78	11.67	11.01
Cluster-6992.31074	84.58	23.7	27.25	93.72	89.53	70.29	102.55	54.65	99.87	15.19	9.3	10.93
Cluster-6992.31196	1.18	3.38	5.41	5.61	4.29	2.86	3.12	0.14	3.44	12.85	22.19	30.31
Cluster-6992.31200	6.77	8.11	8.3	5.75	4.16	2.35	3.34	2.05	2.66	15.52	21.12	14.25
Cluster-6992.31237	4.57	8.77	6.39	3.41	1.84	3.01	4.28	3.15	3.17	4.75	9.62	9.46
Cluster-6992.31254	6.24	4.66	7.56	7.53	8.99	6.02	7.85	5.22	4.29	2.54	2.82	2.62
Cluster-6992.31258	0.72	2.43	2.78	1.83	0.84	0.66	1.53	0.67	2.82	6.03	20.57	19.85
Cluster-6992.31265	3.09	6.54	9.59	0.07	0	0.49	3.07	0.51	2.45	8	13.24	16.34
Cluster-6992.31280	3.04	3.9	5.43	7.34	4.91	2.88	2.6	2.43	2.31	4.57	6.76	6.99
Cluster-6992.31297	8.74	9.26	11.46	8.02	2.99	7.04	6.29	9.52	4.65	21.44	11.41	14.88
Cluster-6992.31359	0	3.57	4.04	4.41	1.41	2.05	0.34	0.14	1.1	2.4	10.97	8.97
Cluster-6992.31369	1.85	7.18	5.35	3.12	1.46	1.88	4.19	5.64	3.06	5.44	8.77	7.42
Cluster-6992.31410	2.85	8.67	7.5	0	0	0	9.61	12.63	6.81	30.63	23.69	13.4
Cluster-6992.31414	1.66	4.91	2.51	2.76	2.18	3.44	2.32	1.51	3.44	6.31	11.76	13.2
Cluster-6992.31473	0.33	11.65	8.97	6.33	3.19	5.18	1.15	1.25	2.24	4.78	11.01	22.14
Cluster-6992.31582	4.05	2.6	2.73	0	0	0	3.01	5.13	2.56	2.62	7.75	5.68
Cluster-6992.31641	0	3.66	0	0	0	0	0.61	0	0	0.4	46.55	46.51
Cluster-6992.31665	0	0.79	3.94	0.25	0	0	0.49	0.53	0.84	0	20.05	36.2
Cluster-6992.31689	0.82	9.92	5.05	3.82	4.69	4.97	8.15	5.6	9.59	6.33	13.93	19.74
Cluster-6992.31764	0	0	0	1.31	4.18	4.47	5.88	0	5.55	0	13.47	10.95
Cluster-6992.31789	0.02	0.32	0.03	0.98	1.64	2.1	2.77	0.47	2.84	13.14	7.54	7.44
Cluster-6992.31794	5.17	2.84	2.59	1.92	1.24	1.87	2.45	4.24	2.88	15.98	9.6	5.91
Cluster-6992.31821	51.81	82.16	73.23	92.22	56.27	66	46.11	26.33	28.8	63.54	115.36	114.14
Cluster-6992.31935	1.57	1.02	0.87	3.09	4.22	0.27	2.65	4.5	2.43	6.2	6.72	8.26
Cluster-6992.32018	0	0	0	0.46	0	0	0	0	0	0	26.52	20.91
Cluster-6992.32022	2.92	6.72	6.92	4.13	4.01	2.23	2.43	2.64	3.29	13.05	15.15	12.41
Cluster-6992.32027	0	6.4	2.65	0	0	0	0	0	0.04	0	14.29	13.81
Cluster-6992.32050	2.94	6.14	5.31	11.22	11.52	7.53	7.53	3.39	6.99	8.73	18.11	15.88
Cluster-6992.32147	12	9.36	8.78	4.75	4.89	5.01	5.29	6.04	6.45	19.99	16.43	13.98
Cluster-6992.32269	2.64	15.98	4.73	3.95	4.21	3.52	9.78	7.4	7.55	2.72	15.39	16.84
Cluster-6992.32272	4.3	7.69	5.3	3.52	2.85	2.07	4.52	3.87	4.71	4.26	8.63	6.22
Cluster-6992.32287	1.8	7.83	6.99	0.24	1.54	0.33	6.48	1.36	2.72	0.81	23.76	7.96
Cluster-6992.32327	3.05	7.33	6.53	3.33	4.89	3.05	8.68	3.29	6.43	11.81	13.24	13.93
Cluster-6992.32370	4.73	8.88	8.2	12.85	13.57	12.22	9.78	10.14	7.56	3.68	5.12	4.23
Cluster-6992.32379	0	0	2.19	2.15	1.51	0.65	0	0	0	3.08	12.52	14.34
Cluster-6992.32392	5.78	9.08	2.89	0	0	0	0.03	11.87	1.77	3.59	15.33	15.56
Cluster-6992.32412	2.03	0.44	0.36	1.55	0.14	0	11.92	3.51	8.61	2.94	27.17	5.63
Cluster-6992.32505	3.01	3.13	2.67	0.59	0.86	2.61	1.57	0	0.47	5.83	10.06	10.93
Cluster-6992.32583	0	10.53	4.46	0	0	0	0	0	0	0.21	16.71	10.57
Cluster-6992.32598	2.13	21.84	11.32	0	0	0	10.81	5.07	8.84	4.54	23.06	20.72
Cluster-6992.32632	5.31	2.24	1.36	0.37	4.23	4.91	4.66	5.62	5.26	18.57	9.91	10.62
Cluster-6992.32668	0	3.15	1.98	0	0	0	8.11	2.09	3.58	5.26	8.27	9.81
Cluster-6992.32685	2.29	2.21	3.39	5.28	4.28	2.54	5.55	2.37	5.8	18.25	25.71	22.67
Cluster-6992.32716	0	7.31	2.92	0.32	0.27	0	0.45	0.08	0.3	0.19	17.46	11.17
Cluster-6992.32721	0.08	2.85	1.94	0.78	0.25	0.53	4.44	1.16	3.12	19.62	20.73	19.29
Cluster-6992.32775	0.47	8.27	9.1	5.15	11.47	2.12	2.93	1.42	1.6	8.58	29.91	15.11
Cluster-6992.32799	0	3.24	2	2.99	0.07	2.31	5.26	2.51	2.28	8.43	15.66	16.77
Cluster-6992.32823	1.93	5.54	5.05	1.44	0.66	0.77	6.31	5.36	5.97	6.65	11.67	12.74
Cluster-6992.32864	0.74	5.63	3.76	1.23	1.88	4.08	5.81	2.11	2.49	9.56	9.02	8.29
Cluster-6992.32877	57.39	36.95	33.24	62.57	72	80.04	82.82	89.21	75.52	33.77	35.91	35.81
Cluster-6992.32898	68.52	68.33	68.88	102.92	185.53	55.51	146.95	135.73	130.44	30.72	80.55	29.61
Cluster-6992.32901	2.19	4.59	1.97	1.93	0.7	1.05	2.98	4.48	2.11	4.57	9.76	6.5
Cluster-6992.32904	0.23	5.99	3.25	2.58	2.48	0.56	0.46	0	0.44	2.75	12.84	8.62
Cluster-6992.32930	5.87	3.34	3.14	0	0	0	8.03	3.44	7.81	4.57	9.99	11.6
Cluster-6992.33066	3.89	5.29	5.27	2.65	1.39	0.79	4.46	3.55	4.84	15.37	13.96	11.4
Cluster-6992.33094	39.95	39.91	31	23.74	23.75	25.47	21.22	21.33	28.7	57.84	56.65	57.26
Cluster-6992.33098	6.6	6.52	7.55	5.38	3.57	2.17	6.99	7.55	3.73	12.77	8.43	9.94
Cluster-6992.33130	42.1	33.3	28.06	48.06	37.99	27.79	28.06	26.42	31.27	91.72	64.96	43.58
Cluster-6992.33148	0	0.43	0.44	2.47	0.84	0.72	2.89	2.23	3.76	9.06	41.71	34.11
Cluster-6992.33157	0	0	0	1.91	2.99	4.04	1.67	1.32	4.2	4.84	16.89	18.7
Cluster-6992.33169	7.91	8.11	9.27	4.75	5.9	2.31	11.12	11.33	8.19	4.16	23.92	13.88
Cluster-6992.33178	5.82	2.98	4.11	2.64	1.18	2.69	1.24	0.87	0.31	25.64	21.6	17.88
Cluster-6992.33181	6.14	10.01	10.07	5.91	3.84	4.33	5.51	3.41	4.47	12.31	10.92	10.57
Cluster-6992.33186	1.38	1.76	1.49	1.56	0.77	0	5.67	0.79	4.69	1.66	12.21	13.4
Cluster-6992.33193	7.18	4.85	5.81	3.91	3.97	3.21	3.16	1.87	4.69	6.87	10.78	6.8
Cluster-6992.33221	0	75.13	36.64	2.91	0	0	17.38	0	13.63	0	122.4	134.69
Cluster-6992.33265	2.63	2.76	3.06	7.48	3.04	3.82	2.88	0.46	4.34	11.81	18.53	16.72
Cluster-6992.33268	2.42	4.93	5.32	6.27	4.71	6.67	3.47	2.76	4.45	16.1	20.46	21.68
Cluster-6992.33273	0	0	0	0	0	0	0	0	0	0.39	27.32	31.77
Cluster-6992.33291	1.6	4.91	4.47	2.3	2.42	2.08	4.99	5.48	5.93	20.14	31.77	26
Cluster-6992.33296	3.55	9.25	4.72	2.09	0.99	1.87	2.49	2.4	2.15	5.07	11.08	14.32
Cluster-6992.33302	63.27	47	57.53	58.34	115.02	78.14	121.9	148.79	116.25	18.85	16.32	17.73
Cluster-6992.33352	0	8.79	8.57	7.72	5.81	10.28	10.68	13.12	9.66	0.71	0.27	0.49
Cluster-6992.33391	54.3	44.26	42.54	59.52	34.93	41.63	96.05	79.02	81.47	116.36	101.59	106.21
Cluster-6992.33398	1.97	11.34	5.85	13.27	11.89	11.16	4.59	1.42	6.23	8.56	16.72	20.92
Cluster-6992.33405	93.66	52.44	45.72	66.94	74.05	92.96	57	58.92	56.94	48.61	33.52	34.13
Cluster-6992.33421	0	5.09	2.22	0	0	0	11.59	1.89	12.53	12.42	12	18.23
Cluster-6992.33431	15.17	52.55	53.32	36.89	22.21	26.5	21.39	12.94	22.69	35.06	89.88	79.31
Cluster-6992.33481	58.68	38.27	34.71	9.56	9.59	9.35	46.58	42.43	59.6	101.07	61.69	78.21
Cluster-6992.33558	0.8	9.39	20.02	10.65	3.69	3.82	5.17	1.91	6.08	8.25	18.42	25.46
Cluster-6992.33570	0	0.98	1.02	0	0	0	0.23	3.46	1.3	10.06	8.75	12.46
Cluster-6992.33580	5.26	8.27	9.58	0.23	0	0	2.93	3.1	3.4	6.11	10.46	13.09
Cluster-6992.33586	2	3.58	1.79	0.17	0.68	0.76	4.62	5.57	6.08	0	9	4.95
Cluster-6992.33626	0.58	3.06	4.02	2.01	0.7	1.63	7.29	1.37	6.85	1.27	14.56	17.93
Cluster-6992.33633	2.32	5.68	6.47	7.57	4.5	1.84	2.07	2.22	2.84	5.07	11.38	10.39
Cluster-6992.33640	43.37	75.06	51.02	82.99	10.74	18.27	118.24	102.86	155.64	120.13	164.31	196.76
Cluster-6992.33652	1.19	5.27	1.89	4.37	4.67	5.71	3.37	2.53	2.67	4.55	7.78	8.98
Cluster-6992.3369	2.36	1.9	0	2.43	0.41	0.36	1.17	1.27	1.79	5.21	10.04	9.17
Cluster-6992.33714	3.71	8.53	9.11	7.57	3.76	3.27	2.35	1.52	3.21	7.79	17.71	16.02
Cluster-6992.33774	6.24	9.55	9.09	0	0.3	0	3.23	1.75	2.39	7.18	17.44	10.46
Cluster-6992.33782	2.63	2.91	6.27	2.96	1.38	2.92	9.36	4.15	6.88	11.2	25.5	26.2
Cluster-6992.33877	28.73	53.9	59.45	27.88	16.86	18.94	33.78	30.21	36.57	43.68	69.34	68.46
Cluster-6992.33938	10.55	1.78	1.51	12.46	13.52	2.73	3.73	1.8	2.1	3.64	20.44	19.98
Cluster-6992.34030	0	0	0	0	0	0	1.61	0	1.71	23.93	422.36	304.63
Cluster-6992.34056	0	3.82	6.09	0	0	0	0.25	1.65	1.45	0	34.17	41.19
Cluster-6992.34066	52.51	39.3	32.91	56.82	82.68	86.26	108.72	101.69	110.14	9.47	17.92	16.37
Cluster-6992.34071	11.04	15.66	4.49	9.92	1.73	2.99	0	3.58	1.05	7.29	20.15	34.58
Cluster-6992.34073	4.57	0.42	11.56	1.54	2.14	0.83	4.19	3.63	1.92	9.8	12.76	5.92
Cluster-6992.34113	0	0	0	2.32	6.71	4.25	10.24	6.7	7.98	1.23	0.17	0.91
Cluster-6992.34127	0	2.65	1.63	0	0.05	0	6.44	1.88	5.1	10.4	8.34	8.31
Cluster-6992.34140	4.37	8.09	7.17	2.06	1.07	0.94	1.2	1.02	1.98	2.86	11.49	7.73
Cluster-6992.34142	0	19.04	13.06	0.92	0.44	0	1.44	0	1.49	0.29	27.69	28.39
Cluster-6992.34165	0	0	1.77	0.61	0.1	11.92	0	0	0	0	25.45	13.89
Cluster-6992.34170	0	0	2.35	1.79	0	0.79	0	0	0	14.3	2.44	19.96
Cluster-6992.34216	0.63	2.22	1.86	0.7	0.2	0.3	0	0.26	0.28	2.48	7.09	27.04
Cluster-6992.34242	4.35	3.48	3.51	1.72	1.47	2.09	4.38	2.26	2.53	3.96	4.74	6
Cluster-6992.34253	2.77	8.58	8.6	8.78	5.85	6.55	6.23	4.21	5.86	7.11	15.6	15.88
Cluster-6992.34289	6.33	9.91	7.69	6.5	5.18	5.24	3.45	2.56	4.97	6.11	14.12	14.48
Cluster-6992.34346	2.61	5.31	5.38	3.81	2.91	2.44	4.91	3.56	5.13	8.53	9.19	9.31
Cluster-6992.34428	2.96	5.11	5.85	8.7	7.64	3.33	7.29	4.44	5.45	16.77	12.37	12.66
Cluster-6992.34441	0.32	1.42	1.09	5.52	3.19	2.94	1.42	0.6	1.11	1.64	9.08	9.1
Cluster-6992.34443	1.57	1.58	3.87	0	0	0	1.15	0.57	2.51	28.21	25.5	13.36
Cluster-6992.34445	2.43	3.17	2.14	2.22	2.13	1.65	2.45	1.33	3.12	4.95	16.94	18.12
Cluster-6992.34446	0.83	2.89	3.28	2.89	1.59	1.25	1.95	0.98	1.53	3.71	8.16	8.97
Cluster-6992.34493	451.13	131.55	159.78	622.69	635.2	510.91	421.35	797.52	413.46	54.5	242.64	208.08
Cluster-6992.34567	3.33	2.53	4.93	5.1	0	2.09	2.26	2.2	1.78	3.24	8.58	7.96
Cluster-6992.34579	1.67	8.52	4.59	3.86	3.61	0.64	1.81	0.82	2.74	12.78	31.25	31.03
Cluster-6992.34618	0	14.41	15.21	0.41	0	1.74	13.73	4.54	9.17	5.77	25.31	29
Cluster-6992.34641	8.44	4.5	2.22	0.7	0.74	0.3	7.33	3.21	6.78	10.99	10.23	9.15
Cluster-6992.34652	0.84	2.81	2.38	0.04	0.03	0.09	0.07	0.18	0.03	10.29	19.57	21.89
Cluster-6992.34683	0.24	0.92	1.54	7.79	6.95	2.94	2.24	1.05	3.48	15.39	20.91	13.4
Cluster-6992.34714	0.93	0	1.53	1.77	0.79	2.26	4.61	3.18	6.55	4.9	4.27	8.68
Cluster-6992.34718	0	0.73	0	5.91	0	0	0	0	0	5.7	0	23.98
Cluster-6992.34726	27.59	45.71	42.87	25.59	17.44	26.9	34.59	36.07	35.23	70.24	64.93	74.41
Cluster-6992.34727	7.16	10.76	7.79	6.31	7.57	6.83	6.36	4.77	4.97	10.09	13.21	14.08
Cluster-6992.34808	2	1.35	2.07	3.82	2.9	3.37	1.83	0.58	1.53	2.1	8.33	6.93
Cluster-6992.34819	0.67	10.08	8.99	4.71	4.44	2.88	2.85	4.66	1.18	2.68	26.6	20.5
Cluster-6992.34858	83.36	62.19	56.67	18.82	15.22	14.31	8.84	7.76	13.03	170.58	118.6	119.13
Cluster-6992.34864	126.9	75.71	76.79	31.88	30.68	5.28	42.25	26.81	33.03	364.44	225.62	60.6
Cluster-6992.34898	2.07	3.09	5.33	3.3	3.02	3.15	4.09	2.3	3.83	10.02	15.84	20.02
Cluster-6992.34938	7.6	10.78	5.1	19.41	12.54	10.26	51.58	31.44	53.52	84.19	202.28	228.7
Cluster-6992.34940	0	1.59	0.58	1.28	1.84	1.01	5.87	0.58	1.97	6.93	20.83	26.9
Cluster-6992.34976	0	3.47	2.53	0	0	0	0	0.14	0.32	14.45	31.39	36.72
Cluster-6992.34988	37.39	88.17	114.27	6.18	3.52	2.66	4.93	6.6	5.24	80.6	93.71	100.36
Cluster-6992.35004	1.44	6.23	1.44	0.73	1.1	1.06	4.54	3.21	5.46	8.27	12.67	15.83
Cluster-6992.35044	0.48	0.72	0.95	3.77	1.93	2.32	3.55	0.69	4.43	3.89	14.25	13.14
Cluster-6992.35049	4.76	2.63	2.77	2.36	2.13	1.71	2.35	1.81	3.81	2.29	5.4	7.53
Cluster-6992.35060	3.68	7.98	4.31	7.3	4.76	6.38	2.36	2.93	4.99	5.78	9.77	9.11
Cluster-6992.35074	0	8.08	4.82	0	0	0	0	0	0	0.6	30.42	18.07
Cluster-6992.35120	5.72	4.98	2.77	4.87	7.38	7.27	3.6	2.17	3.02	0.42	0.63	1.04
Cluster-6992.35134	4.93	29.32	22.44	52.56	32.86	37.25	15.76	13.83	23.12	18.25	60.48	62.43
Cluster-6992.35153	82.53	49.23	45.66	45.9	56.73	65.45	57.53	60.58	43.08	24.82	21.9	17.95
Cluster-6992.35173	2.58	0.35	0	0	0.89	0	3.15	0.75	10.48	17.89	10.67	18.45
Cluster-6992.35216	0	397.07	221.36	0	0	0	48.51	5.51	46.52	19.88	2121.61	1753.2
Cluster-6992.35218	26.04	1010.49	845.29	2.49	1.38	1.87	32.65	6.32	24.08	1550.85	3179.53	2517.29
Cluster-6992.35222	158.32	1314.42	893.9	23.48	9.99	8.93	146.23	16.66	123.03	12034.6	24575.8	21372.6
Cluster-6992.35233	40.58	55.46	29.23	7.15	5.91	6.33	15.33	7.49	14.48	33.05	87.46	87.91
Cluster-6992.35285	0.47	3.4	2.63	0	0	0	2.35	1.62	1.35	4.01	14.87	14.5
Cluster-6992.35300	0.36	0.55	0.78	4.89	4.39	2.04	5.83	2.74	4.22	22.53	10.21	7.36
Cluster-6992.35306	0	8.44	8.14	0	7.18	0	0	0	0	17.02	7.32	47.15
Cluster-6992.35327	0	0.16	0	0	0	0	0	0.33	0	32.7	28.46	14.11
Cluster-6992.35329	62.61	65.65	66.35	181.38	118.25	150.18	177.53	179.86	194.7	2276.42	2161.47	2045.17
Cluster-6992.35342	29.37	44.34	33.21	8.53	3.19	9.09	28.53	25.85	27.23	186.23	113.7	120.98
Cluster-6992.35343	3.65	4.61	1.92	3.47	6.14	7.33	4.09	3.83	4.8	13.39	8.09	8.85
Cluster-6992.35345	66.04	38.55	30.48	63.53	99.02	86.36	126.32	129.83	85.74	41.12	41.22	24.52
Cluster-6992.35368	61.67	59.97	58.93	121.1	111.4	66	109.84	117.22	98.36	29.04	61.21	38.58
Cluster-6992.35373	3.28	3.84	2.77	7.74	3.92	5.3	4.75	3.49	2.85	5.93	12.56	12.14
Cluster-6992.35435	2.03	5.43	5.71	0.61	1.17	1.69	1.01	0	1.71	7.69	19.4	27.69
Cluster-6992.35497	1049.71	431.24	448.03	745.34	1374.29	1223.39	717.21	882.64	529.85	172.47	162.53	114.15
Cluster-6992.35548	58.82	47.12	47.35	26.78	25.91	24.66	36.68	36.92	37.69	61.91	84.56	74.32
Cluster-6992.35571	7.25	12.98	11.04	0	0	0	6.4	5.66	7.7	8.59	23.54	26.37
Cluster-6992.35625	5.64	14.59	13.66	0	0	0	6.55	0	4.97	6.34	39.74	26.71
Cluster-6992.35656	5.66	10.09	9.8	3.43	1.65	5.19	5.98	4.22	6.65	6.55	13.3	10.6
Cluster-6992.35661	1.81	3.29	1.43	7.29	0.33	2.35	15.26	0	11.51	28.02	17.98	14.83
Cluster-6992.35668	0	0	0	0	0	0	0	0	0	0.04	21.73	24.27
Cluster-6992.35724	0	2.56	5.55	0	0	0	8.57	3.71	7.43	8.27	16.79	18.38
Cluster-6992.35736	0.32	2.83	4.24	0	0.5	0	1.23	0.56	0.43	32.05	17.19	18.57
Cluster-6992.35783	0.3	6.13	6.23	0	0	0	0	0	0.27	0	19.88	15.06
Cluster-6992.35784	0	33.94	26.83	0	0	0	10.05	1.31	5.86	1.34	165.56	120.62
Cluster-6992.35814	3.06	2.34	3.35	4.66	6.02	4.93	7.73	4.01	6.8	0.12	0.8	1.95
Cluster-6992.35885	51.47	64.88	37.86	7.29	7.2	7.19	16.34	10.63	18.22	41.85	92.31	70.29
Cluster-6992.35892	0	0.79	0	0	0	0	0.89	0.55	2.36	3.69	24.05	29.55
Cluster-6992.35897	35.89	64.01	53.57	83.85	55.28	66.63	46.16	38.25	47.93	172.79	219.83	246.73
Cluster-6992.35931	485.79	228.87	225.21	221.92	249.96	238.2	296.9	322.97	275.69	866.03	493.39	499.63
Cluster-6992.35949	3.51	13.42	13.33	2.34	0	0	19.2	3.18	21.61	4.44	144.33	148.67
Cluster-6992.35956	1.52	3.45	2.09	0.74	0.51	0	4.9	2.29	5.56	1.35	8.89	5.25
Cluster-6992.35993	7.77	9.68	9.29	9.74	6.36	9.1	8.69	6.26	7.35	3.08	5.95	6.42
Cluster-6992.36065	1.26	3.91	3.5	5.92	4.11	5.4	1.69	1.52	2.86	4.5	15.88	19.27
Cluster-6992.36081	1.84	4.55	4.82	2.03	1.49	2.49	3.48	0.6	0.84	3.63	14	13.1
Cluster-6992.36082	5.08	5.88	0.98	3.39	2.58	0.4	1.02	1.16	0.52	3.18	6.89	5.62
Cluster-6992.36085	2.49	3.8	4.65	0	0	0	0	0.56	2.3	4.1	12.12	10.47
Cluster-6992.36123	0	0.09	1.03	0.78	0.08	0.44	1.18	0.13	1.16	2.73	14.79	14.26
Cluster-6992.36135	8.34	7.62	9.09	8.67	5.37	6.66	7.77	4.47	7.25	10.66	15.38	17.75
Cluster-6992.36203	80.62	84.9	100.49	108.72	111.43	110.64	136.17	134.93	117.54	56.35	81.36	72.44
Cluster-6992.36259	2.51	1.91	4.33	3.07	5.64	3.81	8.31	5.31	7.05	30.34	14.94	8.86
Cluster-6992.36300	0.06	3.02	1.56	3.41	2.14	2.55	6.47	4.33	6.53	6.67	6.23	8.16
Cluster-6992.36306	0.99	0.51	0.47	0	0	0	0.73	1.42	0.25	9.54	12.38	11.69
Cluster-6992.36313	3.3	3.83	4.45	3.53	4.74	2.49	0.95	2.49	1.9	19.62	28.57	15.79
Cluster-6992.36369	1.12	1.97	1.29	2.59	2.28	3.7	6.84	7.33	4.98	28.57	19.98	22.74
Cluster-6992.36407	0.77	0.96	0.83	0.61	0	0.53	0	0	0	15.21	30.36	31.44
Cluster-6992.36484	1.91	2.97	2.58	3.28	2.71	2.62	1.78	0.82	1.83	1.94	9.72	10.55
Cluster-6992.36534	33.18	46.21	45.34	27.74	21.83	16.51	24.12	26.26	26.26	54.98	57.55	52.63
Cluster-6992.36535	58.49	83.76	59.46	37.63	44.18	35.13	73.76	55.75	66.65	36.35	35.14	26.06
Cluster-6992.36577	10.09	28.47	21.45	51.79	49.7	56.04	34.8	15.1	35.45	69.21	117.56	105.15
Cluster-6992.36594	2.14	7.57	6.08	1.1	0	2.91	3.38	2.77	3.9	6.06	18.86	23.12
Cluster-6992.36601	73.74	48.35	57.99	77	69.58	100.19	57.75	47.49	72.42	150.34	118.21	152.28
Cluster-6992.36706	4.71	7.92	5	1.48	0.27	1.77	2.05	3.84	1.61	2.73	6.66	11.05
Cluster-6992.36730	1038.06	856.24	675.05	349.1	394.17	238.61	807.15	731.21	641.37	2596.68	1692.31	1267.19
Cluster-6992.36733	7.2	5.62	3.36	6.34	3.3	5.32	1.5	7.72	3.72	0.87	2.54	2.39
Cluster-6992.36802	3.26	10.95	5.11	0	0	0	13.72	18.27	12.79	36.38	153.17	200.97
Cluster-6992.36809	0	0	0.83	0	0	0	2.04	0	0	11.12	12.25	23.74
Cluster-6992.36823	76.1	23.56	14.38	0	0	0	10.71	0	15.16	136.9	72.02	97.83
Cluster-6992.36835	4.12	11.26	15.07	8.26	6.15	5.98	4.7	3.09	5.23	6.96	16.83	19.25
Cluster-6992.36841	0.08	0.38	0.46	0.33	0.36	0	1.25	0.04	0.85	16.75	23.11	20.05
Cluster-6992.36842	67.36	61.21	56.38	33.86	22.49	17.05	26.88	37.16	38.68	132.17	175.36	118.12
Cluster-6992.36846	5.21	5.57	11.27	12.25	17.02	2.83	5.6	5.62	10.07	0.49	1.01	0.45
Cluster-6992.36859	7.63	16.96	13.17	4.03	7.64	4.15	7.34	5.56	5.94	14.48	14.61	14.59
Cluster-6992.36879	26.84	33.28	21.61	11.45	8.16	8.38	54.5	42.97	54.6	28.24	82.72	98.55
Cluster-6992.36884	2.35	2.65	1.53	2.49	0.95	1.46	2.92	1.7	3.66	4.43	8.69	10.15
Cluster-6992.36890	0	5.38	4.3	1.55	0.19	0.05	0.27	1.09	1.85	7.97	14.93	25.34
Cluster-6992.36901	8.75	16.71	20.01	24.38	10.95	12.43	10.09	13.56	12.57	54.77	136.39	109.31
Cluster-6992.36949	3.1	12.53	7.75	7.49	3.05	4.76	5.75	4.2	7.11	12.37	20.37	21.29
Cluster-6992.36955	0	6.75	5.49	0	0	0	1.21	0	0.18	2.99	30.52	30.51
Cluster-6992.37034	0	0.84	0.4	0.4	2.26	0.7	2.99	4.27	6.42	5.23	12.15	11.76
Cluster-6992.37087	1.03	6.69	6.26	0.64	1.56	0.41	1.34	0.65	1.2	3.01	9.33	10.27
Cluster-6992.37096	0	2.16	1.96	0.77	1.04	1.43	2.62	1.99	2.8	8.68	14.61	15.19
Cluster-6992.37155	0	1.34	2.15	0.51	0.63	0	1.53	0.4	0.36	7.2	17	9.7
Cluster-6992.37156	1.27	2.42	1.54	2.9	1.51	2.23	1.05	0.23	1.92	4.76	14.83	15.46
Cluster-6992.37187	0	0	5.85	0	0	0	0.7	0.14	0	0	9.34	45.87
Cluster-6992.37189	2.8	1.9	2.37	5.97	6.58	8.84	7.34	5.17	6.84	20.77	11.54	12.73
Cluster-6992.37208	0	0	2.98	0.86	0	0	0.65	0	2.83	5.32	10.2	16.73
Cluster-6992.37225	8.83	5.11	9.56	8.75	5.05	2.01	7.94	6.01	9.24	13.87	15.09	17.79
Cluster-6992.37229	11.36	11.37	10.22	15.32	13.79	16.87	14.98	10.38	13.36	135.19	171.08	153.88
Cluster-6992.37263	17.3	19.92	23.88	35.78	41.93	31.22	8.6	5.96	9.17	133.96	161.6	128.95
Cluster-6992.37283	5.63	11.15	7.83	1.45	1.91	2.05	4.61	1.3	4.85	10.35	21.03	20.93
Cluster-6992.37326	46.53	66.73	71.7	39.18	33.32	34.77	30.22	26.25	29.54	109.44	89.5	107.53
Cluster-6992.37361	7.39	6.14	6.53	3.24	4.6	3.46	5.62	4.16	4.34	7.77	12.97	13.82
Cluster-6992.37369	33.61	50.48	47.98	27.72	20.25	26.61	21.59	15.77	24.1	26.02	57.95	64.35
Cluster-6992.37370	4.2	9.68	6.91	3.91	3.07	4.03	6.53	3.07	5.13	7.59	14.85	11.7
Cluster-6992.37385	23.89	48.29	49.91	31.43	23.29	20.98	18.72	15.37	22.39	29.63	67.94	66.99
Cluster-6992.37410	3.1	11.33	7.57	4.68	5.49	2.11	6.14	1.04	6.95	8.64	12.09	10.04
Cluster-6992.37417	0.36	5.36	6.84	5.82	3.16	4.96	1.96	1.56	3.03	3.62	18.49	16.24
Cluster-6992.37465	23.12	25.09	13.46	30.36	30.7	19.03	45.25	36.82	50.94	82.19	97.49	57.75
Cluster-6992.37486	6.34	13.91	15.84	6.66	4.53	5.49	1.95	4.4	2.7	8.03	22.44	22.24
Cluster-6992.37582	0.13	2.12	1.93	1.15	0.46	1.37	5.12	2.48	4.44	5.57	11.68	13.64
Cluster-6992.37720	3.09	5.46	6	10.37	7.62	6.45	2.86	1.39	3.66	9.92	12.38	13.08
Cluster-6992.37726	0	79.21	45.71	0	0	0	0	0	0	0	208.68	174.04
Cluster-6992.37738	0	0.69	0.62	4.41	3.05	1.48	4.32	0.88	3.16	33.21	36.23	21.82
Cluster-6992.37766	6.75	2.76	2.14	0	0	0	2.38	3.64	2.5	5.41	9.03	9.46
Cluster-6992.37781	138.01	357.53	248.26	2.49	3.18	0	42.35	2.78	43.49	20690	34068.8	36447.3
Cluster-6992.37784	1.26	3.38	2.86	4.49	2.5	3.17	3.69	3.04	4.33	6.13	8.31	6.39
Cluster-6992.37804	3.44	5	2.82	3.22	2.26	4.51	5.86	2.92	6.58	18.94	16.86	21.28
Cluster-6992.37827	2.18	6.31	4.46	4.98	4.4	3.77	3.79	2.12	4.94	9.21	10.05	10.28
Cluster-6992.37839	27.42	57.37	66.47	108.38	124.78	53.18	71.07	42.8	48	2.97	33.92	15.93
Cluster-6992.37882	8.63	10.12	10.53	10.69	12.1	12.65	8.93	17.73	12.07	6.88	6.21	2.75
Cluster-6992.37915	557.97	313.61	297.25	620.12	865.08	732.25	783.63	876.8	767.58	347.28	226.99	181.55
Cluster-6992.37927	0	0	0	0.09	4.33	6.15	3.04	5.66	4.99	7.86	5.86	15.13
Cluster-6992.37965	0	0.35	0.34	7.05	2.67	5.85	0	1.89	3.58	3.29	29.85	30.17
Cluster-6992.37975	19.93	11.17	13.77	50.15	41.21	33.64	23.53	12.69	30.8	193.73	100.36	114.94
Cluster-6992.37978	0	0	0.75	0.35	0	1.66	3.25	3.54	5.63	15.74	4.85	6.07
Cluster-6992.37988	0	9.82	2.93	1.28	1.39	0.62	9.74	12.96	6.69	10.12	15.16	15.81
Cluster-6992.38004	5.43	10.01	4.63	0	0.9	0.99	1.5	0.7	5.2	4.46	19.37	11.25
Cluster-6992.38017	33.79	44.94	41.01	22.23	18.66	24.46	23.68	29	28.55	51.52	42.44	49.5
Cluster-6992.38023	34.73	44.53	38.54	55.48	47.84	44.15	62.01	47.07	56.4	12.61	27.26	39.07
Cluster-6992.38133	0.91	1.66	2.5	1.97	1.12	0.73	4.8	3.85	4.75	18.03	18.7	13.9
Cluster-6992.38135	4.93	3.11	1.97	1.24	4.59	1.78	13.06	11.55	10.18	100.8	149.7	105.95
Cluster-6992.38151	0.61	3.5	4.02	7.29	5.16	3.54	3.35	1.86	2.33	3.45	9.56	7.23
Cluster-6992.38183	77.73	89.13	71.64	132.19	99.44	91.1	116.19	66.83	116.26	24.79	38.54	38.03
Cluster-6992.38190	0	0	0.51	0	0	0	0.42	0.31	1.77	16.76	41.86	37.74
Cluster-6992.38198	2.84	2.97	3.76	0.18	0.46	0.3	3.62	3.05	2.78	1.46	10.07	5.81
Cluster-6992.38217	55.06	58.83	53.85	25.04	22.75	24.08	36.17	41.42	43.1	88.89	90.58	97.21
Cluster-6992.38220	571.08	395.56	452.14	364.06	442.23	376.62	311.29	319.26	321.77	1034.2	1251.35	1043.81
Cluster-6992.38227	621.27	408.15	479.4	325.61	313.22	241.23	313.8	343.52	305.74	1021.03	1294.54	1121.84
Cluster-6992.38268	1.78	3.82	6.37	4.56	2.24	3.48	6.24	2.81	6.55	17.58	23.68	18.7
Cluster-6992.38323	0.73	6.11	5.22	11.36	6.95	9.26	2.86	1.28	3.33	4.8	10.79	11.29
Cluster-6992.38380	7.46	9.59	5.12	14.8	11.15	11.16	7.98	3.14	7.78	277.48	159.9	156.57
Cluster-6992.38382	47.82	41.26	32.27	30.1	24.89	26.07	32.86	47.59	38.57	84.02	48.56	38.9
Cluster-6992.38391	446	294.91	308.59	543.44	666.22	607.55	635.72	805.93	625.72	209	188.73	187.09
Cluster-6992.38419	41.2	44.88	40.68	24.37	27.87	10.87	58.7	47.08	61.37	73.5	81.95	72.29
Cluster-6992.38430	0	24.57	18.16	0	0.08	0	0	0.12	0	0.04	37.54	31.67
Cluster-6992.38451	3.09	9.78	9.41	6.26	4.13	4.72	4.69	2.59	3.65	7.14	15.2	15.62
Cluster-6992.38486	53.46	40.53	50.03	63.67	96.38	46.19	92.36	86.49	89.54	26.83	31.1	16.39
Cluster-6992.38496	3	3.48	1.9	0	2.42	0	2.22	1.66	3.42	7.9	11.15	12.77
Cluster-6992.38499	0	7.19	4.96	1.01	0	0	3.21	0.82	2.25	4.49	10.74	8.07
Cluster-6992.38542	7.62	11.17	12.53	9.05	5.49	4.94	6.25	3.59	5.75	15.57	18.78	16
Cluster-6992.38587	1.9	7.14	6.87	3.73	1.57	1.61	3.41	1.62	4.05	4	13.2	12.69
Cluster-6992.38641	0	0.25	0.04	0.29	0	0	1.82	0.2	0.94	0.28	15.92	16.54
Cluster-6992.38644	3.6	0	12.29	0	0	0	0	0	0	0	0	24.34
Cluster-6992.38706	798.11	1017.96	1099.78	1051.15	1279.27	1153.62	1072.17	865.57	1004.03	431.55	577.34	494.29
Cluster-6992.38723	12.61	4.6	11.1	0.55	0.36	0	8.99	1.91	4.75	23.41	24.41	8.47
Cluster-6992.38725	0.71	16.95	16.59	8.35	3.1	1.9	1.68	0.62	0.95	10.9	31.38	21.88
Cluster-6992.38729	1.04	14.94	5.83	5.7	1.86	1.18	4.51	1.26	6.67	35.22	373.09	282.52
Cluster-6992.38733	0	10.38	4.23	5.01	3.01	0	8.78	0.8	7.19	28.15	370.2	403.05
Cluster-6992.38734	0	6.8	1.55	2.66	1.34	0	5.58	2.18	3.44	19.94	316.05	327.12
Cluster-6992.38742	0	0.9	1.62	0.85	0.44	0	0	0.87	0	30.97	24.3	24.41
Cluster-6992.38745	36.86	41.37	36.87	35.99	41.46	32.08	38.45	35.43	34.51	15.55	31.45	23.01
Cluster-6992.38765	5.25	5.7	4.93	7.77	3.95	3.53	1.11	0.54	2.92	3.77	9.46	9.32
Cluster-6992.38792	6.36	1.8	3.02	12.36	11.14	3.19	9	13.94	10.84	3.33	4.33	1.12
Cluster-6992.38797	4.16	5.19	4.77	0.62	0.7	0	5.31	4.81	3.82	13.15	5.34	7.81
Cluster-6992.38825	0.34	3.26	3.03	4.99	4.05	3.84	2.84	2.45	2.27	5.69	9.95	11.44
Cluster-6992.38842	57.52	57.22	46.47	30.33	32.05	26.22	67.05	81.4	66.34	106.84	104.97	108.03
Cluster-6992.38844	1.24	3.11	2.37	2.06	1.75	2.55	4.11	3.83	3.57	9.9	10.56	10.84
Cluster-6992.39057	0.74	11.49	7.19	0.23	0	0.12	1.32	0.3	1.55	1.47	44.46	46.72
Cluster-6992.39068	0	4.76	0	1.92	2.8	4.02	1.71	2.96	3.18	10.95	12.22	9.65
Cluster-6992.39113	62.8	66.06	58.46	69.45	57.89	58.73	53.3	48.67	55.89	139.11	115.16	106.65
Cluster-6992.39129	0	0.98	1.09	0	0	0	1.8	0.11	1.04	0.2	21.34	21.47
Cluster-6992.39177	37.51	70.17	70.42	45.23	37.74	57.22	39.17	40.65	42.88	115.77	112.05	152.48
Cluster-6992.39209	0	0	0	0	0	19.45	0	0	0	0	6.75	40.71
Cluster-6992.39225	0	17.63	11.62	0	0	0	0	0	0	0	26.53	29.94
Cluster-6992.39231	0	4.11	4.7	3.59	3.07	5.31	0.4	0.87	0.23	3.9	13.87	15.48
Cluster-6992.39242	2.16	6.75	5.45	4.07	1.94	1.74	2.24	1.42	1.79	3.72	8.57	8.25
Cluster-6992.39252	0.81	0.57	0.03	0	0	0	0.04	0	0.16	60.68	20.38	19.91
Cluster-6992.39264	0	0	3.5	0	0	9.75	0	0	0	3.59	16.47	18.54
Cluster-6992.39339	6.73	17.41	13.09	32.15	26.35	31.69	29.63	27.31	32.09	80.63	58.4	56.31
Cluster-6992.39346	5.96	5.39	4.16	0	0	0	1.81	2.78	2.89	10.5	9.58	13.03
Cluster-6992.39395	0	0	0	37.22	0	43.47	0	0	0	122.51	36.96	155.3
Cluster-6992.39474	1.56	3.59	4.26	4.74	3.64	3.97	2.37	0.97	2.83	2.68	7.8	8.83
Cluster-6992.39569	22.39	30.33	32.48	28.23	19.71	19.41	24.05	24.34	31.39	46.51	73.38	78.72
Cluster-6992.39581	36.33	34.2	45.3	51.04	34.42	35.74	46.37	53.28	50.24	14.63	30.19	34.54
Cluster-6992.39587	2.05	2.19	5.12	3.9	3.23	5.59	1.83	0.54	2.21	2.93	6.06	6.59
Cluster-6992.39614	1.24	1.82	3.79	4.36	2.14	3.21	4.1	0.97	2.77	4.23	12.8	12.16
Cluster-6992.39685	70.55	68.88	58.5	80.32	79.56	90.27	98.35	93.27	98.23	37.67	56.85	60.39
Cluster-6992.39720	0	7.84	6.83	2.49	2.99	1.91	3.03	6.76	8.44	11.96	12.86	19.65
Cluster-6992.39732	217.65	498.97	301.66	190.34	146.79	116.94	185.01	107.4	202.65	63.14	865.32	962.34
Cluster-6992.39743	60.11	47.64	46.51	60.03	62.83	56.96	45.82	58.45	49.86	25.22	32.44	27.57
Cluster-6992.39782	11.92	17.22	21.98	5.55	5.56	1.84	12.9	11.68	13.1	353.26	225.79	112.52
Cluster-6992.39791	43.91	38.37	34.97	68.18	67.9	65.72	61.1	58.66	68.39	27.9	32.38	24.85
Cluster-6992.39805	0	1.01	0.85	1.86	1.24	4	11.2	3.61	7.23	11.12	35.84	37.03
Cluster-6992.39837	6.36	7.18	9.34	3.98	2.77	2.05	6.95	1.91	6.33	22.17	19.72	18.04
Cluster-6992.39839	0	5.18	3.77	0	0	0.35	0.19	0	0.37	0	34.52	32.41
Cluster-6992.39905	84.11	58.64	47.08	60.17	55.71	56.93	97.99	94.89	95.35	224.96	111.81	121.33
Cluster-6992.39924	0	0.81	1.06	2.94	1.72	1.71	0.91	0.37	0.97	6.81	13.22	12.48
Cluster-6992.39991	9.88	29.93	28.39	4.37	4.32	3.82	25.17	8.84	25.94	64.5	98.75	80.41
Cluster-6992.39995	2.69	3.54	3.11	3.68	3.17	5.25	3.03	1.99	4.81	9.93	7.51	9.15
Cluster-6992.39996	3.06	7.73	6.5	5.43	3.55	5.3	3.58	3.55	4.86	6.3	11.36	11.14
Cluster-6992.40006	68.56	59.59	56.11	124.23	134.15	113.22	104.1	96.87	102.37	44.82	53.77	54.5
Cluster-6992.40037	0.93	3.53	3.04	2.39	1.98	2.04	2.76	0.69	2.65	1.93	29.07	30.48
Cluster-6992.40064	6.78	7.11	4	0.45	0.79	0.88	2.04	0.75	2.54	13.69	20.61	26.33
Cluster-6992.40077	61.22	36.66	37.38	24.75	41.7	25.3	44.31	51.62	38.71	16.13	15.18	12.54
Cluster-6992.40113	71.48	103.17	86.34	75.75	85.72	69.32	72.57	66.69	76.5	38.95	55.26	48.8
Cluster-6992.40118	71.55	55.91	47.39	19.04	24.09	27.53	28.41	40.08	37.77	81.24	72.11	79.68
Cluster-6992.40129	63.3	53.42	65.5	55.6	50.14	50.76	53.29	54.47	52.63	23.58	36.45	34.26
Cluster-6992.40138	80.95	47.83	45.97	99.8	81.04	84.28	50.24	37.73	59.84	134.12	106.11	135.78
Cluster-6992.40281	52.43	33.4	30.66	49.89	45.36	37.82	39.06	28.9	45.23	92.86	128.96	100.13
Cluster-6992.40303	0	2.51	3.01	0	0	0.14	0.07	0	0.2	1.17	25.07	27.25
Cluster-6992.40351	1.64	1.82	1.67	4.92	5.54	4.96	3.47	1.77	3.56	4.12	11.47	12.08
Cluster-6992.40352	6.7	5.32	5.47	3.88	5.95	3.54	6.75	4.84	5.54	11.45	12.92	11.19
Cluster-6992.40355	5.58	5.69	6.79	3.68	2.32	0.71	2.6	0.88	1.09	11.35	10.53	9.22
Cluster-6992.40372	40.57	32.3	30.98	29.48	37.05	44.08	36.59	33.46	44.34	13.77	16.44	13.61
Cluster-6992.40413	4.32	4.66	9.91	3.93	3.02	2.91	2.67	3.37	2.63	4.83	12.46	12.68
Cluster-6992.40421	5.8	7.9	8.8	2.68	2.71	2.38	3.48	1.73	1.97	10.64	10.78	10.88
Cluster-6992.40466	19.47	29.44	42.65	7.13	0	0	41.09	34.25	26.74	251.44	183.87	84.86
Cluster-6992.40491	3.66	3.56	8.85	12.63	3.21	2.49	2.4	2.76	2.09	5.64	14.41	14.37
Cluster-6992.40492	0	145.6	85.78	0	0.25	0.23	0.15	0.22	0.06	0.5	173.25	176.32
Cluster-6992.40524	2.29	7.34	7	0.01	10.91	1.38	6.87	2.65	6.65	10.22	17.19	16.95
Cluster-6992.40533	97.81	87.26	64.84	102.55	117.82	121.86	99.09	112.14	101.81	46.31	46.76	54.23
Cluster-6992.40649	18.58	52.15	44.09	29.43	16.57	21.13	25.56	20.31	27.8	66.25	132.68	136.48
Cluster-6992.40655	20.78	33.56	32.23	61.36	48.86	49.83	43.58	34.06	48.31	66.67	134.44	140.48
Cluster-6992.40701	20.78	13.53	10.46	0	0	0	91.95	29.35	95.74	128	126.58	134.08
Cluster-6992.40705	49.99	41.54	37.83	36.15	31.94	28.09	40.1	35.46	41.35	90.6	87.13	87.25
Cluster-6992.40728	0	4.61	2.86	0	0	0	0	0	0	0	20.52	12.66
Cluster-6992.40751	0.72	5.66	5.67	5.76	4.16	5.16	4.22	1.65	4.99	7.14	12.49	15.54
Cluster-6992.40756	0	21.27	12.09	0	0	0	0	0	0	0	25.73	23.72
Cluster-6992.40757	1.04	4.87	3.62	1.43	1.89	1.52	0.78	0.22	0.18	5.62	12.12	10.65
Cluster-6992.40791	2.47	6.86	7.33	4.12	1.62	2.63	3.65	1.89	2.6	3	9.78	9.81
Cluster-6992.40888	0	0	0	0	0	0	3.6	1.81	0.95	50.82	24	22.18
Cluster-6992.40954	45.79	55.51	57.07	22.32	20.92	17.35	18.17	12.55	19.87	70.29	92.98	99.47
Cluster-6992.41001	23.48	26.86	24.26	15.72	9.13	9.02	31.74	16.83	32.42	110.12	141.87	160.81
Cluster-6992.41019	553.81	462.25	435.08	415.6	309.07	418.79	241.34	187.23	267.18	690.11	785.22	903.56
Cluster-6992.41056	0	0	0	0.3	0	0	0	0	21.88	48.06	18.97	0
Cluster-6992.41100	0	1.67	8.09	0	0	1.22	2.27	1.55	2.84	11.92	11.43	12.55
Cluster-6992.41130	10.93	7.82	7.66	2.72	2.05	1.97	7.3	4.09	5.57	12.94	22.07	18.08
Cluster-6992.41144	38.13	65.89	67.88	27.39	18.35	21.36	18.94	17.14	23.78	34.74	73.53	77.57
Cluster-6992.41155	9.56	4.14	4.96	5.54	5.81	7.06	7.31	10.28	7.07	20.33	10.03	18.1
Cluster-6992.41176	1.05	2.19	4.86	6.8	4.97	3.81	2.22	2.01	2.27	6.48	11.72	8.25
Cluster-6992.41197	3.95	8.28	8.97	4.22	2.54	1.28	5.81	6.03	5.67	9.62	17.48	16.9
Cluster-6992.41210	2.09	6.04	4.56	0.65	2.32	0.41	8.27	2.67	8.53	11.93	12.78	12.6
Cluster-6992.41215	11.99	16.53	12.6	19.78	12.8	13.8	27.62	21.36	22.81	60.02	72.11	81.83
Cluster-6992.41235	6.05	2.25	2.43	5.2	3.34	4.81	0.91	0	0.79	7.94	7.84	9.38
Cluster-6992.41246	0	1.15	1.93	0	0	0	1.14	0.25	0.61	0.76	17.75	14.65
Cluster-6992.41295	1.76	4.64	5.54	26.57	13.36	19.56	18.12	14.49	18.45	45.1	99.93	135.21
Cluster-6992.41305	7.65	9.17	12.85	5.48	5.09	1.89	7.37	3.34	5.43	9.11	11.26	15.58
Cluster-6992.41306	19.6	40.14	45.29	43.1	58.34	50.32	38.04	40.64	27.6	66.49	85.64	98.42
Cluster-6992.41333	2.39	5.97	7.37	5.99	2.69	2.9	2.57	2.15	3	3.63	11.28	12.77
Cluster-6992.41350	28.41	23.52	24.89	0	0	0	26.17	25.06	34.98	102.31	56.86	76.58
Cluster-6992.41360	1.74	7.49	3.94	2.8	1.3	0.64	0.84	1.02	2.37	2.98	7.09	5.95
Cluster-6992.41448	5.07	7.12	7.82	4.95	3.52	4.59	5.49	2.32	5.07	7.66	13.08	13.3
Cluster-6992.41504	53.42	77.5	74.06	36.55	25.2	29.66	39.12	36.01	37.91	179.69	140.8	141.62
Cluster-6992.41510	10.25	8.02	6.5	2.47	0.35	0.55	0	1.03	0	26.51	26.24	28.9
Cluster-6992.41516	0	1.46	7.37	4.53	1.66	5.02	2.23	0.33	1.4	6.83	6	13.23
Cluster-6992.41523	72.1	91.86	66.28	18.15	13.33	9.67	59.52	40.22	38.75	296.14	141.29	160.5
Cluster-6992.41550	3.08	5.39	4.14	3.02	1.53	3.21	2.18	0.8	1.28	8.09	6.85	8.44
Cluster-6992.41578	4.06	2.62	3.11	3.76	2.13	1.1	5.01	1.62	3.19	4.12	7.81	8.21
Cluster-6992.41606	3.59	8.04	3.21	0	0	0	0.89	1.13	1.37	0	45.26	29.27
Cluster-6992.41609	2.31	5.26	5.42	0	0.15	0	1.43	1.09	1.31	0	33.17	24.15
Cluster-6992.41610	0	0	0	0	0	0	1.62	2.67	0.73	0	33.42	18.27
Cluster-6992.41671	2.75	7.61	4.68	1.74	0	0	2.21	2.21	2.39	10.11	14.82	17.77
Cluster-6992.41775	98.91	52.02	57.82	84.74	87.94	73.52	46.86	61.76	57.68	42.98	37.14	32.89
Cluster-6992.41788	3.95	4.92	5.87	8.69	6.09	6.55	6.54	8.97	9.8	1.24	2.8	2.41
Cluster-6992.41820	1.6	7.95	4.55	1.66	3.35	0.64	1.54	0.38	0.71	7.38	10.44	13.23
Cluster-6992.41878	39.26	34.15	35.02	19.7	25.48	19.39	34.7	26.41	38.88	39.62	53.23	43.33
Cluster-6992.41916	71.09	51.89	52.9	77.63	73.73	69.05	80.44	83.99	75.89	42.19	42.92	34.09
Cluster-6992.41920	32.41	39.09	44.14	12.9	10.77	6.96	22.12	18.02	17.21	56.18	59.13	60.75
Cluster-6992.41921	20.16	9.35	16.51	0.35	0	2.62	0	0	0.12	13.25	21.3	29.84
Cluster-6992.41979	44.17	32.21	33.27	27.93	33.02	21.84	25.14	22.2	30.79	84.76	52.59	59.28
Cluster-6992.42013	3.85	12.35	11.34	8.42	7.11	7.33	4.04	4.68	6.02	6.03	14.33	18.88
Cluster-6992.42055	8.79	12.69	8.76	12.46	12.52	8.83	13.5	11.27	12.13	2.51	7.27	3.38
Cluster-6992.42069	2.18	7.26	7.49	1.41	2.6	3.53	3.58	3.01	3.87	4.04	8.97	8.58
Cluster-6992.42093	0	3.45	3.49	6.62	0	0	12.95	1.25	16.18	27.55	404.47	341.9
Cluster-6992.42094	0	83.76	45.21	60.59	13.02	38.93	52.8	18.5	55.66	261.98	3231.37	3615.78
Cluster-6992.42095	0	81.99	33.06	1.57	0.68	0	11.46	0	12.72	0.64	128.63	126.33
Cluster-6992.42131	7.2	9.68	8.06	12.69	10.83	5.67	18.14	14.14	23.4	160.38	105.83	104.3
Cluster-6992.42146	0	0	0	3.3	2.26	1.97	8.07	4.03	0	11.96	14.55	23.24
Cluster-6992.42160	63.69	101.94	80.14	83.17	73.32	83.93	82.32	82.06	82.81	25.39	44.36	52.95
Cluster-6992.42172	0	4.29	7.34	0	0	0	0.45	2.34	1.37	3.71	9.94	8.05
Cluster-6992.42185	3.18	4.57	5.56	6.36	3.23	4.72	5.99	3.22	5.94	10.44	24.84	22.72
Cluster-6992.42200	5.25	2.59	0	2.45	3.15	2.74	4.5	5.81	4.71	9.63	12.77	8.7
Cluster-6992.42311	0	0.32	0.33	0	0	0	0.72	0.26	0.14	7.51	23.32	18.42
Cluster-6992.42321	304.01	159.15	187.18	413.77	472.58	468.14	421.76	605.55	403.74	217.5	148.78	146.47
Cluster-6992.42343	5.27	14.66	9.9	5.8	2.95	0.94	99.89	7.12	97.63	9.36	272.61	261.42
Cluster-6992.42350	2.8	3.84	6.63	4.17	1.92	1.84	2.57	3.02	4.02	6.93	7.37	9.3
Cluster-6992.42370	86.26	48.26	47.42	22.19	22.66	17.17	46.82	54.79	53.07	111.56	95.53	69.44
Cluster-6992.42415	44.79	28.96	24.41	40.79	53.61	52.6	31.97	35.56	40.96	18.94	16.11	14.29
Cluster-6992.42471	2.35	9.46	11.31	6.5	4.38	3.64	2.69	1.63	2.94	5.29	16.52	17.58
Cluster-6992.42500	8.35	13.99	11.99	3.82	3.17	3.47	3.67	4.38	5.39	7.67	15.25	15.32
Cluster-6992.42501	17.01	7.06	7.24	32.85	51.43	39.88	45.2	31.99	44.21	387.22	153.39	96.25
Cluster-6992.42509	19.74	19.88	20.12	44.93	35.78	33.82	17.53	21.13	17.36	81.34	57.16	58.47
Cluster-6992.42547	23.99	42.94	43.86	23.08	20.05	19.85	24.1	17.22	22.23	38	75.95	49.24
Cluster-6992.42560	6.4	6.36	8.53	6.93	4.83	3.05	8.72	6.39	9.6	1.33	3.72	1.91
Cluster-6992.42626	23.28	49.46	48.78	16.96	16.02	16.88	28.76	21.96	26.51	48.76	53.21	54.14
Cluster-6992.42641	44.74	44.69	43.33	29.88	22.08	23.46	25.31	21.95	25.82	63.86	51.46	59.61
Cluster-6992.42672	76.03	63.64	100.11	23.1	10.28	15.18	24.4	16.58	22.45	54.56	103.86	126.11
Cluster-6992.42720	4.67	6.3	2.93	0	0	0	4.63	3.99	5.01	8.91	5.21	6.73
Cluster-6992.42754	1.08	4.12	5.01	4.39	3.49	3.77	3.54	3.89	3.39	6.67	16.79	14.6
Cluster-6992.42756	31.81	39.78	31.34	56.02	29.86	38.61	36.03	28.49	38.69	121.82	180.37	219.03
Cluster-6992.42805	1	2.54	2.52	2.87	2.39	1.37	5.56	4.87	2.62	14.53	12.36	9.29
Cluster-6992.42818	5.16	9.18	12.5	0	0.5	0	5.21	2.12	3.73	8.2	13.07	15.46
Cluster-6992.42820	0.83	4.82	0	1.54	1.5	0	6.97	0	10.21	3.86	9.78	11.63
Cluster-6992.42832	2.08	4.88	3.84	6.94	5.05	4.55	4.62	3.04	5.05	8.34	17.83	20.42
Cluster-6992.42837	1.36	4.32	4.49	8.7	5.88	7.82	7.12	2.72	7.18	11	21.78	20.73
Cluster-6992.42884	1.09	1.66	0	1.4	0.47	2.29	3.7	1.26	2.95	7.06	6.36	8.02
Cluster-6992.42907	440.98	191.2	179.6	35.14	18.71	10.7	42.02	25.8	49.39	1142.85	889.69	979.32
Cluster-6992.42910	65.52	36.16	28.59	6.13	6.76	3.28	6.95	4.41	6.86	106.03	100.84	91.79
Cluster-6992.42947	0	5.18	4.87	0.15	0.2	0	5.71	0.03	3.64	5.29	32.48	34.6
Cluster-6992.42987	3.6	6.19	5.56	0	0.15	0	1.55	0.48	0.49	4.87	5.95	7.47
Cluster-6992.43044	0	8.93	4.54	0	0	0	0	0	0	0.73	28.43	25.21
Cluster-6992.43072	20.11	38.13	37.82	42.99	26.41	19.44	16.22	15.37	18	50.04	82.64	80.85
Cluster-6992.43073	73.72	33.4	49.45	172.73	189.11	192.81	276.3	297.49	244.77	1363.33	676.32	690.55
Cluster-6992.43075	1.97	9.86	11.47	9.87	4.17	5.06	3.15	1.05	3.68	4.98	17.28	18.14
Cluster-6992.43088	0	10.24	2.16	0	0	0	0	0	0	0	14.87	12.04
Cluster-6992.43104	18.02	16.83	17.68	11.68	6.06	4.98	15.06	10.63	17.9	114.6	170.49	195.09
Cluster-6992.43113	6.68	10.52	6.71	1.02	3.82	1.63	3.33	4.09	4.08	10.07	21.19	16.77
Cluster-6992.43134	3.64	3.46	2.92	2.85	3.37	3.33	3.17	0.33	4.41	11.22	6.11	13.29
Cluster-6992.43146	1.57	3.6	4.71	3.33	2.36	2.46	1.41	1.42	1.9	3.22	8.1	7.52
Cluster-6992.43161	0	32.05	18.3	18.88	4.98	35.55	21.17	3.39	8.93	12.81	121.43	184.35
Cluster-6992.43163	2.52	7.45	8.3	4.09	0.24	1.4	3.23	2.89	4.37	5.44	11.57	12.34
Cluster-6992.43278	3.04	6.09	4.22	0	0.6	0.87	6.84	8.47	2.76	11.46	8.65	11.59
Cluster-6992.43297	1.53	2.99	2.08	4.06	2.77	2.61	3.1	2.31	3.57	5.22	7.27	7.9
Cluster-6992.43312	0.37	10.72	8.32	7.99	4.6	3.11	4.95	2.18	5.16	4.64	17.34	16.75
Cluster-6992.43339	8.43	5.49	4.24	6.54	4.86	5.25	5.08	4.51	5.68	18.26	19.06	17.17
Cluster-6992.43378	0.34	0.45	0.17	43.8	36.38	35.6	32.03	38.45	30.59	295.06	182.6	178.3
Cluster-6992.43379	4.45	6.37	2.51	0	0	0.21	2.41	0.65	0.8	37.39	32.05	31.41
Cluster-6992.43381	2.13	0	0	1.06	1.02	3.66	0	0	1.01	12.73	8.49	7.55
Cluster-6992.43385	0	0	0	4.93	3.82	0.85	35.4	43.89	42.13	137.06	249.5	282.58
Cluster-6992.43393	37.81	48.39	42.3	25.29	34.37	24.54	34.49	34.93	32.01	84.48	85.63	80.92
Cluster-6992.43408	13.91	8.32	5.92	0	0	0	6.17	6.88	4.1	280.19	92.26	61.01
Cluster-6992.43409	0	1.34	0	0.14	0.13	0.43	1.28	0	1.37	3.98	16.14	15.07
Cluster-6992.43451	3.29	12.98	1.09	7.6	7.63	6	2.91	2.06	1.54	7.15	14.47	11.58
Cluster-6992.43516	2.79	6.65	6.44	3.08	1.13	1.89	2.27	0.33	1.57	13.35	26.57	26.4
Cluster-6992.43521	0.77	2.94	5.39	4.11	3.29	4.24	8.44	0	7.04	9.7	10.9	10.69
Cluster-6992.43552	61.58	82.76	73.4	59.89	33.73	34.5	40.24	30.14	55.31	146	153.51	163.83
Cluster-6992.43623	6.36	8.72	9.46	3.85	5.64	4.54	4.49	3.25	4.86	8.74	9.58	11.47
Cluster-6992.43624	4.27	8.69	8.09	8.84	5.41	6.74	6.45	3.68	4.84	6.39	13.16	18.85
Cluster-6992.43673	51.61	9.31	3.36	48.97	42.14	51.78	30.33	36.27	38.68	292.17	106.2	111.72
Cluster-6992.43675	0	1.98	4.56	0	0	0	0	0.77	1.11	20.95	5.04	6.07
Cluster-6992.43724	10.39	0	0	0.33	0	0.38	1.75	0	0.87	17.23	18.75	11.1
Cluster-6992.43833	31.85	41.99	42.09	17.3	18.43	21.77	26.3	19.43	29.43	94.3	93.72	99.87
Cluster-6992.43838	27.19	34.59	31.49	42.29	27.15	21.05	29.09	24.26	23.9	65.7	93.74	83.02
Cluster-6992.43860	11.79	17.56	10.12	5.19	3.25	3.77	21.53	15.71	20.23	140.86	193.56	197.7
Cluster-6992.43862	1.12	16.14	8.71	6.88	4.18	3.69	3.27	1.58	3.97	5.93	29.58	23.82
Cluster-6992.43878	45.44	78.65	78.92	19.83	12.46	16.05	5.04	4.83	5.75	53.55	109.11	100.06
Cluster-6992.43904	206.32	65.16	76.49	116.52	113.16	143.05	76.33	33.35	61.32	46.74	34.85	31.93
Cluster-6992.43914	3.35	6.72	6.87	0	0	1.4	0.85	0.53	0	3.61	19.6	20.71
Cluster-6992.43939	2.4	5.33	4.14	3.39	2.88	1.43	2.58	3.41	3.54	6.77	6.88	8.13
Cluster-6992.43948	64.29	30.91	38.26	40.62	38.63	32.79	49.93	59.89	36.4	73.58	106.99	107.61
Cluster-6992.44012	0.22	0	0	7.69	3.99	3.53	2.48	0.8	3.55	2.84	13.7	14.86
Cluster-6992.44025	20.69	28.06	22.11	31.61	21.14	23.06	20.75	19.82	24.32	56.41	63.39	66.2
Cluster-6992.44051	378.93	233.3	232.43	343.63	438	431.98	376.84	324.69	334.92	219.48	165.32	153.23
Cluster-6992.44065	0	0	0	0.74	0	0.48	0.13	0	0	29.78	36.35	41.97
Cluster-6992.44112	3.75	11.16	10.9	0.24	2.4	0.1	8.15	2.12	4.96	2.12	19.34	7.26
Cluster-6992.44115	1.99	1.32	4.42	4.48	3.23	0	2.32	1.01	2.68	5.25	4.55	5.76
Cluster-6992.44117	66.22	40.68	38.7	9.34	8.43	5.95	8.9	7.16	8.64	69.64	108.73	93.53
Cluster-6992.44193	4.13	7.35	6.84	0.85	0.45	0.42	1.59	0.6	1.88	4.17	12.95	9.7
Cluster-6992.44244	55.41	47.04	39.17	68.56	109.97	61.99	81.2	79.69	84.64	16.98	37.43	25.24
Cluster-6992.44323	1.13	7.51	7.4	3.97	1.69	2.34	2.34	2.69	3.15	2.59	8.34	11.94
Cluster-6992.44324	1.18	10.21	12.33	3.72	5.27	4.22	6.48	3.78	6.66	6.55	17.15	13.68
Cluster-6992.44357	8.98	15.61	11.74	4.37	1.7	1.88	5.14	4.97	5.28	6.68	23.57	19.61
Cluster-6992.44378	96.33	151.74	211.72	34.86	24.39	20.21	26.75	32.02	24.34	139.09	192.21	236.58
Cluster-6992.44381	97.51	83.17	95.96	15.68	3.44	5.9	10.85	10.18	15.58	97.65	148.35	148.92
Cluster-6992.44384	151.57	98.54	150.46	28	14.03	2.67	26.89	25.99	25.6	152.08	202.45	234.74
Cluster-6992.44405	1.56	4.33	3.25	3.32	2.1	1.51	2.13	1.56	1.69	9.12	10.71	15.62
Cluster-6992.44406	0.49	7.51	5.34	1.88	1.4	2.14	1.61	1.31	2.04	4.93	17.77	12.91
Cluster-6992.44411	2.23	4.18	2.09	9.05	4.7	3.32	4.8	0.35	3.71	12.81	16.49	13.98
Cluster-6992.44422	2.6	3.35	3.37	3.07	2.46	3.45	3.76	4.15	4.09	12.7	7.67	7
Cluster-6992.44470	0.88	1.24	0.8	4.09	10.12	10.37	12.64	4.96	9.58	5.8	27.5	27.97
Cluster-6992.44499	6930.33	3801.7	3887.14	2594.1	4823.05	3147.15	4002.28	4449.01	3825.45	2167.51	1354.41	759.11
Cluster-6992.44512	9.99	2.17	6.5	0	0	0	10.96	6.91	8.9	19.8	17.84	15.41
Cluster-6992.44542	6.01	14.37	10.56	6.62	14.31	17.11	8.86	6.9	7.88	3.19	5.52	6.04
Cluster-6992.44556	3.61	10.61	12.84	7.27	5.26	7.26	6.15	4.07	6.86	9.01	19.78	17.36
Cluster-6992.44638	22.69	25.23	26.53	22.74	13.8	7.9	28.62	24.09	28.8	48.56	70.01	44.65
Cluster-6992.44642	59.47	22.78	20.59	66.93	93.63	85.94	106.99	118.53	95.76	39.48	25.04	23.46
Cluster-6992.44668	0	4.81	7.48	0.32	0.56	3.01	3.66	1.97	2.07	9.3	12.56	12.08
Cluster-6992.44698	6.63	8.91	6.04	6.94	11.28	14.01	3.96	4.96	4.12	4.03	0.61	0.4
Cluster-6992.44762	2.6	3.85	2.22	0.34	0.09	0	4.39	4.15	5.51	15.8	15.66	20.75
Cluster-6992.44767	0.22	5.54	9.29	7.43	3.43	3.1	3.97	3.33	2.08	7.19	15.88	15.14
Cluster-6992.44775	4.16	10.58	12.68	6.94	2.07	2.66	2.67	2.08	3.22	9.96	33.82	21.92
Cluster-6992.44790	31.77	19.53	16.71	22.75	27.66	22.46	21.67	15.13	20.6	93.82	55.68	62.74
Cluster-6992.44859	0.68	10.51	4.8	0	0	0	0	0	0	0.49	17.74	11.39
Cluster-6992.44868	81.11	43.33	64.49	58.34	104.16	114.67	110.79	131	72.49	15.17	15.62	11.8
Cluster-6992.44940	3.84	2.09	3.17	2.86	2.96	2.24	3.63	0.92	4.87	10.14	6.26	5.4
Cluster-6992.44956	19.29	32.67	29.87	23.92	12.02	13.13	35.6	31.41	35.29	74.69	87.69	86.73
Cluster-6992.4496	0	0.37	2.12	9.02	6.57	1.25	1.36	1.86	0	2.66	22.91	23.59
Cluster-6992.44969	0	9.3	10.3	0	0	0	1.02	0.19	0.46	0	23.87	23.16
Cluster-6992.44970	0	2.24	2.31	0	0	0	0	0.26	0.14	0	13.74	17.96
Cluster-6992.45077	4.76	0	2.94	7.8	0	0	0	0.15	0	12.64	11.14	25.29
Cluster-6992.45097	71.37	33.34	16.5	0	0	0	42.33	42.34	30.21	127.69	92.71	70.09
Cluster-6992.45105	1.11	7.06	6.69	1.22	0.69	1.56	0.85	0.62	0.69	1.95	8.32	9.66
Cluster-6992.45175	2.67	4.99	3.97	2.5	1.48	2.51	2.4	2.77	2.97	3.27	5.91	5.51
Cluster-6992.45196	11.37	20.03	14.35	9.49	0.2	7.2	0	0	0.85	12.85	18.07	16.02
Cluster-6992.45220	2.01	3.35	1.91	0	0	0	5.71	6.13	9.17	18.1	16.6	17.07
Cluster-6992.45273	437.6	342.05	280.95	21.18	15.81	16.02	30.4	31.84	39.35	2118.2	1282.17	1447.91
Cluster-6992.45308	0	0.1	0.47	0	0	0	0	0	0.04	1.72	41.36	42.63
Cluster-6992.45313	62.56	69.13	64.23	68.09	68.94	53.35	59.87	47.93	54.21	18.48	37.28	31.69
Cluster-6992.45315	3.29	1.57	7.1	1.19	1.15	2.89	1.14	0.47	1.38	4.18	5.66	7.09
Cluster-6992.45337	0	0	0	0	0	0	0	0	2.92	33.14	20.27	16.86
Cluster-6992.45345	8.3	4.42	4.77	0.5	1.78	0.56	0.73	0	1.67	25.43	12.54	15.57
Cluster-6992.45366	0	0	0	0	0	0	0	0.15	0.21	0.64	38.47	36.24
Cluster-6992.45370	5.77	7.44	6.93	5.72	3.2	5.16	3.9	2.11	4.25	4.65	13.03	11.71
Cluster-6992.45462	5.01	12.35	10.07	2.72	2.79	4	2.66	2.99	4.94	6.15	12.71	14.24
Cluster-6992.45505	2.9	71.63	44.41	8.29	4.63	4.35	54.25	3.4	56.37	3.99	177.29	243.65
Cluster-6992.45526	1.87	5.85	2.33	4.78	3.07	1.77	2.96	1.87	3.68	5.87	8.16	6.89
Cluster-6992.45539	14.16	29.32	27.57	44.11	27.89	24.05	26.53	16.54	27.39	63.49	93.8	90.76
Cluster-6992.45638	47.89	65.89	61.91	46.44	39.46	37.69	49.9	45.07	51.64	86.97	99.39	106.78
Cluster-6992.45667	50.87	60.53	55.67	44.32	27.85	27.35	51.02	35.76	45.32	82	88.26	68.2
Cluster-6992.45691	6.65	13.03	14.05	5.76	4.49	7.03	3.99	4.24	3.67	11.62	14.62	15
Cluster-6992.45695	408.35	221.53	265.94	32.02	21.69	21.65	26.5	32.09	23.33	1690.95	715.57	775.34
Cluster-6992.45698	3.14	1.47	1.77	0.21	0.33	0.18	2.79	2.25	2.16	3.51	10.87	8.06
Cluster-6992.45699	53.56	36.75	39.2	0	0	0	5.88	12.23	5.49	414.25	184.22	103.7
Cluster-6992.45702	4.7	14.05	12.03	2.59	2	2.23	4.34	1.54	4.18	2.53	21.72	25.7
Cluster-6992.45722	0	4.62	4.64	0.43	0	0.5	0.69	0	0.38	2.8	17.17	13.82
Cluster-6992.45749	7.62	18.05	15.15	2.86	1.92	2.63	6.41	3.14	6.54	10.58	20.97	23.93
Cluster-6992.45777	0	0.84	0	1.76	1.67	3.17	4.64	0	2.9	12.89	23.44	20.19
Cluster-6992.45778	3.27	0	0.85	0.8	1.03	0.41	1.71	3.96	4.79	7.74	18.67	18.03
Cluster-6992.45826	59.4	53.68	35.61	75.03	81.16	77.61	68.61	65.21	58.2	8.87	25.83	21.03
Cluster-6992.45850	125.08	62.06	78.93	64.69	102.96	120.89	106.64	111.73	97.3	44.59	27.72	28.88
Cluster-6992.45867	8.38	12.93	7.17	27.3	24.77	11.9	5.36	3.01	4.58	89.45	102.7	66.76
Cluster-6992.45878	23.65	34.79	23.37	6.66	8.18	1.69	44.77	30.56	30.11	39.55	98.71	85.76
Cluster-6992.45929	1018.79	578.03	511.82	1081.34	1307.98	1436.82	1108.36	1174.57	1119.52	445.69	342.15	320.09
Cluster-6992.45961	0	0	0	0	0	0	0	0	0	18.19	18.46	51.58
Cluster-6992.46008	2.96	7.3	6.87	1.76	1.28	0.99	1.44	0.43	1.32	2.88	8.92	8.4
Cluster-6992.46020	36.73	27.82	28.32	34.78	34.61	30.24	48.79	45.02	41.33	85.77	69.62	58.02
Cluster-6992.46046	1.74	2.09	11.14	3.41	1.54	0	5.81	2.91	5.11	10.11	16.43	13.85
Cluster-6992.46090	450.58	379.7	305.99	424.43	526.2	491.87	522.93	508.04	468.09	249.88	194.78	183.35
Cluster-6992.46096	1.3	4.13	3.69	0.21	0.55	0.14	2.54	0.97	2.42	6.63	19.22	18.45
Cluster-6992.46097	28.52	13.38	12.7	42.35	63.85	29.94	67.99	60.05	59.21	18.09	24.54	12.77
Cluster-6992.46111	5.52	7.68	6.52	16.34	4.86	8.03	6.76	3.67	6.37	10.97	21.89	14.19
Cluster-6992.46132	44.74	79.16	72.98	40.68	48.62	35.1	59.79	54.7	58.81	81.86	106.43	102.42
Cluster-6992.46192	45.2	41.26	46.84	24.32	18.72	18.32	21.41	19	23.97	37.8	59.23	54.92
Cluster-6992.46195	2.77	7.17	5.73	7.6	6.88	5.2	5.11	4.01	7.22	15.64	23.18	22.71
Cluster-6992.46196	1.14	6.9	6.63	7.31	3.06	2.01	1.87	0.59	1.66	3.61	13.1	14.15
Cluster-6992.46223	1.76	7.81	8.25	7.52	3.8	4.19	4.25	2.07	4.08	4.35	13.03	12.36
Cluster-6992.46225	0	0.97	1.07	0	0	0	2.38	0	1.03	0	19.17	17.21
Cluster-6992.46227	2.37	2.43	2.37	9.45	6.45	4.15	2.97	6.47	3.65	16.1	20.43	14.36
Cluster-6992.46251	651.1	510.68	627.97	14.18	35.86	15.9	542.92	392.66	496.89	1100.67	919.96	999.69
Cluster-6992.46253	0	1.72	1.82	1.55	0.57	2.12	0.44	0.27	0.3	2.22	19.26	22.38
Cluster-6992.46261	43.65	21.66	20.51	0.67	0.44	0	45.21	30.07	40.11	7.76	104.74	79.81
Cluster-6992.46266	0	6.4	6.51	2.13	0.66	0.85	1.03	0.76	0.84	1.81	10.02	8.28
Cluster-6992.46267	0	0	0	37.39	0	28.34	1.74	0	16.56	226.32	54.36	165.32
Cluster-6992.46270	0	0	0	0	0	0	0	0	0	0	29.75	51.73
Cluster-6992.46281	30.14	25.08	30.96	28.69	20.33	25.96	28.11	16.19	29.09	136.93	103.21	93.86
Cluster-6992.46282	7.63	12.82	12.23	5.5	8.47	4.64	3.62	2.47	2.88	18.71	12.17	9.31
Cluster-6992.46287	5.23	5.35	5.72	3.38	2.76	2.63	4.57	5.38	5.67	11.09	6.63	6.13
Cluster-6992.46309	37.57	23.46	32.71	47.15	55.36	37.11	50.85	40.59	40.16	14.13	21.35	17.79
Cluster-6992.46315	0	8.97	3.51	0	0	0	0	0	0	0	21.26	18.01
Cluster-6992.46385	1.2	3.86	2.64	13.57	10.07	11.88	1.4	0.23	1.12	75.81	164.71	186.29
Cluster-6992.46413	3.62	5.82	8.26	3.83	4.33	3.69	2.85	2.5	3.76	7.69	11.09	13.52
Cluster-6992.46495	41.32	38.98	36.9	24.79	21.31	19.39	34.79	34.75	35.81	66.15	70.83	71.49
Cluster-6992.46565	0	0	0	0.11	0	0	0	0	0.36	29.83	21.87	38.9
Cluster-6992.46583	268.52	231.77	224	335.23	241.29	233.31	231.95	203.96	242.33	1180.82	761.04	772.9
Cluster-6992.46615	749.33	331.47	358.52	847.7	1274.21	1049.89	1265.93	1426.18	1094.85	421.92	250.23	185.43
Cluster-6992.46619	0.21	3.15	1.9	7.52	7.09	7.06	9.24	2.76	9.7	8.59	21.08	22.4
Cluster-6992.46629	6.08	11.01	6.83	4.85	3.2	5.55	3	2.79	2.35	202.32	131.43	139.09
Cluster-6992.46634	56.67	37.89	40.13	67.21	62.82	57.61	46.4	44.52	52.26	18.31	33.32	31.15
Cluster-6992.46642	21.08	8.24	10.12	4.43	11.27	8.08	9.61	11.75	12.65	1.4	3.09	4.32
Cluster-6992.46645	47.13	33.21	37.13	18.85	14.91	18.6	28.8	24.65	31.09	71.93	51.85	57.66
Cluster-6992.46684	7.88	7.92	6.55	0	0	0	6.35	6.33	8.47	20.11	12.97	8.32
Cluster-6992.46718	0.45	7.2	3.35	0.81	0.96	0.54	1.69	0.88	1.26	2.23	13.78	16.62
Cluster-6992.46729	2.86	2.44	4.85	1.84	1.92	1.94	5.29	2.98	5.42	8.51	10.69	9.03
Cluster-6992.46738	0.33	11.26	4.17	0	0.04	0.24	1.71	0.12	1.27	0	14.24	10.76
Cluster-6992.46809	47.31	80.75	89.33	61.42	65.8	75.74	53.24	60.92	60.04	20.54	36.45	35.14
Cluster-6992.46859	3.93	9.12	7.34	3.78	3.81	4.91	2.81	1.06	3.77	5.54	12.72	13.76
Cluster-6992.46870	29.72	40.99	31.75	25.19	23.65	17.63	26.31	19.12	31.77	36.54	62.64	59.17
Cluster-6992.46883	0	0	0	0	0	0	104.54	68.58	82.78	2358.08	1854.36	2497.9
Cluster-6992.46884	0	0	0	0	0	0	0.19	0.39	0	6.47	15.6	13.53
Cluster-6992.46887	50.69	38.16	68.46	33.84	51.59	43.7	36.33	16.81	23.35	6.33	20.38	3.09
Cluster-6992.46896	52.73	48.49	50.85	107.97	88.99	95	78.36	81.9	74.42	30.48	39.22	39.79
Cluster-6992.46935	52.55	64.91	61.56	68.14	70.16	61.58	68.24	65.13	72.99	33.37	49.12	35.33
Cluster-6992.46953	0	2.93	2.36	0	0	0	0	0.1	0.78	8.5	47.76	40.2
Cluster-6992.46968	0.31	2.01	1.87	4.81	0.91	2.42	1.41	2.43	1.79	6.7	4.42	7.21
Cluster-6992.46987	3.15	4.08	2.13	3.52	2.62	3.32	2.65	0.36	3.28	4.61	9.86	9.65
Cluster-6992.47027	5.54	5.5	5.25	7.82	10.34	4.37	9.13	8.45	8.02	18.37	19.51	12.14
Cluster-6992.47031	0	2.83	2.42	0	0	0	0	0	0	0	18.97	15.79
Cluster-6992.47043	15.46	28.06	26.04	35.44	29.09	29.39	32.21	26.5	33.3	57.06	61.17	67.18
Cluster-6992.47061	0.48	3.96	3.21	6.27	2.73	2.23	1.57	0.6	2.33	3.31	9.54	12.39
Cluster-6992.47163	37.16	38.77	39.26	15.61	8.88	13.79	17.28	7.87	11.76	59.58	83.46	82.96
Cluster-6992.47174	0.61	2.88	1.73	3.9	3.01	4.01	1	0.56	1.68	4.67	8.92	11.12
Cluster-6992.47194	4.57	6.2	4.11	0	0	0	2.47	3.18	6.95	20.97	26.95	27.24
Cluster-6992.47195	2.07	4.69	1.07	0	0	0	2.82	8.09	0.33	8.5	5.53	12.47
Cluster-6992.47197	1.97	10.91	2.49	6.73	6.34	7.07	9.59	5.72	11.06	14.98	19.64	17.77
Cluster-6992.47210	1.99	3.72	3.29	36.99	44.72	37.81	67.99	48.51	70.45	92.3	268.24	170.72
Cluster-6992.47215	8.73	15.47	16.87	58.62	74.45	74.47	24.78	28.41	34.37	47.31	258.45	221.55
Cluster-6992.47225	61.25	54.9	57.92	39.86	30.02	36.18	47.93	37.79	43.97	81.86	82.79	92.95
Cluster-6992.47229	395.33	93.85	116.91	84.03	147.11	52.65	235.52	285.4	209.28	2216.29	916.55	623.22
Cluster-6992.47232	5.64	2.33	1.81	2.91	1.27	3.45	5.74	0.88	6.95	15.56	10.63	11
Cluster-6992.47252	10.11	15.33	19.12	33.45	29.69	33.25	30.03	25.45	32.03	70.04	69.86	85.44
Cluster-6992.47270	103.25	49.31	50.21	119.49	113.35	128.6	118.93	113.96	126.43	31.42	46.83	41.88
Cluster-6992.47276	15.3	8.72	12.37	1.31	1.1	0.43	16.82	6.23	16.73	104.99	152.65	163.49
Cluster-6992.47291	3.23	7.57	6.39	3.25	4.75	3.18	6.83	5.33	7.33	12.16	14.84	13.12
Cluster-6992.47316	0	3.06	2.65	1.31	1.29	0.67	7.62	4.01	4.63	12.27	17.78	13.86
Cluster-6992.47378	1.13	6.47	3.95	7.86	4.69	3.8	2.09	2.76	2.31	2.63	6.57	11.72
Cluster-6992.47380	403.25	146.24	140.73	698.96	1021.11	415	996.02	948.28	897.62	436.22	266.85	158.89
Cluster-6992.47386	64.68	58.88	64.42	9.52	10.31	8.69	28.73	27.53	28.59	129.12	216.23	201.98
Cluster-6992.47408	0	0	0	0.99	0	0	79.02	45.79	64.65	1532.01	1115.7	1049.03
Cluster-6992.47437	0.74	0	0	0.84	0	0	6.73	4.48	6.71	0	33.4	31.55
Cluster-6992.47458	0	0	1.5	28.59	10.93	38.31	0	2.36	9.05	0	0	588.03
Cluster-6992.47459	267.44	413.43	399.24	45.94	28.97	25.7	39.85	23.02	43.39	2012.39	2368.28	2271.23
Cluster-6992.47468	1.31	0	0.57	0.56	0.51	0	0	0.13	0.23	11.15	7.74	15.53
Cluster-6992.47471	0.48	8.09	7.3	9.4	6.87	9.76	5.11	2.91	4.16	5.18	12.28	13.78
Cluster-6992.47473	0	8.02	7.63	0.44	1.11	0	4.07	0.68	1.83	1.42	26.95	21.59
Cluster-6992.47498	19.89	8.96	8	17.93	31	20.7	31.43	17.8	20.2	209.46	144.07	154.07
Cluster-6992.47502	3.94	11.71	13.3	3.65	0.29	0.31	2.16	1.37	1.12	4.31	10.25	62.38
Cluster-6992.47505	0	3.77	0.71	0	0	0	0	0	0	10.11	27.23	23.25
Cluster-6992.47509	79.52	45.62	58.84	58.1	22.33	32.51	3.63	17.78	23.56	63.42	69.52	99.88
Cluster-6992.47513	27.95	48.93	38.58	80.39	67.78	63.02	67.14	52.69	68	135.26	176.71	163.6
Cluster-6992.47530	81.29	55.1	39.95	105.32	104.2	104.49	86.1	83.92	74.75	40.73	30.59	30.03
Cluster-6992.47547	0.87	2.74	1.7	4.77	2.58	3.41	3.14	2.58	3.93	4.71	11.45	13.72
Cluster-6992.47570	0.48	1.56	1.68	4.77	3.64	4.03	3.66	2.04	3.36	5.41	11.18	12.28
Cluster-6992.47586	5.23	3.06	4.92	3.77	3.57	2.26	0.61	0	2.07	15.59	17.15	9.59
Cluster-6992.47595	52.02	25.54	34.54	0	0	0	14.39	13.94	14.01	149.63	41.29	51.65
Cluster-6992.47602	0	0.13	0.59	2.94	0	0	0	0	4.32	6.7	7.87	20.42
Cluster-6992.47604	0	11.77	1.64	4.34	4.97	3.98	3.06	0.5	1.17	5.88	13.25	12.47
Cluster-6992.47612	18.06	28.86	23.44	27.77	24.52	25.25	18.29	12.57	22.36	45.45	65.78	60.48
Cluster-6992.47615	23.04	35.15	43.03	42.09	27.58	27.89	27.57	22.43	30.62	50.01	67.29	72.44
Cluster-6992.47627	754.03	450.98	359.62	635.08	1036.75	787.13	937.08	959.38	845.07	361.71	358.11	314.69
Cluster-6992.47692	2.39	4.52	7.47	3.33	0.96	2.23	2.86	2.1	2.77	4.46	6.11	9.9
Cluster-6992.47711	730.55	610.96	622.36	614.28	459.99	539.24	462.14	322.67	467.86	2455.34	1668.16	1745.57
Cluster-6992.47748	13	13.77	9.8	11.41	12.91	10.71	9.05	9.49	9.07	1.57	4.25	4.89
Cluster-6992.47830	20.3	37.52	35.47	32.65	26.85	19.95	24.3	13.86	24.72	31.98	56.87	57.4
Cluster-6992.47866	24.61	29.66	23.67	35.77	30.66	27.81	40.64	32.39	36.47	63.02	65.2	58.51
Cluster-6992.47923	0.59	4.02	3.73	3.32	2.59	3.59	1.94	1.22	2.95	2.45	10.82	12.72
Cluster-6992.47958	0.82	6.06	3.98	4.95	2.99	3.33	1.93	1.63	2.12	2.15	7.75	7.35
Cluster-6992.47985	1	2.06	2.14	11.63	7.35	2.75	3.29	1.45	4.56	3.37	21.4	15.8
Cluster-6992.47996	36.68	61.64	87.26	47.35	29.61	18.76	19.69	12.19	18.07	57.4	135.88	79.04
Cluster-6992.48039	6.34	6.66	9.9	3.41	2.8	2.43	3.71	2.8	2.95	8.25	15.84	15.98
Cluster-6992.48043	117.07	55.91	48.61	29.47	24.4	25.9	28.26	15.03	31.31	43.78	269.48	317.08
Cluster-6992.48074	43.22	36.9	33.53	53.03	46.06	52.15	51.36	52.45	48.41	19.6	31.84	31.7
Cluster-6992.48152	3.16	13.3	11.62	7.16	4.97	4.43	3.99	2.14	4.35	4.88	17.96	16.93
Cluster-6992.48157	3.41	8.36	6.91	9.02	7.19	9.06	5.84	3.87	7.43	7.26	18.14	18.47
Cluster-6992.48158	0.12	2.81	1.71	1.81	1.81	2.28	3.56	1.55	4.28	11.77	28.76	36.2
Cluster-6992.48240	19.89	11.07	14.07	35.42	23.6	27.25	26.14	17.47	25.04	52.31	55.75	58.8
Cluster-6992.48278	573.18	341.05	348.44	615.08	843.33	592.17	756.35	883.58	762.25	328.37	329.51	215.71
Cluster-6992.48306	7.74	10.29	10.57	6.56	2.37	1.36	6.03	5.49	8.62	7.55	15.62	12.42
Cluster-6992.48337	25.44	74.58	93.14	4.37	1.72	1.72	5.78	3.59	4.12	70.62	76.7	91.74
Cluster-6992.48352	0	5.72	3.56	2.6	2.06	1.82	4.02	0.5	4.15	9.3	27.74	32.42
Cluster-6992.48355	1.03	2.2	3.48	2.26	2.57	1.91	5.72	3.64	6.24	6.44	8.45	8.27
Cluster-6992.48387	1.1	1.28	3.2	0	0	0	3.91	2.88	3.73	6.47	13.19	12.1
Cluster-6992.48390	0	1.55	0	7.17	9.95	7.35	2.67	1.76	1.65	12.8	17.99	21.82
Cluster-6992.48391	28.11	39.4	43.5	26.19	20.19	18.98	22.32	13.11	20.23	36.94	55.58	57.42
Cluster-6992.48449	20.73	25.45	22.9	46.65	31.6	31.76	24.93	16.89	27.4	150.34	123.1	128.25
Cluster-6992.48477	42.63	47.88	49.1	60.57	63.72	50.65	60.81	49.17	57.68	20.88	37.84	32.94
Cluster-6992.48504	4.76	4.58	5.01	4.09	4.62	3.8	5.63	2.62	3.41	4.41	17.09	16.46
Cluster-6992.48527	1.64	3.2	1.09	1.68	0	0.35	0.6	2.53	1.08	8.24	7.92	13.39
Cluster-6992.48528	746.91	499.46	684.78	516.89	363.39	387.25	253.3	281.18	249.84	1083.34	1195.49	1263.81
Cluster-6992.48532	593.82	348.59	562.27	374.21	268.17	245.14	184.72	203.54	183.13	743.22	952.23	983.71
Cluster-6992.48560	28.51	42.14	28.43	16.94	19.12	19.21	40.02	45.17	35.11	266.06	109.31	126.17
Cluster-6992.48583	516.54	448.28	398.3	812.24	675.32	673.2	634.87	581.75	583.53	270.42	265.24	259.85
Cluster-6992.48648	20.7	98.98	128.01	86.07	35.69	36.21	38.08	30.99	41.45	57.59	159.52	210.86
Cluster-6992.48661	107.09	115.26	30.44	5.82	0	7.28	4.16	27.29	108.72	110.15	109.63	94.29
Cluster-6992.48678	23.59	62.94	50.76	86.93	69.16	85.46	62.31	56.38	63.53	112.24	158.19	196.99
Cluster-6992.48680	0	3.91	4.96	25.14	10.88	6.88	27.13	24.85	35.52	40.61	125.09	133.29
Cluster-6992.48687	0.02	9.43	6.49	3.2	0.43	0.05	1.89	0	1.7	3.56	11.63	12.47
Cluster-6992.48719	36.62	44.81	45.61	27.47	20.24	25.04	16.39	9.68	17.44	62.26	83.08	85.69
Cluster-6992.48757	2.09	5.81	2.67	0.64	0.35	0	1.38	2.07	2.68	7.71	27.08	21.25
Cluster-6992.48761	0.9	8.27	7.54	4.72	2.81	3.68	2.12	0.99	2.36	3.65	11.35	12.02
Cluster-6992.48775	8.37	13.05	8.66	1.92	0.67	1.19	5.04	0.44	4.81	11.55	29.92	20.77
Cluster-6992.48776	3.27	9.99	10.82	12.75	9.03	10.16	6.51	3.3	5.41	6.26	15.03	15.4
Cluster-6992.48814	1.91	2.72	0.79	0.36	0.24	0.2	1.26	0.36	0.49	4.92	20.6	20.56
Cluster-6992.48822	0.62	8.81	6.68	10.58	6.24	3.33	4.78	3.1	5.41	5.8	14.77	14.17
Cluster-6992.48839	734.26	474.16	535.87	107.55	34.62	86.65	310.53	381.21	240.28	2133.68	1186.75	1046.6
Cluster-6992.48848	0.23	2.59	2.14	1.67	1.14	0.61	1.47	0.27	0.92	5.49	20.45	23.46
Cluster-6992.48849	0.21	2.11	0.62	3.49	1.24	2.65	2.46	0.57	1.84	5.31	11.11	12.11
Cluster-6992.48867	262.76	127.85	146.12	235.26	187.11	171.63	176.63	160.23	216.45	1420.13	1220.51	1323.07
Cluster-6992.48868	74.38	62.37	38.04	11.14	8.04	3.76	70.13	33.27	54.5	1719.68	1671.3	1002.68
Cluster-6992.48872	120.26	82.13	70.35	12.07	11.25	8.87	46.65	15.81	40.71	1290.76	1157.05	1359.72
Cluster-6992.48882	2.42	3.74	9.21	1.67	0	2.06	1.06	0	1.58	15.54	18.01	15.38
Cluster-6992.48887	1.74	16.41	15.08	7.98	7.04	7	8.16	2.29	4.53	93.21	127.95	143.77
Cluster-6992.48915	2.96	7.67	6.74	3.89	2.38	1.99	4.6	1.7	3.67	2.8	22.24	17.66
Cluster-6992.48924	86.44	110.48	118.1	26.04	12.48	6.97	6.58	1.04	5.47	84.28	233.35	272.12
Cluster-6992.48926	0	3.81	4.89	5.17	3.46	3.61	0.39	0	0.09	0.08	9.33	9.44
Cluster-6992.48933	381.09	230.55	176.87	470.48	497.9	556.08	484.71	549.97	515	138.84	135.66	147.48
Cluster-6992.48943	0	6.89	4.04	3.77	1.31	3.91	3.44	2.18	2.93	4.48	11.83	11.57
Cluster-6992.48955	6.57	5.51	5.88	5.82	3.69	4.71	2.42	6.01	5.75	9.52	10.98	11.64
Cluster-6992.48981	14.95	42.85	34.6	23.14	14.96	20.58	16.48	14.54	12.15	48.9	61.82	69.04
Cluster-6992.49010	1.24	6.29	7.09	3.15	3.3	3.01	2.13	1.04	1.72	4.58	11.15	12.46
Cluster-6992.49018	2.11	11.12	10.87	11.54	6.78	9.46	4.57	2.75	5.07	6.17	16.93	19.27
Cluster-6992.49036	25.74	20.42	17.85	21.37	23.7	16.65	41.75	33.76	42.02	22.91	88.35	70.78
Cluster-6992.49043	0.64	4.83	5.6	0	0	0	6.52	2.9	6	6.77	13.96	10.73
Cluster-6992.49058	12.27	13.02	1.13	29.52	1.62	0	6.55	11.78	37.04	115.2	279.33	200.45
Cluster-6992.49077	275.38	241.83	224.5	421.18	257.32	430.55	368.41	263.38	348.3	569.86	616.87	764.67
Cluster-6992.49090	35.23	39.71	39.57	20.15	12.21	10.58	14.73	12.71	15.09	55.25	82.05	79.78
Cluster-6992.49091	22.95	15.98	15.55	33.19	27.9	22.89	35.34	30.11	35.85	69.44	55.9	51
Cluster-6992.49121	48.67	45.89	42.45	28.55	21.87	33.07	24.35	19.33	28.81	59.42	54.01	60.45
Cluster-6992.49136	56.88	49.36	47.15	47.27	30.9	33.32	54.38	55.72	60.04	72.67	82.14	92.56
Cluster-6992.49171	1.28	8.03	6.56	11.92	9.47	7.78	5.4	4.07	6.11	5.23	23.12	26.04
Cluster-6992.49192	1.11	47.75	66.51	9.41	0	0.93	7.97	0	7.15	10501.3	19977.3	26662.5
Cluster-6992.49199	756.78	503.96	499.07	505.53	458.52	437.42	500.71	502.55	491.63	1691.3	1096.89	1103.48
Cluster-6992.49216	911.12	548.46	523.56	544.26	555.85	467.49	639.56	651.91	647.25	1707.21	1138.05	881.68
Cluster-6992.49229	7.17	17.05	10.21	0.42	0	0	0.29	0	0.55	265.2	266.37	265.62
Cluster-6992.49243	6.28	10.92	4.59	0	0.06	0	4.15	5.45	5.57	18.22	13.6	6.87
Cluster-6992.49245	0	2.6	0	0	0	0	0	0	0	15.88	0	23.67
Cluster-6992.49255	204.35	133.68	144.78	137.4	129.98	134.15	165.96	148.64	149.95	1120.63	592.91	633.9
Cluster-6992.49288	26.37	7.14	5.42	23.46	32.33	30.22	28.26	51.73	36.27	198.82	58.55	59.39
Cluster-6992.49317	55.64	45.56	52.43	75.57	69.6	55.91	60.56	53.18	58.41	155.28	215.43	156.22
Cluster-6992.49354	3.6	4.73	4.39	4.4	4.15	5.19	6.18	0.41	6.45	8.39	11.09	10.74
Cluster-6992.49376	117.83	61.79	50.75	33	0	0	12.18	12.77	48.68	244.27	169.31	273.99
Cluster-6992.49384	18.26	50.91	56.15	21.28	12.35	13.28	14.23	9.91	13.32	37.94	66.42	69.39
Cluster-6992.49391	1.37	0.62	1.53	4.86	1.35	0	2.52	2.39	2.28	14.13	9.83	7.18
Cluster-6992.49396	0	1.73	1.75	1.24	0.93	1.43	2.77	3.13	3.45	1.89	12.44	15.29
Cluster-6992.49400	22.58	30.93	24.11	23.01	28.95	27.87	42.5	28.39	46.26	80.49	61.24	72.1
Cluster-6992.49423	10.27	9.1	11.34	1.91	1.16	1.82	2.64	3.61	4.3	7.73	14.32	16.76
Cluster-6992.49433	27.42	47.55	64.92	0	0	0	5.3	6.88	3.68	89.04	87.8	74
Cluster-6992.49439	122.21	81.85	90.23	39.75	27.79	32.79	46.54	30.65	46.35	236.41	193.57	203.96
Cluster-6992.49461	923.3	1494.91	2020.03	0	1.94	0	106.11	73.03	126.62	1672.89	2405.92	2301.83
Cluster-6992.49482	5.6	2.99	1.81	0.74	0.79	2.27	2.9	1.66	2.39	8.07	13.08	12.71
Cluster-6992.49496	0	0	0	0	0	0	0	0	0	1.7	47.58	53.4
Cluster-6992.49523	2.4	3.86	3.85	1.2	1.71	1.09	5.89	0	0.91	4.98	8.2	18.81
Cluster-6992.49530	13.18	39.42	45.66	65.37	39.54	28.91	19.37	8.88	20	54.11	102.3	77.3
Cluster-6992.49565	1.51	47.53	28.87	0.73	0.47	0.63	30.52	3.38	25.7	10.58	322.58	237.08
Cluster-6992.49566	61.3	62.35	53.88	41.53	34.02	38.55	67.81	62.33	64.18	237.05	155.58	162.3
Cluster-6992.49574	60.02	90.53	94.32	20.14	14.22	9.38	44.69	23.68	50.23	112.16	157.84	115.41
Cluster-6992.49607	679.55	470.93	558.5	400.7	258.57	237.54	271.96	263.26	277.47	3080.31	2188.31	2513.15
Cluster-6992.49639	503.23	364	328.58	445.42	390.92	416.75	874.37	565.7	782.42	997.81	899.89	896
Cluster-6992.49705	46.03	33.9	33.76	26.4	22.32	22.7	28.43	25.89	30.8	59.35	50.56	54.93
Cluster-6992.49754	94.42	67.66	47.56	82.09	63.8	75.97	68.02	63.72	59.44	18.68	41	39.55
Cluster-6992.49813	6.28	7.16	8.91	0	0.06	0	4.15	5.45	5.57	16.99	4.41	10.46
Cluster-6992.49815	42.12	41.27	37.25	7.3	6.61	9.27	14.64	24.95	16.43	75.22	40.64	48.67
Cluster-6992.49819	3.82	4.85	5.77	7.04	3.67	3.86	7.61	6.43	4.2	12.96	14.6	11.67
Cluster-6992.49828	0.19	0	0	0	0	0	0.47	0.29	1.21	28.99	17.28	15.8
Cluster-6992.49844	0	1.88	0.28	0	0	0	15.83	2.22	18.2	0.41	30.17	16.86
Cluster-6992.49864	1.77	10.41	7.94	24.75	12.28	8.4	27.27	18.3	26.2	72.31	174.68	94.68
Cluster-6992.49939	42.12	41.27	37.25	7.3	6.61	9.27	14.64	24.95	16.43	75.22	40.64	48.67
Cluster-6992.49979	0	10.06	9.61	0.31	1.27	0	10.73	1.31	6.9	168.16	312.68	199.82
Cluster-6992.49994	2.66	3.78	3.06	4.6	4.45	3.78	2.34	0.84	2.5	3.81	9.84	8.32
Cluster-6992.50012	0	10.13	12.5	0	0	0	0.16	0	0.24	0	47.13	36.05
Cluster-6992.50031	0	2.54	2.75	0	0	0	7.2	3.3	4.84	6.23	14.21	7.16
Cluster-6992.50037	1.03	2.87	3.86	0	1.17	0	0.6	1.55	0	10.62	21.47	15.27
Cluster-6992.50062	2.12	6.12	6.19	41.81	28.81	33.37	30.79	16.22	32.66	64.29	160.01	190.01
Cluster-6992.50084	0	2.98	0.81	0.92	0	0	30	6.52	20.6	122.18	127.05	125.77
Cluster-6992.50146	29.28	102.68	102.24	11.09	12.24	21.88	1.81	4.69	4.44	100.58	125.71	125.52
Cluster-6992.50155	39	39.44	35.63	22.21	20.04	18.25	28.72	22.2	33.74	56.5	49.16	47.6
Cluster-6992.50159	0	5.14	4.04	0.75	1.54	0.71	10.01	3.23	7.31	5.72	25.65	28.48
Cluster-6992.50168	54.22	40.15	42.92	15.28	21.09	17.66	24.9	19.33	25.08	88.45	48.56	41.28
Cluster-6992.50199	51.42	50.62	50.76	12.55	6.83	16.52	44.43	40.08	45.73	92.01	68.95	69.01
Cluster-6992.50241	5.32	5.29	7.94	6.89	2.99	5	3.32	4.44	4.39	10.62	15.44	15.59
Cluster-6992.50255	38.91	25.1	24.75	37.1	53.76	40.64	49.58	62.79	56.14	23.31	13.18	17.29
Cluster-6992.50257	69.91	62.72	73.63	46.28	42.34	34.13	46.53	40.28	43.47	101.58	105.53	68.23
Cluster-6992.50269	1.03	2.05	2.27	3.15	2.91	2.7	5.42	3.82	3.96	7.7	6.36	5.28
Cluster-6992.50367	0.45	3.67	4.17	3.59	2.55	2.13	1.77	1.1	2.22	2.81	9.94	10.07
Cluster-6992.50417	10.01	10.82	9.86	4.67	1.24	0.73	3.24	3.91	3.38	14.33	15.61	12.46
Cluster-6992.50439	1.93	3.22	5.26	8.41	3.03	2.43	2.25	2.77	1.49	4.89	7.76	7.03
Cluster-6992.50481	3.44	6.9	4.23	6.1	5.01	4.71	10.75	6.13	10.65	15.79	22.24	22.92
Cluster-6992.50504	8.05	8.46	7.92	3.91	3.54	3.98	3.48	4.33	4.58	18	19.48	19.3
Cluster-6992.50519	15.5	30.19	29.36	54.68	45.23	42.29	50.64	25.46	41.76	62.48	98.79	96.79
Cluster-6992.50525	0.07	4.19	3	8.57	5.68	4.81	1.51	0.34	2.22	1.05	12.2	11.35
Cluster-6992.50568	0.77	3.75	2.04	5.47	3.28	4.31	1.29	1.14	1.1	1.98	5.26	6.66
Cluster-6992.50638	0	2.71	1.68	0.34	0.45	0.5	1.2	0.83	1.13	4.57	15.56	15.17
Cluster-6992.50697	2.06	5.89	6.16	6.27	4.36	4.76	3.17	1.43	2.37	5.47	14.08	10.2
Cluster-6992.50702	56.63	37.87	51.62	28.84	28.98	20.11	47.21	38.57	38.71	141.36	118.33	102.15
Cluster-6992.50727	1.34	10.74	7.53	1.34	0.66	1.64	0.27	0	0.85	2.01	11.71	14.69
Cluster-6992.50728	1.28	1.52	0.92	0	0	0	2.42	0	0	9.78	36.55	34.38
Cluster-6992.50766	2.18	4.16	6.25	5.31	4.03	6.34	12.14	3.44	10.58	5.67	18.92	22.11
Cluster-6992.50794	5.71	9.12	8.32	6.94	1.98	3.58	8.79	3.25	6.01	14.15	26.94	20.45
Cluster-6992.50843	53.38	36.6	20.56	62.83	80.76	97.03	96.08	129.3	91.2	27.53	14.47	20.62
Cluster-6992.50888	35.25	41.16	35.28	25.63	25.42	16.51	39.52	31.95	35.73	39.11	66.03	46.8
Cluster-6992.50917	73.21	53.13	56.04	73.25	63.66	80.69	80.85	84.42	86.81	24.59	49.84	51.49
Cluster-6992.50923	0.87	8.83	8.14	4.12	0.64	0.69	5.54	5.72	5.35	6.59	8.37	11.64
Cluster-6992.50965	52.63	48.93	48.26	26.79	29.95	19.84	76.19	32.93	74.02	79.71	167.38	133.73
Cluster-6992.50971	551.9	299.46	353.52	341.65	481.31	278.47	452.09	398.87	414.54	218	239.18	157.1
Cluster-6992.50985	4.62	6.67	3.49	3.2	0.32	2.49	2.47	0.87	0.86	5.13	12.26	11.75
Cluster-6992.51005	34.87	58.78	55.22	23.71	17.01	15.78	24.84	20.75	24.87	51.38	68.87	79.53
Cluster-6992.51011	0.45	4.87	1.89	0.26	0	0	0.83	0.28	2.71	9.42	10.88	9.82
Cluster-6992.51019	7.24	7.3	7.63	0.74	0.51	0.82	1.08	0.42	1.17	6.06	16.54	17.89
Cluster-6992.51033	26.1	30.41	30.97	46.77	49.82	40.1	50.41	44.07	44.94	7.88	20.83	27.26
Cluster-6992.51037	30.62	23.25	34.47	29.26	20.02	23.93	7.29	9.11	8.79	84.8	91.33	84.52
Cluster-6992.51097	2.82	3.91	3.78	6.74	4.52	5.21	6.33	2.7	5.24	15.13	27.42	23.57
Cluster-6992.51100	0	3.52	3.72	0	0	0	6.07	3.09	2.78	5.38	7.51	6.73
Cluster-6992.51108	0.49	5.56	4.27	4.4	4.04	2.88	1.1	1.01	0.85	1.51	7.28	6.46
Cluster-6992.51110	6.28	29.19	16.14	0.25	0.25	0	9.58	1.17	6.89	0.72	183.5	165.09
Cluster-6992.51190	95.52	53.86	52.6	37.39	92.69	51.13	58.76	52.71	50.47	22.5	34.03	15.66
Cluster-6992.51227	6.42	3.21	1.87	14.04	11.49	10.48	7.98	24.04	9.75	0.41	2.5	1.86
Cluster-6992.51250	27.7	32.67	28.34	35.34	45.4	42.12	47.26	46.47	49.17	10.48	24.28	16.47
Cluster-6992.51265	0	0	0	11.41	0	0	0	0	5.08	14.11	8.86	7.57
Cluster-6992.51270	0	2.27	0	8.13	3.17	2.56	9.65	3.06	4.83	14.46	32.94	24.35
Cluster-6992.51313	0	11.57	6.82	0	0.16	0	0.13	0	0.46	0.24	12.63	12.35
Cluster-6992.51337	0	6.9	3.58	5.09	1.55	1.87	1.85	1.22	3.5	11.42	13.94	13.6
Cluster-6992.51371	1.21	8.27	5.73	24.82	21.72	15.49	76.62	38.42	86.6	33.46	134.62	100.34
Cluster-6992.51382	0	7.37	2.45	0	0	0	0	0	0	0	18.93	18.35
Cluster-6992.51422	2.12	8.23	8.99	6.7	5.33	5.5	3.59	2.66	3.25	4.79	10.34	11.99
Cluster-6992.51439	56.78	24.38	42.71	66.23	81.01	83.18	74.47	86.42	72.83	27.67	22.77	22.03
Cluster-6992.51504	28.46	20.78	20.29	25.98	34.82	25.66	45.67	45.98	42.79	71.94	73.74	41.04
Cluster-6992.51514	0	1.06	1.65	1.71	1.92	2.69	2.27	0.25	0.59	3.37	9.58	11.12
Cluster-6992.51561	0.28	0	0.08	0	0	0	0	0	0	18.7	12.46	11.95
Cluster-6992.51571	0	11.56	8.71	0.16	0	0	6.44	0	6.99	0.94	13.93	19.18
Cluster-6992.51584	0	5.83	7.24	5.94	3.38	3.3	2.26	2.76	0.74	4.83	14.01	13.49
Cluster-6992.51661	48.25	36.62	38.89	19.84	18.83	14.87	54.47	41.98	38	74.75	65.24	55.11
Cluster-6992.51682	3.63	6.37	4.95	6.66	5.52	6.11	4.91	11.17	5.31	0.64	1.37	2.31
Cluster-6992.51700	139.07	54.01	68.03	60.34	169.91	38.71	46.87	48.62	56.12	3.52	23.45	3.34
Cluster-6992.51732	1.61	6.65	6.14	1.85	1.47	1.2	0.33	0.1	0	0.57	18.7	16.41
Cluster-6992.51751	8.64	5.25	4.99	6.85	3.56	5.22	6.36	6.16	6.64	7.85	13.86	13.56
Cluster-6992.51758	11.28	10.37	7.25	4.08	3.34	4.87	6.41	0.72	2.91	15.94	13.7	7.03
Cluster-6992.51773	8.4	9.85	10.7	2.91	3.47	2.18	4.42	2.82	4.38	15.1	19.32	19.69
Cluster-6992.51790	1.95	4.82	6.31	2	3.04	1.91	3.64	3.62	6.24	6.97	6.49	6.58
Cluster-6992.51796	0.59	0	0	1.08	0.37	0.87	0.44	1.26	1.76	11.24	19.85	26.39
Cluster-6992.51826	1.43	9.66	7.6	8.45	4.62	4.62	8.21	4.9	8.98	8.26	17.11	22.33
Cluster-6992.51827	2.33	6.56	4.75	3.28	6.06	4.81	4.83	2.18	6.98	10.52	11.05	10.78
Cluster-6992.51832	0.05	0	0	0	0	0	0.28	0.21	0.32	16.25	11.74	13.61
Cluster-6992.51992	35.14	30.82	37.21	12.1	13.39	11.79	55.72	42.04	62.51	193.55	121.57	107.4
Cluster-6992.52012	71.24	62.43	49.72	20.23	31.87	31.22	39.01	44.95	38.75	107.67	61.12	66.35
Cluster-6992.52084	0.36	2.98	2.04	0	0.28	0.14	0.55	0.64	0.77	9.74	13	10.8
Cluster-6992.52094	0	0	0	0	0	0	2.74	4.19	5.5	31.25	16.6	34.67
Cluster-6992.52135	6.69	7.37	8.13	3.01	3.87	1.8	8.14	5.64	5.24	32.88	10.36	9.05
Cluster-6992.52165	4.42	6.8	6.01	4.89	5.37	3.28	6.28	7.55	3.86	8.15	13.21	10.07
Cluster-6992.52176	2.75	1.4	1.47	7.21	5.56	4.34	8.03	3.51	7.93	25.7	21.15	11.37
Cluster-6992.52184	0	0.85	1.67	2.64	2.92	2.54	2.9	1.12	4.03	3.05	8.95	9.6
Cluster-6992.52194	1.36	6.33	5.17	5.4	1.93	2.36	4.15	3.16	4.2	5	9.16	10.88
Cluster-6992.52220	1.52	2.61	0	3.36	4.18	1.48	7.49	5.5	9.18	1.03	20	11.78
Cluster-6992.52227	0.7	3.15	3.14	4.15	3.21	3.35	2.96	1.5	2.87	5.97	20.17	17.98
Cluster-6992.52238	396	300.44	235.33	444.25	525.79	570.2	421.2	493.96	412.61	239.29	183.64	214.27
Cluster-6992.52302	9.17	9.29	9.45	3.68	1.68	2.76	2.39	0.9	3.22	21.84	19.4	20.53
Cluster-6992.52334	4.52	0.99	2.11	0	0	0	4.07	3.94	5.39	18.07	23.15	26.92
Cluster-6992.52392	0	6.28	5.36	2.39	1.3	0.92	15.58	3.08	9.13	2.86	24.09	26.28
Cluster-6992.52417	5.51	9.32	5.82	2.63	5.34	3.62	7.4	0.14	10.45	8.09	12.22	8.26
Cluster-6992.52420	21.83	44.67	39.66	43.37	51.15	52.68	54.08	76.59	65.51	23.51	24.31	24.28
Cluster-6992.52429	3.92	5.4	4.98	2.02	2.2	2.55	3.26	2.54	2.56	7.25	5.69	5.88
Cluster-6992.52450	0	1.03	0.3	0	0	0	0	0	1.01	18.51	22.19	24.95
Cluster-6992.52470	34.77	36.36	33.46	16.66	20.23	17.05	28.79	28.58	26.19	50.22	38.16	46.84
Cluster-6992.52473	1.29	1.95	4.52	1.08	1.45	1.53	7.95	4.19	12.1	15.48	14.25	14.18
Cluster-6992.52474	7.59	9.17	5.21	1.66	4.68	2.69	7.47	6.59	8.89	13.99	11.25	12.68
Cluster-6992.52493	25.67	33.18	30.92	25.55	19.29	13.03	46.79	22.42	32.11	74.44	78.88	70.27
Cluster-6992.52501	3.05	0.99	0.17	4.16	3.75	1.69	3.47	1.54	4.48	12.15	16.99	12.53
Cluster-6992.52547	1.88	2.62	0.92	1.72	0.99	1.48	2.2	1.58	2.46	9.34	8.36	8.71
Cluster-6992.52577	3.19	3.94	4.25	4.36	6.95	6.23	9.3	7.81	9.69	1.05	29.75	20.31
Cluster-6992.52587	0	83	39.6	2.11	0.51	0.15	10.59	1.46	11.92	0.5	136.05	108.95
Cluster-6992.52610	0.13	1.73	0.76	1.15	0.4	0.77	2.18	1.08	2.86	12.25	17.18	18.48
Cluster-6992.52657	35.43	44.42	39.57	41.61	32.94	37.89	36.28	31.99	40.93	77.83	76	85.88
Cluster-6992.52673	6.19	4.67	5.48	6.24	6.7	5.47	5.87	6.61	6.34	15.79	13.84	9.3
Cluster-6992.52685	0	6.59	7.5	0	0	0	1.44	0	1	0	32.39	35.47
Cluster-6992.52695	1.47	2.67	0.75	2.43	1.53	1.7	2.21	3.44	3.18	6.62	10.17	8.45
Cluster-6992.52726	1.41	6.68	7.17	5.44	0.89	4.74	2.64	1.79	2.33	2.98	8.62	12.23
Cluster-6992.52740	0	3.79	4.27	3.29	2.68	3.03	2.57	2.53	2.16	5	6.72	6.2
Cluster-6992.52760	8.05	3.64	3.06	4.14	4.54	3.93	5.59	5.81	4.94	11.7	9.42	8.43
Cluster-6992.52800	1.36	10.62	7.82	5.78	3.28	5.55	2.82	2.03	2.63	4.92	11.45	12.22
Cluster-6992.52890	330.48	271.8	322.87	300.55	679.89	295.25	804.82	607.07	455.57	133.02	89.96	44.73
Cluster-6992.52896	0	1.9	0.93	0	0	0	2.51	3.42	0.86	23.07	11.49	4.03
Cluster-6992.52916	0.81	7.95	9.04	0.78	1.66	0.99	3.6	0.67	1.42	4.34	11.54	12.42
Cluster-6992.52938	6.19	3.14	0	0	0	0	3	2.06	2.67	10.61	8.88	10.47
Cluster-6992.52970	2.21	6.4	4.2	8.15	4.65	6.9	8.39	6.03	11.59	12.53	17.92	19.6
Cluster-6992.52974	1.78	11.78	13.87	1.24	1.63	0.56	6.01	2.04	6.49	0.33	39.79	24.51
Cluster-6992.53025	1.98	3.54	4.31	2.95	2.45	1.69	2.11	2.46	3.3	6.14	9.23	7.31
Cluster-6992.53039	28.22	36.17	25.99	8.23	12.59	10.32	35.21	26.14	41	102.06	90.78	81.68
Cluster-6992.53073	0.89	4.9	4.35	4.15	0.01	2.92	1.83	1.31	2.02	2.27	6.13	6.75
Cluster-6992.53088	2.86	4.73	4.75	5.73	4.44	4.42	4.07	1.93	3.32	7.85	10.55	12.5
Cluster-6992.53095	1.23	2.96	2.35	3.67	3.74	3.7	3.99	2.6	4.7	10.16	17.37	19.58
Cluster-6992.53184	5.45	5.7	4.9	0	0.14	0	6.17	4.41	7.11	1.15	10.7	5.79
Cluster-6992.53261	5.6	4.34	7.99	5.75	4.84	5.17	4.77	4.59	5.23	12.83	11.79	11.77
Cluster-6992.53351	3.52	8.35	9.59	6.8	5.56	5.01	4.49	1.98	3.9	9.37	13.93	14.81
Cluster-6992.53353	5.44	13.16	10.2	0	0	0	6.58	2.72	8.39	9.98	21.8	19.85
Cluster-6992.53383	33.73	29.06	32.66	31.82	28.75	34.17	27.93	27.17	28.72	88.46	80.14	98.62
Cluster-6992.53487	1.08	3.67	3.82	3.11	1.98	1.3	2.2	0.42	1.92	4.07	10.86	13.14
Cluster-6992.53501	0	0.34	0.95	1.07	0.52	0.1	0	0.34	0.28	12.35	13.47	10.22
Cluster-6992.53523	5.25	7.38	11.8	2.49	1.58	1.62	0.13	0	0	2.7	14.03	13.94
Cluster-6992.53564	0.35	7.76	4.87	2.76	1.55	0.71	1.47	1.34	1.78	2.51	12.83	15.2
Cluster-6992.53594	0.32	4.07	2.98	1.05	1.55	1.6	2.09	1.48	1.9	5.87	8.53	9.96
Cluster-6992.53615	1.3	5.57	5.68	0	1.49	0	2.39	0.74	1.59	4.46	6.47	7.06
Cluster-6992.53649	5.68	4	4.89	5.66	0.81	0.53	5.43	1.9	2.23	11.15	13.46	14.06
Cluster-6992.53694	1.14	4.3	4.87	1.78	1.53	1.5	1.51	1.76	1.53	4.32	9.41	10.24
Cluster-6992.53768	37.31	7.36	9.57	17.27	18.95	13.37	15.12	18.15	14.5	225.12	61.78	47.69
Cluster-6992.53778	0.04	9.27	7.66	0.76	0.68	1.92	3.11	0.93	3.87	4.11	35.49	34.35
Cluster-6992.53780	3.09	8.82	2.59	3.69	2.04	3.84	11.05	10.81	10.79	15.85	15.55	16.61
Cluster-6992.53811	22.88	25.28	34.36	22.62	18.98	12.39	25.64	20.19	23.56	56.84	62.93	65.73
Cluster-6992.53849	27.43	30.9	26.87	14.65	13.06	17.7	6.74	7.35	15.09	78.16	85.23	81.64
Cluster-6992.53898	0.29	2.48	0.35	16.23	9.55	11.87	2.19	2.07	1.75	9.44	27.04	27.81
Cluster-6992.53988	5.44	8.89	6.41	3.95	3.97	5	5.05	1.12	5.85	16.99	22.91	24.34
Cluster-6992.54027	42.28	82.72	102.04	29.13	29.81	17.69	38.51	24.43	36.48	57.29	134.03	96.41
Cluster-6992.54080	0	0.5	0.1	0	0	0	0	0	0	29.53	16.12	16.04
Cluster-6992.54114	8.13	4.19	2.62	1.35	0	0	2.58	1.93	5.38	32.19	14.22	10.7
Cluster-6992.54197	1.93	5.09	6.15	0	0	0	0.8	0.8	1.11	2.4	7.98	9.97
Cluster-6992.54268	45.88	51.59	55.46	26.01	20.83	18.93	36.68	26.81	37.31	65.13	57.28	52.53
Cluster-6992.54354	0	11.64	13.26	0	0	0	0	0	0.39	0	20.6	14.36
Cluster-6992.54483	0	0.42	0.04	0.09	0	0	3.21	2.89	5.12	39.81	36.49	30.98
Cluster-6992.54489	3.15	5.92	8.84	2.58	3.19	1.52	1.66	0	0.67	8.98	17.12	9.49
Cluster-6992.54520	4.08	1.01	0.96	4.24	4.05	1.71	3.18	1.83	3.44	21.46	15.08	12.29
Cluster-6992.54576	11.95	6.33	8.01	10.34	10.92	10.62	7.84	7.53	6.81	4.6	5.76	5.55
Cluster-6992.54620	1.96	6.45	7.09	2.41	0.29	2.06	2.51	0.36	3.99	10.51	17.89	21.36
Cluster-6992.54631	4.7	6.86	6.48	4.4	2.76	2.08	2.39	4.22	3.4	7.17	8.42	6.77
Cluster-6992.54633	0.51	5.32	2.4	18.87	0	20.78	0	0	2.39	23.37	4.38	34
Cluster-6992.54645	2.42	4.14	5.21	2.73	1.75	1.4	4.31	3.83	2.91	5.77	8.23	6.59
Cluster-6992.54652	3.2	3.83	2.64	2.52	4.6	0.81	5.74	4.99	4.67	14.68	10.27	9.25
Cluster-6992.54655	3.95	9.66	4.98	2.38	2.35	0.99	3.92	3.87	4.88	7.17	8.42	10.92
Cluster-6992.54657	23.4	30.05	11.4	13.41	13.66	16.12	13.29	9.6	34.09	80.92	77.05	109
Cluster-6992.54748	4.23	8.08	7.14	4.76	3.56	3.88	3.06	1.95	3.76	3.35	10.81	7.29
Cluster-6992.54749	4.33	2.47	0	1.84	2.72	2.5	3.82	1.3	2.54	3.24	6.26	10.7
Cluster-6992.54797	29.65	9.94	9.66	81.96	13.21	29.84	21.73	16.49	44.24	187.28	53.62	146.57
Cluster-6992.54801	2.48	7.68	10.08	0	0	0	3.1	1.22	2.9	3.84	13.27	15.62
Cluster-6992.54854	1.1	3.43	5.94	6.38	5.85	8.44	1.79	3.86	2.6	5.64	10.39	13.11
Cluster-6992.54875	2.54	7	7.04	4.38	3.69	3.47	5.5	3.73	5.91	3.62	14.31	12.06
Cluster-6992.54877	3.07	2.32	1.33	4.6	3.46	3.83	5.74	0.86	3.11	8.07	9.46	12.27
Cluster-6992.54883	0.8	6.72	4.87	5.3	6.55	2.79	3.71	1.37	2.59	6.47	35.9	26.33
Cluster-6992.54922	1.75	0.83	0	2.63	1.43	1.31	2	1.14	3.2	5.65	8.4	8.07
Cluster-6992.54978	0	6.58	4.35	20.34	18.64	17.82	0.24	0	2.52	133.72	196.72	126.05
Cluster-6992.54992	0	8.44	5.03	0	0	0	0	0	0	0	17.25	12.77
Cluster-6992.55139	4.88	5.68	7.72	5.8	5.18	5.1	4.33	2.84	4.42	6.13	16.2	16.39
Cluster-6992.55174	2.23	2.66	3.74	8.49	4.31	6.36	5.53	2.54	5.65	9.01	17.5	18.69
Cluster-6992.55175	6.75	5.95	8.77	6.42	3.51	3.28	2.86	3.12	3.85	17.63	7.56	20.83
Cluster-6992.55179	0	7.34	3.91	2.62	0.31	1.67	6.7	0.48	5.5	9.02	23.98	22.8
Cluster-6992.55202	1.53	5.02	3.69	3.5	5.42	6.24	7.57	5.35	8.16	25.39	17.84	13.81
Cluster-6992.55261	9.22	8.56	8.68	5.21	5.23	5.78	5.22	5.01	4.26	7.71	12.15	13.5
Cluster-6992.55329	0	5.55	5.84	0.62	0	1.08	7.08	2.15	7.71	3.12	11.12	8.02
Cluster-6992.55347	1.48	2.21	0.74	2.16	1.25	0.67	2.45	1.33	1.41	4.58	11.56	6.6
Cluster-6992.55379	2.89	0.3	0	4.11	4.86	2.94	9.51	8.51	7.08	20.29	13.18	12.53
Cluster-6992.55396	1.12	4.63	4.14	2.39	1.47	2.22	1.18	0.7	0.8	2.73	7.56	8.19
Cluster-6992.55435	4.2	4.26	3.84	1.42	6.64	10.79	5.44	5.43	5.45	0	0.28	0
Cluster-6992.55492	1.28	4.63	2.74	2.6	2.75	2.79	3.12	2.04	2.1	5.6	9.37	9.33
Cluster-6992.55503	0.22	7.8	7.62	11.08	4.93	8.97	6.67	4.04	2.64	16.82	17.38	15.52
Cluster-6992.55505	5.96	8.44	12.07	2.28	0	0	11.05	8.34	11.09	16.54	18.65	18.99
Cluster-6992.55517	3.97	2.06	1.17	4.5	4.98	5.95	1.35	6.69	3.56	0.99	1.65	1.73
Cluster-6992.55536	1.84	3.69	5.48	8.31	5.75	5.7	3.7	2.6	4.93	7.68	13.81	14.04
Cluster-6992.55561	22.07	35.57	32.51	30.57	23.17	26.58	33.67	32.87	35.05	49.89	73.62	68.88
Cluster-6992.55568	1.03	0.66	1.57	3.45	3.34	5.04	4.79	2.11	3.63	15.29	15.27	12.99
Cluster-6992.55592	0.38	3.04	2.49	1.13	0.53	0.58	2.05	1.34	2.7	4.73	8.32	9.56
Cluster-6992.55647	3.16	6.38	4.09	3.72	2.22	3.71	6.65	3.58	4.98	9.02	9.66	10.17
Cluster-6992.55665	92.39	60.17	60.96	101.25	129.6	135.68	141.39	148.21	146.96	54.82	55.17	55.65
Cluster-6992.55668	2.37	7	7.13	7.56	5.36	5.94	3.54	1.9	4.34	4.7	10.17	10.27
Cluster-6992.55670	33.19	36.63	23.46	8.82	6.01	5.69	46.85	10.05	43.38	13.3	95.54	76.74
Cluster-6992.55672	3.5	5.57	4.01	0.89	0.4	1.61	1.37	1.12	1.74	6.85	4.91	4.43
Cluster-6992.55689	0.72	11.96	5.99	0	0	0	0.8	0.36	1.19	1.67	36.51	32.9
Cluster-6992.55729	2.86	1.49	1.78	4.7	3.72	2.53	1.88	0.83	1.54	13.43	15.33	12.12
Cluster-6992.55739	3.59	6.99	6.89	0	0	0	4.17	2.51	5.94	5.35	15.31	19.8
Cluster-6992.55751	5.04	4.59	5.21	3.1	0.93	0.77	0.46	0.12	0.75	8.85	38.25	33.77
Cluster-6992.55832	2.04	10.09	10.06	5.28	1.55	2.84	1.78	2.52	1.42	4.29	14.13	15.25
Cluster-6992.55885	0	9.57	6.41	0.52	0.13	0	1.62	0.27	1.43	0	17.15	17.86
Cluster-6992.55909	3.7	0	0	0	0	0	2.56	0	0	2.16	7.87	22.86
Cluster-6992.55918	0	0	0	18.05	0	83.42	0	0	0	77.86	129.59	226.78
Cluster-6992.55926	0	6.84	6.44	0	0	0	0	0	0	0	12.94	10.02
Cluster-6992.55973	1.7	2.98	2.13	2.57	2.24	2.73	2.92	2.21	2.55	4.41	11.14	8.04
Cluster-6992.56019	2.39	2.64	3.82	3.12	2.37	3.42	2.32	1.15	2.84	3.41	15.76	17.06
Cluster-6992.56025	19.33	29.5	28.55	34.73	29.75	27.89	30.18	29.99	34.51	66.59	59.52	66.48
Cluster-6992.56048	3.8	6.82	5.93	0.18	2.08	1.62	3.33	2.82	3.9	4.19	8.48	8.44
Cluster-6992.56080	0.86	5.61	4.4	1.43	1.59	0.88	3.24	1.92	2.55	3.78	13.01	11.59
Cluster-6992.56140	0.35	3.44	1.35	3.05	1.69	2.39	2.66	1.9	1.87	4.12	9.55	8.38
Cluster-6992.56150	6.77	10.25	9.21	6.24	5.11	3.76	6.13	4.12	5.45	12.85	14.02	14.76
Cluster-6992.56159	0	13.14	5.69	0	0	0	4.54	3.45	6.32	4.02	14.61	12.56
Cluster-6992.56186	0	0.73	3.88	0	0	0	6.31	1.99	5.59	12.69	11.05	19.88
Cluster-6992.56191	0.21	1.32	1.35	6.39	5.12	7.41	7.57	6.68	7.4	29.6	13.16	13.61
Cluster-6992.56201	49.28	34.07	12.66	72.21	116.89	58.89	21.19	108.62	0	128.24	191.79	198.93
Cluster-6992.56208	0	8.24	8.26	0	0	0	0	0	0	0	13.12	12.24
Cluster-6992.56218	2.98	3.2	0.65	0.38	0.41	0.71	2.75	0	3.33	4.66	15.67	23.64
Cluster-6992.56312	0.23	6.73	2.91	0.79	0.71	0.81	0.43	0	0.57	3.05	13.2	10.55
Cluster-6992.56357	1.08	3.76	4.96	11.34	4.97	6.95	2.93	0.86	3.26	4.61	16.82	17.86
Cluster-6992.56363	0	5.3	0.27	0.82	0	2.94	0	0	0	8.7	12.17	14.07
Cluster-6992.56374	8.98	3.23	5.35	2.93	5.4	4.59	4.12	4.77	4.22	1.06	0.88	2.01
Cluster-6992.56378	2.89	8.89	8.77	4.99	6.61	6.66	6.19	3.79	6.64	11.76	18.65	22.25
Cluster-6992.56410	0.31	3.63	2.28	0.92	0.74	0.6	10.79	4.4	8.98	2.18	31.73	20.05
Cluster-6992.56412	0.46	0.58	0	0	0	0.07	0	0	0	10.98	16.77	15.89
Cluster-6992.56539	5.82	2.92	4.46	1.26	2.8	2.56	1.9	1.79	2.62	5.6	6.29	5.25
Cluster-6992.56617	2.57	2.82	1.15	0.99	0	1.28	0	0	0	10.2	19.71	17.1
Cluster-6992.56629	9.88	9.5	7.51	10.43	10.87	10.81	12.04	15.63	9.51	2.77	6.15	4.37
Cluster-6992.56631	1.83	4.65	4.35	3.46	2.85	2.62	2.57	2.36	2.57	7.37	12.37	9.33
Cluster-6992.56655	1.91	5.94	3.86	6.31	5.13	6.16	3.41	4.11	4.03	16.58	14.08	14.94
Cluster-6992.56698	0.23	1.67	1.07	0.53	0.41	0.46	1.99	0.05	1.04	5.05	11.91	14.35
Cluster-6992.56704	84.37	53.2	41.41	90.64	123.86	109.51	126.91	167.1	119.27	28.45	19.77	15.71
Cluster-6992.56716	0	12.14	4.65	0.29	0.04	0	2.58	0.36	1.99	0.16	13.75	7.09
Cluster-6992.56730	1.47	0.86	0.36	0	0	0	5.41	2.59	5.16	11.58	23.7	16.4
Cluster-6992.56799	327.62	211.03	196.01	342.88	298.85	411.56	502.39	526.27	383.07	190.1	156.9	177.1
Cluster-6992.56823	0	0	0	0	0	0	3.76	0	5.66	19.55	18.14	35.86
Cluster-6992.56902	0	0	0	0.72	0.78	0.85	0.85	0.64	0.78	0.59	18.82	16.43
Cluster-6992.56906	11.1	9.16	15.97	11.1	9.04	6.67	11.8	11.54	12.26	6.25	6.13	6.16
Cluster-6992.56915	1.94	3.65	3.36	6.02	5	3.69	2.01	1.05	1.41	1.75	6.01	6.43
Cluster-6992.56925	2.5	5.99	3.97	8.1	6.08	6.81	3.35	2.69	3.25	3.82	11.78	11.86
Cluster-6992.56937	1.57	3.38	2.34	2.22	2.07	1.32	2.57	1.7	3.18	7.8	11.25	9.15
Cluster-6992.57001	0	2.16	0	0.72	0.18	0	0	0	1.97	4.08	28.22	21.05
Cluster-6992.57120	3.08	7.95	4.82	2.71	0.67	3.4	6.69	9.95	5.42	4.54	10.56	9.71
Cluster-6992.57146	6.9	11.96	10.1	2.75	0	3.37	28.18	7.63	28.83	177.51	279.14	291.1
Cluster-6992.57150	2.98	2.96	6.32	2.34	1.23	2.29	1.43	0.77	3.45	3.44	5.11	7.73
Cluster-6992.57228	9.22	12.2	16.19	5.86	8.73	7.05	14.58	14.48	12.9	2.75	2.4	1.39
Cluster-6992.57229	2.18	12.4	12.39	3.47	1.63	0	0	0.78	0	8.75	17.57	21.26
Cluster-6992.57231	0	0.19	0.04	2.24	1.52	2.4	3.44	1.77	3.35	3.02	27.48	18.53
Cluster-6992.57247	0	0	0	0	0	0	0	0.06	0	35.94	16.15	17.49
Cluster-6992.57275	15.48	27.92	27.3	41.21	37.22	32.63	49.66	53.31	48.58	111.88	82.73	107.53
Cluster-6992.57301	0	8.47	2.53	4.17	2.28	2.13	2.62	0.62	1.3	5.9	8.7	9.24
Cluster-6992.57317	0	5.1	3.84	0	0	0	3.82	6.47	2.97	5.39	10.49	8.02
Cluster-6992.57325	0	2.68	3.53	3.32	2.52	1.1	2.28	2	2.16	6.59	6.14	6.86
Cluster-6992.57347	0.7	4.5	6.92	9.47	5.33	7.2	3.14	4.03	2.04	6.26	9.88	12.64
Cluster-6992.57370	68.85	58.24	69.93	141	129.82	160	121.74	70.63	136.7	0	22.38	22.57
Cluster-6992.57379	0.26	1.22	2.35	4.12	2.73	1.66	0.43	0	0.5	2.34	10.28	12.84
Cluster-6992.57464	2	2.15	2.59	0.17	0	0.1	0.65	0.23	0.25	17.24	9.33	10.96
Cluster-6992.57579	1.66	2.9	0.46	0	0	0	5.6	2.76	4.24	12.81	3.37	8.03
Cluster-6992.57596	0	0	1.63	2.31	1.01	2.97	2.29	0	4.26	7.11	10.03	14.53
Cluster-6992.57599	5.79	10.47	10.15	6.18	4.48	4.55	5.25	4.01	5.39	12.54	21.36	21.98
Cluster-6992.57603	2.22	4.18	1.86	3.29	4.03	3.03	3.76	5.03	5.96	9.15	10.18	8.91
Cluster-6992.57664	4.6	4.08	7.16	3.43	4.13	0	3.38	3.93	3.44	9.93	10.31	6.43
Cluster-6992.57698	1.44	1.54	1.3	1.76	2.14	2.69	3.04	2	3.06	10.97	15.93	20.1
Cluster-6992.57720	1.52	3.4	5	0	0	0	3.67	2.03	3.36	4.74	7.71	11.24
Cluster-6992.57723	3.21	6.16	9.31	4.12	6.24	4.65	4.05	2.91	3.32	6.66	11.34	11.17
Cluster-6992.57767	4.48	9.33	6.41	10.03	5.04	4.27	4.47	5.74	4.86	3.41	2.87	2.39
Cluster-6992.57770	2.14	9.03	5.87	0	0	0	7.2	4.24	5.44	1.98	14.78	17.92
Cluster-6992.57774	4.81	12.37	10.22	3.79	1.6	5.84	5.12	5.41	5.29	5	15.5	15.94
Cluster-6992.57780	45.39	25.03	28.88	28.76	21.47	5.54	18.9	22.9	21.4	77.28	69.2	78.06
Cluster-6992.57792	1.87	0.84	1.9	2.53	1.4	2.27	4.59	3.73	7.3	21.72	14.83	17.23
Cluster-6992.57975	4.2	8.59	4.29	3.17	0.98	2.3	3.02	1.62	3.45	7.92	8.85	7.23
Cluster-6992.57976	3.23	9.3	5.71	0	4.97	8.72	3.06	4.24	3.47	7.55	10.48	10.39
Cluster-6992.58002	3.06	9.25	8.22	8.73	6.79	6.79	3.36	2.34	2.76	4.73	15	11.58
Cluster-6992.58056	6.04	10.1	10.79	0	1.51	9.45	4.03	0.81	7.21	9.2	21.04	19.05
Cluster-6992.58158	0.93	4.64	1.08	2.64	3.04	0.61	0	0	0	0	10.63	13.22
Cluster-6992.58171	10.01	12.41	6.39	7.82	6.52	4.42	4.59	4.52	4.19	10.47	10.68	13.19
Cluster-6992.58206	1.86	6.45	5.38	1.97	1.33	0.74	1.48	2.53	3.71	11.51	16.12	10.4
Cluster-6992.58212	1.76	3.82	4.16	2.63	0.78	1.37	3.29	1.91	3.32	3.83	6.43	6.66
Cluster-6992.58252	0	4.35	3.42	0	0	0	1.26	11.93	14.01	10.4	25.66	12.66
Cluster-6992.58263	0	1.51	0.61	0.21	0.72	0	0.19	0.63	0.15	5.01	41.65	40.66
Cluster-6992.58392	2.67	1.85	1.21	0	0	0	3.09	0.94	2.11	7.12	14.59	14.36
Cluster-6992.58501	83.87	118.54	92.06	92.67	99.12	102.71	64.47	72.09	60.27	52.47	50.14	55.14
Cluster-6992.58556	4.19	15.66	17.39	4.33	0	0	3.54	1.65	2.4	7.7	23.84	19.85
Cluster-6992.58636	3.29	6.79	3.35	2.29	1.33	0.72	2.98	2.02	3.56	5.48	9.42	10.81
Cluster-6992.58690	46.48	54.76	47.25	55.64	65.2	56.49	52.07	53.47	51.18	23.64	29.05	32.27
Cluster-6992.58735	41.91	19.08	20.28	43.19	46.68	37.7	37.17	29.33	40.18	16.13	17.97	13.04
Cluster-6992.58828	0.84	3.55	1.8	3.3	2.8	5.45	3	2.89	3.96	6.47	16.49	20.99
Cluster-6992.58846	0.04	0.13	0	0	0.05	0	0.09	0.14	0.49	15.26	24.64	23.22
Cluster-6992.58917	1.78	5.92	4.77	2.21	1.65	2.75	4.93	4.61	4.47	8.75	16.78	12.65
Cluster-6992.58937	5.64	8.7	3.56	0	0	0	0.52	0	0	2.81	9.74	6.71
Cluster-6992.58972	4.07	2.22	1.11	0	0	0	8.1	4.37	2.32	11.25	11.41	14.21
Cluster-6992.59030	40.02	51.6	63.67	25.26	31.28	23.71	44.04	30.89	30.22	67.72	74.34	53.55
Cluster-6992.59050	0	0	0	0	0	0.57	1.78	1.18	1.89	30.55	15.92	21.34
Cluster-6992.59062	7.8	9.3	9.34	6.45	8.3	6.84	8.37	9.98	10.34	5.89	5.87	3.47
Cluster-6992.59075	0.19	2.83	1.85	0.99	0.87	0.26	2.83	1.56	3.04	0.93	13.41	12.82
Cluster-6992.59161	1.85	9.06	7.69	6.61	4.52	4.78	3.26	2.18	3.69	5.31	11.92	11.61
Cluster-6992.59204	1.32	3.29	2	2.03	2.57	2.02	2.77	1.54	1.8	3.8	8.12	7.48
Cluster-6992.59213	17.43	25	23.44	39.75	30.51	25.36	21.19	17.98	24.07	63.75	78.84	79.07
Cluster-6992.59394	3.54	6.72	8.19	8.46	3.99	10	7.57	7.54	10.57	16.01	15.88	17.3
Cluster-6992.59452	8.5	5.9	4.14	0.96	0	0.78	2.27	0.81	0.63	16.56	22.26	25.05
Cluster-6992.59473	0	0.75	0	0	0	0	9.63	1.71	2.54	0	20.55	37.61
Cluster-6992.59503	0	8.9	8.27	0	0	0	0.17	0	0.3	0	14.26	10.04
Cluster-6992.59541	7.82	4.12	3.42	4.94	4.04	3.43	3.78	3.81	1.92	1.17	2.21	1.77
Cluster-6992.59557	0	9.04	5.35	0	0.08	0	0.08	0.34	0	0	13.29	15.32
Cluster-6992.59580	0	10.77	3.29	0	0	0	0	0	6.2	1.82	3.57	24.45
Cluster-6992.59893	1.99	1.21	1.56	0.84	1.21	1.39	3.63	3.08	4.17	8.74	7.26	8.08
Cluster-6992.59899	0	1.47	0	5.71	4.58	4.79	4.07	0.89	1.88	1.48	28.52	22.37
Cluster-6992.59925	1.46	2.55	3.28	8.53	1.34	9.11	4.7	1.58	7.7	6.1	9.65	13.47
Cluster-6992.59954	5.63	6.94	5.14	5.79	5.01	6.52	3.89	4.08	3.51	7.38	13.39	9.66
Cluster-6992.59966	2.79	1.13	1.29	2.56	3.07	2.24	3.81	2.31	4.24	4.42	7.17	6.97
Cluster-6992.60067	0.78	1.57	1.4	1.02	0.99	1.86	0.68	1.26	1.56	9.59	18.63	21.41
Cluster-6992.60084	0	1.11	1.34	1.29	0.92	9.35	0.29	0.16	1.13	10.22	2.79	9.8
Cluster-6992.60118	0	0.49	0	4.56	0	0	7.94	2.93	2.76	5.7	10.67	5.11
Cluster-6992.60125	0	0	0	0	0	0	0	0	0	0.76	19.81	17.5
Cluster-6992.60280	0	6.05	1.91	2.95	1.75	3.1	1.9	1.98	2.07	3.22	5.95	5.73
Cluster-6992.60335	4.69	9.67	8.63	4.68	2.7	3.81	3.4	4.26	4.45	3.28	11.66	13.93
Cluster-6992.60434	1.68	5.41	3.92	4.3	1.02	1.14	4.16	2.19	3.13	7.45	6.54	9
Cluster-6992.60448	0	2.7	3.66	0	0	0	1.14	0	0.93	7.43	15.53	12.47
Cluster-6992.60476	0.2	1.62	0.41	0	0	0	4.74	2.64	8.1	10.97	6.62	6.73
Cluster-6992.60512	0	0	0.23	0.43	0.68	0.6	1.9	0.96	2.18	14.07	11.88	9.68
Cluster-6992.60523	0	5.87	4.26	7	5.84	4.02	2.05	0.38	0.74	3.23	11.59	7.31
Cluster-6992.60639	7.16	8.48	4.86	6.58	4.09	5.61	2.7	1.89	2.35	8.57	9.96	11.09
Cluster-6992.60670	53.87	35.26	6.03	50.56	18.11	11.68	109.41	50.2	98.61	90.72	116.7	123.68
Cluster-6992.60707	63.25	43.08	37.46	41.27	58.64	57.75	46.29	46.49	46.57	18.16	17.07	15.79
Cluster-6992.60880	0	0	0	3.88	6.12	0	0.11	0	0.52	23.8	10.61	11.28
Cluster-6992.60912	30.64	12.94	19.24	39.6	60.32	37.85	70.46	42.6	58.37	21.17	27.81	29.49
Cluster-6992.60969	0	1.67	2.41	0	0	0	0.91	0.63	1.7	3.1	17.79	9.7
Cluster-6992.60978	1.8	4.83	6.26	4.69	2.92	5.25	3.54	2.03	3.05	4.63	9.31	11.2
Cluster-6992.61004	4	19.32	13.67	1.83	1.66	1.02	4.58	1.62	3.42	10.51	30.96	17.33
Cluster-6992.61181	0	0.2	0.28	0.2	1.45	0.4	11	0.13	11.41	1.62	24.94	23.4
Cluster-6992.61337	10.17	11.39	10.95	3.7	7.13	7.64	5.69	3.62	7.36	9.99	14.35	14.58
Cluster-6992.6140	1.47	0.8	0.55	1.11	1.37	1.78	3.65	3.04	4.48	8.06	6.4	7.85
Cluster-6992.61636	7.48	7.26	8.99	8.84	6.39	4.98	6.66	3.54	6.25	14.41	21.82	19.6
Cluster-6992.61659	0.56	4.91	3.52	1.03	0.6	1.77	2.53	1.88	3.69	3.02	6.96	8.44
Cluster-6992.61724	2.4	5.62	4.56	4.63	2.5	1.71	2	2.45	1.91	4.88	8.23	6.21
Cluster-6992.61813	2.94	6.25	8.64	8.02	4.82	3.8	7.41	6.14	10.28	12.79	20.12	14.18
Cluster-6992.61867	3.61	1.61	5.8	8.52	4.6	7.71	5.82	5.58	2.69	0	0.96	1.09
Cluster-6992.61912	3.93	3.29	3.4	12.4	10.64	8.87	10.43	14.11	12.31	0.08	0.22	0.49
Cluster-6992.61968	2.49	2.96	3.89	5.36	3.93	4.02	1.41	0.98	1.28	3.94	8.21	7.92
Cluster-6992.61999	6.1	6.54	2.45	3.65	5.28	3.22	5.06	3.61	6.95	14.08	9.65	10.58
Cluster-6992.62073	9.68	5.89	4.72	10.02	18.26	5.49	18.12	13.88	12.65	0.55	2	1.01
Cluster-6992.62335	0	9.86	7.34	5.97	3.58	3.78	1.93	1.26	3.41	2.83	14.7	13.89
Cluster-6992.62360	4.87	3.04	2.45	1.61	2.96	3.65	4.61	1.59	4.9	6.09	6.35	6.84
Cluster-6992.62649	4.48	4.95	5.64	5.52	5.96	10.99	7.81	3.96	3.87	20.8	13.89	11.8
Cluster-6992.62667	0	9.09	5.28	0.71	0	0	4.35	1.95	10.68	0.94	25.13	16
Cluster-6992.62672	6.91	6.75	7.95	3.32	4.05	1.43	10.55	7.99	9.98	8.39	12.51	17.9
Cluster-6992.62677	0.66	5.16	3.64	0.73	0.64	0.79	2.88	0.67	2.63	2.28	8.16	8.28
Cluster-6992.62807	7.2	6.63	6.05	0	0	0	4.79	5.04	5.49	11.87	8.51	11.41
Cluster-6992.62816	0	0	0	0	0	0	0	0	3.61	5.85	26.1	23.09
Cluster-6992.62845	6.24	0.7	0	3.34	3.92	6.41	4.12	1.68	4.26	13.12	9.87	8.24
Cluster-6992.63016	1.31	4.21	5.14	4.03	1.69	1.44	2.03	0.24	1.45	3.08	9.62	6.27
Cluster-6992.63025	5.47	7.36	5.5	1.51	0.29	1.03	4.58	0.3	1.69	8.31	7.06	8.09
Cluster-6992.63026	0	1.29	1.45	0.14	0	0	2.36	0	1.6	2.66	11.28	16.41
Cluster-6992.63192	5.35	14.8	12.63	11.34	4.68	6.45	4.28	2.17	4.5	8.6	18.74	18.2
Cluster-6992.63248	5.8	5.03	2.82	3.7	3.75	5.67	3.86	4.31	5.06	8.69	11.17	10.96
Cluster-6992.63283	1.59	15.31	19.11	0	0	0	4.29	4.72	12.66	5.32	14.44	32.95
Cluster-6992.63297	2.44	12.85	6.31	4.32	3.94	1.43	6.08	3.08	3.13	10.12	11.37	10.99
Cluster-6992.63319	3.28	5.58	5	4.48	1.52	1.28	2.95	2.82	3.28	5.38	9.28	6.33
Cluster-6992.63408	32.48	27.9	33.42	34.25	41.84	50.83	41.82	63.06	49.15	0.73	14.94	12.8
Cluster-6992.63472	2.44	5.19	4.16	8.35	9.24	6.15	7.63	6.83	7.24	14.26	26.37	17.81
Cluster-6992.63500	3.19	3.86	3.11	3.37	1.12	2.35	4.53	1.75	4.22	6.98	6.58	7.7
Cluster-6992.63942	0	11.59	4.44	0	0	0	0	0	0	0.17	22.71	11.87
Cluster-6992.64003	2.35	6.31	7.34	0	0.34	0.26	2.63	1.22	0	2.58	7.94	14.06
Cluster-6992.64015	4.35	6.83	3.35	1.19	1.87	1.87	5.05	1.16	3.96	5.07	8.33	9.09
Cluster-6992.64049	3.66	7.26	6.02	2.1	4.28	2.32	2.99	3.64	3.97	8.67	8.52	10.89
Cluster-6992.64094	9.26	4.73	4.77	4.77	0.46	1.27	5.61	2.17	7.74	9.23	10.57	10.33
Cluster-6992.64107	0.55	2.03	1.07	2.13	1.7	1.22	3.09	2.28	1.85	5.51	10.82	4.16
Cluster-6992.64150	7.26	10.67	8.82	5.02	2.5	0.1	2.66	1.2	2.55	2.1	17.24	16.53
Cluster-6992.64169	4.05	3.42	2.76	0	0	0	6.3	3.15	5.94	11.45	8.59	5.39
Cluster-6992.64215	1.38	4.1	5.28	6.25	6.06	5.65	2.69	0.72	2.4	4.48	8.42	7.83
Cluster-6992.64217	27.5	59.59	37.79	18.81	11.06	8.69	35.53	26.76	32.64	21.54	61.2	74.26
Cluster-6992.64253	0.48	0.89	3.21	0	0	0	2.16	2.05	3.29	10.6	8.57	6.23
Cluster-6992.64262	3.03	7.74	7.92	6.37	4.69	3.5	4.16	3.79	4.8	7.36	14.2	11.98
Cluster-6992.64360	0	1.61	0.89	0.5	0.76	0	2.35	1.01	3.49	9.27	9.16	9.46
Cluster-6992.64374	3.7	4.84	3.82	0.38	0	0.32	0.89	0	0.81	4.48	9.75	9.88
Cluster-6992.64375	33.02	34.49	32.87	30.49	33.46	37.81	35.75	40.68	43.69	17.22	24.84	24.79
Cluster-6992.64717	4.95	8.83	8.51	8.68	8.92	8.25	13.14	13.28	11.68	2.52	3.25	3.76
Cluster-6992.64844	5.77	4.22	4.68	0	0	0	3.05	2.06	2.2	14.43	17.36	4.89
Cluster-6992.64851	0.5	3.52	5.14	0	0	0	3.2	4.08	5.46	12.94	2.93	5.54
Cluster-6992.64872	4.51	8.15	6.96	0	0	0	1.41	0.33	0	13.35	3	5.63
Cluster-6992.64893	1.36	5.28	3.95	0	0.39	0.81	6.76	1.47	3.28	6.02	14.08	10.98
Cluster-6992.64922	6.51	7.82	6.06	4.68	2.22	3.55	4.35	4.92	4.58	9.82	7.63	6.33
Cluster-6992.65017	1.75	6.96	3.18	2.46	4.46	2.89	5.05	3.61	2.1	8.29	6.22	7.12
Cluster-6992.65085	8.38	15.02	9.86	5.8	6.52	5.78	7.22	5.69	10.97	12.85	14.18	14.14
Cluster-6992.65121	1.17	1.94	1.65	3.39	1.97	3.87	3.32	2.46	4.69	6.75	6.92	9.89
Cluster-6992.65151	1.38	6.96	4.38	6.06	4.97	1.66	5.36	4.16	10.66	9.36	16.55	29.52
Cluster-6992.65212	10.24	10.42	13.05	0	0	0	3.3	4.43	3.24	21.21	11.46	5.46
Cluster-6992.65236	51.61	37.59	15.33	37.55	31.34	27.33	37.64	24.18	49.32	96.03	66.88	58.84
Cluster-6992.65240	2.94	6.38	5.01	3.7	3.08	4.22	3.33	2.26	1.87	4.58	7.34	7.03
Cluster-6992.65266	10.4	6.58	6.74	9.42	13.01	11.29	11.87	9.03	11.49	2.66	2.3	1.98
Cluster-6992.65291	5.71	5.4	4.97	2.7	3.44	0.26	3.65	2.12	3.72	7.49	10.29	8.16
Cluster-6992.65324	6.68	7.83	10.4	15.78	14.34	12.5	11.98	10.96	12.77	5.31	7.3	1.66
Cluster-6992.65611	0.41	3.6	2.29	3.19	4.82	1.63	1.83	2.11	0.91	7.06	8.85	11.57
Cluster-6992.65658	0	5.78	3.63	0	0	0	7.74	5.83	14.65	9.52	12.55	22.72
Cluster-6992.65832	0	0	0	0	0	0	0	0.72	3.28	24.04	21.43	38.37
Cluster-6992.65849	2.75	5.79	5.76	9.91	7.34	7.09	5.06	3.13	4.82	9.69	15.94	15.68
Cluster-6992.65929	1.05	1.72	1.75	3.47	4.32	2.47	4.96	3.11	6.15	11.14	9.4	8.32
Cluster-6992.65950	4.05	1.52	1.62	5.61	7.49	6.52	6.63	10.67	4.52	0.36	2.77	1.68
Cluster-6992.66170	9.9	3.54	5.81	0.33	1.05	0	1.62	3.92	0	9.24	12.26	13.06
Cluster-6992.66216	3.86	7.06	9.48	0	0	0	2.47	0	3.88	3.1	9.56	14.07
Cluster-6992.66292	0.02	0.32	0.03	0.98	1.64	2.1	2.77	0.47	2.84	13.14	7.54	7.44
Cluster-6992.66754	8.52	3.48	2.64	5.55	7.09	8.57	6.05	4.01	5.17	0.92	3.8	2.96
Cluster-6992.66876	0.51	8.01	7.09	15.5	9.17	7.39	1.35	4.29	2.61	0.42	23.26	15.14
Cluster-6992.67036	4.58	0.32	1.48	0	0	0	5.05	5.09	4.2	1.97	6.99	7.55
Cluster-6992.67198	2.26	1.39	2.91	2.09	2.48	0.93	1.92	1.59	2.27	4.34	5	9
Cluster-6992.67270	1.37	12.66	7.91	0.27	0	0.16	1.19	0.55	2.04	0.25	39.75	37.91
Cluster-6992.67298	0	13.19	7.28	0	0	0	2.89	4.26	10.1	9.34	10.08	27.13
Cluster-6992.67575	5.03	6.96	7.21	1.22	0.67	1.43	2.61	0.9	1.75	4.49	12.25	9.93
Cluster-6992.67744	2.54	2.95	1.27	3.06	2.8	4.24	2.12	2.1	1.68	3.81	7.93	8.23
Cluster-6992.67842	4.4	4.71	5.65	0	0	0	1.33	4.38	1.54	8.04	9.26	8.32
Cluster-6992.67909	5.6	8.88	5.91	3.17	14.55	17.21	2.56	10.22	3.49	1.03	1.03	0.46
Cluster-6992.67991	0	6.24	0	0	0	0	1.57	4.99	6.33	9.8	9.1	7.54
Cluster-6992.68023	7.84	4.72	3.46	3.3	4.04	3.42	4.2	4.48	5.45	9.28	9.57	11.02
Cluster-6992.68190	2.13	7.05	7.38	5.11	6.49	3.99	6.93	7.13	9.72	12.33	14.15	13.24
Cluster-6992.68212	0	6.73	2.68	17.2	5.85	1.54	1.64	0	2.08	11.4	11.54	17.88
Cluster-6992.68402	11.69	6.81	2.68	0	2.36	0	4.29	1.17	0.75	10.19	15.04	11.17
Cluster-6992.68478	1.61	4.6	5	5.44	2.46	3.1	7.83	1.73	7.33	3.04	26.02	25.56
Cluster-6992.68492	0.24	0	0.35	1.26	1.11	3.35	2.49	1.68	3.67	8.79	5.77	11.72
Cluster-6992.68728	1.34	2.16	2.24	3.01	7.77	2.52	8.64	3.1	6.33	0.57	3.39	1.05
Cluster-6992.69055	8.52	8.29	4.35	5.76	6.1	3.04	2.52	4.28	4.65	20.3	12.55	11.56
Cluster-6992.69174	6.18	3.47	1.62	15.24	10.51	10.16	9.74	7.31	9.01	0.29	4.03	1.3
Cluster-6992.69394	14.06	3.35	11.3	1.55	0.57	1.89	3.56	6.19	4.15	12.3	23.33	12.04
Cluster-6992.69422	0.71	0.33	0.46	1.6	2.58	1.57	1.71	0.22	2.43	16.33	13.4	14.51
Cluster-6992.70254	2.17	5.29	5.85	5.04	3.09	5.05	5.82	6.56	6.89	6.75	12.26	13.66
Cluster-6992.70374	0	6.46	7.33	0	0	0	0.21	0	0.98	0	13.42	12.5
Cluster-6992.70972	5.79	1.7	6.96	2.61	4.83	2.63	3.84	4.68	4.05	1.82	1.55	0.95
Cluster-6992.71403	3.77	6.06	9.33	4.62	0.52	0	0.74	0	0.57	5.45	8.86	14
Cluster-6992.71469	4.95	2.83	0	1.54	1.37	0.85	4.82	3.78	3.64	10.87	6.31	8.38
Cluster-6992.72204	1.24	2.31	2.85	4.07	4.62	4.14	1.97	0	4.06	11	7.56	10.4
Cluster-6992.72842	4.43	6.49	9.05	4.16	2.57	1.66	2.53	0.78	1.77	6.47	18.45	17.97
Cluster-6992.72990	2.59	2.27	2.16	5.24	2.24	3.49	2.29	2.38	2.63	4.67	9.55	5.95
Cluster-6992.73053	0	3.54	3.59	2.51	0.55	2.98	1.64	1.99	1.1	6.51	5.57	7.86
Cluster-6992.73478	9.38	7.96	4.18	9.94	12.2	12.69	11.3	14.29	8.39	2.62	4.97	4.19
Cluster-6992.74163	2.59	0.69	0.72	1.01	0.5	0	3.36	4.01	3.87	17.83	14.29	10.05
Cluster-6992.7521	5.78	5.3	3.8	0	0	0	0.73	0	0.28	5.45	11.54	10.69
Cluster-6992.75505	0	0.84	2.58	2.14	3.3	1.2	3.34	2.58	2.5	2.85	9.41	7.94
Cluster-6992.75744	2.81	10.15	3.94	3.27	2.17	2.85	3.66	1.52	1.8	8.81	13.11	20.52
Cluster-6992.76160	0	10.45	5.51	0	0	0	0.44	0	0	6.06	19.11	21.96
Cluster-6992.76372	3.64	0.72	5.4	1.07	0	0	4.14	2.94	2.93	6.32	6.83	4.92
Cluster-6992.76894	0.59	9.21	3.66	0	0	0	2.33	0.53	0	4.67	8.78	8.16
Cluster-6992.77297	3.29	6	4.28	4.17	0	3	2.39	3.47	2.11	5.1	7.86	13.69
Cluster-6992.77333	0.21	2.48	2.26	4.51	2.16	1.51	2.42	1.6	2.59	4.74	8.59	7.32
Cluster-6992.77567	6.27	3.6	3.28	3.15	4.73	3.27	3.93	3.69	5.65	1.62	1.56	1.44
Cluster-6992.77886	0	1.49	0.27	2.82	14.92	0	5.7	7.04	6.69	0.61	0.01	0
Cluster-6992.77905	1.71	2.06	2.02	3.38	2.58	5.05	2.62	0.83	2.87	11.22	5.97	8.89
Cluster-6992.78142	2.5	3.15	2.05	1.82	0.99	1.48	4.2	0.47	6.06	2.15	6.4	5.92
Cluster-6992.7906	2.25	1.93	5.8	6.51	8.59	6.48	4.89	9.47	5.59	1.54	1.1	3.83
Cluster-6992.79353	3.12	2.33	3.9	0.59	2.39	0.69	3.93	2.75	1.4	5.62	6.41	9.63
Cluster-6992.80411	7.23	12.52	8.44	2.26	2.04	4.29	5.48	5.4	4.44	8.64	11.16	10.59
Cluster-6992.80936	0	7.58	1.66	0.62	1.43	0.58	1.89	1.39	5.14	15.66	9.39	21.79
Cluster-6992.8138	2.33	2.9	3.71	2.33	2.27	3.32	5.32	3.57	5.86	4.26	4.5	6.21
Cluster-6992.81624	0	8.09	2.2	0	0	0	0	0	0	0	32.5	24.5
Cluster-6992.82188	4.39	7.54	0.78	1.49	1.23	0	2.02	1.26	4.34	7.38	16.91	17.61
Cluster-6992.82363	4.78	5.38	0.94	1.37	4.14	5.22	4.32	1.01	5.89	12.68	8.99	14.52
Cluster-6992.83304	0.7	7.05	6.13	4.84	2.83	3.42	0.85	0.63	1.04	1.83	10.83	10.16
Cluster-6992.83465	3.12	3.36	4.11	7.41	9.6	M	0.92	0.29	1.82	3.58	8.72	9.98
Cluster-6992.83900	2.73	0.83	1.83	0	0	0	3	6.53	3	20.12	8.36	5.59
Cluster-6992.84184	9.4	0	0	2.79	0	10.87	0.17	0	0.87	8.86	4.68	13.71
Cluster-6992.84889	1.69	1.43	1.98	1.58	1.52	1.75	2.82	0.85	2.41	3.19	15.68	13.31
Cluster-6992.85640	0	1.78	0	2.43	2.22	1.08	3.98	6.13	0.81	9.7	14.6	10.45
Cluster-6992.86092	2.48	5.31	6.08	2.52	1.73	2.25	2.98	1.19	1.88	12.03	9.43	5.61
Cluster-6992.86513	0	0.84	0	0	0	0	2.71	0	0	24.17	17.32	10.65
Cluster-6992.9954	0	2.35	3.63	2.23	0.23	2.23	1.93	1.22	1.4	3.97	9.08	8.61
Cluster-6992.39010	0	17.38	22.45	0.77	0.51	0.25	0.94	0.72	1.34	1.62	40.51	46.33

## Sheet: MEcyan
Table S10 Module genes in co-expression network analysis. Fifteen distinct modules labeled with different colors are shown, each table represents one module.
ID	BR_a_fpkm	BR_b_fpkm	BR_c_fpkm	DR_a_fpkm	DR_b_fpkm	DR_c_fpkm	LR_a_fpkm	LR_b_fpkm	LR_c_fpkm	RD_a_fpkm	RD_b_fpkm	RD_c_fpkm
Cluster-6992.23193	2.78	2.05	1.39	4.31	5.35	10.56	6.87	9.92	11.47	19.11	1.87	2.65
Cluster-6992.28205	0.61	1	1.01	6.45	5.9	6.62	2.87	2.91	2.44	6.79	3.39	2.95
Cluster-6992.28865	28.13	19.8	11.87	56.14	68.16	51.8	74.86	65.06	91.7	113.13	72.16	79.24
Cluster-6992.30545	4.51	3.04	3.1	8.46	5.01	8.2	11.76	8.2	9.98	15.38	6.44	8.83
Cluster-6992.31175	10.38	18.45	14.5	52.54	39.58	40.15	39.79	44.23	39.2	73.26	31.71	35.15
Cluster-6992.35095	44.77	42.19	36.54	65.4	68.03	93.76	89.04	87.84	101.29	118.01	80.29	117.74
Cluster-6992.35679	6.41	7.49	10.13	6.08	5.08	5.04	5.72	5.01	5.72	2.52	4.59	4.96
Cluster-6992.36041	0	0	0	0	7.17	3.2	0	5.98	15.54	20.28	3.9	2.86
Cluster-6992.37478	26.14	14.79	13.11	71.25	75.97	93.44	76.74	69.93	79.31	154.54	82.15	95.7
Cluster-6992.38870	10.98	19.48	12.1	49.68	42.48	50.18	73.42	59.34	72.37	103.64	58.63	60.48
Cluster-6992.39751	222.82	107.73	54.32	412.15	350.42	375.15	496.52	521.63	583.92	1810.12	636.2	657.6
Cluster-6992.42216	22.59	13.79	9.41	75.27	37.93	59.6	66.01	68.33	66.04	117.45	68.86	80.62
Cluster-6992.42223	2126.83	2408.23	2416.39	5201.85	3495.93	3112.73	5480.61	4215.13	6194.47	8484.82	3713.78	3006.78
Cluster-6992.42644	0	0.82	0.78	4.06	2.94	9.23	7.55	5.9	6.69	18.52	9.58	9.02
Cluster-6992.42923	4.91	5.13	2.21	38.99	50.09	65.02	17.57	19.75	19.54	113.53	52	35.99
Cluster-6992.43285	22.71	19.6	12.86	65.13	56.2	74.11	52.05	42.49	53.54	110.83	46.41	39.21
Cluster-6992.44332	38.19	45.56	32.68	104.94	117.53	91.13	132.31	102.78	139.68	148	117.16	117.98
Cluster-6992.46133	431.89	239.81	219.6	746.46	912.54	902.8	637.53	670.75	642.13	1352.37	635.07	604.42
Cluster-6992.46137	3508.57	1940.18	1809.36	5566.66	8165.52	7933.48	4530.27	5079.34	5674.94	11246.6	4975.99	3860.29
Cluster-6992.46721	7.51	9.13	11.22	8.24	4.79	4.79	5.07	3.94	5.03	1.35	5.58	5.96
Cluster-6992.46849	201.28	140.71	128.08	380.93	365.49	439.02	311.82	352.84	369.79	520.03	293.27	341.26
Cluster-6992.46898	1.71	1.86	2.84	8.94	10.67	9.58	5.73	5.26	5.31	11.98	8.09	8.33
Cluster-6992.48378	127.84	83.05	66.33	435.43	366.03	402.17	421.42	431	457.96	904.74	387.75	451.7
Cluster-6992.50761	528.43	216.86	166.21	946.85	1060.14	1060.61	1091.13	962.56	1254.11	1897.6	975.69	868.83
Cluster-6992.51484	21.37	29.07	23.46	98.31	109.08	98.38	129.01	116.66	131.1	163.01	140.98	103.78
Cluster-6992.51788	0	0.39	0	12.44	14.57	17.76	10.2	5.24	5.75	24.02	11.99	12.41
Cluster-6992.51938	37.72	51.81	51.74	31.61	21.18	29.63	26.57	19.05	31.92	7.75	29.4	34.34
Cluster-6992.53527	17.74	12.93	3.26	41.71	50.38	48.48	43.14	47.18	55.68	70.58	42.24	58.15
Cluster-6992.53950	26.6	14.12	7.04	41.97	42.84	56.92	63.18	51.2	65.99	77.24	49.52	66.37
Cluster-6992.56349	0.46	0	0	4.82	4.01	3.01	4.47	5.05	6.79	12.5	6.2	4.17
Cluster-6992.57415	47.34	27.37	20.34	91.24	94.74	152.18	80.66	54.36	81.88	191.16	65.27	82.26
Cluster-6992.62262	6.49	15.82	10.49	34.69	38.43	31.79	43.51	36.54	46.41	108.69	53.65	30.85
Cluster-6992.62424	1.1	2.02	1.26	7.63	6.95	6.75	3.43	1.02	3.58	12.01	4.23	4.65
Cluster-6992.64706	0	0	0	3.74	6.69	0.84	2.04	10.97	10.54	15.63	9.48	3.39
Cluster-6992.71789	10.39	15.31	10.74	7.63	7.15	7.35	3.68	4.49	8.01	0.51	7.08	9.59
Cluster-6992.86380	0	0	0	7.92	6.59	13.34	4.92	1.48	3.8	12.01	3.01	5.87

## Sheet: MEgreen
Table S10 Module genes in co-expression network analysis. Fifteen distinct modules labeled with different colors are shown, each table represents one module.
ID	BR_a_fpkm	BR_b_fpkm	BR_c_fpkm	DR_a_fpkm	DR_b_fpkm	DR_c_fpkm	LR_a_fpkm	LR_b_fpkm	LR_c_fpkm	RD_a_fpkm	RD_b_fpkm	RD_c_fpkm
Cluster-17454.0	0	0	4.25	8.53	0	0.33	17.97	19.87	20.18	0.64	0	0.32
Cluster-17693.0	0	0.62	0	12.96	0.64	5.25	19.24	10.65	19.78	0	0	0
Cluster-40409.0	0	0	0.42	0.82	0.65	1.43	9.35	17.49	11.85	2.33	0.62	1.14
Cluster-6992.10504	2.13	0	1.08	2.71	3.38	2.19	18.27	7.21	21.2	0.8	1.38	0.93
Cluster-6992.1100	2.23	1.91	2.33	6.62	11.55	3.86	18.25	20.2	10.65	6.37	13.02	8.48
Cluster-6992.12622	2.43	1.6	0.21	0	0	0.63	7.55	12.73	9.1	3.24	1.83	4.33
Cluster-6992.12919	15.85	15.14	14.77	29.58	41.1	39.5	75.84	53.2	69.95	9.5	20.6	17.34
Cluster-6992.13727	1.82	1.12	0.82	11.56	4.12	9	14.21	7.73	15.01	5.67	6.15	4.37
Cluster-6992.14693	1.78	6.83	5.32	6.73	4.49	4.05	14.75	15.29	12.65	3.65	10.47	8.07
Cluster-6992.14870	6.05	7.34	5.94	9.38	8.21	9.68	1.67	2.18	4.09	5	8.27	8.45
Cluster-6992.14947	6.23	1.3	0	5.5	7.16	12.51	25.09	4.04	32.75	0	1.26	4.62
Cluster-6992.16200	46.87	15.34	21.23	16.91	22.46	14.55	82.4	88.3	63.16	15.27	15.82	9.02
Cluster-6992.16547	4.44	4.39	3.06	4.11	2.58	6.21	15.65	14.36	13.1	5.04	4.53	6.91
Cluster-6992.17052	0	0	0	8.05	1.05	0	11.73	4.65	17.09	0	2.46	2.59
Cluster-6992.17073	0	0	0	5.88	5.47	0	6.22	9.18	12.6	0.02	6.67	6.13
Cluster-6992.17877	0.13	0.14	0.34	5.67	5.8	3.68	9.52	6.82	10.95	0.13	1.49	0.92
Cluster-6992.17898	3.26	1.25	0	4.77	2.42	4.86	9.43	7.54	4.51	1.59	0.68	0.62
Cluster-6992.18026	4.72	3.14	3.21	0	0	0	4.2	7	8.38	0.97	1.88	3.49
Cluster-6992.18687	2.15	8.06	2.52	1.44	7.98	3.25	35.57	24.37	26.52	0	5.25	2.51
Cluster-6992.18736	7.31	1.77	2.53	0	0.49	0.86	13.2	9.58	9.95	3.22	5.41	2.46
Cluster-6992.18895	9.01	2.98	3.61	4.26	7.03	8.13	10.68	21.43	16.48	9.74	8.15	10.55
Cluster-6992.19257	6.69	7.5	9.84	9.14	7.38	8.06	3.57	3.03	4.73	10.07	10.01	11.49
Cluster-6992.19566	9.79	15.46	10.64	17.34	32.93	33.62	74.47	42.3	88.95	1.64	32.36	24.62
Cluster-6992.19571	4.95	3.9	3.22	1.96	2.34	2.89	8.64	15.34	7.68	9.76	2.6	2.8
Cluster-6992.19615	48.03	35.22	25.84	26.97	51.4	26.03	69.17	81.59	68.33	38.38	31.92	11.44
Cluster-6992.19809	7.09	5.31	4.84	8.77	11.52	5.59	14.41	17.61	15.4	1.63	3.57	4.96
Cluster-6992.20265	9.6	6.39	3.42	0	2.65	0	6.77	18.17	12.63	4.06	3.76	3.5
Cluster-6992.20316	8.7	40.44	50.97	46.06	23.17	12.5	63.32	52.62	45.19	18.27	19.89	18.96
Cluster-6992.20589	9.8	2.41	0.64	9.32	10.17	6.55	16.11	21.99	11.99	2.79	2.92	0
Cluster-6992.20703	4.1	5.32	2.29	7.43	11.58	9.46	17.07	15.66	16.55	4.87	2.18	2.61
Cluster-6992.20878	42.71	20.9	17.23	37.5	52.74	77.15	71.91	73.64	90.44	50.74	25.66	26.43
Cluster-6992.21108	15.04	14.6	6.43	0	0	0	154.99	89.37	146.86	29.88	32.46	14.94
Cluster-6992.21139	1.14	0.06	0.65	2.9	2.77	4.29	6.95	4.51	7.16	2.68	2.06	2.3
Cluster-6992.21169	0.84	4.85	4.07	0.08	0.04	0	20.03	10.5	26.36	0.27	3.58	3.88
Cluster-6992.21348	15.92	16.39	13.83	4.28	5.59	2.89	17.91	11.93	26.64	0	1.1	3.06
Cluster-6992.21355	0	2.13	2.26	0	0	0	9.82	7.96	12.44	3.37	4.74	1.69
Cluster-6992.21476	57.33	21.25	10.78	69.71	89.46	102.9	240.85	151.63	230.73	11.67	5.36	4.89
Cluster-6992.21571	3.25	7.25	5.76	5.87	8.22	6.34	14.04	11.67	12.75	5.01	5.48	7.85
Cluster-6992.21646	9.27	8.68	3.41	1.93	2.49	1.94	24.63	20.9	17.36	3.13	5.87	4.98
Cluster-6992.21674	1.07	0.64	0.7	1.07	1.2	0.65	9.21	10.18	10.84	0.18	1.52	2.28
Cluster-6992.21773	1.33	1.7	1.51	0.28	0	0	28.89	4.92	35.82	0	0	0
Cluster-6992.21801	6.1	5.67	7.24	0	0	0	13.66	12.5	12.51	4.38	5.98	7.65
Cluster-6992.21852	0.35	0.65	0.83	6.91	7.15	8.19	25.03	9.01	22.67	0.21	0.88	0.47
Cluster-6992.21854	4.85	1.92	1.94	4.62	0.38	2.32	21.27	8.2	20.45	0.39	1.8	2.1
Cluster-6992.21873	0	0	0	0	0	0	31.65	7.98	33.05	0	8.12	0
Cluster-6992.21874	4.59	3.57	3.97	1.76	2.36	2.93	6.17	5.27	5.91	2.1	4.09	3.14
Cluster-6992.21914	5.61	4.91	3.86	0	0	0	25.66	22.76	21.24	1.57	3.39	3.33
Cluster-6992.21975	0.41	0.55	0	6.34	1.89	0	34.32	26.09	33.58	0.36	1.77	2.64
Cluster-6992.22016	0	0	0	8.83	5.33	11.51	23.43	16.74	23.96	0	0	0
Cluster-6992.22149	5.88	0.52	1.44	7.23	4.94	9.72	13.79	12.07	15.01	5.13	5.4	5.03
Cluster-6992.22177	0	0	0	40.29	31.84	19.14	88.59	145.89	122.14	0.44	1.1	0
Cluster-6992.22259	1.4	4.35	3.57	3.57	3.7	3.38	5.57	2.69	6.62	1.99	3.08	3.11
Cluster-6992.22270	2.71	3.61	2.46	2.98	2.33	1.84	4.12	5.44	3.33	4.82	2.13	2.46
Cluster-6992.22278	1.7	1.65	1.69	5.81	5.05	5.36	12.27	7.93	13.03	1.2	1.39	1.6
Cluster-6992.22285	3.29	3.83	3.28	8.04	7.66	5.1	8.66	10.17	11.88	8.23	8.5	4.14
Cluster-6992.22319	1.83	0.35	0.91	2.46	2.92	3.18	12.48	2.9	11.72	0.53	2.18	1.85
Cluster-6992.22530	2.68	4.96	4.87	3.69	2.37	2.6	7.22	14.18	4.6	3.24	1.56	5.45
Cluster-6992.22559	4.2	1.32	2.2	4.53	10.3	6.26	12.46	7.57	15.21	2.35	3.64	4.86
Cluster-6992.22572	3	0.31	2.61	0	0	0	229.2	320.79	228.76	7.61	4.9	5.28
Cluster-6992.22636	19.72	23.43	19.6	17.68	20.15	17.66	136.96	108.59	163.26	12.28	23.97	24.59
Cluster-6992.22670	0.34	2.71	0.95	10.98	9.15	7.48	21.35	15.42	16.94	3.77	6.15	2.9
Cluster-6992.22733	0	0.83	3	6.16	8.44	5.25	13.24	7.2	12.11	4.05	4.3	5.23
Cluster-6992.22754	19.74	14.67	16.03	10.1	8.01	10.26	4.23	2.45	3.24	7.71	10.32	10.22
Cluster-6992.22766	5.93	3.94	4.18	3.76	7.2	13.07	20.01	14.51	13.62	9.43	9.59	9.24
Cluster-6992.23367	1.2	0	3.14	1.94	2.92	0.43	6.25	5.94	7.07	2.86	1.35	3.43
Cluster-6992.23531	26.42	17.4	16.83	51.82	78.47	91.07	135.55	81.29	149.37	6.25	2.47	2.37
Cluster-6992.23654	61.38	19.59	23.75	0	0	0	141.49	82.15	124.89	50.81	49.16	40.37
Cluster-6992.23757	37.72	40.17	33.54	23.89	30.18	24.27	63.42	56.3	63.65	11.25	17.32	17.08
Cluster-6992.24188	0.97	2.19	1.73	9.32	13.4	7.7	13.4	16.07	11.25	8.4	6.65	3.8
Cluster-6992.24243	0	13.89	10.21	0	0	0	20.29	30.52	16.94	0	1.46	1.41
Cluster-6992.24262	4.28	3.68	0.75	4.77	6.29	4.39	9.38	8.64	10.39	2.63	4.49	3.05
Cluster-6992.24310	2.84	3.29	2.66	8.82	4.87	13.61	17.87	12.29	15.88	2.19	7.3	6.86
Cluster-6992.24318	6.15	1.43	1.04	2.84	5.98	3.97	9.05	10.44	9.67	2.76	2.03	2.15
Cluster-6992.24893	1.64	0.87	1.64	4.98	7.43	3.75	15.34	9.95	16.79	1.43	5.85	1.52
Cluster-6992.24906	0	7.5	7.6	2.82	6.98	2.95	11.56	18.56	13.75	0	0.5	0
Cluster-6992.25089	4.61	2.99	1.64	6.39	5.21	5.28	12.37	8.86	14.51	3.96	7.39	5.62
Cluster-6992.25265	54.96	29.23	32.67	0.49	7.75	4.37	128.56	123.43	90.07	61.86	40.98	18.5
Cluster-6992.25567	57.26	33.56	42.54	44.01	66.76	26.57	157.29	105.96	132.24	89.38	80.79	25.8
Cluster-6992.25632	6.77	2.39	3.21	1.47	3.2	0.84	14.13	14.23	9.57	3.34	1.47	3.82
Cluster-6992.25970	2.31	1.55	1.67	2.23	1.17	2.05	5.32	6.64	7.02	0	5.59	3.06
Cluster-6992.25975	15.05	19.03	17.42	0	0	0	73.55	99.45	65.06	29.3	23.72	20.81
Cluster-6992.25977	0	2.32	4.72	0	14.52	1.73	26.1	26.96	22.25	0	0.41	0.37
Cluster-6992.26122	0.78	3.08	2.3	9.25	0	0	7.68	11.96	15.08	4.59	15.15	5.08
Cluster-6992.26268	1.44	0	0.37	3.2	2.82	3.82	9.66	5.76	5.61	1.95	4.09	3.33
Cluster-6992.26296	3.6	7.94	3.92	2.8	5.1	0.58	5.77	5.13	11.05	1.23	2.6	2.83
Cluster-6992.26335	45.83	31.84	24.54	11.37	30.25	17.59	74.44	59.03	56.75	46.57	29.95	9.68
Cluster-6992.26463	39.54	7.96	9.96	44.09	47.3	56.82	68.54	90.54	63.67	30.93	12.64	12.7
Cluster-6992.26883	5.6	0	3.78	0	6.56	0	5.3	14.66	11.12	0	0	0
Cluster-6992.27084	17.69	13.04	12.84	7.75	10.56	17.98	3.59	2.72	5.75	3.97	11.69	12.1
Cluster-6992.27098	7.09	5.71	7.9	0	0	0	20.23	11.81	18.02	9.31	8.74	5.5
Cluster-6992.27501	21.79	18.38	12.54	40.37	35.14	36.64	103.59	90.2	82.77	29.62	26.14	29.17
Cluster-6992.27519	73.54	46.83	38.6	31.87	29.87	32	6.63	15.47	11.46	25.8	34.24	43.67
Cluster-6992.27731	0	0	2.7	0	0	0	20.01	31.81	0	0	0	0
Cluster-6992.27736	23.15	23.37	19.29	10.66	17.38	9.75	70.49	73.66	58.15	32.49	24.84	18.86
Cluster-6992.28000	18.63	12.96	12.72	24.62	42.32	44.6	51.34	52.69	50.63	37.35	21.89	24.77
Cluster-6992.28076	18.28	19.08	15.2	40.58	41.29	43.03	75.67	84.58	77.39	18.82	24.06	25.38
Cluster-6992.28226	2.69	2.51	2.87	4.47	5.19	4.42	8.07	5.92	7.64	2.57	5.24	4.51
Cluster-6992.28250	0.55	0.69	0.95	3.3	2.95	4.87	9.88	2.52	8.57	1.37	0.72	1.43
Cluster-6992.28368	3.72	5.07	3.97	5.8	7.75	3.9	14.73	10.18	7.83	0.99	3.23	2.2
Cluster-6992.28976	1.69	2.75	0.88	1.44	1.9	3.48	7.04	6.2	5.39	3.56	2.13	3.53
Cluster-6992.29104	40.29	34.11	33.48	30.06	35.61	39.05	58.59	51.13	62.81	29.43	32.9	33.31
Cluster-6992.29408	30.05	31.93	25.39	0	0	0	161.45	119.34	150.31	31.36	47.29	56.73
Cluster-6992.29539	0	0	0	0.86	1.77	5.38	18.08	16.76	18.33	0.07	4.97	0
Cluster-6992.29602	55.29	67.42	60.36	42.88	59.75	55.05	92.16	99.99	76.83	37.42	32.73	27.29
Cluster-6992.29818	0	1.12	0.51	2.12	9.05	0	4.74	10.71	9.36	4.7	0.73	0
Cluster-6992.29992	0	0	0	2.19	5.16	2.84	15.63	17.29	2.72	8.76	3.67	0.06
Cluster-6992.30321	0.85	1.91	0.42	3.55	4.61	2.32	6.29	5.6	12.39	1.92	3.53	2.83
Cluster-6992.30362	2.17	3.13	2.76	10.15	9.44	1.77	14.69	7.9	10.48	2.31	5.74	3.89
Cluster-6992.30409	2.53	4.78	0	0.89	5.39	1.42	11.16	6.61	9.83	1.28	3.58	0.59
Cluster-6992.30418	0	0	0.27	8.03	0.87	0.83	9.87	4.69	12.78	7.28	6.67	6.93
Cluster-6992.30547	2.41	2.33	1.96	2.33	3.13	1.9	8.54	9.03	9.23	0.43	4.2	2.9
Cluster-6992.30592	3.27	3.09	1.6	0	0	0	135.09	60.61	133.59	11.07	12.08	8.66
Cluster-6992.30626	4.1	7.73	6.09	6.56	1.95	3.96	9.64	10.55	11.83	1.82	3.55	3.28
Cluster-6992.30860	41.95	29.24	19.28	44.13	87.88	54.58	117.74	107.78	96.96	85.57	58.22	43.77
Cluster-6992.30984	0	3	4.28	4.23	4.24	2.59	5.76	4.42	8	3.09	3.54	1.82
Cluster-6992.31093	17.59	16.53	20.83	38.27	42.1	37.75	56.45	56.8	62.18	44.85	33.74	33.55
Cluster-6992.31408	0	7.54	4.84	2.26	2.69	1.57	7.4	8.22	7.58	1.49	2.78	3.57
Cluster-6992.31502	0	5.84	0	0	8.02	8.93	1.77	17.36	8.17	0	0	1.12
Cluster-6992.31621	8.94	7.39	7.46	6.73	5.57	3.1	16.77	16.5	14.34	7.8	10.02	6.4
Cluster-6992.31702	29.64	14.53	13.16	0	0	0	149.41	80.46	169.24	9.89	6.6	9.37
Cluster-6992.32041	0	0.72	0	8.37	12.29	8.33	14.21	16.34	14.93	5.49	10.3	8.25
Cluster-6992.32098	56.19	30.55	25.84	78.38	60.99	72.83	89.01	90.06	124.79	14.74	29.43	28.89
Cluster-6992.32142	0.74	2.05	6.22	0	8.49	5.4	10.75	4.97	9.01	1.07	5.07	1.9
Cluster-6992.32335	45.17	43.79	46.09	73.68	82.99	65.2	104.82	112.84	98.92	56.29	38.78	32.51
Cluster-6992.32383	22.79	37.39	40.48	30.36	32.95	15.34	38.99	56.01	30.86	18.56	33.1	16.17
Cluster-6992.32424	5.97	3.75	9.5	0	0	0	24.78	17.9	21.23	3.5	8.12	6.69
Cluster-6992.32524	14.66	3.91	5.79	2	11.5	4.14	20.88	20.7	12.74	3.28	3.86	2.09
Cluster-6992.32593	61.92	55.23	67.39	75.73	38.89	82.64	16.17	16.55	17.42	60.2	56.34	52.83
Cluster-6992.32666	84.3	45.75	47.02	104.06	111.75	112.47	134.77	166.89	143.38	64.35	60.65	51.22
Cluster-6992.32708	21.71	12.56	9.59	45.83	41.15	48.12	95.35	48.08	96.57	30	21.44	28.04
Cluster-6992.32749	119	79.78	49.45	77.8	90.69	86.24	136.06	72.09	150.95	24.6	55.58	72.95
Cluster-6992.32817	5.03	14.27	8.09	4.49	4.64	9.75	0	0	0	10.53	8.6	13.26
Cluster-6992.33035	2.05	1.01	0.5	6.79	13.69	7.8	21.65	32.17	18.05	0	2.4	1.87
Cluster-6992.33308	552.91	919.84	485.08	688.54	819.57	978.36	262.17	467.78	246.83	1546.6	497.1	433.78
Cluster-6992.33311	8.07	10.36	8.83	3.82	5.71	2.77	14.05	17.78	7.77	5.56	9.94	8.15
Cluster-6992.33323	0.65	0.18	0.9	0.29	0.14	0.61	17.36	12.04	16.01	4	3.86	2.48
Cluster-6992.33324	25.89	10.24	11.36	0	0	0	202.01	167.17	122.14	41.83	96.16	22.62
Cluster-6992.33389	9.17	34.28	23.06	33.95	47.94	34.2	78.29	125.01	81.22	1.76	93.97	97.15
Cluster-6992.33422	535.87	301.07	203.71	197.12	325.38	357.6	1266.7	1296.85	1173.06	333.4	141.29	89.67
Cluster-6992.33460	44.25	40.77	35.27	69.63	75.32	68.62	118	102.7	112.3	109.34	65.73	60.53
Cluster-6992.33476	0	6.44	3.13	0	0.17	0	6.27	7.01	9.69	1.8	4.42	5.25
Cluster-6992.33503	9.44	10.64	6.69	6.45	3.57	4.68	13.04	11.03	9.7	8.9	8.91	0
Cluster-6992.33535	534.7	467.61	461.04	324.78	377.82	249.64	796.63	793.4	912.96	411.53	450.69	220.64
Cluster-6992.33655	9.7	11.1	9.06	10.74	7.92	6.85	3.18	5.39	3.16	5.31	6.65	7.15
Cluster-6992.33694	2.75	5.27	4.38	0.84	0	0	12.16	15.03	7.71	6.76	5.31	4.24
Cluster-6992.33834	12.42	7.19	4.8	9.6	5.53	6.21	14.49	15.34	13.45	13.49	10.03	6.07
Cluster-6992.34020	90.31	73	45.52	270.19	340.96	248.21	716.6	756.68	781.89	472.78	257.27	308.66
Cluster-6992.34059	2.61	2.84	5.7	8.52	4.63	2.78	0.72	2.02	0.81	5.27	6.5	6.69
Cluster-6992.34182	0	1.81	0.58	0	0	0	31.29	30.15	25.67	2.3	8.14	10.67
Cluster-6992.34273	27.4	35.86	20.77	83.73	79.11	79.63	111.96	124.37	105.59	28.91	37.32	37.57
Cluster-6992.34351	91.73	78.51	83.46	70.89	94.59	77.12	160.14	159.17	133.89	80.32	71	64.01
Cluster-6992.34386	23.28	27.44	22.63	45.31	54.9	54.8	77.03	84.05	69.54	46.99	35.9	34.93
Cluster-6992.34420	0.64	2.65	1.15	8.14	4.32	2.62	9.92	12.39	6.59	9.68	5.53	5.75
Cluster-6992.34539	0	0.05	0.35	6.36	8.23	5.85	25	12.08	22.06	23.03	9.84	3.6
Cluster-6992.34775	0	278.23	43.37	372.91	303.77	278.09	912.99	822.07	966.75	0	630.21	734.8
Cluster-6992.34779	12.82	43.5	36.45	18.42	31.62	17.61	154.63	152.46	217.95	11.5	31.01	30.33
Cluster-6992.34845	323.62	159.85	151.76	291.13	459.97	481.55	639.02	736.75	447.35	445.7	208.18	194.2
Cluster-6992.35054	0	2.77	3.5	5.74	4.85	4.98	13.82	15.93	14.24	1.67	11.54	8.76
Cluster-6992.35109	429.92	168.48	155.08	332.19	463.09	487.37	665.25	713.14	639.96	201.92	166.85	173.15
Cluster-6992.35155	82.05	44.36	49.98	31.67	31.27	25.43	92.01	98.02	92.54	39.82	52.98	51.75
Cluster-6992.35289	0	0	0	0	0	0	12.04	32.45	33	0	12.77	14.84
Cluster-6992.35385	41.51	31.96	21.52	37.28	47.96	41.31	72.92	67	82.82	30.62	40.8	37.55
Cluster-6992.35624	3.58	7.18	8.55	10.98	9.88	10.59	1.57	0.93	1.29	3.05	9.02	8.49
Cluster-6992.35665	15.87	23.93	25.59	27.62	45.25	30.35	59.8	71.42	60.72	34.67	22.51	13.6
Cluster-6992.35985	2.97	3.95	1.93	2.25	4.03	3.37	6.31	5.15	7.81	3.26	2.5	1.5
Cluster-6992.36178	6.41	7.47	8.18	4.4	6.89	6.11	10.29	11.92	11.02	4.18	4.89	3.38
Cluster-6992.36194	9.31	6.97	5.85	6.17	5.77	3.46	14.16	17	11.48	3.28	4.32	5.2
Cluster-6992.36235	0	0	0	0	0	0	13.46	19.39	0	13.48	0	8.29
Cluster-6992.36271	69.66	30.29	25.52	53.63	62.48	58.06	111.76	143.32	137.64	108.14	63.04	52.3
Cluster-6992.36493	219.18	134.09	99.76	298.36	328.36	388.17	475.65	485.19	473.32	276.74	233.99	239.35
Cluster-6992.36506	65.7	32.97	38.56	62.12	62.79	58.32	109.26	120.73	100.73	58.03	43.91	47.38
Cluster-6992.36524	0.01	2.02	11.75	0	0	0	8.8	16.8	0.77	0	0	0
Cluster-6992.36721	44.8	18.66	22.13	307.13	421.51	271.44	750.42	668.27	664.14	410.82	540.35	415.8
Cluster-6992.36727	0	0	0.53	2.63	1.54	0	7.65	7.88	7.4	0	6.63	6.16
Cluster-6992.36772	24.5	11.72	10.98	0	0	0	87.48	95.15	91.99	46.82	20.04	21.56
Cluster-6992.36845	3.22	3.01	0	0	0	0	13.38	13.1	15.96	5.4	0	0.97
Cluster-6992.36913	0	2.39	1.89	0	0	0	7.47	13.48	7.23	1.65	8.99	4.18
Cluster-6992.36993	34.3	32.15	28.84	52.93	84.78	48.17	81.41	74.3	66.05	54.19	56.66	39.25
Cluster-6992.37011	681.25	291.1	242.28	673.17	753.3	880.31	1293.76	1510.18	1402.28	521.39	342.37	356.96
Cluster-6992.37192	8.1	24.9	17.73	40.47	42.59	24.13	61.81	59.64	63.59	12.81	27.44	10.53
Cluster-6992.37253	20.35	18.29	8.45	30.96	40.56	52.97	61.04	33.6	82.86	37.68	12.59	22.99
Cluster-6992.37280	5.05	6.34	7.2	2.97	2.44	1.36	21.7	13.26	6.2	0.5	1.85	0.91
Cluster-6992.3738	0.35	0	0	5.49	6.05	4.33	17.79	25.74	18.48	2.31	3.08	1.7
Cluster-6992.37426	8.3	6.6	4.1	9.17	5.95	8.53	2.99	3.7	2.95	6.32	6.3	4.46
Cluster-6992.37516	25.47	26.61	15.99	34.35	50.15	44.62	49.67	61.47	52.27	31.41	25.07	16.34
Cluster-6992.37674	31.19	27.44	22.15	39.47	39.92	55.02	73.58	81.66	81.71	34.29	30.08	37.74
Cluster-6992.37752	2.56	3.77	6.3	2.81	3.14	2.89	5.48	5.76	4.77	5.16	3.19	3.15
Cluster-6992.37754	35.23	33.03	26.68	26.03	25.28	21.35	94.54	93.19	88.3	34.12	34.27	32.77
Cluster-6992.37905	4.05	4.35	1.95	7.97	8.71	3.68	9.11	15.54	11.7	14.2	7.86	4.13
Cluster-6992.38146	8.51	3.22	2.93	3.7	5.92	5.15	16.34	16.01	14.19	3.41	1.65	3.5
Cluster-6992.38203	11.08	6.14	4.09	5.33	6.9	4.83	17.55	7.75	12.99	2.35	5.82	3.37
Cluster-6992.38344	0	5.92	3.99	6.85	3.37	7.59	11.2	11.84	11.11	9.73	7.44	2.79
Cluster-6992.38357	43.16	34.39	27.46	58.08	53.83	57.93	117.77	108.98	113.43	60.33	49.49	55.65
Cluster-6992.38527	9.65	9.43	6.66	0	0	0	16.33	12.06	14.16	1.24	3.95	4.02
Cluster-6992.38539	100.41	52.56	40.56	28.71	33.68	33.75	135.93	164.28	124.49	66.09	44.6	43.72
Cluster-6992.38541	32.83	20.37	38.53	7.32	26.93	0	135.92	116.73	127.37	47.75	31.24	0
Cluster-6992.38570	64.85	27.87	30.95	46.48	44.95	39.13	80.78	113.09	77.53	37.46	45.06	44.21
Cluster-6992.38667	54.88	43.94	36.6	62.27	65.76	80.19	91.25	107.88	87.52	32.19	56.16	58.02
Cluster-6992.38710	700.84	310.09	311.27	205.52	87.78	211.45	753.45	856.65	820.77	296.99	186.23	241.97
Cluster-6992.38772	38.37	17.48	19.13	62.75	61	54.74	135.96	109.34	137.36	58.3	55.27	62.19
Cluster-6992.38834	3.27	0.79	2.29	4.9	3.55	5.29	6.69	7.76	4.2	3.45	2.74	2.96
Cluster-6992.38863	42.18	27.6	26.99	10.82	19.47	14.92	50.14	59.9	55.72	33.02	26.09	26.13
Cluster-6992.38925	65.6	55.14	54.85	85.56	76.53	48.29	109.69	89.05	104.43	26.18	64.06	51.19
Cluster-6992.39175	13.95	6.74	4.44	46.5	57.19	45.58	95.15	111.1	104.25	17.74	19.38	21.13
Cluster-6992.39204	2.56	3.77	6.3	2.81	3.14	2.89	5.48	5.76	4.77	5.16	3.19	3.15
Cluster-6992.39367	0	5.81	13.7	0	0	0	8.53	13.1	11.57	0.84	5.84	8.08
Cluster-6992.39552	35.06	34.15	31.35	20.1	22.35	21.32	42.78	41.5	34.36	28.41	32.48	25.53
Cluster-6992.39560	83.72	37.84	31.2	65.01	71.37	62.31	165.1	167.69	143.77	113.72	91.89	77.46
Cluster-6992.3972	0	0.63	0.87	0	2.81	0	23.3	18.71	24.41	0	0	1.17
Cluster-6992.39758	738.63	309.62	256.44	831.65	1216.69	1083.48	1223.98	1365.58	1072.22	803.53	434.23	396.16
Cluster-6992.39820	6.76	12.97	6.86	1.5	0	0	15.92	13.14	11.41	4.85	3.45	8.28
Cluster-6992.39959	511.03	172.3	119.96	346.06	445.1	377.36	680.29	699.16	734.65	346.01	252.91	208.77
Cluster-6992.40062	10.96	8.09	8.39	0	0	0	16.92	17.97	7.43	4.02	3.77	1.84
Cluster-6992.40203	3.73	5.3	4.08	1.41	2.73	2.7	6	4.21	5.35	3.61	1.92	3.51
Cluster-6992.40204	54.33	53.51	57.31	60.06	78.12	66.8	141.23	160.02	125.89	123.98	80.32	62.16
Cluster-6992.40279	3.15	3.95	2.35	5.8	7.2	6.84	18.89	20.03	14.78	1.21	3.27	2.84
Cluster-6992.40293	41.74	21.1	24.33	50.54	35.65	20.07	57.04	38.46	47.12	23.08	30.77	15.68
Cluster-6992.40379	0	11.34	16.59	0.05	1.21	0	8.15	29.24	6.3	3.77	4.95	5.2
Cluster-6992.40615	59.08	45.05	37.72	43.54	48.18	40.99	80.47	58.93	89.9	37.91	45.8	35.14
Cluster-6992.40663	21.48	13.8	14.22	35.66	39.37	44.07	58.57	69.75	68.88	11.87	14.28	19.29
Cluster-6992.40675	1.73	3.75	2.18	4.46	9.27	0	31.87	28.96	14.12	0	6.06	0
Cluster-6992.40785	6.61	1.66	4.31	0	0	0	6.02	15.01	12.48	2.05	2.63	0.8
Cluster-6992.40811	1122.4	436.65	549.39	600.56	1522.56	493.68	1877.53	2134.38	1390.5	429.32	320.53	100.35
Cluster-6992.40812	2853.38	1160.54	1006.26	4737.38	4893.22	2989.89	6052.21	6359.08	7005.8	3763.39	2303.03	1280.99
Cluster-6992.40826	85.24	41.92	20.32	67.05	62.15	60.6	133.5	136.31	128.64	74.77	81.65	80.83
Cluster-6992.41076	236.43	359.1	344.56	463.44	475.69	364.61	706.35	776.12	766.9	106.44	461.4	458.12
Cluster-6992.41166	0	0.43	0.36	0	4.18	8.15	4.58	13.03	2.19	0	2.72	3.25
Cluster-6992.41437	36.65	33.38	45.75	0	0	0	108.61	137.89	124.08	28.88	55.18	38.38
Cluster-6992.41441	3.19	5.04	4.52	0	0	0	8.83	8.89	8.63	1.33	4.32	3.54
Cluster-6992.41474	8.03	1.72	2.93	5.58	3.08	3.32	17.83	17.96	24.27	9.93	5.97	9.56
Cluster-6992.41526	10.32	12.51	9.68	11.92	9.13	9.07	4.5	5.76	2.56	8.61	9.53	9.66
Cluster-6992.41590	475.22	357.65	335.54	411.63	390.6	415.06	584.44	745.31	599.65	447.96	316.53	298.07
Cluster-6992.41758	682.36	382.9	315.92	194.04	327.37	301.4	1079.92	1303.41	807.86	139.38	99.84	104.29
Cluster-6992.41776	227.57	115.87	128.41	33.22	45.32	67.86	1594.27	706.65	1658.74	273	357.43	410.41
Cluster-6992.42043	277.23	76.53	74.4	248.89	295.42	270.22	616.39	839.95	626.71	163.5	129.26	132.73
Cluster-6992.42129	5.92	1.86	6.3	1.89	3.53	1.92	9.56	11.53	9.58	3.07	1.54	0.97
Cluster-6992.42259	20.62	19.01	19.33	67.02	73.05	80.33	102.78	142.22	104.85	14.64	21.07	25.31
Cluster-6992.42280	1.71	1.58	1.45	0	0	0	23.63	17.58	22.16	1.94	6.43	6.35
Cluster-6992.42293	31.18	27.86	37.62	0	0	0	77.62	84.41	73.25	19.63	21.7	21.38
Cluster-6992.42484	8.38	5.35	6.45	4.53	7.23	3.87	17.21	11.31	13	9.3	4.07	4.99
Cluster-6992.42489	0	3.23	2.73	1.28	9.3	0	25.1	21.58	18.93	4.78	5.34	0
Cluster-6992.42700	73.17	48.31	39.95	43.2	51.05	17.23	174.33	182.85	142.49	10.56	26.45	15.47
Cluster-6992.42707	6.11	5.8	4.8	4.45	4.72	3.97	9.19	5.2	12.18	1.95	3.54	3.93
Cluster-6992.42821	463.18	273.04	235.46	290.77	330.53	334.45	602.46	708.85	623.03	494.95	303.1	312.42
Cluster-6992.42876	553.4	126.01	220.21	136.2	559.77	114.61	2105.47	1725.03	1332.41	818.99	638.31	380.4
Cluster-6992.42969	48.35	33.83	33.16	37.03	35.03	39.68	74.29	68.55	76.61	43.73	51.91	52.62
Cluster-6992.43040	3.87	2.44	2.58	89.94	99.51	103.84	222.49	115.2	214.61	61.11	47.24	37.93
Cluster-6992.43227	8.87	4.65	1.16	2.1	2.16	1.75	15.8	13.47	15.89	4.28	9.9	5.79
Cluster-6992.43321	4.21	5.34	1.96	0	0.24	0.84	12.02	6.9	21.97	6.31	6.26	7.75
Cluster-6992.43334	0	0	0	15.83	12.43	0	39.58	14.62	12.25	3.85	6.6	0
Cluster-6992.43380	1.41	2.08	10.6	8.87	11.15	6.56	14.16	20.84	15.81	5.01	11.82	4.71
Cluster-6992.43497	409.55	122.4	99.08	389.68	422.42	587.72	886.91	1410.55	1065.09	758.58	281.96	383.01
Cluster-6992.43508	20.59	44.33	42.13	26.37	33.1	32.65	59.68	59.48	58.48	39.13	46.74	46.78
Cluster-6992.43664	240.31	192.26	172.73	341.62	524.71	323.78	680.33	759.81	616.34	198.72	185.95	120.35
Cluster-6992.43753	57.22	33.03	22.46	63.79	63.59	57.62	94.9	85.88	88.49	47.79	44.31	36.98
Cluster-6992.43800	21.71	15.25	9.7	42.85	36.92	46.56	82.47	72.3	87.98	42.04	44.62	43.87
Cluster-6992.43943	664.68	306.59	272.66	243.13	688.81	323.72	1693.99	1695.89	1574.15	476.22	355.77	243.06
Cluster-6992.43945	463.27	208.59	198.83	404.4	317.78	408.79	1115.17	1036.2	1205.53	383.36	284.73	274.34
Cluster-6992.43946	179.86	111.7	81.46	541.12	422.51	385.11	736.85	672.51	725.59	313.79	223.42	178.77
Cluster-6992.43997	35	16.92	19.27	19.03	26.03	18.7	60.89	63.92	57.67	40.28	30.09	20.83
Cluster-6992.44054	9.59	13.42	12.03	1.45	0	0	15.76	16.73	16.74	6.94	4.79	2.51
Cluster-6992.44157	41.4	22.27	55.99	40.03	44.55	33.93	114.1	103.98	106.56	8.87	7.3	10.5
Cluster-6992.44188	0.59	3.15	2.91	36.5	37.8	29.12	69.94	74.44	71.49	31.66	13.81	11.69
Cluster-6992.44197	70.1	48.41	46.46	42.84	45.67	40.97	76.71	92.71	72.48	56.23	50.6	46.14
Cluster-6992.44361	52.15	34.76	28.37	87.19	104.12	93.63	142.27	145.07	150.75	67.39	63.22	58.15
Cluster-6992.44604	1.32	3.24	1.91	6.78	8.24	2.22	15.57	8.03	12.88	2.6	8.31	4.08
Cluster-6992.44622	2.33	2.46	1.15	3.28	3.83	3.24	6.01	4.47	5.02	2	1.9	2.91
Cluster-6992.44623	49.1	29.09	32.73	37.55	52.47	41.92	99.33	98.8	97.03	35.01	31.95	27.57
Cluster-6992.44691	121.55	134.83	93.92	105.24	85.55	97.46	49.93	49.22	53.94	76.27	92.85	92.33
Cluster-6992.44833	70.22	39.31	36.04	56.67	69.49	55.76	109.02	101.15	112.02	28.46	36.01	29.27
Cluster-6992.44861	59.73	25.37	29.11	10.27	4.47	7.57	317.85	197.9	338.69	34.37	34.42	34.01
Cluster-6992.45106	104.85	73.22	75.47	77.69	64.52	59.09	41.32	50.26	44.96	58.41	67.2	61.49
Cluster-6992.45176	112.08	46.28	47.6	327.32	343.09	313.14	605.15	539.84	518.4	433.56	224.32	258.57
Cluster-6992.45363	42.14	20.07	19.63	27.95	40.58	49	67.12	90.73	64.23	24.11	19.68	20.65
Cluster-6992.45466	115.73	69.57	69.24	100.62	137.92	62.61	161.01	144.14	144.04	72.85	73.97	39
Cluster-6992.45553	257.81	139.28	120.93	493.43	471.94	397.54	934.88	729.47	918.61	455.86	318.68	301.09
Cluster-6992.45659	7.77	5.66	3.24	7.12	5.38	7	3.99	1.51	2.55	6.8	6.99	3.2
Cluster-6992.45802	99.52	41.5	45.31	4.25	7.34	12.49	118.41	150.56	140.05	79.65	43.19	30.01
Cluster-6992.45808	1.48	0.54	0.89	2.61	3.73	2.55	8.18	6.52	5.16	2.96	2.79	5.04
Cluster-6992.45857	7.12	4.32	10.2	9.61	12.13	9.92	3.27	4.52	5.71	9.76	4.27	5.82
Cluster-6992.45890	70.67	25.11	16.31	17.69	9.82	13.66	145.81	183.65	101.88	35.97	29.79	24.96
Cluster-6992.46062	2.87	5.16	5.18	6.4	8.76	3.62	10.99	12.98	16.65	1.78	8.73	6.2
Cluster-6992.46220	17.43	15.81	25.99	53.4	68.44	47.37	127.17	102.14	102.85	33.1	34.63	22.22
Cluster-6992.46233	0	1.36	1.08	3.19	5.45	2.03	11.71	10.28	11.42	4.11	3.64	3.06
Cluster-6992.46368	54.59	53	43.23	27.52	37.74	30.18	72.84	75.39	55.2	51.38	41.42	30.12
Cluster-6992.46409	17.3	9.3	7.19	0	0	0	20.38	15.3	20.74	3.47	5.9	0.46
Cluster-6992.46428	355.25	216.25	177.48	948.57	1179.12	957.56	1734.75	1700.19	1769.03	785.93	572.21	493.3
Cluster-6992.46552	434.76	218.54	269.36	137.3	331.31	240.55	666.02	742.74	537.29	219.82	145.83	109.28
Cluster-6992.46624	3.84	3.94	3.86	5.69	9.53	4.88	9.28	9.92	9.64	0.84	5.93	6.19
Cluster-6992.46668	9.66	7.22	6.02	51.42	9.81	12.83	59.48	59.25	58.59	44.32	51.29	32.76
Cluster-6992.46765	35.58	29.97	25.75	49.53	62.84	56.94	81.73	91.55	73.13	41	31.77	33.14
Cluster-6992.46775	2.58	10.09	11.31	10.88	9.97	8.08	14.27	13.48	13.56	6.96	7.35	8.52
Cluster-6992.46861	37.71	28.61	24.26	9.41	3.12	12.21	108.42	115.48	68.21	58.14	55.29	40.73
Cluster-6992.47002	37.19	37.74	34.76	17.2	15.83	19.02	52.71	37.05	64.53	23.11	27.73	25.04
Cluster-6992.47007	38.53	34.5	29.49	62.08	58.52	71.98	101.88	100.2	106.32	68.74	66.69	66.27
Cluster-6992.47019	42.46	11.62	15	41.55	58.92	77.12	176.41	84.88	213.67	76.84	38.99	37.64
Cluster-6992.47032	74.38	37.73	39.7	45.03	68.25	37.02	110.41	94.62	82.65	57.7	47.18	28.56
Cluster-6992.47102	17.77	17.14	15.47	36.69	38.88	33.6	74.06	66.77	68.87	43.36	45.45	42.36
Cluster-6992.47123	352.22	167.94	159.32	358.34	639.75	446.27	676.42	774.79	604.58	504.8	299.48	194.91
Cluster-6992.47129	7.93	8.04	10.41	7.12	8.85	7.86	4.1	2.09	1.39	9.56	11.22	12.9
Cluster-6992.47155	0.43	0.54	2.52	3.1	6.44	6.14	21.43	36.63	14.29	0.87	14.69	9.45
Cluster-6992.47319	59.02	44	59.93	48.21	69.09	52.35	92.27	128.13	93.75	24.23	38.97	36.83
Cluster-6992.47351	41.41	20.81	34.47	0	0.6	0	54.09	80.02	70.31	50.22	27.89	20.45
Cluster-6992.47410	2.91	2.8	1.51	1.2	0.66	4.88	20.07	3.04	38.47	2.52	17.28	6.72
Cluster-6992.4754	1.62	1.89	0.6	1.2	8.75	6.06	7.88	11.24	9.07	3.5	6.76	3.78
Cluster-6992.47550	6.15	4.69	4.06	4.56	1.85	3.3	10.07	7.5	4.16	2.22	6.63	3.98
Cluster-6992.47621	1.07	0.78	0.34	0	0	0	14.82	16.15	5.86	2.17	0.49	1.33
Cluster-6992.47641	21.62	17.17	15.73	36.17	40.73	41.44	60.54	56.78	57.41	30.21	34.28	34.37
Cluster-6992.47702	25.73	19.7	16.06	47.86	66.92	52.77	91.06	89.06	94.51	51.26	36.97	33.5
Cluster-6992.47764	6.79	3.25	3.16	8.59	12.06	7.36	24.04	24.05	18.04	2.63	3.88	3.96
Cluster-6992.47793	352.32	273.98	288.15	318.12	342.35	160.69	452.19	424.19	422.48	250.1	263.05	170.92
Cluster-6992.47808	107.35	111.21	118.16	113.28	81.71	102.86	63.43	47.82	71.42	87.78	124.38	130.45
Cluster-6992.47853	1.91	2.72	2.13	6.44	11.3	7.69	18.92	15.73	9.74	0	3.23	0.36
Cluster-6992.47854	0.03	0	0	0.73	2.44	3.89	9.7	6.92	13.12	0.98	0.25	1
Cluster-6992.47857	2.14	2.67	4.91	3.45	6.91	4.92	8.17	5.89	6.94	2.82	5.64	2.83
Cluster-6992.48004	3.92	4.81	2.87	1.58	2.7	2.61	5.76	2.56	7.02	0.55	1.86	2.31
Cluster-6992.48021	81.84	80.36	89.22	68.55	60.86	58.99	43.23	32.93	44.39	81.69	88.56	89.47
Cluster-6992.48046	3.15	2.18	4.55	6.24	4.58	3.89	18.86	10.07	18.35	2.56	4.65	3.58
Cluster-6992.48062	3280.16	1330.98	1149.19	5339.76	3542.12	6023.06	6776.85	7573.15	7194.96	3585.27	1920.66	2805.04
Cluster-6992.48166	6.77	2.49	3.32	108.59	70.32	116.24	906.23	495.48	1687.7	339.23	362.99	316.47
Cluster-6992.48247	49.59	56.21	52.96	52.87	34.18	33.59	22.56	22.1	20.33	39.7	57.53	50.94
Cluster-6992.48289	916.13	308.2	250.16	850.08	1070.68	1212.54	1289.93	1698.84	1440.62	795.44	376.83	367.95
Cluster-6992.48901	73.25	44.14	40.35	64.38	71.92	61.28	98.44	97.62	93.86	50.93	54.25	54.02
Cluster-6992.49198	105.97	87.1	81.52	86.39	96.87	78.42	123	143.33	123.76	48.1	78.78	65.72
Cluster-6992.49236	98.7	62.13	48.66	50.82	55.55	45.96	108.76	46.89	110.27	5.77	35.83	37.3
Cluster-6992.49262	46.18	43.11	41.02	37.22	24	20.48	63.93	60.25	69.57	30.8	54.33	49.35
Cluster-6992.49341	51.18	26.9	36.02	68.48	87.93	53.87	171.02	219.16	122.86	111.27	88.22	74.85
Cluster-6992.49411	6.5	11.85	7.54	10.63	10.1	12.99	5.47	3.59	5.83	9.29	10.87	10.72
Cluster-6992.49441	80.48	62.82	47.28	59.84	41.8	29.28	98.15	97.81	101.74	62.93	54.98	51.04
Cluster-6992.49480	600.94	214.28	230.29	185.73	249.47	246.4	790.13	1075.13	679.48	349.81	212.14	205.08
Cluster-6992.49505	532.12	302.89	283.21	570.36	933.02	636.78	1066.85	1314.37	948.56	715.86	385.27	309.62
Cluster-6992.49518	69.09	51.69	39.23	0	0	0	77.57	90.69	79.9	41.06	20.44	28.25
Cluster-6992.49647	4.66	3.01	3.09	6.28	6.84	6.76	9.73	19.41	14.69	7.62	7.77	4.88
Cluster-6992.49680	2.05	1.21	3.66	4.67	13.36	5.12	16.55	8.04	10.21	6.07	6.74	9.17
Cluster-6992.49801	379.99	110.08	76.32	405.48	548.73	556.92	565	664.29	563.35	334.25	174.61	163.69
Cluster-6992.49814	498.63	187.77	144.03	243.86	766.86	265.12	1689.38	2215.91	1602.1	981.05	1022.51	388.49
Cluster-6992.49820	47.18	23.93	23.26	48.94	38.23	42.12	68.14	69.89	63.36	29.28	23.09	30.14
Cluster-6992.50026	19.56	22.51	18.72	26.39	24.84	23.58	53.98	45.79	64.62	18.13	36.11	33.83
Cluster-6992.50182	0	7.84	4.79	0	0	12.59	0	0	0	11.59	3.67	2.69
Cluster-6992.50197	60.4	32.85	26.02	33.87	58	62.32	118.61	129.27	119.77	63.36	44.29	43.44
Cluster-6992.50223	3.77	24.18	16.35	44.73	43.24	46.95	89.48	111.83	107.45	13.6	59.72	82.23
Cluster-6992.50281	2.49	0	1.09	1.45	3.79	0.22	9.59	15.47	4.39	4.3	4.16	0.95
Cluster-6992.50785	24.4	14.65	15.59	53.27	90.59	78.62	216.46	303.12	125.12	36.58	34.73	36.93
Cluster-6992.50882	30.47	30.34	27.09	28.93	29.69	37.87	52.5	73.84	58.31	46.13	33.7	34.96
Cluster-6992.5095	0	0.8	0.74	6.03	6.1	7.19	12.71	6.03	16.23	2	4.48	4.19
Cluster-6992.51039	18.36	21.54	31.86	16.75	0	6.63	75.35	62.04	63.81	39.74	40.85	26.59
Cluster-6992.51169	281.37	167.46	116.22	269.46	391.43	361.24	757.76	613.3	717.71	204.48	212.91	189.11
Cluster-6992.51261	30.31	15.7	13.12	64.68	80.53	78.45	132.9	130.32	133.47	57.64	52.78	58.96
Cluster-6992.51346	26.95	24.35	15.47	21.42	25.95	24.62	52.13	50.58	42.62	29.82	27.1	22.93
Cluster-6992.51436	10.25	4.25	11.04	6.83	7.62	6.37	12.77	22.37	22.52	0	0	2.66
Cluster-6992.51562	36.51	40.34	27.25	72.37	54.77	59.46	169.54	140.46	157.64	49.04	95.72	81.62
Cluster-6992.51720	5.99	3.88	3.76	4.15	4.86	4.34	6.12	9.69	8.64	2.14	2.46	3.88
Cluster-6992.51892	1109.6	479.11	434.07	847.15	1461.56	952.72	1904.41	2189.97	1383	394.17	303.4	198.49
Cluster-6992.51960	4.1	1.51	0.27	0	0	0	9.81	15.51	10.86	0	4.24	4.37
Cluster-6992.52028	842.8	320.77	294.01	827.18	1300.05	598.9	1486.67	1566.89	1282.55	403.06	297.81	139.15
Cluster-6992.52055	92.05	41.46	50.23	467.83	559.25	357.55	922.93	1221.18	721.24	32.66	37.3	26.12
Cluster-6992.52102	0	0	0	5.49	1	0	7.26	12.28	10.48	0	1.02	3.19
Cluster-6992.52217	0.38	1.35	1.77	8	9.93	6.83	15.35	8.12	12.96	5.7	7.17	6.83
Cluster-6992.52293	218.75	31.45	14	518.95	416.76	70.81	812.98	866.14	817.11	344.95	46.04	70.36
Cluster-6992.52335	43.66	17.63	10.33	77.02	112.74	134.39	173.71	176.79	188.74	2.09	7.13	7.71
Cluster-6992.52746	72.32	32.13	25.76	40.08	49.68	43.7	130.58	67.23	178.88	11.57	23.3	21.04
Cluster-6992.52786	36	46.07	31.27	88.23	129.11	74.06	150.3	129.79	119.66	76.54	51.05	32.56
Cluster-6992.52818	0	3.13	2.01	0	0	0	22.1	0	8.34	0	0.62	1.77
Cluster-6992.52914	9.67	8.35	11.59	12.79	5.83	12.09	0.59	2.14	0.63	18.56	0	0.37
Cluster-6992.53012	1.02	0.23	0.44	4.83	8.49	7.08	16.18	18.24	17.46	1.77	0.9	0.49
Cluster-6992.53204	32.72	29.24	24.94	29.76	33.82	31.6	41.83	40.39	41.99	25.05	23.22	17.81
Cluster-6992.53243	7.59	3.13	1.63	7.13	5.51	9.36	18.82	8	12.99	8.22	4.68	4.65
Cluster-6992.53249	10.17	7.42	4.91	1.03	4.58	7.58	18.8	18.2	16.67	0.78	4.28	2.83
Cluster-6992.53365	6.21	7.79	8.69	10.52	12.58	11.31	4.8	5.85	4	9.09	8.77	10.52
Cluster-6992.53370	6.01	5.79	8.64	0	1.14	2.66	13.4	13.65	11.97	6.35	6.14	7.35
Cluster-6992.53397	18.97	17.2	14.48	37.22	35.33	33.84	87.55	64.99	88.63	7.35	22.91	18.46
Cluster-6992.53436	3.33	1.56	3.55	7.95	9.06	4.09	12.98	12.72	7.85	10.02	8.25	4.55
Cluster-6992.53510	20.46	18.99	19.28	20.55	32.55	12.07	58.87	51.67	63.19	30.44	23.33	17.95
Cluster-6992.53598	7.37	1.1	2.18	3.96	7.32	2.19	12.51	21.61	15.86	16.12	6.07	4.27
Cluster-6992.53672	0	0	1.07	3.83	8.11	12.78	14.42	26.73	22.38	0.55	2.73	3.72
Cluster-6992.53763	425.09	197.77	191.05	710.19	310.21	213.21	1038.54	996.96	901.56	480.67	563.93	535.33
Cluster-6992.53796	35.49	36.71	30.27	73.06	52.87	57.8	88.59	77.71	90.42	65.76	60.11	65.6
Cluster-6992.54051	79.95	51.41	42.28	46.25	30.99	24.86	136.39	128.48	132.21	61.93	70.48	51.16
Cluster-6992.54059	0	2.42	2.04	0	2.74	0	12.53	16.62	20.17	8.12	4.34	3.68
Cluster-6992.54099	6.32	6.08	8.38	1.43	5.86	1.34	12.35	19.89	6.72	0.45	1.72	1.08
Cluster-6992.54174	39.7	13.36	22.58	16.36	49.68	10.81	81.91	77.95	66.96	22.53	24.3	7.94
Cluster-6992.54220	7.94	8.08	5.31	5.72	7.95	3.97	16.86	6.44	15.33	0.38	3.53	3.84
Cluster-6992.54329	5.36	1.83	4.37	2.24	6.8	3.56	12.42	8.63	11.16	4.57	1.51	2.33
Cluster-6992.54449	41.75	29.94	23.27	11.34	45.51	3.58	103.42	70.96	95.93	63.31	45.73	12.12
Cluster-6992.54453	7.96	5.52	3.51	9.85	4.11	7.88	1.05	1.82	4.67	11.1	6.23	8.92
Cluster-6992.54505	12.86	7.84	9.7	5.56	7.11	5.73	9.72	17.54	12.41	8.42	8.91	7.97
Cluster-6992.54553	0	0	0	0	2.35	0	0	0	19.45	9.9	2.91	5.23
Cluster-6992.54611	4.94	16.7	5.65	0	0	1.06	20.54	5.01	27.16	2.29	13.38	7.65
Cluster-6992.54878	5.45	5.56	3.92	0	0.21	0	10.71	18.14	10.22	0	3.63	0.68
Cluster-6992.54879	58.24	18.69	9.76	64.71	0	0	169.28	188.19	150.45	8.08	52.15	74.86
Cluster-6992.55063	1.08	3.17	2.07	6.99	0.99	7.01	11.09	7.63	15.99	2.77	7.86	4.61
Cluster-6992.55086	44.05	41.22	30.66	72.79	57.2	88.33	133.85	120.53	132.72	116.36	70.85	85.18
Cluster-6992.55092	21.08	3.13	7.17	31.89	31.76	35.63	64.29	82.04	73.27	11.37	11.1	12.61
Cluster-6992.55104	48.83	20.38	18.56	0	0.48	0	67.33	81.9	59.36	23.71	22.41	19.65
Cluster-6992.55120	9.55	4.19	3.8	0.28	0	0	13.84	12.95	13.47	8.8	3.47	4.4
Cluster-6992.55470	22.33	21.74	22.66	32.25	39.69	33.51	54.96	50.96	59.22	25.97	33.01	26.41
Cluster-6992.55488	11.59	11.51	7.72	6.27	5.51	11.94	6.5	3.54	4.53	9.69	12.74	11.21
Cluster-6992.55489	67.22	28.95	58	0	0	18.41	103.41	150.17	44.83	0	0	0
Cluster-6992.55516	5.06	0.72	3.3	0.89	1.93	3.73	4.1	4.36	7.94	2.24	2.13	2.94
Cluster-6992.55611	0	0	0	2.76	1.69	4	13.51	5.46	17.1	3.7	6.69	7.27
Cluster-6992.55704	11.81	5.64	16.76	28.37	31.74	30.66	42.61	50.95	54.92	44.03	33.73	16.89
Cluster-6992.55855	54.48	34.95	32.51	47.84	58.48	63.09	92.53	114.32	106.24	52.31	40.95	34.79
Cluster-6992.55867	48.12	67.94	65.93	46.82	67.22	68.09	128.91	117.67	87.34	9.83	18.07	10.94
Cluster-6992.55928	6.44	2.51	4.94	3.61	1.98	2.57	13.92	11.87	22.83	5.31	6.76	3.98
Cluster-6992.55979	22.16	24.37	25.58	26.32	29.7	20.46	54.59	53.45	57.13	21.67	27.8	20.73
Cluster-6992.56023	1.03	1.34	1.98	0	0	0	22.19	14.85	28.88	3.81	6.34	5.15
Cluster-6992.56024	1.83	0.77	0.88	5.68	3.75	4.42	11.66	13.37	8.88	0.14	0.87	0.9
Cluster-6992.56041	3.96	7.45	8.81	0	0	0	25.44	19.46	17.86	6.24	4.71	8.96
Cluster-6992.56335	1.85	3.03	2.13	4.23	5.45	4.93	14.94	18.25	9.35	11.37	4.29	2.51
Cluster-6992.56441	0	3.73	8.11	0	0	25.81	23.45	16.65	23.95	0	1.13	0
Cluster-6992.56565	96.95	76.85	62.13	86.63	100.56	70.16	130.81	127.1	98.17	53.68	53.78	59.26
Cluster-6992.56660	59.3	37.02	49.19	82.87	87.87	55.52	122.83	138.3	101.42	71.34	49.89	39.13
Cluster-6992.57156	0.28	0	0	10.72	0	0	16.57	10.81	4.77	0	0	0
Cluster-6992.57249	4.31	11.22	9.5	4.68	5.83	7.54	22.43	16.61	9.12	6.85	10.24	3.53
Cluster-6992.57265	6.12	1.93	2.99	0	0	0	10.34	11.89	5.18	1.65	6.46	4.42
Cluster-6992.57291	6.55	8.92	4.8	0.84	1.63	0.72	20.5	21.28	21.01	11.42	7.02	6.14
Cluster-6992.57337	4.82	0.28	0.32	0	0.44	0.4	6.87	8.88	8.29	2	3.02	0.8
Cluster-6992.57447	3.25	5.31	3.08	0.21	0.41	0.64	14.43	18.27	14.11	5.48	5.59	6.37
Cluster-6992.57480	0	0.55	0	24.17	40.91	22.89	84.58	62.26	99.95	25.96	22.4	16.71
Cluster-6992.57532	31.15	18.07	19.55	28.6	29.05	32.1	100.8	49.27	84.32	6.99	11.42	14.14
Cluster-6992.57573	6.39	4.18	2.93	0	0	0	16.82	19.67	8	5.84	2.65	2.82
Cluster-6992.57627	32.49	25.39	25.41	17.92	12.84	13.51	56.81	62.44	53.37	33.57	33.82	33.69
Cluster-6992.57755	121.87	68.08	63.61	354.4	501.96	381.27	713.14	780.3	670.08	47.93	54.93	37.15
Cluster-6992.57817	65.19	39.57	32.85	54.05	49.39	82.94	73.22	100.26	85.42	47.58	41.07	43.65
Cluster-6992.57823	12.21	10.33	8.77	26.19	25.52	29.15	61.33	39.93	75.51	31.54	32.16	34.66
Cluster-6992.57873	0	0	0.08	5.18	11.89	7.79	19.59	13.86	24.64	3.42	4.86	4.66
Cluster-6992.58012	1.81	5.12	3.21	0	0	0	35.82	17.81	11.06	0	0	0
Cluster-6992.58019	496.41	130.26	262.78	127.2	382.96	56.87	669.63	819.39	540.77	125.6	173.66	20.21
Cluster-6992.58213	0	4.88	3.96	0	0	0	8.71	5.79	13.76	0.63	0	1.13
Cluster-6992.58532	37.97	15.07	21.13	51.28	64.32	60.97	98.67	99.32	98.83	73.55	40.82	43.97
Cluster-6992.58884	6.07	8.19	6.28	8.3	7.74	8.08	17.16	5.51	15.05	2.71	3.68	5.76
Cluster-6992.58908	51.67	44.63	26.4	97.53	107.73	68.25	135.9	156.44	136.72	95.24	87.35	90.14
Cluster-6992.58981	23.53	11.63	16.96	7.63	21.01	27.55	74.29	72.07	68.74	20	17.59	6.22
Cluster-6992.59006	8.6	5	2.55	42.42	8.26	20.27	225.77	107.84	250.55	139.73	46.69	66.63
Cluster-6992.59071	6.75	8.41	7.1	4.75	4.91	6.02	14.9	11.01	12.7	7.71	7.67	5.82
Cluster-6992.59239	18.88	7.69	10	33.88	46.5	31.02	69.39	65.89	63.99	40.01	35.04	31.98
Cluster-6992.59262	12.86	9.29	8.09	31.39	52.26	42.27	54.39	56.51	45.07	27.72	21.89	14.78
Cluster-6992.59272	130.23	84.77	69.19	7.32	7.9	1.57	185.92	226.98	171.8	66.06	93.69	65.34
Cluster-6992.59277	30.44	23.09	18.79	35.77	46.11	44.56	67.76	59.84	63.01	53.2	29.65	34.96
Cluster-6992.59336	0	1.05	0	8.32	5.14	6.66	20.56	33.34	17.58	2.81	5.3	5.66
Cluster-6992.59428	3.42	1.3	0.56	2.01	0.45	0	9.61	8	11.9	1.67	2.24	4.04
Cluster-6992.59445	2.28	1.49	5.01	2.31	0	0	7.7	11.62	13	3.46	4.32	2.24
Cluster-6992.59464	4.31	5.05	9.33	5.52	5.54	5.99	9.07	15.94	10.95	9.26	2.72	0.65
Cluster-6992.59501	85.33	9.73	12.77	0	0	0	187.39	162.39	165.86	45.12	62.57	74.44
Cluster-6992.59628	236.7	56.49	52.53	151.78	727	80.69	907.66	965.83	746.57	197.06	167.93	20.22
Cluster-6992.5976	3.91	5.81	3.19	0	0	0	19.86	5.85	28.8	6.41	3.24	2.39
Cluster-6992.59813	0	0.33	0.25	0	0	0	11.29	20.1	23.56	9.91	4.93	1.29
Cluster-6992.59904	7.84	10.13	10.64	3.53	9.64	5.43	11.48	11.31	12.54	5.27	6.54	2.24
Cluster-6992.59938	0	0	0	9.3	9.32	10.68	28.36	16.61	28.18	3.98	4.21	2.38
Cluster-6992.60077	5.11	3.42	2.7	6.19	5.84	3.5	3.04	1.23	2.57	6.14	5.71	6.53
Cluster-6992.60329	4.02	5.41	0.54	5.19	5.9	4.18	6.89	9.61	5.58	4.1	3.54	2.26
Cluster-6992.60384	17.89	14.52	11.68	59.36	52.52	48.07	86.62	80.31	80.78	50.14	34.42	36.68
Cluster-6992.60561	10.42	3.31	5.86	5.94	8.2	8.37	9.21	15.44	16.83	2.7	3.74	5.67
Cluster-6992.60590	3.26	8.85	2.89	2.45	5.17	3.15	1.07	0.23	1.48	5.73	5.11	4.27
Cluster-6992.60625	50.03	45.19	56.82	14.22	13.48	20.93	147.57	151.82	146.26	34.47	23.55	29.4
Cluster-6992.60664	3.81	4.02	1.95	5.35	5.86	4.12	14.88	9.12	14.23	0	6.95	7.14
Cluster-6992.60745	68.54	34.26	26.99	69.75	93.9	91.35	117.79	110.96	134.87	25.27	25.32	26.29
Cluster-6992.60753	20.96	12.49	10.5	43.51	43.37	29.57	46.42	56.7	56.62	31.56	20.42	13.92
Cluster-6992.60970	13.18	16.7	15.15	32.67	44.96	39.96	57.72	59.63	55.67	20.6	19.57	14.87
Cluster-6992.6116	0	0	0	4.51	5.64	3.89	10.75	11.59	10.42	0.4	1.83	1.62
Cluster-6992.61254	4.43	2.22	2.12	5.72	7.28	2.52	8.12	13.49	8.82	0.97	1.83	1.89
Cluster-6992.61262	63.62	47.8	51.62	24.22	26.21	30.42	59.05	77.2	68.4	37.93	36.8	33.2
Cluster-6992.61352	59.77	35.06	19.48	29.66	55.49	28.33	90.62	76.77	81.67	31.89	36.26	18.53
Cluster-6992.61361	1.59	2.06	1.95	6.79	14.28	9.13	16.34	16.1	11.6	9.08	8.77	6.81
Cluster-6992.61507	11.4	5.16	3.15	2.07	2.64	2.25	16.92	12.92	22.9	4.57	2.68	3.6
Cluster-6992.61739	3.58	0.08	6.25	1.68	7.41	0	6.94	14.18	13.7	0	1.23	0
Cluster-6992.61904	1.01	2.67	4.41	0.23	1.65	4.02	10.69	8.05	18.14	2.17	8.67	6.56
Cluster-6992.62025	9.77	6.76	5.54	4.64	5.15	5.8	14.86	16.45	17.73	6.88	9.67	10.72
Cluster-6992.62075	0.77	0.97	1.31	2.53	11.87	5.19	17.83	8.51	18.92	15.82	12.33	0.71
Cluster-6992.62086	9.34	5.35	4.18	59.18	59.16	34.93	87.24	81.94	105.94	53.54	40.98	33.84
Cluster-6992.62283	43.75	13.64	8.9	62.5	51.51	44.3	117.49	116.53	119.94	96.5	47.64	52.34
Cluster-6992.62610	13.57	17.7	24.23	25.36	25.75	28.91	63.8	55.19	67.56	28.17	27.82	16.37
Cluster-6992.62633	0	1.99	0.71	0	0	0	10.05	8.6	21.25	3.1	4.33	4.44
Cluster-6992.62754	25.21	16.09	14.49	33.89	71.38	53.09	94.67	98.58	105.3	18.4	37.01	24.56
Cluster-6992.62820	4.13	4.31	6.61	5.82	6.71	4.59	9.7	11.92	12.53	5.64	4.98	4.8
Cluster-6992.62870	0.8	0	0	0	0	0	11	10.8	8.66	4.59	1.17	0
Cluster-6992.62904	1.93	1.06	1.8	0	0	0.01	17.17	15.51	21.16	6.29	5.36	6.25
Cluster-6992.62972	2.69	1.71	0	7.28	5.77	8.51	23.72	39.18	14.62	1.15	0.62	2.54
Cluster-6992.63039	61.44	24.55	22.09	53.81	57.36	72.36	122.09	145.03	126.73	90.96	48.57	52.84
Cluster-6992.63109	3.35	2.55	2.97	0.58	0.86	5.2	5.07	4.31	5.24	2.2	2.38	1.64
Cluster-6992.63183	2.8	4.28	5.06	7.03	8.9	5.4	11.57	12.77	8.98	3.29	1	2.77
Cluster-6992.63239	76.69	57.17	58.05	0	0.52	0	129.13	173.73	105.32	87.84	40.83	35.56
Cluster-6992.63384	19.66	23.01	29.87	54.92	24.3	45.08	73.16	92.22	49.34	26.43	18.67	21.73
Cluster-6992.63628	23.93	16.79	13.85	55.06	48.58	39.74	64.85	62.45	73.64	39.1	39.07	32.32
Cluster-6992.63756	12.66	8.43	6.69	3.9	5.29	5.57	17.11	16.82	13.24	6.72	6.86	3.5
Cluster-6992.63837	12.1	15.07	11.84	7.28	7.21	6.57	1.66	2.45	2.44	8.06	10.79	11.28
Cluster-6992.63939	0	0	0	9.05	1.51	3.27	20.56	11.06	19.17	0	1.79	1.12
Cluster-6992.64409	0	6.99	5.74	4.94	5.16	7.69	10.59	7.75	10.77	2.2	1.91	4.02
Cluster-6992.64461	4.74	6.4	7.53	2.82	3.71	5.42	8.97	7.89	8.41	5.18	5.16	5.5
Cluster-6992.64494	11.16	9.97	12.1	19.3	17.74	14.62	117.91	134.99	123.42	15.03	14.02	11.41
Cluster-6992.64626	33.07	20.93	17.09	49.02	82.64	56.92	97.31	117.54	94.25	28.58	20.34	14.41
Cluster-6992.64647	3.32	1.53	0	0.98	1.46	1.15	10.01	8.01	5.04	3.11	5.43	3.85
Cluster-6992.64656	6.57	3.34	5.42	5.77	6.5	6.03	11.38	11.09	7.57	4.8	5.08	5.6
Cluster-6992.64712	6.46	3.2	0.59	0	0.17	0	13.28	18.4	9.82	6.03	5.41	5.37
[truncated: 81 more rows]

## Sheet: MEgreenyellow
Table S10 Module genes in co-expression network analysis. Fifteen distinct modules labeled with different colors are shown, each table represents one module.
[truncated: 88 more rows]

[truncated: 9 more sheets: MEgrey, MEmagenta, MEpink, MEpurple, MEred, MEsalmon, MEtan, MEturquoise, MEyellow]
