# Supplementary material for: Metabolome and transcriptome profiling reveal regulatory network and mechanism of flavonoid biosynthesis during color formation of Dioscorea cirrhosa L
Source: PeerJ. 2022 Jul 4;10:e13659. doi: 10.7717/peerj.13659 (PMC9261937; doi:10.7717/peerj.13659)
Supplement: Supplemental Information 11 — The expression levels of 37 TFs identified in D. cirrhosa. [file peerj-10-13659-s011.xlsx]

## Sheet: Sheet1
Table S11 Transcription factors investigated in this work. The expression levels of 37 TFs identified in D. cirrhosa.
ID	Family	LR_a	LR_b	LR_c	RD_a	RD_b	RD_c	DR_a	DR_b	DR_c	BR_a	BR_b	BR_c
Cluster-6992.45020	AP2/ERF-ERF	244.42	354.16	238.06	79.82	46.22	30.63	1837.53	2540.71	1264.21	223.07	668.92	531.03
Cluster-6992.36828	AP2/ERF-ERF	55.91	98.74	49.11	19.81	41.23	27.77	76.82	96.54	93.81	93	220.52	167.37
Cluster-6992.43923	AP2/ERF-ERF	112.4	119.61	102.74	30.66	88.65	69.35	346.78	307.78	215.19	8.23	121.14	130.8
Cluster-6992.46596	AP2/ERF-ERF	102.67	126.1	101.81	1.77	5.64	2.98	972.66	1319.15	544.87	20.44	120.69	82.48
Cluster-6992.54001	AP2/ERF-ERF	29.51	38.23	29.46	11.36	12.9	12.55	39.99	30.84	40.59	47.23	26.39	39.8
Cluster-6992.48262	AP2/ERF-ERF	10.1	8.39	4.83	18.83	16.27	20.36	81.16	30.95	43.48	2.42	8.52	10.74
Cluster-6992.50781	AP2/ERF-ERF	7.35	5.36	8.3	24.56	23.12	18.29	95.96	122.68	71.65	5.7	6.96	5.73
Cluster-6992.52748	AUX/IAA	221	252.57	232.28	163.5	118.04	120.36	362.86	360.04	357.49	213.52	95.07	113.98
Cluster-6992.45555	AUX/IAA	242.66	145.79	265.23	118.78	145.04	167.16	423.96	338.63	408.76	80.18	82.36	80.76
Cluster-6992.46788	AUX/IAA	42.37	19.75	48.73	4.53	13.62	11.83	19.03	15.53	15.26	18.79	21.17	22.31
Cluster-6992.31065	AUX/IAA	2.63	1.37	2.1	3.68	4.08	4.01	12.47	11.66	14.45	0	0.43	0.1
Cluster-6992.51169	bHLH	757.76	613.3	717.71	204.48	212.91	189.11	269.46	391.43	361.24	281.37	167.46	116.22
Cluster-6992.40183	bHLH	72.95	76.32	89	46.86	46.15	40.16	60.87	62.19	58.93	61.97	65.15	56.3
Cluster-6992.51919	bHLH	34.97	28.6	34.64	14.7	26.02	18.89	17.05	24.48	19.97	37.3	41	39.16
Cluster-6992.30724	bHLH	13.42	8.46	12.36	7.89	16.36	15.49	23.68	29.03	23.15	16.04	13.66	6.18
Cluster-6992.51615	bZIP	288.63	259.54	282.06	59.62	101.08	109.27	180.82	185.09	208.77	397.04	291.82	236.58
Cluster-6992.54948	bZIP	312.4	274.87	291.94	116.18	121.62	107.11	310.6	430.82	363.17	305.83	202.09	190.18
Cluster-6992.53098	bZIP	61.13	84.77	117.12	0	59.95	78.07	11.98	12.82	9.03	265.32	109.18	93.86
Cluster-6992.48847	bZIP	175.84	127.97	203.18	126.1	123.79	158.7	258.35	235.57	329.02	105.41	138.54	124.39
Cluster-6992.47573	bZIP	259.89	192.68	264.87	209.47	282.43	238.45	304.05	338.26	273.06	75.81	157.34	123.07
Cluster-6992.35672	bZIP	178.66	246.24	176.49	82.83	101.26	70.49	51.08	70.2	49.97	177.66	80.29	87.07
Cluster-6992.43343	bZIP	129.57	115.81	124.51	155.37	121.74	117.3	52.51	43.67	43.33	111.96	102.93	94.84
Cluster-6992.35193	bZIP	41.2	26.8	38.64	123.47	83.28	93.2	94.33	98.73	119.92	24.81	34.49	28.03
Cluster-6992.51628	bZIP	38.93	25.72	49.28	19.98	30.48	33.12	34.85	33.61	32.81	3.22	10.32	5.69
Cluster-6992.48662	MYB	168.9	159.54	227.9	171.63	179.2	163.8	122.6	122.11	98.81	400.97	283.97	227.17
Cluster-6992.35762	MYB	175.41	241.65	145.89	132.73	100.18	73.72	390.42	460.36	282.1	205.81	158.31	137.31
Cluster-6992.42341	MYB	332.84	324.7	388.02	276.41	363.39	376.49	485.95	598.92	609.85	135.75	191.19	134.08
Cluster-6992.49715	MYB	132.61	88.1	155.85	40.93	223.22	268.47	348.34	238.1	325.9	100.07	164.07	104.71
Cluster-6992.54596	MYB	107.7	64.91	25.29	13.86	13.88	1.32	7	25.38	5.62	132.31	39.66	94.65
Cluster-6992.43761	MYB	49.4	35.76	34.91	41.61	31.4	3.56	11.37	24.93	5.67	75.15	43.49	42.18
Cluster-6992.44833	MYB	109.02	101.15	112.02	28.46	36.01	29.27	56.67	69.49	55.76	70.22	39.31	36.04
Cluster-6992.33730	MYB	8.03	5.07	8.21	7.84	28.92	26.02	20.38	12.13	11.62	12.09	43.36	49.32
Cluster-6992.34768	MYB	22.72	20.06	18.64	8.45	14.34	10.26	12.56	13.47	13.66	18.87	26.07	16.95
Cluster-6992.68709	MYB	39.57	42	37.36	9.44	14.05	15.41	12.21	12.74	7.92	15.57	4.22	7.56
Cluster-6992.41758	WRKY	1079.92	1303.41	807.86	139.38	99.84	104.29	194.04	327.37	301.4	682.36	382.9	315.92
Cluster-6992.49059	WRKY	307.99	308.75	319.29	121.69	152.92	130.58	543.05	590.92	502.46	174.05	181.29	167.58
Cluster-6992.47317	WRKY	378.74	439.9	362.53	214.76	88.97	87.39	361.27	460.6	429.62	54.3	24.41	32.13
